# Supplementary material for: Intestinal pathogens override hunger-driven decision-making via immune regulation of central serotonin signaling in C. elegans
Source: Nat Commun. 2026 Feb 25;17:3144. doi: 10.1038/s41467-026-69924-w (PMC13044313; doi:10.1038/s41467-026-69924-w)
Supplement: Supplementary file 3 — Supplementary Data 1 [file 41467_2026_69924_MOESM3_ESM.xlsx]

## Sheet: Sheet1
List of Bacterial and C. elegans strains
Bacterial strains	Source	Strain ID
E. coli OP50	CGC	OP50
S. aureus NCTC8325	Jianke Gong	NCTC8325
P. aeruginosa PA14	Jianke Gong	PA14
PA14-dsRed	Bin Qi	PA14-dsRed
EPEC	Anbing Shi	EPEC
PA14-gacA(-)	Taihong Wu	PA14-gacA(-)
E. coli HT115	Anbing Shi	HT115
C. elegans strains	Source	Strain ID
wild type	CGC	N2 (Bristol)
cat-2(e1112)	CGC	CB1112
tph-1(mg280)	CGC	MT15434
mod-5(n822)	CGC	MT8944
sri-36(plc921)	This paper	PLX921
ser-7(tm1325);ser-1(ok345)	CGC	DA2109
ser-4(ok512)	CGC	RB745
ser-5(ok3087)	CGC	RB2277
lgc-50(tm3712)	Jianke Gong	T20B12.9
mod-1(ok103)	CGC	MT9668
ins-7(tm2001)	Jianke Gong	QZ126
sid-1(qt9)	Jianke Gong	HC196
xyhEx812[Pges-1::nol-6 RNAi, Pmyo-2::GFP]	This paper	PLX812
xyhEx516[Psrh-142::tph-1 cDNA, Pmyo-2::mStrawberry]	This paper	PLX516
xyhEx815[Pceh-2::tph-1 cDNA, Pmyo-2::mStrawberry]	This paper	PLX815
xyhEx1130[Psrh-142::unc-17 RNAi, Pmyo-2::GFP]	This paper	PLX1130
xyhEx446[Psrh-142::HisCl1::SL2::GCaMP6s, Punc-122::GFP]	This paper	PLX446
unc-13(e51);xyhEx446[Psrh-142::HisCl1::SL2::GCaMP6s, Punc-122::GFP]	This paper	PLX577
unc-31(e169);xyhEx446[Psrh-142::HisCl1::SL2::GCaMP6s, Punc-122::GFP]	This paper	PLX578
odr-7(ky4);xyhEx446[Psrh-142::HisCl1::SL2::GCaMP6s, Punc-122::GFP]	This paper	PLX623
odr-7(ky4);unc-13(e51);xyhEx446[Psrh-142::HisCl1::SL2::GCaMP6s, Punc-122::GFP]	This paper	PLX642
odr-3(n2150);odr-7(ky4);xyhEx446[Psrh-142::HisCl1::SL2::GCaMP6s, Punc-122::GFP]	This paper	PLX782
ocr-2(ak47);odr-7(ky4);xyhEx446[Psrh-142::HisCl1::SL2::GCaMP6s, Punc-122::GFP]	This paper	PLX799
osm-9(ok1677);odr-7(ky4);xyhEx446[Psrh-142::HisCl1::SL2::GCaMP6s, Punc-122::GFP]	This paper	PLX716
odr-3(n2150);odr-7(ky4);xyhEx446[Psrh-142::HisCl1::SL2::GCaMP6s, Punc-122::GFP];xyhEx962[Psrh-142::odr-3 cDNA, Pmyo-3::mStrawberry]	This paper	PLX962
ocr-2(ak47);odr-7(ky4);xyhEx446[Psrh-142::HisCl1::SL2::GCaMP6s, Punc-122::GFP];xyhEx961[Psrh-142::ocr-2 cDNA, Pmyo-3::mStrawberry]	This paper	PLX961
osm-9(ok1677);odr-7(ky4);xyhEx446[Psrh-142::HisCl1::SL2::GCaMP6s, Punc-122::GFP];xyhEx957[Psrh-142::osm-9 cDNA, Pmyo-3::mStrawberry]	This paper	PLX957
odr-10(ky32);unc-13(e51);xyhEx446[Psrh-142::HisCl1::SL2::GCaMP6s, Punc-122::GFP]	This paper	PLX640
odr-7(ky4);xyhEx446[Psrh-142::HisCl1::SL2::GCaMP6s, Punc-122::GFP];xyhEx735[Psrh-142::sri-36 RNAi, Pmyo-2::mStrawberry]	This paper	PLX735
odr-7(ky4);xyhEx809[Psrh-142::srr-6 RNAi, Pmyo-3::mStrawberry];xyhEx446[Psrh-142::HisCl1::SL2::GCaMP6s, Punc-122::GFP]	This paper	PLX809
odr-7(ky4);xyhEx446[Psrh-142::HisCl1::SL2::GCaMP6s, Punc-122::GFP];xyhEx787[Psrh-142::str-163 RNAi, Pmyo-3::mStrawberry]	This paper	PLX787
odr-7(ky4);xyhEx446[Psrh-142::HisCl1::SL2::GCaMP6s, Punc-122::GFP];xyhEx1002[Psrh-142::srap-1 RNAi, Pmyo-3::mStrawberry]	This paper	PLX1002
sri-36(plc921);odr-7(ky4);xyhEx446[Psrh-142::HisCl1::SL2::GCaMP6s, Punc-122::GFP]	This paper	PLX970
sri-36(plc921);odr-7(ky4);xyhEx446[Psrh-142::HisCl1::SL2::GCaMP6s, Punc-122::GFP];xyhEx971[Psrh-142::sri-36 gDNA, Pmyo-3::mStrawberry]	This paper	PLX971
sri-36(plc921);odr-7(ky4);xyhEx446[Psrh-142::HisCl1::SL2::GCaMP6, Punc-122::GFP];yhEx1104[Psrh-142::sri-36 gDNA::mStrawberry (5ng/ul), Punc-122::dsRed]	This paper	PLX1105
sri-36(plc921);odr-7(ky4);xyhEx446[Psrh-142::HisCl1::SL2::GCaMP6, Punc-122::GFP];yhEx1106[Psrh-142::sri-36 gDNA::mStrawberry (75ng/ul), Punc-122::dsRed]	This paper	PLX1107
odr-7(ky4);xyhEx821[Psrh-142::sri-36 RNAi, Pmyo-3::mStrawberry];xyhEx446[Psrh-142::HisCl1::SL2::GCaMP6s, Punc-122::GFP]	This paper	PLX821
xyhEx821[Psrh-142::sri-36 RNAi, Pmyo-3::mStrawberry]	This paper	PLX179
sri-36(plc921);xyhEx971[Psrh-142::sri-36 gDNA, Pmyo-3::mStrawberry]	This paper	PLX991
sri-36(plc921);yhEx1104[Psrh-142::sri-36 gDNA::mStrawberry (5ng/ul), Punc-122::dsRed]	This paper	PLX1104
sri-36(plc921);yhEx1106[Psrh-142::sri-36 gDNA::mStrawberry (75ng/ul), Punc-122::dsRed]	This paper	PLX1106
xyhEx498[Psri-36::GFP, Psrh-142::NLS::mCherry, Punc-122::GFP]	This paper	PLX498
plc1100[sri-36::mNeonGreen]	This paper	PLX1100
glo-4(ok623);xyhEx1129[Psri-36::GFP, Psrh-142::NLS::mCherry]	This paper	PLX1129
sid-1(qt9);xyhEx498[Psri-36::GFP, Psrh-142::NLS::mCherry, Punc-122::GFP]	This paper	PLX1121
plc1100[sri-36::mNeonGreen];yhEx1103[Psrh-142::mStrawberry, Punc-122::dsRed]	This paper	PLX1103
xyhEx1001[Psrh-142::sri-36 gDNA::GFP, Pmyo-3::mStrawberry]	This paper	PLX1001
sid-1(qt9);odr-7(ky4);xyhEx446[Psrh-142::HisCl1::SL2::GCaMP6, Punc-122::GFP]	This paper	PLX1073
aak-2(ok524);odr-7(ky4);xyhEx446[Psrh-142::HisCl1::SL2::GCaMP6s, Punc-122::GFP]	This paper	PLX951
aak-2(ok524);odr-7(ky4);xyhEx446[Psrh-142::HisCl1::SL2::GCaMP6s, Punc-122::GFP];xyhEx990[Pges-1::aak-2 cDNA, Pmyo-3::mStrawberry]	This paper	PLX990
odr-7(ky4);xyhEx827[Pges-1::aak-2 RNAi, Pmyo-3::mStrawberry];xyhEx446[Psrh-142::HisCl1::SL2::GCaMP6s, Punc-122::GFP]	This paper	PLX827
sid-1(qt9);odr-7(ky4);xyhEx827[Pges-1::aak-2 RNAi, Pmyo-3::mStrawberry];xyhEx446[Psrh-142::HisCl1::SL2::GCaMP6, Punc-122::GFP]	This paper	PLX1066
odr-7(ky4);xyhEx802[Pges-1::daf-16 RNAi, Pmyo-3::mStrawberry];xyhEx446[Psrh-142::HisCl1::SL2::GCaMP6s, Punc-122::GFP]	This paper	PLX802
sid-1(qt9);odr-7(ky4);xyhEx802[Pges-1::daf-16 RNAi, Pmyo-3::mStrawberry];xyhEx446[Psrh-142::HisCl1::SL2::GCaMP6, Punc-122::GFP]	This paper	PLX1065
aak-2(ok524);odr-7(ky4);xyhEx446[Psrh-142::HisCl1::SL2::GCaMP6s, Punc-122::GFP];xyhEx940[Pges-1:daf-16aAM::EGFP, Pmyo-3::mStrawberry]	This paper	PLX940
zls356[Pdaf-16::daf-16a/b::GFP, rol-6(su1006)];xyhEx896[Pges-1::NLS::mCherry,Pmyo-2::mStrawberry]	This paper	PLX896
zls356[Pdaf-16::daf-16a/b::GFP, rol-6(su1006)];xyhEx1004[Pges-1::NLS::mCherry, Pges-1::aak-2 RNAi, Pmyo-2::mStrawberry]	This paper	PLX1004
zls356[Pdaf-16::daf-16a/b::GFP, rol-6(su1006)];xyhEx1005[Pges-1::NLS::mCherry, Pges-1::pmk-2 RNAi, Pmyo-2::mStrawberry]	This paper	PLX1005
sid-1(qt9);zls356[Pdaf-16::daf-16a/b::GFP, rol-6(su1006)];xyhEx896[Pges-1::NLS::mCherry,Pmyo-2::mStrawberry]	This paper	PLX1110
sid-1(qt9);zls356[Pdaf-16::daf-16a/b::GFP, rol-6(su1006)];xyhEx1004[Pges-1::NLS::mCherry, Pges-1::aak-2 RNAi, Pmyo-2::mStrawberry]	This paper	PLX1111
sid-1(qt9);zls356[Pdaf-16::daf-16a/b::GFP, rol-6(su1006)];xyhEx1005[Pges-1::NLS::mCherry, Pges-1::pmk-2 RNAi, Pmyo-2::mStrawberry]	This paper	PLX1112
nsy-1(ag3);odr-7(ky4);xyhEx446[Psrh-142::HisCl1::SL2::GCaMP6s, Punc-122::GFP]	This paper	PLX916
odr-7(ky4);xyhEx800[Pges-1::nsy-1 RNAi, Pmyo-3::mStrawberry];xyhEx446[Psrh-142::HisCl1::SL2::GCaMP6s, Punc-122::GFP]	This paper	PLX800
sid-1(qt9);odr-7(ky4);xyhEx446[Psrh-142::HisCl1::SL2::GCaMP6, Punc-122::GFP];xyhEx800[Pges-1(3.2kb)::nsy-1 RNAi, Pmyo-3::mStrawberry]	This paper	PLX1097
sek-1(km4);odr-7(ky4);xyhEx446[Psrh-142::HisCl1::SL2::GCaMP6s, Punc-122::GFP]	This paper	PLX956
odr-7(ky4);xyhEx807[Pges-1::sek-1 RNAi, Pmyo-3::mStrawberry];xyhEx446[Psrh-142::HisCl1::SL2::GCaMP6s, Punc-122::GFP]	This paper	PLX807
sid-1(qt9);odr-7(ky4);xyhEx446[Psrh-142::HisCl1::SL2::GCaMP6, Punc-122::GFP];xyhEx807[Pges-1(3.2kb)::sek-1 RNAi, Pmyo-3::mStrawberry]	This paper	PLX1098
pmk-1(km25);odr-7(ky4);xyhEx446[Psrh-142::HisCl1::SL2::GCaMP6s, Punc-122::GFP]	This paper	PLX909
odr-7(ky4);xyhEx446[Psrh-142::HisCl1::SL2::GCaMP6s, Punc-122::GFP];xyhEx709[Pges-1::pmk-2 RNAi, Pmyo-3::mStrawberry]	This paper	PLX709
sid-1(qt9);odr-7(ky4);xyhEx446[Psrh-142::HisCl1::SL2::GCaMP6, Punc-122::GFP];xyhEx709[Pges-1::pmk-2 RNAi, Pmyo-3::mStrawberry]	This paper	PLX1063
pmk-3(ok169);odr-7(ky4);xyhEx446[Psrh-142::HisCl1::SL2::GCaMP6s, Punc-122::GFP]	This paper	PLX910
odr-7(ky4);xyhEx446[Psrh-142::HisCl1::SL2::GCaMP6s, Punc-122::GFP];xyhEx939[Pges-1:daf-16aAM::EGFP, Pmyo-3::mStrawberry]	This paper	PLX939
odr-7(ky4);xyhEx446[Psrh-142::HisCl1::SL2::GCaMP6s, Punc-122::GFP];xyhEx941[Pges-1::pmk-2 RNAi, Pges-1:daf-16aAM::EGFP, Pmyo-3::mStrawberry]	This paper	PLX941
sid-1(qt9);yxIs13[Pins-7::GFP, Punc-122::dsRed];xyhEx941[Pges-1::pmk-2 RNAi, Pges-1::daf-16 cDNAaAM::EGFP, Pmyo-3::mStrawberry]	This paper	PLX1074
xyhEx498[Psri-36::GFP, Psrh-142::NLS::mCherry, Punc-122::GFP];xyhEx1006[Pges-1::aak-2 RNAi, Punc-122::dsRed]	This paper	PLX1006
sid-1(qt9);xyhEx498[Psri-36::GFP, Psrh-142::NLS::mCherry, Punc-122::GFP];xyhEx1006[Pges-1::aak-2 RNAi, Punc-122::dsRed]	This paper	PLX1089
xyhEx498[Psri-36::GFP, Psrh-142::NLS::mCherry, Punc-122::GFP];xyhEx1007[Pges-1::daf-16 RNAi, Punc-122::dsRed]	This paper	PLX1007
sid-1(qt9);xyhEx498[Psri-36::GFP, Psrh-142::NLS::mCherry, Punc-122::GFP];xyhEx1007[Pges-1::daf-16 RNAi, Punc-122::dsRed]	This paper	PLX1090
xyhEx498[Psri-36::GFP, Psrh-142::NLS::mCherry, Punc-122::GFP];xyhEx1008[Pges-1::pmk-2 RNAi, Punc-122::dsRed]	This paper	PLX1008
sid-1(qt9);xyhEx498[Psri-36::GFP, Psrh-142::NLS::mCherry, Punc-122::GFP];xyhEx1008[Pges-1::pmk-2 RNAi, Punc-122::dsRed]	This paper	PLX1091
xyhEx498[Psri-36::GFP, Psrh-142::NLS::mCherry, Punc-122::GFP];xyhEx1008[Pges-1::daf-16aAM::EGFP, Punc-122::dsRed]	This paper	PLX1009
xyhEx827[Pges-1::aak-2 RNAi, Pmyo-3::mStrawberry]	This paper	PLX980
sid-1(qt9);xyhEx827[Pges-1::aak-2 RNAi, Pmyo-3::mStrawberry]	This paper	PLX1093
xyhEx802[Pges-1::daf-16 RNAi, Pmyo-3::mStrawberry]	This paper	PLX981
sid-1(qt9);xyhEx802[Pges-1::daf-16 RNAi, Pmyo-3::mStrawberry]	This paper	PLX1094
xyhEx1010[Pges-1::aak-2 RNAi, Pges-1::daf-16 RNAi, Pmyo-3::mStrawberry]	This paper	PLX1010
sid-1(qt9);xyhEx1010[Pges-1::aak-2 RNAi, Pges-1::daf-16 RNAi, Pmyo-3::mStrawberry]	This paper	PLX1092
xyhEx709[Pges-1::pmk-2 RNAi, Pmyo-3::mStrawberry]	This paper	PLX982
sid-1(qt9);xyhEx709[Pges-1::pmk-2 RNAi, Pmyo-3::mStrawberry]	This paper	PLX1095
xyhEx940[Pges-1:daf-16aAM::EGFP, Pmyo-3::mStrawberry]	This paper	PLX983
xyhEx941[Pges-1)::pmk-2 RNAi, Pges-1::daf-16aAM::EGFP, Pmyo-3::mStrawberry]	This paper	PLX984
sid-1(qt9);xyhEx941[Pges-1::pmk-2 RNAi, Pges-1:daf-16 cDNAaAM::EGFP, Pmyo-3::mStrawberry]	This paper	PLX1096
odr-7(ky4);xyhEx580[Pges-1::hid-1 RNAi, Pmyo-2::mStrawberry];xyhEx446[Psrh-142::HisCl1::SL2::GCaMP6s, Punc-122::GFP]	This paper	PLX781
sid-1(qt9);odr-7(ky4);xyhEx580[Pges-1::hid-1 RNAi, Pmyo-2::mStrawberry];xyhEx446[Psrh-142::HisCl1::SL2::GCaMP6, Punc-122::GFP]	This paper	PLX1070
egl-3(tm1377);odr-7(ky4);xyhEx446[Psrh-142::HisCl1::SL2::GCaMP6s, Punc-122::GFP]	This paper	PLX721
odr-7(ky4);xyhEx446[Psrh-142::HisCl1::SL2::GCaMP6s, Punc-122::GFP];xyhEx699[Psrh-142::daf-2 RNAi, Pmyo-3::mStrawberry]	This paper	PLX699
odr-7(ky4);xyhEx446[Psrh-142::HisCl1::SL2::GCaMP6s, Punc-122::GFP];xyhEx733[Pges-1::ins-37 RNAi, Pmyo-3::mStrawberry]	This paper	PLX733
sid-1(qt9);odr-7(ky4);xyhEx446[Psrh-142::HisCl1::SL2::GCaMP6, Punc-122::GFP];xyhEx733[Pges-1::ins-37 RNAi, Pmyo-3::mStrawberry]	This paper	PLX1068
odr-7(ky4);xyhEx446[Psrh-142::HisCl1::SL2::GCaMP6s, Punc-122::GFP];xyhEx712[Pges-1::ins-7 RNAi, Pmyo-3::mStrawberry]	This paper	PLX712
sid-1(qt9);odr-7(ky4);xyhEx446[Psrh-142::HisCl1::SL2::GCaMP6, Punc-122::GFP];xyhEx712[Pges-1::ins-7 RNAi, Pmyo-3::mStrawberry]	This paper	PLX1069
yxIs13[Pins-7::GFP, Punc-122::dsRed]	Yun Zhang	ZC1436
sid-1(qt9);yxIs13[Pins-7::GFP, Punc-122::dsRed]	This paper	PLX1072
yxIs13[Pins-7::GFP, Punc-122::dsRed];xyhEx709[Pges-1::pmk-2 RNAi, Pmyo-3::mStrawberry]	This paper	PLX1011
sid-1(qt9);yxIs13[Pins-7::GFP, Punc-122::dsRed];xyhEx709[Pges-1::pmk-2 RNAi, Pmyo-3::mStrawberry]	This paper	PLX1071
yxIs13[Pins-7::GFP, Punc-122::dsRed];xyhEx940[Pges-1::daf-16aAM::EGFP, Pmyo-3::mStrawberry]	This paper	PLX1012
yxIs13[Pins-7::GFP, Punc-122::dsRed];xyhEx941[Pges-1::pmk-2 RNAi, Pges-1::daf-16aAM::EGFP, Pmyo-3::mStrawberry]	This paper	PLX1013
sid-1(qt9);yxIs13[Pins-7::GFP(70ng/ul), Punc-122::dsRed];xyhEx1087[Pges-1::aak-2 RNAi, Pmyo-2::mStrawberry]	This paper	PLX1087
xyhEx783[Pins-37::GFP, Pmyo-2::mStrawberry]	This paper	PLX783
sid-1(qt9);xyhEx783[Pins-37::GFP, Pmyo-2::mStrawberry]	This paper	PLX1075
xyhEx783[Pins-37::GFP, Pmyo-2::mStrawberry];xyhEx827[Pges-1::aak-2 RNAi, Pmyo-3::mStrawberry]	This paper	PLX737
sid-1(qt9);xyhEx783[Pins-37::GFP, Pmyo-2::mStrawberry];xyhEx827[Pges-1::aak-2 RNAi, Pmyo-3::mStrawberry]	This paper	PLX1076
xyhEx783[Pins-37::GFP, Pmyo-2::mStrawberry];xyhEx802[Pges-1::daf-16 RNAi, Pmyo-3::mStrawberry]	This paper	PLX738
sid-1(qt9);xyhEx783[Pins-37::GFP, Pmyo-2::mStrawberry];xyhEx802[Pges-1::daf-16 RNAi, Pmyo-3::mStrawberry]	This paper	PLX1077
xyhEx783[Pins-37::GFP, Pmyo-2::mStrawberry];xyhEx1010[Pges-1::aak-2 RNAi, Pges-1::daf-16 RNAi, Pmyo-3::mStrawberry]	This paper	PLX739
sid-1(qt9);xyhEx783[Pins-37::GFP, Pmyo-2::mStrawberry];xyhEx1010[Pges-1::aak-2 RNAi, Pges-1::daf-16 RNAi, Pmyo-3::mStrawberry]	This paper	PLX1078
sid-1(qt9);xyhEx783[Pins-37::GFP, Pmyo-2::mStrawberry];xyhEx1139[Pges-1::pmk-2 RNAi, Pmyo-3::mStrawberry]	This paper	PLX1139
xyhEx498[Psri-36::GFP, Psrh-142::NLS::mCherry, Punc-122::GFP];xyhEx1014[Pges-1::ins-37 RNAi, Punc-122::dsRed]	This paper	PLX1014
xyhEx498[Psri-36::GFP, Psrh-142::NLS::mCherry, Punc-122::GFP];xyhEx1015[Psrh-142::daf-2 RNAi, Punc-122::dsRed]	This paper	PLX1015
xyhEx498[Psri-36::GFP, Psrh-142::NLS::mCherry, Punc-122::GFP];xyhEx1016[Psrh-142::daf-2 RNAi, Pges-1::ins-37 RNAi, Punc-122::dsRed]	This paper	PLX1016
xyhEx498[Psri-36::GFP, Psrh-142::NLS::mCherry, Punc-122::GFP];xyhEx1017[Psrh-142::daf-16 RNAi, Punc-122::dsRed]	This paper	PLX1017
xyhEx498[Psri-36::GFP, Psrh-142::NLS::mCherry, Punc-122::GFP];xyhEx1018[Psrh-142::daf-16aAM, Punc-122::dsRed]	This paper	PLX1018
xyhEx498[Psri-36::GFP, Psrh-142::NLS::mCherry, Punc-122::GFP];xyhEx1019[Pges-1::ins-7 RNAi, Punc-122::dsRed]	This paper	PLX1019
xyhEx712[Pges-1::ins-7 RNAi, Pmyo-3::mStrawberry]	This paper	PLX985
xyhEx500[Pges-1::ins-37 RNAi, Pmyo-3::mStrawberry]	This paper	PLX317
xyhEx587[Psrh-142::daf-2 RNAi, Pmyo-3::mStrawberry]	This paper	PLX587
xyhEx992[Psrh-142::daf-2 RNAi, Pges-1::ins-37 RNAi, Pmyo-3::mStrawberry]	This paper	PLX992
xyhEx993[Psrh-142::daf-2 RNAi, Pges-1::ins-7 RNAi, Pmyo-3::mStrawberry]	This paper	PLX993
xyhEx823[Psrh-142::daf-16 RNAi, Pmyo-3::mStrawberry]	This paper	PLX1020
xyhEx1021[Psrh-142::daf-16aAM, Pmyo-3::mStrawberry]	This paper	PLX1021
xyhIs585[Pgcy-28::HisCl::SL2::GCaMP6s, lin-15(+)]	This paper	PLX585
xyhEx367[Pttx-3::HisCl1::SL2::GCaMP6s, Pmyo-3::mStrawberry]	This paper	PLX367
xyhIs585[Pgcy-28::HisCl::SL2::GCaMP6s, lin-15(+)];xyhEx367[Pttx-3::HisCl1::SL2::GCaMP6s, Pmyo-3::mStrawberry]	This paper	PLX420
xyhIs508[Pnpr-9::HisCl1::SL2::mStrawberry, Pnpr-9::GCaMP6s, Punc-122::dsRed]	This paper	PLX508
xyhEx448[Podr-2::HisCl::SL2::GCaMP6s, Punc-122::dsRed]	This paper	PLX448
xyhEx1022[Pser-2prom2::HisCl::SL2::GCaMP6s, Pmyo-3::mStrawberry]	This paper	PLX1022
xyhIs494[Pflp-8::HisCl::SL2::GCaMP6s, Punc-122::dsRed]	This paper	PLX494
xyhIs494[Pflp-8::HisCl::SL2::GCaMP6s, Punc-122::dsRed];xyhIs508[Pnpr-9::HisCl1::SL2::mStrawberry, Pnpr-9::GCaMP6s, Punc-122::dsRed]	This paper	PLX1023
xyhIs470[Pgcy-36::HisCl1::SL2::GCaMP6, Punc-122::dsRed]	This paper	PLX470
xyhEx411[Pglr-3::HisCl1::SL2::GCaMP6s, Punc-122::dsRed]	This paper	PLX411
odr-7(ky4);xyhEx446[Psrh-142::HisCl1::SL2::GCaMP6s, Punc-122::GFP];xyhIs508[Pnpr-9::HisCl1::SL2::mStrawberry, Pnpr-9::GCaMP6s, Punc-122::dsRed]	This paper	PLX1024
odr-7(ky4);xyhEx446[Psrh-142::HisCl1::SL2::GCaMP6s, Punc-122::GFP];xyhIs494[Pflp-8::HisCl::SL2::GCaMP6s, Punc-122::dsRed]	This paper	PLX1025
odr-7(ky4);xyhEx446[Psrh-142::HisCl1::SL2::GCaMP6s, Punc-122::GFP];xyhIs585[Pgcy-28::HisCl::SL2::GCaMP6s, lin-15(+)]	This paper	PLX1026
odr-7(ky4);xyhEx446[Psrh-142::HisCl1::SL2::GCaMP6s, Punc-122::GFP];xyhEx367[Pttx-3::HisCl1::SL2::GCaMP6s, Pmyo-3::mStrawberry]	This paper	PLX1027
ser-4(ok512);xyhEx1028[Pnpr-9::ser-4 cDNA, Pmyo-3::mStrawberry]	This paper	PLX1028
lgc-50(tm3712);xyhEx1029[Pflp-8::lgc-50 cDNA::SL2::GFP, Pmyo-3::mStrawberry]	This paper	PLX1029
mod-1(ok103);xyhEx676[Pgcy-28::mod-1 gDNA, Pttx-3::mod-1 gDNA, Pmyo-3::mStrawberry]	This paper	PLX676
xyhIs508[Pnpr-9::HisCl1::SL2::mStrawberry, Pnpr-9::GCaMP6s, Punc-122::dsRed];xyhEx831[Pnpr-9::ser-4 RNAi, Pmyo-3::mStrawberry]	This paper	PLX831
xyhEx943[Pflp-8::lgc-50 RNAi, Pflp-8::HisCl::SL2::GCaMP6s, Pmyo-2::mStrawberry]	This paper	PLX943
xyhIs585[Pgcy-28::HisCl::SL2::GCaMP6s, lin-15(+)];xyhEx835[Pgcy-28::mod-1 RNAi, Pmyo-2::mStrawberry]	This paper	PLX835
xyhEx949[Pttx-3::mod-1 RNAi, Pttx-3::HisCl1::SL2::GCaMP6s, Pmyo-2::mStrawberry]	This paper	PLX949
xyhIs461[Pceh-2::HisCl1::SL2::GCaMP6s, Punc-122::dsRed]	This paper	PLX468
xyhEx837[Pclh-3::HisCl::SL2::GCaMP6s, Pmyo-2::mStrawberry]	This paper	PLX837
kyEx6119[Pgpa-6::GCaMP6f;Punc-122::dsRed]	Cornelia I. Bargmann	CX17462
gonEx113[Psra-6::GCaMP6s, Psra-6::SL2::mCherry]	Jianke Gong	JKG1058
xyhIs646[Podr-7::HisCl1::SL2::GCaMP6s, Pmyo-2::mStrawberry]	This paper	PLX646
xyhEx851[Psra-6::sri-36 cDNA, Pmyo-3::mStrawberry];gonEx113[Psra-6::GCaMP6s, Psra-6::SL2::mCherry]	This paper	PLX851
odr-7(ky4);xyhEx959[Psra-6::sri-36 cDNA, Pmyo-3::mStrawberry]	This paper	PLX959
rde-1(ne219);kbIs7[nhx-2p::rde-1, rol-6(su1006)]	Long Lin	VP303
odr-7(ky4);xyhEx829[Psrh-142::hsf-1 RNAi, Pmyo-3::mStrawberry];xyhEx446[Psrh-142::HisCl1::SL2::GCaMP6s, Punc-122::GFP]	This paper	PLX829
odr-7(ky4);xyhEx325[Psrh-142::daf-12 RNAi, Pmyo-3::mStrawberry];xyhEx446[Psrh-142::HisCl1::SL2::GCaMP6s, Punc-122::GFP]	This paper	PLX325
odr-7(ky4);xyhEx364[Psrh-142::pha-4 RNAi, Pmyo-3::mStrawberry];xyhEx446[Psrh-142::HisCl1::SL2::GCaMP6s, Punc-122::GFP]	This paper	PLX364
odr-7(ky4);xyhEx846[Psrh-142::skn-1 RNAi, Pmyo-3::mStrawberry];xyhEx446[Psrh-142::HisCl1::SL2::GCaMP6s, Punc-122::GFP]	This paper	PLX846
odr-7(ky4);xyhEx446[Psrh-142::HisCl1::SL2::GCaMP6s, Punc-122::GFP];xyhEx590[Psrh-142::pqm-1 RNAi, Pmyo-2::mStrawberry]	This paper	PLX590
odr-7(ky4);xyhEx446[Psrh-142::HisCl1::SL2::GCaMP6s, Punc-122::GFP];xyhIs508[Pnpr-9::HisCl1::SL2::mStrawberry, Pnpr-9::GCaMP6s, Punc-122::dsRed];xyhIs494[Pflp-8::HisCl::SL2::GCaMP6s, Punc-122::dsRed]	This paper	PLX1030
odr-7(ky4);xyhEx446[Psrh-142::HisCl1::SL2::GCaMP6s, Punc-122::GFP];xyhIs585[Pgcy-28::HisCl::SL2::GCaMP6s, lin-15(+)];xyhEx367[Pttx-3::HisCl1::SL2::GCaMP6s, Pmyo-3::mStrawberry]	This paper	PLX1031
xyhEx766[Psrh-142::TrpV1, Pmyo-3::mStrawberry]	This paper	PLX766
xyhEx766[Psrh-142::TrpV1, Pmyo-3::mStrawberry];xyhEx1032[Pgcy-28::mod-1 RNAi, Pttx-3::mod-1 RNAi, Pmyo-2::mStrawberry]	This paper	PLX1032
xyhEx446[Psrh-142::HisCl1::SL2::GCaMP6, Punc-122::GFP];xyhEx1033[Pnpr-9::ser-4 RNAi, Pflp-8::lgc-50 RNAi, Pmyo-3::mStrawberry]	This paper	PLX1033
odr-7(ky4);xyhEx1036[Psrh-142::SNB-1::Linker::pHluorin, Psrh-142::mStrawberry, Punc-122::GFP]	This paper	PLX1036
sri-36(plc921);;odr-7(ky4);xyhEx1036[Psrh-142::SNB-1::Linker::pHluorin, Psrh-142::mStrawberry, Punc-122::GFP]	This paper	PLX1138
sri-36(plc921);odr-7(ky4);yhEx1104[Psrh-142::sri-36 gDNA::mStrawberry (5ng/ul), Punc-122::dsRed];xyhEx1036[Psrh-142::SNB-1::Linker::pHluorin, Psrh-142::mStrawberry, Punc-122::GFP]	This paper	PLX1108
sri-36(plc921);odr-7(ky4);yhEx1104[Psrh-142::sri-36 gDNA::mStrawberry (75ng/ul), Punc-122::dsRed];xyhEx1036[Psrh-142::SNB-1::Linker::pHluorin, Psrh-142::mStrawberry, Punc-122::GFP]	This paper	PLX1109
