# Supplementary material for: Intestinal pathogens override hunger-driven decision-making via immune regulation of central serotonin signaling in C. elegans
Source: Nat Commun. 2026 Feb 25;17:3144. doi: 10.1038/s41467-026-69924-w (PMC13044313; doi:10.1038/s41467-026-69924-w)
Supplement: Supplementary file 5 — Fig. 1 Source Data [file 41467_2026_69924_MOESM5_ESM.xlsx]

## Sheet: b
	Well-fed
	OP50	PA14 4h	EPEC 4h	S. aureus 4h
	20	22	26.67	23.33
	15	17.14	22.73	13.64
	16.92	15.67	14.62	27.5
	30	14.29	8.75	17.78
	25	16.67	16.67	30
	22.5	8.33	16.92	17.14
	25.71	15.38	20	16.67
	23.64	13.33	18.89	21.54
	16.67	28.33	30	30
	8.75	16.67	20	25
	20	17.67	12	28.75
	33.33	20.67	27.14	30
	26.25	12.5	15.67	16.92
	16.67	27.69	14.49	25
	26.67	14.29	18.67	19.36
n=	15	15	15	15
Average	21.8073	17.3753	18.8813	22.842
SE	1.65122	1.39328	1.50609	1.4633
STDEV	6.39516	5.39614	5.83305	5.66733

## Sheet: c
	2M						3M						4M
	0	1	2	4	6		0	1	2	4	6		0	1	2	4	6
	25	46.1538	70	90	92.3077		18.1818	36.3636	37.5	66.6667	80		10	12.5	37.5	27.2727	28.5714
	45.4545	71.4286	66.6667	84.6154	100		14.2857	42.8571	36.3636	71.4286	71.4286		14.2857	20	30	25	44.4444
	25	73.3333	36.3636	78.5714	75		25	33.3333	44.4444	42.8571	75		25	20	28.5714	40	37.5
	30	75	53.3333	81.8182	88.8889		12.5	40	27.2727	71.4286	88.8889		12.5	40	20	28.5714	62.5
	33.3333	45.4545	69.2308	100	83.3333		27.2727	43.75	35.7143	69.2308	83.3333		0	18.1818	10	33.3333	60
	22.2222	44.4444	70.5882	81.8182	90.9091		22.2222	38.4615	53.8462	72.2222	76.9231		22.2222	20	25	28.5714	41.6667
	33.3333	44.4444	58.8235	76.9231	83.3333		11.1111	16.6667	45.4545	62.5	83.3333		11.1111	16.6667	33.3333	30	50
	40	38.4615	38.4615	85.7143	100		20	33.3333	45.4545	58.3333	75		0	11.1111	14.2857	37.5	45.4545
	25	33.3333	66.6667	86.6667	100		18.1818	20	44.4444	68.75	84.6154		0	33.3333	37.5	28.5714	60
	33.3333	37.5	73.3333	76.9231	90		20	28.5714	41.1765	72.7273	90		0	37.5	9.09091	37.5	44.4444
	42.8571	72.7273	66.6667	76.9231	83.3333		33.3333	40	40	76.9231	83.3333		33.3333	40	14.2857	27.2727	41.6667
	14.2857	63.6364	80	77.7778	90.9091		14.2857	20	44.4444	63.6364	71.4286		14.2857	33.3333	28.5714	20	40
	15.3846	42.8571	70	80	100		15.3846	42.8571	43.75	72.7273	86.6667		15.3846	20	18.1818	40	46.1538
	26.6667	73.3333	50	100	86.6667		21.4286	33.3333	50	58.3333	86.6667		0	20	33.3333	44.4444	61.5385
	20	37.5	75	93.3333	91.6667		27.2727	30	25	60	78.5714		11.1111	22.2222	14.2857	33.3333	50
n=	15	15	15	15	15		15	15	15	15	15		15	15	15	15	15
Average	28.7914	53.3072	63.009	84.739	90.4232		20.0307	33.3018	40.991	65.851	81.0126		11.2823	24.3232	23.596	32.0914	47.596
SE	2.41299	4.13067	3.35661	2.04858	1.92446		1.60951	2.26924	1.99525	2.21744	1.56692		2.6445	2.52235	2.55073	1.72344	2.53941
STDEV	9.34545	15.998	13.0001	7.93412	7.45342		6.23361	8.78874	7.72758	8.5881	6.06867		10.2421	9.769	9.87892	6.67487	9.83509

## Sheet: d
	Well-fed		fasted
	E. coli	PA14	E. coli	PA14
	52.2	44.4	88	93.3
	33.3	27.5	69.3	82.3
	66.4	58.5	69.1	87
	50	55.5	96.8	68
	50	73.3	86.3	96.9
	37.2	72.5	89	78.4
	47.5	50	76.4	69.4
	27.5	37.1	59.8	95
	60	38.6	85	82
	57.5	46.7	86.9	68.7
	63.3	37.5	75.3	69
	63.3	55	81.6	86.9
	56.7	56.4	89.2	94.1
	42.5	75	81.3	68.3
	47.5	62.5	67.8	89.8
n=	15	15	15	15
Average	50.3267	52.7	80.12	81.94
SE	2.96395	3.7101	2.63081	2.82531
STDEV	11.4793	14.3692	10.1891	10.9424

## Sheet: e
1M glycerol	Well-fed		fasted			2M glycerol	Well-fed		fasted			3M glycerol	Well-fed		fasted
	OP50	PA14	OP50	PA14			OP50	PA14	OP50	PA14			OP50	PA14	OP50	PA14
	62.5	50	55	63.1			52	40	46.6	33.3			14.3	20	35.6	23.5
	50	67.3	50	78.6			37.1	35	22.7	33.6			7.3	16.7	13.1	6.8
	55	38.6	72.5	72.5			35.6	26.9	44.6	27.5			17.5	12.5	25.6	13
	66.7	27.3	63.3	62.5			24.2	40	38.7	47.7			6.7	8.2	13.1	15.6
	52.2	45	50	80.3			16.6	25	36.6	60			15	14.4	8.9	9.8
	55	62.2	65	50			28.3	22.5	46.9	37.1			17.5	15	6.7	7.6
	42.2	64.3	50	49.1			35.3	25.7	50	46.6			25	18.6	16.4	24.5
	45	45	33.3	41.1			23.3	23.6	38.8	51.5			10	7.5	9.7	19.3
	60	75	50	71.4			28.3	16.6	30	30			20	15	20	9
	62.5	77.3	45	44.3			36.6	18.75	40	35			8.2	10	16	32
	71.4	40	62.2	66.7			17.6	30	32	38.7			15	20	7.9	9.5
	52.2	48.6	70.5	66.7			20.6	33.3	37.1	60			13.1	13.3	22.8	19.2
	60.8	50	62.2	55			22.5	26.2	55.6	46.9			22.2	15	5.8	18.3
	72.2	63.3	65	64.3			17.6	16.6	34.4	35			12.5	8.6	12.6	25.8
	61.1	75	73	48.6			24.2	26.6	48.6	59.3			23.3	6.4	11.6	11.8
n=	15	15	15	15			15	15	15	15			15	15	15	15
Average	57.92	55.26	57.8	60.9467			27.9867	27.1167	40.1733	42.8133			15.1733	13.4133	15.0533	16.38
SE	2.27477	3.90787	2.92474	3.18659			2.51307	1.9188	2.23282	2.8774			1.49212	1.1547	2.09223	1.97181
STDEV	8.81016	15.1351	11.3275	12.3416			9.73307	7.43149	8.64766	11.1441			5.77896	4.47211	8.10316	7.63677

## Sheet: f
Forward	AL	fasting 6h			Backward	AL	fasting 6h			Average	AL	fasting 6h			% of time	forward				backward
	OP50	OP50	PA14 4h			OP50	OP50	PA14 4h			OP50	OP50	PA14 4h			AL	fasting 6h			AL	fasting 6h
	177.152	202.49	173.377			123.537	246.229	220.582			187.517	227.716	176.26			OP50	OP50	PA14 4h		OP50	OP50	PA14 4h
	142.836	199.034	163.85			172.611	194.735	215.648			221.139	224.418	171.953			77.2204	67.2204	96.6697		22.7796	32.7796	3.33034
	135.234	124.521	147.258			168.024	135.889	172.144			143.111	109.077	151.985			66.1096	82.7762	83.8872		33.8904	17.2238	16.1128
	243.217	173.377	157.189			137.486	226.582	205.054			142.737	176.26	181.674			75.549	92.2156	80.5638		24.451	7.78437	19.4362
	137.321	140.509	184.54			126.794	89.2451	103.326			136.703	140.509	184.54			91.1091	86.1091	95.0913		8.8909	13.8909	4.90865
	117.293	140.509	200.103			191.298	121.248	98.2415			167.433	140.509	200.103			98.8946	92.2279	99.4501		1.10544	7.77211	0.549907
	108.113	115.81	160.761			149.555	99.1712	221.218			113.438	114.589	174.271			96.6571	79.9904	99.4489		3.3429	20.0096	0.551094
	174.79	117.961	133.974			139.969	102.116	144.324			105.444	117.784	188.741			86.6701	88.1701	77.2313		13.3299	11.8299	22.7687
	206.295	133.974	130.289			137.353	140.324	255.457			205.525	188.741	144.009			62.2192	78.8859	81.6801		37.7808	21.1141	18.3199
	194.04	130.51	93.0674			220.728	246.442	106.315			104.974	111.207	97.36			98.3356	81.669	80.0115		1.66437	18.331	19.9885
	154.221	174.146	130.229			168.023	105.086	159.592			155.686	151.131	143.404			85.5462	95.5462	67.2143		14.4538	4.45382	32.7857
	117.375	129.947	174.41			152.951	90.4794	142.639			125.722	98.9469	221.613			88.8908	97.2241	80.5613		11.1092	2.77591	19.4387
	114.474	148.318	183.317			122.722	95.2145	188.543			113.942	108.318	183.317			76.1153	92.7819	96.1151		23.8847	7.21805	3.88489
	278.213	183.317	194.193			150.786	96.3254	141.278			299.027	183.317	113.309			97.77	81.1033	99.4425		2.22998	18.8967	0.557538
	144.747	147.293	196.594			147.757	262.298	91.8726			142.803	167.433	99.3254			93.8961	77.2295	75.0055		6.10386	22.7705	24.9945
																97.2218	95.5551	81.661		2.77821	4.44487	18.339
n=	15	15	15		n=	15	15	15		n=	15	15	15		n=	15	15	15		15	15	15
Average	163.021	150.781	161.543		Average	153.973	150.092	164.416		Average	157.68	150.664	162.124		Average	86.147	85.9137	86.2689		13.853	14.0863	13.7311
SE	12.8492	7.38843	7.7844		SE	6.91682	16.9266	13.4117		SE	13.5892	10.9484	9.45415		SE	3.11584	2.18859	2.69728		3.11584	2.18859	2.69728
STDEV	49.7647	28.6153	30.1489		STDEV	26.7887	65.5566	51.9432		STDEV	52.6306	42.4029	36.6158		STDEV	12.0676	8.47637	10.4465		12.0676	8.47637	10.4465

## Sheet: g
	fasting 6h
	OP50	PA14 4h	PA14 24h
	70	30	20
	66.7	14.3	33.3
	71.4	22.2	27.3
	55.6	11.1	20
	90	25	27.3
	100	28.6	22.2
	71.4	28.6	16.7
	77.8	25	25
	66.7	20	12.5
	83.3	33.3	23.1
	75	22.2	28.6
	80	30.8	28.6
	75	33.3	40
	85.7	20	33.3
	71.4	33.3	25
n=	15	15	15
Average	76	25.18	25.5267
SE	2.78537	1.77834	1.80173
STDEV	10.7877	6.88748	6.97807

## Sheet: h
PA14-dsRed	PA14+fasted
	0.25 peptone	0.35 peptone
	89.0089	221.655
	110.222	80.0812
	82.0114	134.853
	99.0627	78.9033
	65.5842	117.898
	78.3547	150.953
	109.7	169.557
	129.539	191.829
	138.08	208.115
	89.8602	109.48
	115.981	115.26
	86.8216	156.239
	103.525	88.9703
	94.7464	110.263
	175.466	144.033
	84.117	227.273
	47.9208	50.7915
n=	17	17
Average	100	138.597
SE	7.13601	12.6721
STDEV	29.4225	52.2483

## Sheet: i
PA14-dsRed	PA14+fasted
	4h	24h
	129.257	193.145
	120.372	61.3411
	82.5212	219.542
	177.476	123.13
	62.3417	33.9939
	55.7262	92.6335
	133.425	173.844
	153.054	64.2184
	109.472	130.444
	69.6073	113.657
	61.9509	138.887
	79.713	91.2154
	65.6352	94.9282
	107.371	175.908
	142.719	91.7926
	49.3573	119.962
n=	16	16
Average	100	119.915
SE	9.87146	12.7067
STDEV	39.4859	50.8268

## Sheet: j
	fasted			infected
	WT	unc-17 RNAi		WT	unc-17 RNAi
	69.2	69.2		41.1	28.7
	77.8	70.4		24.3	24.8
	63.3	90		20	34.3
	82.5	61.4		19.5	22.3
	72.7	88.6		30	33.3
	81.4	62.5		20	14.3
	57.5	66.6		16	32.1
	75	78.5		18.5	27.1
	77.5	54.6		25.8	20.8
	75	61.8		31.8	23.5
	55	58.6		42.8	35
	66.7	60		16.7	24.2
	80	75		34.2	30
	58.7	50		20.3	40
	66.6	70		33.4	37.7
n=	15	15		15	15
Average	70.5933	67.8133		26.2933	28.54
SE	2.32198	2.96681		2.26044	1.81207
STDEV	8.99297	11.4904		8.75463	7.01812
