# Supplementary material for: Intestinal pathogens override hunger-driven decision-making via immune regulation of central serotonin signaling in C. elegans
Source: Nat Commun. 2026 Feb 25;17:3144. doi: 10.1038/s41467-026-69924-w (PMC13044313; doi:10.1038/s41467-026-69924-w)
Supplement: Supplementary file 6 — Fig. 2 Source Data [file 41467_2026_69924_MOESM6_ESM.xlsx]

## Sheet: b-traces
Time	AL																		n=	Average	SE	STDEV		fasting 6h																			n=	Average	SE	STDEV		PA14+fasting 6h
1	1.0163	1.0203	1.0003	1.0201	1.0501	1.0142	1.0057	1.0098	1.0075	1.0031	1.0063	1.0142	1.0016	1.0026	1.0021	1.0076	1.0242		17	1.01212	0.00296434	0.0122223		1.0108	1.0137	1.0106	1.0058	1	1	1.0102	1.0241	1.0052	1	1.0072	1.0029	0.99714	1.0047	1.0115	1.0201	1.0075	1.0031		18	1.00747	0.00166593	0.00706794		1.0115	1.0021
2	1.0064	1.0239	1.0003	1.0164	1.0239	1.0096	1.0038	1.0142	1.006	1.0091	1.0002	1.0082	0.99758	1.0102	0.99922	1	1.0172		17	1.0086	0.00200714	0.00827566		1	1.0064	1	1.0025	1.0101	0.99911	1.0014	1.0191	1.0141	1.0031	1	1.0045	0.99744	1.0032	1.0153	1.0164	1.006	1.0091		18	1.00599	0.00155415	0.00659368		1.0117	1.0012
3	1.0012	1.0212	1.0084	1.0152	1.0341	1	1.0021	1.0099	1.0051	1.003	1.0071	1.0074	0.99727	1.0082	1	1.0037	1.0052		17	1.00759	0.0021806	0.00899086		1.0042	1.0075	1.0074	1.0049	1.0083	0.99944	1	1.0213	1.009	1.0006	1.0079	1.0023	1.025	1.0048	1.0139	1.0152	1.0051	1.003		18	1.00777	0.00166226	0.00705238		1.0141	1.0048
4	1.0113	1.0151	0.99976	1.0243	1.0269	1.0034	1.0017	1.0177	1.0061	1.0064	1.0023	1	0.9992	0.99873	1.0077	1.0084	1.033		17	1.00953	0.00254271	0.0104839		1.002	1.0036	1.0089	1.0008	1.0036	1.0009	1.013	1.0156	1.011	1.0053	1.0085	1	1.0172	1.0012	1.0087	1.0243	1.0061	1.0064		18	1.00762	0.00155684	0.0066051		1.0099	0.99996
5	1.0065	1.0198	1.0104	1.015	1.0396	1.0196	1.0008	1.016	1.0047	1.01	1.0069	0.99766	0.99841	1.0126	1.0005	1.004	1		17	1.00956	0.00255555	0.0105368		0.99805	1.0063	1.005	1.0047	1.0087	1.0056	1.0079	1.0099	1.0166	1.0033	1.0109	0.99896	1.0055	1.0032	1.0093	1.015	1.0047	1.01		18	1.00687	0.00112837	0.00478728		1.0083	0.99394
6	0.99442	1.0125	1.0019	1.0087	1.0552	1.0244	0.99828	1.0081	1	1.008	1.0056	0.99772	0.99949	1.0096	1.0039	0.99987	1.0185		17	1.0086	0.00346789	0.0142985		1.0045	1.0097	1.0052	1.0013	1.009	1.0047	1.007	1.017	1.0179	1.0042	1.0138	1.0034	1.0031	1.0076	1.0063	1.0087	1	1.008		18	1.0073	0.00115998	0.00492138		1.0073	0.9985
7	0.9996	1.0192	1.0033	1.0157	1.0433	1.0355	0.99904	1.0086	0.99945	1.0067	1	0.99366	1.0006	1.0166	1.007	0.996	1.0163		17	1.00944	0.00332766	0.0137203		0.99818	1	1	1.0003	1.0045	1.0123	1.0021	1.0133	1.0203	1.0071	1.0109	1.0025	1	1.008	1.006	1.0157	0.99945	1.0067		18	1.00596	0.00150761	0.00639623		1.0087	1.004
8	0.99923	1.0155	1.0072	1.0084	1.0377	1.0568	0.99753	1.0074	1.0032	1	1.0052	0.99217	0.99859	1	1.0021	0.98891	1.0245		17	1.0085	0.0041448	0.0170895		0.99772	1.0061	1.0056	1	1.013	1	1.0084	1	1.0231	1.0094	1.006	1.0064	1.0082	1	1.0047	1.0084	1.0032	1		18	1.00557	0.00142845	0.00606041		1.0065	1
9	0.9964	1.0111	1.0121	1.0186	1.0262	1.0544	0.99861	1.0005	0.9958	1.0009	1.0046	0.98793	0.99913	1.0121	1	0.99187	1.0306		17	1.00828	0.00404234	0.016667		1.0017	1.008	1.0043	1.0098	1.0069	1.0167	1.0082	1.0026	1.0193	1.0034	1.0061	1.0069	1.0135	1.0039	1	1.0186	0.9958	1.0009		18	1.00703	0.00153631	0.00651803		1.0011	1.02
10	1.0012	1.0127	1.0032	1.0117	1.0287	1.0799	0.99654	1.0079	0.99655	1.0011	1	0.98813	1	1.0079	1.0066	0.99222	1.0172		17	1.00891	0.00502107	0.0207024		1	1.0042	1.0039	0.99874	1.0033	1.0148	1.0066	1.0095	1.0139	1.0121	1	1	1.0147	1.0011	1.0036	1.0117	0.99655	1.0011		18	1.00532	0.00140993	0.00598182		1	1.048
11	1.0021	1.0071	1.0101	1.0237	1.0437	1.0866	1.0016	1.0081	0.99192	1.0004	1.0069	0.9836	1.0007	1.0011	1.0009	0.98988	1.0243		17	1.01075	0.00585043	0.0241219		1.0023	1.0034	1.0105	1.0054	1.0103	1.0259	1.0064	1.0167	1.0088	1.0056	1.0044	1.0067	1.0125	0.99992	1.0086	1.0237	0.99192	1.0004		18	1.00797	0.00193045	0.00819022		1.0061	1.0329
12	0.99733	1.0056	1.012	1.0157	1.0477	1.1099	0.99767	1.0053	0.99268	0.99709	1.0104	0.98602	1.0053	0.99213	1.0064	0.98694	1.0156		17	1.01081	0.00710738	0.0293045		1.0131	1.0042	1.0072	0.99941	1.0121	1.0227	1.0056	1.0142	1.0137	1.0102	1.0192	1.0045	1.0114	1.0052	1.0102	1.0157	0.99268	0.99709		18	1.0088	0.00180121	0.00764188		1.0034	1.0233
13	1.0039	1.0111	1.0152	1.0174	1.0361	1.0816	0.99782	1	0.99463	1.0001	1.0232	0.9916	1.0001	1.0049	1.0048	0.97865	1.0378		17	1.0117	0.00571408	0.0235597		1.0116	1.0014	1	1.0073	1.0077	1.0424	1.0097	1.0135	1.0116	1.0066	1.0267	1	1.0241	1	1.0132	1.0174	0.99463	1.0001		18	1.01044	0.00276461	0.0117292		1.0064	1.0186
14	1.0003	1	1.0028	1.0144	1.0366	1.0475	0.99779	1.0143	0.99207	1.0008	1.0281	0.98919	1.0037	0.99943	1.0013	0.98192	1.0124		17	1.00721	0.00411358	0.0169607		1.0071	1.0034	1.0083	1.0017	1.0046	1.0456	1.0009	1.0156	1.0125	1	1.0385	1.0023	1.0245	1.0009	1.008	1.0144	0.99207	1.0008		18	1.01006	0.00325129	0.0137941		1.004	1.047
15	1.0049	1.0073	0.99875	1.0194	1.0275	1.0634	0.99762	1.0114	0.99547	0.99969	1.0323	0.99817	1.0056	0.98591	1.0049	0.98494	1.0294		17	1.0098	0.00475322	0.019598		1	1	1	1.0099	1.0023	1.0447	1.0086	1.0065	1.0116	1.0018	1.0451	1	1.0251	1.0071	1.0082	1.0194	0.99547	0.99969		18	1.0103	0.003441	0.0145989		1	1.0294
16	1.0007	1.0066	1.0084	1	1.0306	1.0674	0.99768	1.0199	0.99463	1.0005	1.0459	1	1.0036	0.99616	1.0032	0.98467	1.0152		17	1.0103	0.00501126	0.020662		1.0037	1.0077	1.0056	1.0102	1.0045	1.0604	1.0094	1.0124	1	1	1.0512	1.0015	1.0149	1.0062	1.008	1	0.99463	1.0005		18	1.0106	0.00407167	0.0172746		1.0069	1.0654
17	0.99916	1.0025	1.016	1.0182	1.0333	1.0431	0.99541	1.0367	0.99529	1.0015	1.0633	1.0118	1	0.99715	1.0034	0.99455	1.0075		17	1.01287	0.00484587	0.01998		1.0122	1.0062	1.0157	1.0058	1	1.0417	1	1.0093	1.0008	1.0027	1.0497	1	1.0092	1.0117	1.0056	1.0182	0.99529	1.0015		18	1.01031	0.00336545	0.0142784		1.008	1.0473
18	0.99346	0.99977	1.0063	1.0013	1.0233	1.0274	0.99635	1.0377	0.99721	0.99793	1.0652	1.0246	1.0073	0.99722	0.99972	0.99259	1.0329		17	1.01178	0.0048961	0.0201871		1.0061	1.0018	1.0241	1.0085	1.0029	1.0212	1.0011	1.0112	1	1.0022	1.0295	1.0053	1.0013	1.0077	1.0073	1.0013	0.99721	0.99793		18	1.00704	0.00215285	0.00913376		1.0074	1.0227
19	0.99875	0.99854	1.0009	1.0097	1	1.0211	0.99683	1.0508	0.99882	0.99913	1.0734	1	1.0116	0.99558	0.99929	0.99697	1		17	1.00891	0.00519454	0.0214177		1.0029	1.004	1.0127	1.0037	1.0001	1.0014	1.0012	1.0126	1.0018	1.0019	1.0123	1.0026	1	1.0021	1	1.0097	0.99882	0.99913		18	1.00372	0.00111157	0.00471601		1.0098	1.0111
20	1	1	1	1.0146	1.0171	1	1	1.057	1.0027	1	1	1.0465	1	1	1	1	1.0143		17	1.00895	0.00418592	0.017259		1	1	1	1.0103	1	1	1	1	1	1	1	1	1.0053	1	0.99741	1.0146	1.0027	1		18	1.00168	0.001007	0.00427234		1	1
21	1.017	1.0158	1.0192	1	1.0394	1.1272	1.0069	1.0791	0.99062	1.0092	1.0266	1.0633	1.0297	1.0291	1.0828	1.0131	1.0798		17	1.03699	0.00893104	0.0368236		1.04	1.0023	1.0263	1	1.0034	1.0901	1.0031	1.0201	1.0197	1.0079	1.0954	1.0118	1.0073	1.0171	0.999	1	0.99062	1.0092		18	1.01907	0.00688423	0.0292073		1.001	1.0321
22	1.0543	1.0434	1.057	1.0462	1.0808	1.3413	1.0186	1.0879	1	1.0261	1.0298	1.069	1.0646	1.1225	1.1075	1.0287	1.1249		17	1.07662	0.0186869	0.0770479		1.0431	1.0113	1.0316	1.0075	1.0106	1.1011	1.0068	1.0362	1.0217	1.0154	1.1129	1.0104	1.0178	1.0129	0.9996	1.0289	1	1.0261		18	1.02744	0.00739651	0.0313807		1.0163	1.0955
23	1.0877	1.0729	1.1003	1.0896	1.1358	1.4052	1.0398	1.1191	1.017	1.0399	1.0651	1.088	1.102	1.2354	1.1459	1.0468	1.1531		17	1.11433	0.0221855	0.0914732		1.0399	1.0152	1.0283	1.0129	1.0001	1.1021	1.0041	1.0457	1.0293	1.0142	1.1317	1.0119	1.0209	1.0139	1.0043	1.0462	1.017	1.0399		18	1.03209	0.00808374	0.0342964		1.0207	1.0895
24	1.121	1.0916	1.1727	1.0971	1.1836	1.4478	1.075	1.1352	1.0281	1.0605	1.0742	1.1217	1.1259	1.338	1.1667	1.0681	1.2145		17	1.14834	0.0257008	0.105967		1.0353	1.0158	1.0201	1.0127	1.0016	1.1022	1.0039	1.0574	1.0428	1.019	1.1469	1.0118	1.0308	1.0104	1.0055	1.0896	1.0281	1.0605		18	1.03858	0.00930717	0.039487		1.0339	1.1027
25	1.1728	1.1078	1.213	1.1008	1.219	1.4936	1.1114	1.1457	1.0494	1.0724	1.1055	1.1443	1.1625	1.4301	1.2278	1.0891	1.2337		17	1.18111	0.0290853	0.119922		1.032	1.0189	1.0256	1.0261	1.0044	1.0979	1.0059	1.0649	1.0562	1.0176	1.1581	1.0076	1.0402	1.0078	1.0114	1.0971	1.0494	1.0724		18	1.04408	0.00973961	0.0413217		1.0323	1.0846
26	1.2111	1.1291	1.2391	1.115	1.2605	1.5121	1.1488	1.1424	1.0495	1.0817	1.1279	1.1575	1.1751	1.5034	1.2567	1.1057	1.2644		17	1.20471	0.0316872	0.13065		1.0392	1.0225	1.0257	1.029	1.007	1.0975	1.0106	1.0752	1.0647	1.0109	1.1591	1.0104	1.0489	1.0146	1.0228	1.1008	1.0495	1.0817		18	1.04834	0.00972552	0.0412619		1.0448	1.1246
27	1.2472	1.1551	1.2718	1.1158	1.2889	1.5251	1.1779	1.1218	1.0643	1.0875	1.1471	1.1847	1.1989	1.5464	1.2956	1.1278	1.2555		17	1.2242	0.0331141	0.136533		1.0472	1.028	1.0194	1.0225	1.0026	1.1026	1.0121	1.0693	1.087	1.0059	1.1508	1.0119	1.0555	1.0092	1.0323	1.115	1.0643	1.0875		18	1.05128	0.0101857	0.0432144		1.0403	1.1464
28	1.3	1.1634	1.2962	1.1164	1.316	1.527	1.1956	1.1185	1.0787	1.0973	1.1691	1.1961	1.2102	1.5711	1.3196	1.1374	1.2695		17	1.24012	0.0339964	0.140171		1.0393	1.0369	1.0308	1.0353	1.0059	1.0896	1.0128	1.0781	1.1177	1.0073	1.1422	1.0135	1.0654	1.0082	1.0252	1.1158	1.0787	1.0973		18	1.05556	0.0102631	0.0435427		1.0397	1.1334
29	1.3411	1.1755	1.302	1.1204	1.3328	1.526	1.2063	1.1053	1.0873	1.1016	1.1859	1.2218	1.2155	1.5876	1.3144	1.1517	1.2436		17	1.24816	0.0343846	0.141771		1.0356	1.034	1.0277	1.0345	1.0058	1.0946	1.0096	1.0817	1.1472	1.0096	1.1246	1.0197	1.0792	1.0021	1.036	1.1164	1.0873	1.1016		18	1.05818	0.0108384	0.0459834		1.0402	1.1305
30	1.3728	1.1838	1.3168	1.1134	1.3403	1.4992	1.2057	1.0894	1.1011	1.1086	1.1995	1.2402	1.2116	1.5867	1.2904	1.1714	1.2387		17	1.25115	0.0336593	0.138781		1.0337	1.045	1.0221	1.0396	1.0047	1.0834	1.0096	1.0841	1.1762	1.0105	1.1044	1.0181	1.0907	1.0028	1.0368	1.1204	1.1011	1.1086		18	1.06066	0.0116624	0.0494795		1.0397	1.1538
31	1.3983	1.1893	1.3163	1.1216	1.3427	1.4732	1.1936	1.091	1.0988	1.1133	1.2112	1.2636	1.2159	1.5765	1.2712	1.1815	1.2336		17	1.25245	0.032638	0.13457		1.0218	1.0603	1.0305	1.0358	1.004	1.089	1.0186	1.0919	1.1869	1.0176	1.0812	1.0183	1.1058	1.0065	1.0291	1.1134	1.0988	1.1133		18	1.06238	0.0118162	0.0501318		1.0403	1.1774
32	1.423	1.1922	1.3076	1.1287	1.3266	1.4332	1.19	1.1141	1.1069	1.1095	1.2192	1.2904	1.2113	1.5752	1.2547	1.1935	1.2055		17	1.25186	0.0313886	0.129419		1.0288	1.0693	1.0393	1.0366	1.0076	1.0787	1.013	1.0989	1.1906	1.026	1.0724	1.0139	1.115	1.0051	1.0405	1.1061	1.1069	1.1095		18	1.06434	0.0117434	0.049823		1.0464	1.1851
33	1.432	1.2006	1.3021	1.1341	1.3052	1.4134	1.1744	1.1332	1.1046	1.1066	1.226	1.3157	1.2077	1.5659	1.2536	1.2087	1.1964		17	1.25178	0.0305304	0.12588		1.0348	1.0756	1.0329	1.042	1.0033	1.0846	1.0147	1.1056	1.2112	1.0218	1.072	1.0202	1.1392	1	1.0388	1.0945	1.1046	1.1066		18	1.0668	0.0128818	0.0546528		1.0452	1.1557
34	1.4255	1.194	1.3016	1.1383	1.2929	1.3859	1.1625	1.1519	1.1075	1.1106	1.2342	1.3318	1.2005	1.5493	1.2431	1.2159	1.1909		17	1.2492	0.0290833	0.119913		1.0413	1.0829	1.0376	1.0405	1.0087	1.0768	1.007	1.1048	1.2109	1.0187	1.0701	1.0182	1.1506	1.0144	1.0464	1.1041	1.1075	1.1106		18	1.06951	0.0129629	0.0549971		1.0444	1.2317
35	1.4062	1.1963	1.3024	1.1334	1.2839	1.3759	1.1617	1.1802	1.1051	1.1077	1.2386	1.351	1.1955	1.5263	1.2345	1.2302	1.1901		17	1.24818	0.0276762	0.114112		1.038	1.0922	1.0405	1.0473	1.0094	1.081	1.0088	1.1022	1.2135	1.0148	1.062	1.0215	1.1706	1.0081	1.0465	1.1216	1.1051	1.1077		18	1.07171	0.0136842	0.0580572		1.0432	1.1995
36	1.3941	1.1913	1.2861	1.1286	1.2738	1.3676	1.1443	1.1851	1.11	1.1087	1.2302	1.3714	1.181	1.5089	1.2177	1.2423	1.193		17	1.24318	0.0271217	0.111826		1.0518	1.0873	1.0351	1.0472	1.008	1.0831	1.013	1.11	1.203	1.0154	1.0615	1.0232	1.1818	1.0098	1.0567	1.1287	1.11	1.1087		18	1.07413	0.0136126	0.0577533		1.0415	1.1985
37	1.3839	1.1773	1.2828	1.1151	1.269	1.3553	1.1384	1.1904	1.1062	1.1089	1.2314	1.3838	1.1741	1.4874	1.2089	1.2529	1.2016		17	1.23926	0.0266361	0.109823		1.0566	1.083	1.0374	1.0411	1.0067	1.0659	1.0157	1.1082	1.1949	1.0098	1.0702	1.0201	1.2047	1.0133	1.0617	1.1341	1.1062	1.1089		18	1.07436	0.0140506	0.0596115		1.043	1.2147
38	1.38	1.1722	1.2691	1.1061	1.2583	1.3415	1.1321	1.195	1.1021	1.1063	1.231	1.3868	1.1563	1.4666	1.2019	1.2582	1.2028		17	1.23331	0.0261894	0.107982		1.0584	1.0804	1.037	1.0438	1.0069	1.0591	1.0088	1.1076	1.1761	1.0029	1.065	1.0226	1.2231	1.0092	1.0563	1.1383	1.1021	1.1063		18	1.07244	0.0144099	0.0611358		1.0503	1.2148
39	1.3694	1.1536	1.2586	1.108	1.2587	1.3431	1.1226	1.1879	1.0953	1.1025	1.2256	1.3844	1.1499	1.4391	1.191	1.2644	1.2097		17	1.22728	0.0256735	0.105854		1.0538	1.08	1.0385	1.0401	1.0089	1.0433	1.0093	1.1049	1.1337	1.0078	1.0755	1.0194	1.2233	1.0059	1.0544	1.1334	1.0953	1.1025		18	1.06833	0.0134836	0.0572062		1.047	1.1751
40	1.3422	1.1295	1.2506	1.1006	1.2482	1.3395	1.1179	1.1869	1.0871	1.1008	1.2329	1.3862	1.134	1.4185	1.196	1.271	1.2004		17	1.22014	0.0253599	0.104562		1.0596	1.082	1.0422	1.0402	1.0075	1.0441	1.0155	1.111	1.1099	1.0041	1.0649	1.0179	1.2175	1.0047	1.0623	1.1286	1.0871	1.1008		18	1.06666	0.01283	0.0544332		1.0448	1.1482
41	1.3239	1.1239	1.2428	1.0935	1.2322	1.3442	1.1051	1.1752	1.0867	1.0979	1.2103	1.3832	1.1216	1.3928	1.1959	1.2694	1.1938		17	1.21132	0.024905	0.102686		1.0556	1.0804	1.0327	1.0357	1.007	1.0384	1.0126	1.1042	1.091	1.0093	1.0602	1.0227	1.1901	1.0087	1.0606	1.1151	1.0867	1.0979		18	1.06161	0.0112702	0.0478152		1.0407	1.1732
42	1.2928	1.1143	1.2171	1.0945	1.2212	1.3349	1.1145	1.1689	1.0731	1.0901	1.193	1.3738	1.1124	1.3503	1.1868	1.2702	1.1877		17	1.19974	0.0233466	0.0962605		1.0461	1.0842	1.0358	1.0424	1.0046	1.0528	1.013	1.0968	1.0851	1.0192	1.0479	1.0162	1.1731	1.0102	1.0569	1.108	1.0731	1.0901		18	1.05864	0.0101214	0.0429415		1.036	1.0755
43	1.2622	1.1142	1.2226	1.0883	1.2094	1.3305	1.1231	1.1492	1.0697	1.0834	1.2115	1.3761	1.0972	1.3087	1.1768	1.2697	1.1757		17	1.19225	0.0225977	0.0931726		1.0519	1.0784	1.0375	1.0496	1.0045	1.048	1.008	1.0319	1.071	1.0157	1.0344	1.0203	1.1411	1.0066	1.0567	1.1006	1.0697	1.0834		18	1.05052	0.00851033	0.0361063		1.0326	1.0935
44	1.2231	1.0988	1.1944	1.0812	1.1971	1.3244	1.1305	1.1331	1.0582	1.0817	1.1929	1.3757	1.0948	1.2707	1.1878	1.2598	1.1517		17	1.17976	0.0218527	0.0901009		1.0553	1.0819	1.0437	1.0465	1.0052	1.0468	1.0088	1.0262	1.0655	1.0114	1.0335	1.0153	1.1367	1.0077	1.053	1.0823	1.0582	1.0817		18	1.04776	0.00806949	0.034236		1.0292	1.0793
45	1.2108	1.0961	1.1772	1.1041	1.1788	1.3147	1.1334	1.1198	1.0496	1.0716	1.1772	1.3939	1.0801	1.24	1.1741	1.2511	1.135		17	1.17103	0.021991	0.0906713		1.0514	1.0769	1.0415	1.0426	1.0098	1.0375	1.0157	1.0269	1.06	1.0118	1.023	1.0226	1.1204	1.0102	1.0527	1.0672	1.0496	1.0716		18	1.04397	0.00677095	0.0287267		1.0258	1.0392
46	1.2056	1.0927	1.1477	1.0823	1.1584	1.3032	1.13	1.091	1.0395	1.0644	1.1726	1.3862	1.0715	1.199	1.1689	1.2327	1.1224		17	1.15695	0.0218556	0.0901127		1.0424	1.0645	1.0392	1.0487	1.0123	1.0372	1.0101	1.0267	1.0533	1.0121	1.0191	1.0208	1.1141	1.0093	1.053	1.0623	1.0395	1.0644		18	1.0405	0.00625698	0.0265461		1.0289	1.0573
47	1.2098	1.0839	1.1056	1.0672	1.1335	1.2775	1.1315	1.1111	1	1.0541	1.1576	1.3536	1.0489	1.1512	1.1782	1.2133	1.1002		17	1.13984	0.0213611	0.0880739		1.0432	1.0474	1.0356	1.0441	1.0103	1.0339	1.01	1.042	1.0587	1.0129	1.0177	1.0217	1.1227	1.0035	1.0474	1.049	1	1.0541		18	1.03634	0.00669268	0.0283946		1.0227	1.1007
48	1.2066	1.0578	1.0893	1.0623	1.1034	1.2578	1.1287	1.1037	1.0138	1.047	1.1525	1.3414	1.0282	1.1037	1.1677	1.186	1.0596		17	1.12409	0.021058	0.0868245		1.0418	1.0275	1.0329	1.0434	1.0051	1.033	1.0117	1.0407	1.0455	1.0132	1.0154	1.0194	1.116	1.0087	1.0438	1.048	1.0138	1.047		18	1.03372	0.00597565	0.0253526		1.012	1.1321
49	1.1972	1.0523	1.0954	1.049	1.0818	1.2401	1.1259	1.0808	1.0177	1.0303	1.1509	1.3203	1.0329	1.0637	1.1747	1.146	1.0709		17	1.11352	0.0200507	0.0826711		1.048	1.0267	1.0369	1.0446	1.0076	1.0341	1.0112	1.0202	1.0239	1	1.0086	1.0243	1.1066	1.0051	1.0433	1.0427	1.0177	1.0303		18	1.02954	0.00570654	0.0242108		1.0106	1.1753
50	1.1946	1.0324	1.0698	1.048	1.0664	1.2162	1.1238	1.0608	1.0288	1.0216	1.1431	1.2789	1.0445	1.0233	1.1764	1.1525	1.0726		17	1.10316	0.0188927	0.0778965		1.0299	1.0014	1.0329	1.0408	1.0133	1.0211	1.0054	1.032	1.0077	1.0068	1.0009	1.0202	1.1226	1.0013	1.0352	1.0295	1.0288	1.0216		18	1.02508	0.00650548	0.0276004		1.0113	1.1012
51	1.1951	1.0152	1.0476	1.0427	1.033	1.1985	1.1229	1.0647	1.0365	1.0052	1.1392	1.2524	1.0473	1	1.1767	1.1581	1.0583		17	1.09373	0.019089	0.0787059		1.0316	1	1.0374	1.0497	1.0092	1.0178	1.0124	1.0413	1.0007	1.0044	1	1.0151	1.1107	1.0017	1.0295	1.0185	1.0365	1.0052		18	1.02343	0.0063467	0.0269268		1.0164	1.12
52	1.181	1.0013	1.0337	1.0295	1.0085	1.1579	1.1137	1.0583	1.0464	1	1.1329	1.2564	1.0492	0.99442	1.1672	1.1571	1.0173		17	1.08264	0.0192654	0.0794332		1.0379	1.0055	1.0308	1.0378	1.0199	1.0138	1.0063	1.0397	0.99391	1.0149	1.0072	1.0168	1.1063	1	1.0167	1.0039	1.0464	1		18	1.0221	0.00615552	0.0261157		1.0196	1.1629
53	1.1849	1.0091	1.0214	1.0185	1	1.1139	1.1125	1.0397	1.0553	1.0025	1.1353	1.2607	1.0432	0.98624	1.1683	1.1603	1.0107		17	1.0778	0.0196395	0.0809759		1.0287	1.0049	1.0232	1.0382	1.015	1.0074	1.0042	1.053	1.0042	1.0164	1.0213	1.0146	1.1024	1.0057	1.0079	0.99984	1.0553	1.0025		18	1.02249	0.00611685	0.0259516		1.0234	1.1202
54	1.1742	1	1.0247	1.0039	0.99747	1.0742	1.1048	1.0272	1.0601	1.0135	1.1307	1.2768	1.0356	0.99652	1.1766	1.1514	1		17	1.07339	0.0200658	0.0827336		1.0248	1.007	1.0329	1.0423	1.0108	1.0102	1.0084	1	1.0015	1.0127	1.0342	1.0129	1.1072	1.003	1.0062	1	1.0601	1.0135		18	1.02154	0.00634248	0.0269089		1.0158	1.0591
55	1.1683	1.0175	1.0142	0.99984	1.0169	1.0432	1.1003	1.0107	1.058	1.0237	1.134	1.2786	1.0333	1.0048	1.1641	1.1413	1.0015		17	1.07119	0.0194151	0.0800507		1.024	1.0096	1.0275	1.0408	1.0066	1	1.0012	1.0219	1.0004	1.0101	1.0494	1.0126	1.0946	1.0056	1.0087	1.011	1.058	1.0237		18	1.02254	0.00579436	0.0245834		1.0168	1.0791
56	1.1609	1.031	1.0015	1	1.0219	1.0043	1.1087	1.0132	1.0657	1.041	1.1264	1.2685	1.0305	1.0063	1.1517	1.1281	1.0091		17	1.06875	0.0185428	0.0764541		1.03	1.0151	1.0236	1.0444	1.0068	1.0075	1.0035	1.0387	1	1.0062	1.0704	1.0116	1.0903	1.012	1.0091	1.0282	1.0657	1.041		18	1.02801	0.0061181	0.0259569		1.0164	1.0468
57	1.1507	1.034	1	1.011	1.0358	1	1.0948	1.0189	1.0662	1.0579	1.1252	1.2577	1.0216	1.0248	1.1552	1.1158	1.0214		17	1.07006	0.0171529	0.0707234		1.0373	1.0063	1.0202	1.0435	1.0033	1.0109	1.0046	1.0264	1.0085	1.004	1.0746	1.017	1.0797	1.0184	1.0191	1.06	1.0662	1.0579		18	1.03099	0.0061623	0.0261444		1.0154	1.0359
58	1.1586	1.0647	1.0034	1.0282	1.0465	1.0072	1.0907	1.0158	1.0651	1.0661	1.1212	1.2562	1.0172	1.0136	1.1481	1.1021	1.0335		17	1.07284	0.0164438	0.0677996		1.0484	1	1.0243	1.0399	1.0064	1.0233	1.0083	1.0198	1.0128	1.0088	1.0775	1.0153	1.0684	1.0112	1.0155	1.0676	1.0651	1.0661		18	1.03215	0.00617487	0.0261978		1.0135	1.0511
59	1.1475	1.0767	1.0109	1.06	1.0612	1.0176	1.0707	1.0157	1.0724	1.0671	1.1214	1.2436	1.0215	1.0153	1.1493	1.1029	1.0454		17	1.07642	0.0149544	0.0616584		1.0454	1.0075	1.0287	1.0321	1.0086	1.0213	1.0071	1.0267	1.0232	1.0075	1.0766	1.0194	1.0557	1.0091	1.0241	1.088	1.0724	1.0671		18	1.03447	0.00625314	0.0265298		1.015	1.0631
60	1.1287	1.076	1.0428	1.0676	1.0717	1.0337	1.0819	1	1.0734	1.0823	1.1154	1.2375	1.0271	1.0238	1.1229	1.1217	1.0596		17	1.08036	0.013367	0.0551134		1.0576	1.012	1.0191	1.0303	1.0084	1.0086	1.0072	1.0183	1.0324	1.006	1.0805	1.0197	1.0495	1.0099	1.0175	1.0935	1.0734	1.0823		18	1.03479	0.00704858	0.0299046		1.0154	1.0025
61	1.1382	1.0827	1.0553	1.088	1.0733	1.0506	1.0788	1.0016	1.0704	1.0843	1.1175	1.2349	1.0364	1.0363	1.1284	1.1385	1.0607		17	1.08682	0.0129755	0.0534992		1.0502	1.0054	1.0182	1.0281	1.0073	1.0145	1.0044	1.0295	1.0391	1.0131	1.0791	1.0085	1.0417	1.0173	1.0113	1.0883	1.0704	1.0843		18	1.03393	0.00680215	0.0288591		1.0145	1.0582
62	1.1298	1.0851	1.0592	1.0708	1.069	1.0719	1.0701	1.0004	1.0651	1.0914	1.1021	1.2238	1.0434	1.0303	1.1141	1.0981	1.0485		17	1.08077	0.0117331	0.0483769		1.0431	1.0085	1.0035	1.0285	1.0064	1.0135	1.0059	1.0305	1.0504	1.0078	1.0805	1	1.0364	1.016	1.0081	1.0812	1.0651	1.0914		18	1.03204	0.00708783	0.0300711		1.0099	1.0414
63	1.1138	1.0924	1.0822	1.0631	1.0673	1.0756	1.069	1.0139	1.0685	1.0885	1.1062	1.2049	1.0566	1.0429	1.1236	1.0435	1.0327		17	1.0791	0.0105247	0.0433944		1.0512	1.0084	1.0026	1.0239	1.0046	1.0185	1.0027	1.0089	1.0484	1	1.0786	1.0037	1.0547	1.0106	1	1.0708	1.0685	1.0885		18	1.03026	0.00732497	0.0310772		1.0045	1.0227
64	1.0797	1.1049	1.0855	1.0524	1.0721	1.0923	1.0601	1.0056	1.0646	1.0913	1.0823	1.1799	1.0604	1.0492	1.0967	1.0806	1.0051		17	1.07428	0.00950474	0.039189		1.0571	1.0055	1	1.0195	1.0071	1.0161	1.013	1.0132	1.0394	1.0007	1.0731	1	1.0654	1.0057	0.99693	1.0631	1.0646	1.0913		18	1.02954	0.00730345	0.0309859		1.0077	1.0455
65	1.0626	1.1033	1.0888	1.0549	1.062	1.0927	1.0544	1.0024	1.0597	1.0841	1.0902	1.1975	1.0666	1.0712	1.072	1.0878	1.0151		17	1.07443	0.00998547	0.0411711		1.0571	1.0097	1.0114	1.0226	1.0022	1.0068	1.0062	1.0068	1.0273	1.009	1.0773	1.0044	1.0788	1.0098	0.99844	1.06	1.0597	1.0841		18	1.02954	0.00718442	0.0304809		1.0078	1
66	1.0382	1.1052	1.0821	1.0679	1.0663	1.089	1.0438	1.0186	1.05	1.0758	1.0941	1.2108	1.0619	1.091	1.0416	1.073	1.0064		17	1.07151	0.0108924	0.0449107		1.0629	1.0129	1.0016	1.0262	1.0038	1.0097	1.005	1.0074	1.0183	1.0035	1.0692	1.0023	1.0873	1	1	1.0522	1.05	1.0758		18	1.02712	0.00711652	0.0301928		1.0095	0.99695
67	1.0183	1.1017	1.0737	1.0656	1.0608	1.1056	1.0373	1	1.0496	1.0757	1.0782	1.1674	1.0564	1.0974	1.0076	1.061	1.0132		17	1.06291	0.0102033	0.0420694		1.0431	1.0097	0.99874	1.0172	1.0062	1.003	1	1	1.0208	1.0079	1.0665	1	1.074	1.0091	1.0064	1.0409	1.0496	1.0757		18	1.02382	0.0063812	0.0270731		1.0117	1.0153
68	1	1.104	1.07	1.0587	1.0527	1.1062	1.0333	1.0101	1.043	1.0677	1.0695	1.1613	1.0546	1.104	1.0334	1.0467	1		17	1.05972	0.010178	0.0419649		1.0276	1.0119	0.99758	1.015	1.0052	1.0032	1.0118	1.0173	1.0069	1.0128	1.0646	1.002	1.0485	1.0034	1	1.0549	1.043	1.0677		18	1.02185	0.00548666	0.0232779		1.0109	1.0325
69	1.0076	1.1065	1.0864	1.0546	1.0411	1.1019	1.0224	1.0034	1.0443	1.0595	1.0583	1.1628	1.041	1.1125	1.0592	1.0338	1.0015		17	1.05864	0.0105678	0.0435723		1.0121	1.0114	0.99699	1.0092	1.0059	1	1.0023	1.0251	1	1.0112	1.0503	1.0031	1.037	1.0019	1.0016	1.0679	1.0443	1.0595		18	1.01888	0.00535637	0.0227251		1.0126	1.0394
70	1.021	1.1016	1.0763	1.0463	1.0428	1.1007	1.0043	1.0027	1.0272	1.0532	1.0411	1.1482	1.031	1.0965	1.0146	1.0675	1.0096		17	1.05204	0.00997312	0.0411202		1.0222	1	0.9989	1.0129	1.0111	1.0042	1.0092	1.023	1.0039	1.0083	1.0459	1.0051	1.0263	1.004	1.0119	1.0656	1.0272	1.0532		18	1.01849	0.00450048	0.0190939		1.0096	1.0213
71	1.0307	1.1082	1.0558	1.0386	1.0414	1.0891	1.0015	1.0026	1.0321	1.0471	1.038	1.1253	1.0168	1.0973	1	1.0247	1.0063		17	1.04444	0.00941916	0.0388362		1.0138	0.99877	1.0025	1.0086	1.0085	1.0049	1.0043	1.0221	1.0036	1.0113	1.0418	1.0009	1.0214	1.0032	1.0181	1.0587	1.0321	1.0471		18	1.01676	0.00412173	0.017487		1.0174	1.0073
72	1.0505	1.1079	1.0709	1.0289	1.0346	1.0939	0.9983	1.0065	1.0274	1.0395	1.0366	1.1222	1.0141	1.1064	1.0081	1	1.0061		17	1.04423	0.00997499	0.0411279		1.008	1.0126	1.0029	1.0158	1.0092	1.0063	1.0054	1.0249	1.0139	1.0034	1.0361	1	1.008	1.0067	1.0105	1.0546	1.0274	1.0395		18	1.01584	0.00350292	0.0148616		1.0107	1
73	1.0736	1.0928	1.0535	1.0245	1.0275	1.0858	1	1.0044	1.0207	1.0293	1.0324	1.0849	1.01	1.0997	1.0261	1.0018	1.008		17	1.03971	0.00839301	0.0346052		1	1.0154	1.0042	1.0064	1.0053	1.0196	1.0071	1.0199	1.0141	1.011	1.026	0.99995	1	1.0082	1.0107	1.0463	1.0207	1.0293		18	1.01356	0.00283017	0.0120074		1.0202	1.0197
74	1.096	1.0928	1.0631	1.0346	1.0293	1.0895	1.0201	1.0019	1.0153	1.0255	1.0238	1.0258	1.0013	1.0821	1.0529	1.0245	1.0143		17	1.04075	0.00779116	0.0321238		0.99848	1.015	1.0026	1.0152	1.0075	1.0292	1.0079	1.0444	1.0254	1.0017	1.0215	1.0034	1.0073	1.0049	1.0034	1.0386	1.0153	1.0255		18	1.01485	0.00314361	0.0133372		1.017	1.0013
75	1.126	1.0866	1.0856	1.06	1.029	1.0787	1.0278	1.0046	1.005	1.0179	1.0356	1	0.99247	1.0651	1.0678	1.0251	1.0097		17	1.04217	0.00921995	0.0380148		1.0093	1.0163	1.001	1.0027	1.0104	1.0349	1.0061	1.0267	1.0318	1.0089	1.011	1.0008	1.0184	1.0093	1.0113	1.0245	1.005	1.0179		18	1.01368	0.00240983	0.010224		1.0137	1
76	1.1084	1.0842	1.0978	1.0522	1.023	1.0718	1.0457	1	1.0038	1.0186	1.0343	1.001	0.99526	1.0617	1.0933	1.0127	1.0138		17	1.04221	0.00920332	0.0379463		1.0102	1.0189	1.0022	1.0149	1.0055	1.027	1.004	1.032	1.0378	1.0018	1	1.0047	1.0262	1.0116	1.0096	1.0346	1.0038	1.0186		18	1.01463	0.00289117	0.0122662		1.0206	1.0321
77	1.0949	1.0653	1.0786	1.0409	1.0251	1.0646	1.0548	1.0175	0.99462	1.0076	1.0258	1.0141	0.99302	1.0536	1.1045	1.0054	1.0172		17	1.03868	0.00833987	0.0343862		1.0082	1.0167	1.0052	1.0176	1.0063	1.0292	1.008	1.0235	1.0437	1.0037	1.0091	1.0055	1.0331	1.018	0.99747	1.0524	0.99462	1.0076		18	1.01555	0.0036757	0.0155947		1.0223	1.0568
78	1.0848	1.0663	1.0823	1.0351	1.0193	1.0602	1.0917	1.0035	0.99373	1.0064	1.0211	1.0502	0.99281	1.0405	1.0843	1	1.013		17	1.03796	0.00847409	0.0349396		1.0056	1.0203	1.0017	1.0006	1.0014	1.0294	1.0085	1.0115	1.0386	1.0057	1.0188	1.0031	1	1.0081	1	1.0351	0.99373	1.0064		18	1.01047	0.00302834	0.0128481		1.0209	1.0264
79	1.0754	1.0568	1.078	1.0315	1.0142	1.0544	1.0952	1.0134	1.0331	1	1.0226	1.0873	1.057	1.0396	1.0713	0.99539	1.0158		17	1.04359	0.00754707	0.0311174		1.0109	1.0112	1.0059	1	1	1.0231	1.0079	1	1.0336	1.0031	1.0177	1.0021	0.99212	1.0128	1.0088	1.0315	1.0331	1		18	1.01077	0.00293479	0.0124513		1.0206	1.0197
80	1.0665	1.0475	1.0819	1.0266	1.0095	1.0492	1.0846	1.0009	1.0257	0.9965	1.0196	1.1108	1.0502	1.0287	1.0585	0.99153	1.0151		17	1.03902	0.00819771	0.0338		1.0088	1.0187	1.0017	1.0062	1.0129	1.0243	1	1.0031	1.0281	1	1.016	1.0055	0.99684	1.0202	1.009	1.0266	1.0257	0.9965		18	1.01112	0.00253397	0.0107507		1.0248	1.0449
81	1.0562	1.0381	1.0668	1.0267	1.0136	1.0389	1.0767	1.0169	1.021	0.99994	1.0294	1.102	1.0412	1.0293	1.0425	0.98997	1.0107		17	1.03529	0.00685146	0.0282493		1.0082	1.012	1	1.0059	1.0068	1.0309	1.0049	1.0019	1.0264	1.0007	1.0057	1.0025	0.99259	1.0104	1	1.0267	1.021	0.99994		18	1.0087	0.00253516	0.0107558		1.0253	1
82	1.0506	1.03	1.0665	1.0158	1.0063	1.0356	1.0738	0.99926	1.0151	1.0009	1.0247	1.0813	1.0313	1.0233	1.0337	0.98608	1.0135		17	1.02869	0.00646701	0.0266641		1.0091	1.0151	1.0049	1.0042	1.016	1.0205	1.0051	1.0256	1.0188	1.0027	1.0044	1.0048	0.99288	1.0115	1.0094	1.0158	1.0151	1.0009		18	1.00982	0.00191895	0.00814143		1.0233	1.0264
83	1.0418	1.022	1.0491	1.0111	1.0049	1.0327	1.06	1.0136	1.0143	1.0052	1.0251	1.067	1.025	1.0215	1.0255	0.98656	1.0088		17	1.02436	0.00503653	0.0207661		1	1.0084	1.0141	1	1.0068	1.0201	1.011	1.0225	1.008	1.0045	1.0104	1.0018	0.99635	1.0141	1.0102	1.0111	1.0143	1.0052		18	1.00882	0.00162857	0.00690942		1.0193	0.99801
84	1.0306	1	1.0442	1.0103	1.0022	1.0239	1.0601	1.008	1.0074	1.0031	1.0164	1.0523	1.0134	1.0113	1.0199	0.98838	1		17	1.01715	0.00475788	0.0196172		1.0083	1.0122	1.0144	1.0017	1.009	1.0243	1.0129	1.02	1	1.0125	1.0076	1.0025	1.0133	1.0122	1.0114	1.0103	1.0074	1.0031		18	1.01017	0.00145718	0.00618231		1.0126	1.0364
85	1.0136	1.0045	1.0391	1.0113	1	1.0143	1.0517	1.0021	1.0105	1.0036	1.0036	1.0427	1.0065	1	1.0154	0.98801	1.0104		17	1.01278	0.00404771	0.0166891		1.0139	1.0226	1.0063	1.0046	1.0106	1.0244	1.0096	1.017	0.9998	1.0059	1.006	1.0027	1.0325	1.0098	1.0214	1.0113	1.0105	1.0036		18	1.01181	0.00204868	0.00869181		1.0099	1.0087
86	1.0111	1.0137	1.0643	1	1.0045	1.0065	1.0522	1	1	1.0021	0.99351	1.0336	1	1.0061	1.0074	0.99113	1.0082		17	1.01143	0.00485997	0.0200382		1.0031	1.0134	1.0163	0.99962	1.0104	1.0181	1.0016	1.0206	1.0004	1.0034	1.0057	1.0026	1.0176	1.0036	1.0172	1	1	1.0021		18	1.00754	0.00177888	0.00754713		1.0128	1
87	1	0.99937	1.0625	1.0064	1.0057	1.0064	1.0409	1.0032	1.002	1.0045	1.0064	1.0236	1.0002	1.0028	1.001	0.98987	1.0109		17	1.00975	0.00426197	0.0175726		1.028	1.0145	1.0126	1	1.0124	1.0162	1.0051	1.0156	1.003	1.0099	1.0112	1.0048	1.0205	1.0067	1.015	1.0064	1.002	1.0045		18	1.01047	0.00169341	0.00718454		1.0103	1.0459
88	1.0067	0.99267	1.0621	1.0074	0.99972	1	1.0346	1.0078	1.0054	1.0045	1.0954	1.0175	0.99725	1.0047	1	0.99353	1.003		17	1.01366	0.00653939	0.0269626		1.0465	1.0073	1.0132	1.0044	1.0094	1.0159	1.008	1.0183	1.0055	1.0018	1.008	1.006	1.0255	1.0063	1.014	1.0074	1.0054	1.0045		18	1.01152	0.0024807	0.0105247		1.0095	1.0381
89	0.99962	0.99046	1.0587	1.0027	1.004	1.0016	1.0335	1.0076	1.0054	1.0028	1.0817	1.0046	0.99645	1.0031	1.0037	0.99532	1.0095		17	1.01181	0.00583259	0.0240484		1.0372	1.0103	1.0141	1.0065	1.0083	1.0067	1.0031	1.0153	1.002	1.0007	1	1.0052	1.0243	1.0069	1.0224	1.0027	1.0054	1.0028		18	1.00966	0.00230379	0.00977416		1.0064	1.0303
90	0.99833	0.99673	1.06	1.0087	0.99874	1.0024	1.0266	1.0062	1	1	1.0682	1	0.99753	1	1.0022	1	1.0056		17	1.01007	0.00521993	0.0215223		1.0424	1.0183	1.0155	1.0068	1.0092	1	1.0022	1.012	1.0021	1.0019	1.0006	1.003	1.0079	1.0119	1.0226	1.0087	1	1		18	1.00917	0.00252189	0.0106995		1	1.0381
91	0.99249	0.99467	1.0556	1.007	0.99587	0.99891	1.0194	1.0129	1.0015	0.9972	1.0616	1.0035	0.99991	1.0076	1	1.001	1.0031		17	1.00896	0.00481569	0.0198556		1.0266	1.0141	1.0102	1.0028	1.0103	0.99976	1.0064	1.0196	1	1.0055	1.0038	1	1.0096	1.0037	1.0202	1.007	1.0015	0.9972		18	1.00768	0.00190046	0.00806298		1.0009	1.0459
92	0.99419	0.99181	1.0551	1.0006	0.99366	1.0077	1.0151	1.014	1.0063	1.0037	1.0622	0.99293	1.0001	1.0024	1.0027	1.0043	0.99939		17	1.0086	0.00485369	0.0200123		1.0182	1.0232	1.0188	1.0023	1.0086	0.99962	1.0095	1.025	1.0092	0.99623	1.0011	1.0059	1.0007	1.0045	1.021	1.0006	1.0063	1.0037		18	1.00858	0.00209469	0.00888704		1.0037	1.0396
93	0.99303	0.98918	1.0478	1.008	0.99823	1.004	1.0065	1.0154	1.0119	1.001	1.0513	0.99381	1.0045	1.0086	1.0043	1.0067	1.0022		17	1.00861	0.00407939	0.0168197		1.0209	1.0124	1.0203	1.0061	1.0078	1.0031	1.0083	1.0308	1.0106	1.0026	1.0068	1.0095	1.0099	1.0032	1.0147	1.008	1.0119	1.001		18	1.01044	0.00176471	0.00748702		1.0055	1.0594
94	0.99818	0.98916	1.0464	1	0.99829	1.0085	1	1.012	1.0065	1.0027	1.0459	0.98884	1.0076	1.0121	1.0054	1.0086	1.0025		17	1.0078	0.00385968	0.0159139		1.0188	1.0205	1.0185	1	1.0063	1.0056	1.0071	1.0169	1.0136	1.0058	1.0093	1.0063	1.0136	1.0083	1.018	1	1.0065	1.0027		18	1.00988	0.00155394	0.00659283		1.0007	1.0536
95	1.0016	0.99417	1.0502	1.008	0.99928	1.0031	1.0003	1.0138	1.0032	0.99675	1.0337	0.98992	1.0024	1.0072	1.0052	1.0125	1.0056		17	1.00747	0.00353763	0.014586		1.0153	1.0147	1.0156	1.0073	1.006	1.0048	1	1.0266	1.0169	0.99512	1.0204	1.003	1.0021	1.0014	1.0148	1.008	1.0032	0.99675		18	1.00844	0.00204138	0.00866086		1.0029	1.0631
96	1.0108	0.99684	1.0419	1.0078	0.99608	1.0097	1.0025	1.0218	1.0123	1.0025	1.0292	0.99007	1.0033	1.0031	1	1.0139	1.0013		17	1.00842	0.00312356	0.0128788		1.0205	1.019	1.0206	1.0133	1.0131	1	1.0071	1.0161	1.0129	1.002	1.0278	1.0053	1.0031	1.0023	1	1.0078	1.0123	1.0025		18	1.01032	0.00194074	0.00823388		1.0102	1.0487
97	1.0078	0.99086	1.0346	1.0084	0.99355	1.0063	0.99946	1.0115	1.004	1.0013	1.0179	0.9952	1	1.0112	1.0039	1.0146	1.0051		17	1.00622	0.00250739	0.0103382		1.0155	1.0164	1.0129	1	1.0062	1.0075	1.0097	1.013	1.0141	0.9979	1.0272	0.99774	1.0041	1.0063	1.0111	1.0084	1.004	1.0013		18	1.00852	0.0017557	0.00744881		1.0149	1.0468
98	1.0101	0.99988	1.0275	1.0094	0.99869	1.0033	0.99741	1.017	1.0093	1.0008	1.0244	0.99729	1.0072	1.0048	1.0018	1.012	1.0022		17	1.00724	0.00216997	0.00894703		1.0201	1.0111	1.0108	1.0099	1.0157	1.0057	1.0023	1.021	1.0166	1.0063	1.0339	1.0036	1.0043	1.0022	0.99966	1.0094	1.0093	1.0008		18	1.01015	0.00205314	0.00871072		1.0328	1.0476
99	1	0.98971	1.0248	1.0088	1.0012	1.0047	1.0012	1.0064	1.0014	1.0028	1.0185	0.99619	1.0016	1	1.0087	1.012	1.0002		17	1.0046	0.00200498	0.00826676		1.0131	1.0142	1.0151	1.0142	1.0086	1.0018	1.0131	1.0093	1.0238	1.0066	1.0371	1.0037	0.99974	1.004	0.99701	1.0088	1.0014	1.0028		18	1.00969	0.00225917	0.00958484		1.0259	1.0247
100	1.0034	0.99893	1.0247	1.0086	0.99972	1.01	0.99504	1.0175	1	1.0029	1.0099	0.99964	1.0053	1.003	1.0035	1.013	1.0023		17	1.00573	0.00181849	0.00749782		1.0065	1.0199	1.0074	1.0031	1.0012	1.0054	1.0076	1.0161	1.0143	1.0096	1.0392	1.0073	1.0106	1.0066	0.99631	1.0086	1	1.0029		18	1.00903	0.00222852	0.0094548		1.0298	1.0182
[truncated: 18 more columns]

## Sheet: b-data
ASH
	AL	fasting 6h	PA14+fasting 6h
	0.432	0.0596	0.0503
	0.2006	0.0922	0.2317
	0.3168	0.0405	0.0812
	0.1383	0.0473	0.0696
	0.3427	0.0094	0.0357
	0.527	0.1026	0.0536
	0.2063	0.0186	0.0217
	0.195	0.111	0.0439
	0.11	0.2135	0.0478
	0.1106	0.026	0.1068
	0.2386	0.1591	0.0277
	0.3939	0.0232	0.0579
	0.2159	0.2233	0.0857
	0.5876	0.0146	0.1005
	0.3196	0.0617	0.1331
	0.271	0.1204	0.0596
	0.2695	0.1075
		0.1133
n=	17	18	16
Average	0.286788	0.0857667	0.075425
SE	0.0332341	0.015306	0.0128612
STDEV	0.137028	0.0649378	0.0514448

## Sheet: c-traces
Time	AL																n=	Average	SE	STDEV		fasting 6h																n=	Average	SE	STDEV		PA14+fasting 6h
1	1.0105	1.0376	1.0987	1.0486	1.0366	1.0005	1.1745	1.0381	1.0266	1.0402	1.0566	1.0085	1.2094	1.2085	1.0111		15	1.06707	0.0185733	0.0719342		1.0206	1.0461	1.0438	1.002	0.9794	1.02539	1.192	1.0072	0.99745	1.2152	1.0123	1.0132	1.0087	1.0961	1.0278		15	1.04582	0.0179546	0.0695378		1.0234	1.082	1.0631	1.0064	1.0666	1.0336	1.0461
2	1.0011	1	1.1195	1.0319	1.0156	1.0183	1.1557	1.0414	1.0066	1.0349	1.0498	1.0159	1.0304	1.2105	1.0113		15	1.04953	0.0160945	0.0623337		1.0332	1.0502	1.0094	1	1	1	1.2038	1.0154	1.0146	1.1625	1.0203	1.008	1.0085	1.0511	1.0507		15	1.04185	0.0156699	0.0606892		1.0212	1.0791	1.067	1.0075	1.0451	1.0331	1.0445
3	1.0053	1.0122	1.1231	1.0301	1.0268	1.0132	1.1697	1.056	1.0235	1.038	1.0467	1.0112	0.99104	1.2647	1.0097		15	1.05475	0.0193519	0.0749494		1.0235	1.017	1	1.1034	1.0448	1.00416	1.1835	1.0256	1.0102	1.1151	1.0222	1.01	1.0059	1.0426	1.0457		15	1.04358	0.0133243	0.0516049		1.0122	1.0683	1.0748	0.99282	1.0342	1.0119	1.0477
4	1.0069	1.0206	1.0796	1.0362	1.022	1.0153	1.143	1.0592	0.98178	1.0348	1	1.0184	1.006	1.2458	1.0113		15	1.04539	0.0175047	0.0677952		1.0112	1.0247	1.0352	1.1846	1.0873	0.995348	1.1643	1.031	0.99976	1.0818	1.0126	1.0155	1.0002	1.0271	1.038		15	1.04724	0.0150307	0.0582138		1.0076	1.0782	1.072	1	1.0664	1.0333	1.0523
5	1.0086	1.0493	1.0935	1.0327	1.0315	1.0846	1.104	1.0692	1.028	1.0438	1.018	1.0136	1.0555	1.2676	1.0146		15	1.06097	0.0166806	0.0646035		1.0057	1.0069	1.0633	1.1924	1.1103	1.04204	1.1542	1.0242	1.0033	1.0421	1.0019	1.0174	1	1.0315	1.0314		15	1.04844	0.0151609	0.0587178		1	1.0825	1.0633	1.0143	1.0521	1.0352	1.0571
6	1.0072	1.0477	1.0695	1	1.0349	1.0291	1.0209	1.0725	1.0209	1.0403	1.0433	1.0094	1.0549	1.2216	1.01		15	1.04548	0.0138243	0.0535414		1.0021	1.0238	1.0655	1.1922	1.1263	1.03546	1.1759	1.0283	1.0238	1.0825	1.0007	1.0052	1.0102	0.98476	1.0265		15	1.05221	0.0166613	0.064529		1.0133	1.0684	1.033	1.0167	1.0528	1.0462	1.0557
7	1.004	1	1.0714	1.0203	1.0188	1.0011	1	1.0718	0.98421	1.0409	1.0376	1.009	1.1017	1.1624	1.0106		15	1.03559	0.0123991	0.0480215		1.0046	1	1.0584	1.1728	1.1549	1.01554	1.1596	1.0323	1.025	1.0503	1.0052	1.0066	1.0118	1	1.015		15	1.04747	0.0160108	0.0620094		1.0253	1.0453	1.0628	1.0187	1.0201	1.025	1.0472
8	1	1.0392	1.0702	1.0367	1.0246	1.0033	1.001	1.0785	1.0265	1.0374	1.0678	1.0091	1.1622	1.1628	1.001		15	1.04802	0.0137315	0.0531819		1.0296	1.027	1.0369	1.1926	1.1736	1.02483	1.158	1.0347	1.02	1	1	1.0105	1.0057	1.0173	1.0112		15	1.04946	0.0170787	0.0661455		1.0168	1.0352	1.0699	1.0129	1.0225	1.0221	1.0472
9	1.005	1.2002	1.0612	1.0393	1.0186	0.99896	1.0021	1.0755	0.97502	1.0505	1.0247	1.0087	1.1486	1.2388	1		15	1.05648	0.0203032	0.0786341		1.0106	1.0771	1.0415	1.1814	1.194	1.01332	1.1603	1.0229	1.0204	1.0479	1.0087	1.007	1.0039	1.0511	1.0101		15	1.05668	0.0171951	0.0665963		1.0143	1.0018	1.0675	1.0112	1.0317	1.0075	1.044
10	1.0079	1.2799	1.0512	1.0374	1.0237	1.011	1.0214	1.0681	0.99164	1.0556	1.0561	1.0047	1.2098	1.261	1.001		15	1.07203	0.0247704	0.0959353		0.98352	1.0854	1.0544	1.0752	1.2472	1.00406	1.168	1.0202	1	1.0985	1.0093	1	1.0093	1.0817	1		15	1.05579	0.0189994	0.0735845		1.0047	1	1.0162	1.0117	1.037	1.012	1.0427
11	1.0055	1.2925	1.0554	1.141	1.0181	1.0093	1.0656	1.0673	1.0123	1.0425	1.0577	1	1.2932	1.2579	1.0098		15	1.08854	0.0274343	0.106253		1	1.1177	1.0482	1	1.2853	0.980491	1.1485	1.0153	1.0247	1.0984	1.0223	0.99563	1.0124	1.0729	1.0193		15	1.05607	0.0206702	0.0800552		1.0046	1.0362	1.021	1.0131	1.0323	1.0249	1.0478
12	1.0054	1.4226	1.0157	1.0916	1.0163	1.0064	1.1006	1.0588	1.1371	1.0416	1.0506	1.0053	1.2649	1.16	1.012		15	1.09259	0.0302033	0.116977		1.0264	1.1051	1.0347	1.0219	1.2866	0.995393	1.1346	1.0057	1.0189	1.1102	1.0356	1.0003	1.007	1.0807	1.0213		15	1.05896	0.0198059	0.076708		1.0228	1.0316	1	1.0283	1.0314	1	1.0397
13	1.0068	1.4122	1.0657	1.0614	1.0154	1	1.0833	1.0621	1.1263	1.0365	1.0343	1.011	1.2143	1.1276	1.0233		15	1.08535	0.0277011	0.107286		1.0257	1.1102	1.031	1.0223	1.2923	0.99407	1.124	1.0068	1.0363	1.0929	1.0151	1.0047	1.008	1.083	1.0123		15	1.05724	0.0199174	0.0771398		1.0088	1.0447	1.0204	1.0152	1.0178	1.035	1.04
14	1.0047	1.2022	1.0518	1.0547	1.0094	1.0401	1.0834	1.0458	1.0578	1.0442	1.0317	1.0085	1.1246	1.0957	1.0506		15	1.06035	0.0131514	0.0509353		1.0199	1.111	1.0317	1.0409	1.2995	0.984929	1.06	1.0026	1.0246	1.0559	1	1.0137	1.018	1.1053	1.016		15	1.05227	0.0199445	0.0772447		1.0034	1.0471	1.0474	1.0105	1.0123	1.0437	0.99548
15	1.0097	1	1.0439	1.0782	1.0196	1.0567	1.0723	1.0452	1.0372	1.0339	1.0378	1.0091	1.1221	1.1061	1.0618		15	1.04891	0.00903895	0.0350077		1.0003	1.1154	1.0277	1.0591	1.312	0.96942	1.045	1.0027	1	1.0617	1.0136	1.0053	1.0148	1.0466	1.0149		15	1.0459	0.0210348	0.0814675		1.0068	1.0185	1.0559	1.0099	1.0238	1.0208	1
16	1.0085	1.2477	1.0593	1.1012	1.0132	1.0554	1.0621	1.0333	0.99522	1.0346	1.032	1.0108	1.0475	1.0827	1.04		15	1.0549	0.0156202	0.0604968		1	1.0664	1.0352	1.0572	1.2228	0.984452	1	1	1.0085	1.0579	1.0028	1.0033	1.0232	1.0459	1.0092		15	1.03446	0.0149866	0.0580427		1.0044	1.0266	1.0477	1.0151	1.0364	1.0265	1.0817
17	1.0058	1.217	1	1.0961	1.021	1.0935	1.0599	1.0226	1.0021	1.0383	1.0458	1.0018	1.1113	1.0942	1.0367		15	1.05641	0.0151335	0.0586117		1.0148	1.0272	1.0304	1.0554	1.0818	0.986376	1.0531	1.0159	1.0171	1.0563	0.99697	1.0064	1.0236	0.9982	1.0052		15	1.02458	0.00687855	0.0266405		1.0016	1.0227	1.0537	1.0032	1.0361	1.0187	1.117
18	1.006	1.2555	1.0519	1.0594	1.0122	1.1281	1.03	1.027	1.0192	1.0456	1.0023	1.0039	1.0532	1.0816	1.0192		15	1.05301	0.0168898	0.0654141		1.0137	1.0368	1.025	1.0324	1	0.97168	1.052	1.0161	1.0151	1.0532	1.0041	0.99899	1.0118	1.0072	1.0069		15	1.01633	0.00547549	0.0212065		0.99861	1.0208	1.0317	1.0093	1.0071	1.0082	1.1198
19	1.0107	1	1.023	1.0599	1.0198	1.1793	1.0308	1.0281	1.023	1.0165	1	1	1.0379	1.0488	1.0147		15	1.03283	0.0113756	0.0440576		0.99825	1.0039	1.0279	1.0213	0.98058	0.98735	1.0533	1.0121	1.0039	1.0399	1.0353	1.0085	1.0083	1.0129	1.0029		15	1.01309	0.00505828	0.0195906		1.0033	1.0169	1.0119	1.0172	0.9868	1.0338	1.1003
20	1	1.1361	1.0575	1.0205	1	1	1	1.0179	1	1	1.0091	0.99849	1	1	1		15	1.01597	0.00946883	0.0366726		0.98444	1	1	1	0.97149	1	1.0579	1	1	1	1	1	1	1	1		15	1.00092	0.00457456	0.0177172		1	0.99843	1	1	1	1	1
21	1.0283	1.6801	1.0391	1	1.0217	1.286	1.0064	1.0255	1.0851	1.0019	1.6418	1.0354	1.0625	2.391	1.0133		15	1.22121	0.101728	0.393991		1	1.0396	0.99532	1.0858	0.99851	1.21832	1.2023	1.0886	3.9897	1.0325	1.2343	1.415	1.2538	1.0289	1.0214		15	1.30694	0.194256	0.75235		1.1387	1	1.2879	2.2535	1.0142	1.1025	1.0907
22	1.0655	2.4066	1.6366	1.085	1.0121	1.3296	1.1819	1.0205	1.1741	1.0118	1.945	1.6218	1.2812	3.32	1.4346		15	1.50175	0.165064	0.639291		3.0613	1.0297	2.6001	1.2956	1.0361	2.28893	3.2011	1.172	4.5824	1.0676	2.0642	2.0926	1.4206	1.3334	1.0829		15	1.95524	0.269098	1.04221		1.2796	1.0158	2.04	2.915	1.8295	1.488	1.1351
23	1.0791	2.5409	2.8683	1.0662	1.0876	1.2549	1.2072	1.0256	1.5344	1.0244	1.6783	2.0692	1.2659	2.7484	1.4779		15	1.59522	0.167942	0.650436		3.7114	1.062	4.3379	1.1588	1.0196	2.60468	4.0437	1.2331	4.3016	1.0995	2.6902	2.0828	1.4287	1.4189	1.0793		15	2.21815	0.33426	1.29458		1.36	1.0218	3.035	3.1648	3.9498	2.7041	1.1572
24	1.0746	2.5434	3.1854	1.0746	1.4499	1.2229	1.1549	1.0287	1.6999	1.0539	1.5762	1.757	1.2405	2.3834	1.3912		15	1.5891	0.165659	0.641595		3.7859	1.0598	4.3999	1.0876	1.0103	2.7741	3.7371	1.2654	3.907	1.1015	2.9948	2.0254	1.3862	1.2824	1.0592		15	2.19177	0.327041	1.26662		1.292	1.0532	2.9626	3.1765	4.3757	2.9371	1.1728
25	1.0721	2.4564	3.2618	1.1338	1.8776	1.2064	1.121	1.0333	1.6895	1.045	1.4762	1.5998	1.149	2.2283	1.3177		15	1.57786	0.165838	0.642287		3.504	1.108	4.0063	1.1041	1	2.39482	3.3322	1.289	3.5923	1.0995	3.3697	2.0367	1.3541	1.2058	1.0374		15	2.09559	0.295868	1.14589		1.2552	1.053	2.7125	3.0932	4.3241	2.4504	1.1833
26	1.0805	2.3191	3.0047	1.1194	1.5721	1.2744	1.1119	1.0334	1.8739	1.0442	1.4188	1.502	1.1559	2.1605	1.2734		15	1.52961	0.148442	0.574911		3.2198	1.1008	3.7567	1.1383	2.1411	1.96519	3.0581	1.2993	3.2903	1.0993	3.4873	1.9744	1.3242	1.1406	1.0469		15	2.06949	0.262559	1.01689		1.2378	1.051	2.4759	2.9641	4.0644	2.1385	1.121
27	1.0766	2.0114	2.7255	1.2221	1.4681	1.5699	1.066	1.0378	1.9532	1.0613	1.4071	1.446	1.1454	2.1154	1.257		15	1.50419	0.127249	0.492835		2.9986	1.1089	3.5037	1.0973	2.6383	1.69919	2.8246	1.2976	3.0398	1.1035	3.5156	1.9271	1.3035	1.1213	1.0379		15	2.01446	0.2479	0.960114		1.2201	1.0673	2.2669	2.8253	3.7574	1.9069	1.1765
28	1.0575	1.8864	2.4584	1.1643	1.431	1.5954	1.0148	1.0489	1.9281	1.0603	1.4147	1.4115	1.3292	2.0554	1.2327		15	1.47257	0.111668	0.432487		2.8414	1.0864	3.2968	1.0568	2.6171	1.56881	2.658	1.2914	2.8192	1.0812	3.3384	1.8682	1.2863	1.1299	1.036		15	1.93173	0.22955	0.889042		1.2324	1.1034	2.1599	2.731	3.4569	1.7654	1.2206
29	1.055	1.8755	2.4005	1.1696	1.3861	1.5216	1.0716	1.0544	1.9047	1.0594	1.423	1.3677	1.3517	2.1076	1.2156		15	1.46427	0.108866	0.421634		2.6746	1.1495	3.1864	1.0569	2.5382	1.48025	2.5437	1.2766	2.6155	1.0985	3.1923	1.8545	1.2669	1.1017	1.0367		15	1.87148	0.212838	0.824318		1.2065	1.0825	2.0634	2.6197	3.1763	1.6788	1.2662
30	1.0514	1.877	2.1524	1.2555	1.3528	1.3174	1.0835	1.052	1.8905	1.056	1.3822	1.3295	1.3164	1.9706	1.2137		15	1.42006	0.094914	0.367601		2.516	1.15	3.0437	1.0592	2.3854	1.37873	2.4609	1.2663	2.4213	1.1072	3.0515	1.8643	1.2512	1.1014	1.0304		15	1.80584	0.196273	0.760164		1.1937	1.0685	1.9821	2.5208	2.9127	1.6035	1.3308
31	1.0533	1.7142	2.1646	1.262	1.3293	1.3379	1.0884	1.074	2.0213	1.0569	1.3773	1.2985	1.2339	1.8386	1.2102		15	1.40403	0.0927129	0.359076		2.4324	1.1602	2.8806	1.0576	2.224	1.37406	2.3288	1.238	2.2542	1.087	2.8616	1.8389	1.239	1.1073	1.0356		15	1.74128	0.17802	0.689468		1.1873	1.0599	1.9069	2.4239	2.6545	1.5651	1.3681
32	1.0414	1.6165	1.9848	1.2144	1.3089	1.4032	1.072	1.0924	2.0648	1.0616	1.3301	1.2856	1.1903	1.8702	1.2054		15	1.38277	0.0882459	0.341775		2.3431	1.1371	2.7711	1.0461	2.0984	1.37986	2.2684	1.2241	2.108	1.0895	2.7436	1.8302	1.2178	1.1324	1.0257		15	1.69436	0.165762	0.641993		1.1752	1.061	1.8384	2.343	2.3715	1.5074	1.3932
33	1.0366	1.6202	1.909	1.2	1.3006	1.256	1.0823	1.0839	1.8118	1.077	1.3189	1.274	1.279	1.8872	1.2105		15	1.35647	0.0776729	0.300826		2.2573	1.2256	2.624	1.0056	1.9847	1.38234	2.1683	1.2051	2.0064	1.0534	2.6945	1.8158	1.2022	1.125	1.0255		15	1.65172	0.154775	0.599441		1.1665	1.0411	1.7965	2.2788	2.2169	1.4436	1.3876
34	1.0289	1.2458	1.9137	1.172	1.284	1.2652	1.0807	1.0935	1.5949	1.0718	1.2933	1.2645	1.3043	1.916	1.2258		15	1.31696	0.0718019	0.278088		2.1711	1.1877	2.4698	0.99196	1.8999	1.38977	2.0948	1.1771	1.9044	1.0561	2.6235	1.7756	1.1851	1.113	1.0185		15	1.60389	0.144656	0.56025		1.1497	1.0486	1.7517	2.2014	2.0782	1.4101	1.4017
35	1.0352	1.0082	1.846	1.1663	1.2852	1.2327	1.0926	1.121	1.4545	1.0843	1.3018	1.2466	1.4481	1.8994	1.2377		15	1.29731	0.0693267	0.268501		2.0783	1.1566	2.3547	1.0225	1.8187	1.38925	2.0172	1.1587	1.7899	1.0694	2.5219	1.7821	1.1717	1.1095	1.0803		15	1.56805	0.132179	0.511927		1.1519	1.0522	1.7001	2.1214	1.9893	1.4121	1.4072
36	1.0336	1.0113	1.708	1.1934	1.2726	1.3106	1.1006	1.1327	1.6647	1.064	1.4098	1.2271	1.5542	1.8556	1.2484		15	1.31911	0.0682197	0.264214		1.9907	1.2004	2.2588	1.0474	1.7428	1.38376	1.9044	1.1521	1.7078	1.0457	2.4364	1.7345	1.1526	1.065	1.0429		15	1.52435	0.12266	0.475062		1.1411	1.0562	1.6374	2.0685	1.8759	1.3659	1.421
37	1.0298	1.1404	1.7414	1.2114	1.2729	1.4066	1.0935	1.1542	1.7819	1.0541	1.3358	1.2158	1.5073	1.9391	1.2365		15	1.34138	0.0726373	0.281323		2.0543	1.1762	2.1589	1.0662	1.6872	1.4065	1.8115	1.1239	1.6357	1.057	2.318	1.7467	1.1416	1.0535	1.0458		15	1.49887	0.115376	0.446849		1.1393	1.1242	1.6052	2.0135	1.7908	1.3358	1.4258
38	1.033	1.3372	1.6573	1.2002	1.2661	1.3953	1.0985	1.1598	1.8384	1.0772	1.3292	1.1992	1.5007	1.7497	1.2409		15	1.33885	0.0637958	0.24708		1.998	1.2449	2.0743	1.054	1.6607	1.39136	1.7308	1.1193	1.5524	1.0549	2.2088	1.71	1.1289	1.0567	1.0445		15	1.46864	0.105829	0.409874		1.1323	1.1155	1.5648	1.9575	1.7325	1.3009	1.4269
39	1.0349	1.4343	1.5681	1.1839	1.2735	1.3303	1.1027	1.1673	1.9946	1.015	1.3086	1.1835	1.5276	1.6608	1.2295		15	1.33431	0.0682594	0.264368		1.9178	1.2405	1.9854	1.0722	1.6498	1.40031	1.6679	1.107	1.5009	1.0422	2.0948	1.6846	1.111	1.0967	1.0451		15	1.44108	0.0961601	0.372426		1.1238	1.1111	1.5449	1.9024	1.6809	1.2796	1.4119
40	1.019	1.2585	1.4846	1.3428	1.2539	1.3961	1.0993	1.1711	2.0495	0.99855	1.3251	1.1829	1.3978	1.6257	1.1941		15	1.31993	0.0680586	0.26359		1.8969	1.2648	1.9181	1.0548	1.6548	1.47289	1.6332	1.0936	1.4553	1.0294	1.9821	1.8074	1.1139	1.0754	1.1403		15	1.43953	0.0912277	0.353323		1.1134	1.119	1.5121	1.854	1.6006	1.2556	1.4122
41	1.0172	1.1344	1.4887	1.252	1.2547	1.239	1.0978	1.1949	2.0043	1.0464	1.3031	1.164	1.2212	1.6583	1.1715		15	1.28317	0.0665018	0.25756		1.9787	1.3073	1.8898	1.0562	1.6337	1.46899	1.5866	1.0745	1.4056	1.0347	1.9274	1.7282	1.1062	1.0956	1.0737		15	1.42448	0.0899083	0.348213		1.1056	1.1509	1.4676	1.8125	1.5401	1.2864	1.4198
42	1.0203	1.2626	1.4182	1.2172	1.2587	1.2056	1.0918	1.1887	2.0557	1.0385	1.335	1.1558	1.0889	1.6532	1.1484		15	1.27591	0.0694153	0.268844		1.9054	1.2614	1.8078	1.0699	1.602	1.47272	1.5197	1.0573	1.3716	1.0087	1.8376	1.709	1.1069	1.0702	1.0745		15	1.39165	0.0836161	0.323844		1.1043	1.1518	1.4511	1.7622	1.4771	1.2658	1.3887
43	1.0156	1.3567	1.3291	1.2601	1.2708	1.2543	1.0353	1.1927	1.935	1.0355	1.3264	1.1424	1.0085	1.6203	1.1363		15	1.26127	0.0640549	0.248083		1.8575	1.21	1.7132	1.0742	1.5706	1.52214	1.4448	1.0607	1.335	1.0158	1.7937	1.6898	1.0898	1.054	1.07		15	1.36675	0.0789778	0.30588		1.1085	1.1696	1.4114	1.7027	1.4652	1.21	1.3345
44	1.0094	1.4476	1.3685	1.3137	1.256	1.2082	1.0128	1.1789	1.9315	1.0307	1.3053	1.1445	0.99876	1.5748	1.1315		15	1.26081	0.0649456	0.251533		1.7907	1.1976	1.6722	1.0484	1.5057	1.51656	1.4301	1.0567	1.3027	1.0078	1.7275	1.6832	1.0789	1.0662	1.0525		15	1.34245	0.0746802	0.289235		1.1023	1.1589	1.3835	1.6592	1.4092	1.1785	1.3387
45	1	1.2524	1.3466	1.2569	1.2474	1.2112	1	1.1614	1.8879	1.0323	1.3176	1.1153	0.99384	1.6175	1.1101		15	1.2367	0.0631839	0.24471		1.7371	1.2208	1.6249	1.0169	1.4596	1.52634	1.3826	1.0519	1.2814	1.0435	1.6729	1.6594	1.0728	1.0407	1.0545		15	1.32302	0.070158	0.271721		1.0862	1.1808	1.3511	1.6239	1.3692	1.1599	1.3236
46	1.0001	1.2114	1.3025	1.3028	1.2505	1.1859	1.0133	1.1438	1.8095	1.008	1.3549	1.0969	1.0055	1.5981	1.1218		15	1.227	0.0592171	0.229347		1.6959	1.2601	1.5856	1.032	1.4238	1.5592	1.2986	1.0447	1.2431	1.0347	1.6187	1.6309	1.0726	1.0331	1.0594		15	1.30616	0.0663455	0.256955		1.0894	1.1888	1.3353	1.5949	1.3298	1.1788	1.344
47	1.0067	1.1403	1.294	1.2441	1.2481	1.2666	1.018	1.1376	1.8051	1	1.3099	1.0874	1.0343	1.5627	1.1147		15	1.21797	0.0572306	0.221653		1.6306	1.2232	1.5133	1.017	1.4037	1.589	1.3271	1.0423	1.213	1.0156	1.5415	1.6017	1.0441	1.0448	1.0477		15	1.28364	0.0628774	0.243523		1.0824	1.1798	1.3478	1.5448	1.3054	1.1514	1.3594
48	1	1.1354	1.2385	1.2638	1.2586	1.475	1.0482	1.1212	1.8164	1.0332	1.3255	1.0841	1.0477	1.5094	1.1105		15	1.23117	0.0580376	0.224778		1.5757	1.221	1.4969	1.0054	1.372	1.56341	1.3448	1.0352	1.1755	1.0104	1.5007	1.6715	1.0456	1.0484	1.0626		15	1.27527	0.0620052	0.240145		1.0863	1.1726	1.3058	1.5045	1.2758	1.1423	1.3554
49	0.99668	1.1585	1.2211	1.3053	1.2614	1.498	1.0616	1.1065	1.8001	1.0635	1.3436	1.0793	1.037	1.5276	1.1053		15	1.2377	0.0581684	0.225285		1.5793	1.2079	1.4428	1.0086	1.3442	1.58203	1.28	1.0249	1.1523	1.0311	1.4601	1.6543	1.0329	1.0179	1.0414		15	1.25732	0.0611447	0.236812		1.0962	1.1723	1.2804	1.465	1.2525	1.1703	1.3691
50	1.0007	1.2294	1.1752	1.2277	1.2559	1.5266	1.0895	1.1011	1.803	1.0912	1.3057	1.0737	1.0535	1.5245	1.0951		15	1.23685	0.0574753	0.222601		1.5172	1.2516	1.4048	1.0265	1.3241	1.59227	1.2328	1.0167	1.132	1	1.4376	1.607	1.0296	1.0014	1.0315		15	1.24034	0.0584915	0.226537		1.1023	1.1736	1.2695	1.4461	1.238	1.1441	1.3614
51	1.0217	1.2633	1.1751	1.2485	1.2564	1.4622	1.0941	1.0934	1.5376	1.0777	1.277	1.0732	1.1128	1.4588	1.1153		15	1.21781	0.0414738	0.160627		1.4844	1.2379	1.3479	1.0287	1.304	1.61098	1.2152	1.0135	1.1141	1.0239	1.3976	1.5731	1.0294	1.0477	1.0211		15	1.22997	0.0550215	0.213097		1.0952	1.1755	1.2508	1.406	1.2244	1.1379	1.3541
52	1.0207	1.3429	1.1875	1.2423	1.2771	1.2805	1.0876	1.1164	1.5108	1.0903	1.2868	1.0579	1.1004	1.4294	1.1485		15	1.21194	0.0369025	0.142923		1.4391	1.2893	1.3101	1.0091	1.2752	1.54572	1.1829	1.0071	1.0879	1.1033	1.3646	1.5356	1.0278	1.0259	1.021		15	1.21497	0.0500793	0.193956		1.0869	1.1621	1.2244	1.3817	1.2333	1.175	1.3325
53	1.0146	1.4736	1.1712	1.2186	1.2748	1.1847	1.0935	1.1144	1.4964	1.0899	1.2922	1.0498	1.0516	1.4143	1.1789		15	1.2079	0.0398447	0.154318		1.3882	1.3504	1.2712	1	1.2551	1.45691	1.1535	1	1.0866	1.0782	1.3455	1.5174	1.0238	1.0004	1.0184		15	1.19637	0.0471868	0.182754		1.0875	1.1594	1.2171	1.3517	1.2038	1.1653	1.3407
54	1.0057	1.4319	1.1135	1.211	1.2801	1.1785	1.1009	1.1379	1.5051	1.0836	1.2529	1.056	1.048	1.391	1.1858		15	1.19879	0.0383979	0.148714		1.4019	1.3268	1.1698	1.0189	1.2367	1.22696	1.0996	1.003	1.0594	1.0684	1.3028	1.4789	1.0208	1.0142	1.0658		15	1.16626	0.0399122	0.154579		1.0769	1.1766	1.1899	1.3199	1.1732	1.1667	1.331
55	1	1.3408	1.0895	1.2145	1.2815	1.1669	1.1295	1.1315	1.4449	1.0916	1.2159	1.0562	1.0326	1.3801	1.1814		15	1.18379	0.0337475	0.130704		1.3651	1.3618	1.1324	1.0213	1.2269	1.08035	1.0273	1.0046	1.0533	1.0785	1.2671	1.481	1.0189	1.0185	1.0398		15	1.14512	0.0401761	0.155601		1.0753	1.1714	1.1738	1.287	1.1734	1.1591	1.2962
56	1.0095	1.3325	1.0502	1.2076	1.2795	1	1.1097	1.1339	1.4428	1.0741	1.2404	1.0518	1.0522	1.2485	1.1786		15	1.16075	0.0334619	0.129597		1.3185	1.2871	1.129	1.0358	1.2173	1	1	1.0098	1.0422	1.1091	1.2473	1.4608	1.0123	1.0043	1.0319		15	1.12703	0.0375078	0.145267		1.0701	1.1592	1.1445	1.256	1.1609	1.1418	1.1927
57	1.0062	1.3089	1.0777	1.1806	1.2753	1.042	1.0599	1.1497	1.4733	1.0744	1.2619	1.0383	1	1.2303	1.175		15	1.1569	0.0346183	0.134076		1.2787	1.189	1.1318	1.0539	1.1988	1.18667	1.1574	1.0006	1.0295	1.0759	1.2382	1.4172	1.0104	1.0437	1.0225		15	1.13562	0.030619	0.118587		1.0574	1.1512	1.1258	1.2343	1.1393	1.1522	1.024
58	1.009	1.2326	1.0749	1.14	1.3196	1.2978	1.0582	1.1356	1.4346	1.0763	1.2627	1.0621	1.0626	1.2007	1.1783		15	1.16967	0.0311488	0.120639		1.2531	1.2054	1.1385	1.0634	1.1995	1.33856	1.104	1.0007	1.0245	1.0518	1.2286	1.3857	1.0068	1.0597	1.0606		15	1.14139	0.0313512	0.121423		1.0453	1.1497	1.1119	1.2118	1.1133	1.1376	1
59	1	1.1679	1.1227	1.1132	1.3223	1.4282	1.0209	1.1191	1.5165	1.0816	1.2291	1.0435	1.0668	1.0996	1.1759		15	1.16715	0.0385415	0.149271		1.2463	1.1705	1.0988	1.0602	1.1801	1.43794	1.0353	0.99832	1.0292	1.0891	1.1927	1.3696	1.0063	1.051	1.0353		15	1.13338	0.0343767	0.13314		1.0463	1.1354	1.096	1.2008	1.1013	1.139	1.0759
60	1.0012	1.1543	1.0744	1.1164	1.308	1.4426	1.0501	1.1041	1.46	1.0762	1.2428	1.0337	1.0537	1.1081	1.1622		15	1.15919	0.0368566	0.142745		1.1928	1.1543	1.086	1.0444	1.1724	1.42102	1.0251	1.0072	1.0293	1.0776	1.1584	1.353	1.0012	1.0501	1.0277		15	1.12003	0.0324949	0.125852		1.0441	1.1264	1.0876	1.1721	1.0912	1.1013	1.1128
61	1.0128	1.1002	1.0309	1.1607	1.2937	1.2775	1.0458	1.1001	1.4114	1.0856	1.2259	1.0209	1.0891	1.0496	1.1472		15	1.13676	0.0302316	0.117086		1.2138	1.1875	1.0961	1.032	1.1746	1.40692	1.0257	1	1.0345	1.0698	1.1622	1.4728	1.0073	1.0248	1.0192		15	1.12848	0.0376191	0.145698		1.0284	1.1185	1.0973	1.1607	1.0746	1.1431	1.118
62	0.99288	1.0219	1.0573	1.1231	1.3083	1.3264	1.043	1.0896	1.4721	1.0822	1.2069	1	1.0984	1.0257	1.1527		15	1.13337	0.0358395	0.138806		1.1403	1.2094	1.1158	1.0116	1.1589	1.31464	1.0263	1.0126	1.0162	1.0539	1.1435	1.4007	1.0088	1.0368	1.0225		15	1.11146	0.0310203	0.120141		1.0234	1.1183	1.0973	1.1348	1.0732	1.1157	1.1277
63	0.99531	1.0248	1.0813	1.0829	1.2813	1.1364	1.0401	1.0845	1.4491	1.06	1.2404	1.0037	1.1264	1.0572	1.1536		15	1.12113	0.0313535	0.121432		1.0944	1.1597	1.129	1.0417	1.1477	1.28206	1.0311	1.012	1.0133	1.068	1.1298	1.3598	1.008	1.007	1.0071		15	1.09938	0.0274652	0.106372		1.0262	1.102	1.1035	1.1314	1.0777	1.0988	1.1049
64	1.0159	1	1.0708	1.0728	1.2925	1.1248	1.0857	1.0753	1.4319	1.0307	1.2253	1.0046	1.1361	1.059	1.1534		15	1.11859	0.0306723	0.118793		1.0412	1.2269	1.1237	1.0526	1.1282	1.37666	1.0272	1.007	1.0248	1.0692	1.1136	1.3158	1.0012	1.04	1		15	1.1032	0.0300967	0.116564		1.0195	1.0922	1.1063	1.1194	1.0696	1.0874	1.0729
65	1	1.0411	1.0808	1.0645	1.2969	1.2914	1.1172	1.0572	1.4641	1.0356	1.2272	1.0008	1.1369	1.0372	1.1441		15	1.133	0.0342457	0.132633		1	1.2731	1.1084	1.0381	1.1315	1.28749	1.0248	1.0101	1.0227	1.0382	1.1122	1.2871	1	1.0503	1.0036		15	1.09251	0.0275697	0.106777		1.01	1.12	1.0777	1.1039	1.0733	1.085	1.0606
66	1.0004	1.1254	1.1024	1.0082	1.3067	1.356	1.1257	1.0621	1.4514	1.0811	1.2192	1.0059	1.1628	1.0076	1.1339		15	1.14325	0.03531	0.136755		0.99736	1.2733	1.0838	1.0302	1.1225	1.19391	1.0297	1.0064	1.0034	1.0703	1.1045	1.2865	1.0128	1.0483	1.0512		15	1.08761	0.0243098	0.0941514		1.0082	1.0947	1.066	1.0913	1.067	1.0763	1.0784
67	1.0057	1.0549	1.1331	1.0174	1.2987	1.4043	1.127	1.0504	1.4244	1.0665	1.2105	1.0006	1.2109	1	1.1347		15	1.14261	0.0364388	0.141127		1.0517	1.3293	1.0881	1.0256	1.0953	1.14545	1.0464	1.016	1	1.0517	1.0913	1.2702	1.0209	1.0613	1.0323		15	1.08837	0.0243282	0.0942226		1.0207	1.0769	1.0519	1.072	1.0582	1.0902	1.0609
68	1.017	1.1266	1.102	1	1.2803	1.3837	1.0921	1.042	1.4292	1.0621	1.187	0.99761	1.2604	1.0347	1.1328		15	1.14317	0.0355233	0.137581		1.0868	1.3307	1.0773	1.0151	1.0909	1	1.0284	1	1.0097	1.0425	1.0766	1.238	1.0195	1.0699	1.0132		15	1.07324	0.0240595	0.093182		1.0235	1.066	1.0504	1.0691	1.062	1.0814	1.0751
69	1.0068	1.0795	1.1069	1.0683	1.2987	1.4774	1.0674	1.0325	1.4066	1.0669	1.1553	0.99512	1.2843	1.0808	1.1292		15	1.15038	0.0380452	0.147348		1.0313	1.3635	1.0767	1.0018	1.0873	1.0532	1.0186	1.0033	1.0068	1.0365	1.0537	1.2182	1.0135	1.0234	1.0338		15	1.06811	0.0252581	0.0978243		1.0163	1.0648	1.0417	1.059	1.0451	1.0746	1.1085
70	1	1.2448	1.0653	1.0569	1.317	1.5165	1.0487	1.0293	1.416	1.0731	1.1523	0.99284	1.2925	1.0752	1.099		15	1.15863	0.0415835	0.161052		0.9807	1.3378	1.0529	1.0001	1.0868	0.981688	1.0463	1.0125	0.99909	1.0322	1.0233	1.2022	1.0147	1.0238	1.0331		15	1.05515	0.0245122	0.0949353		1.007	1.0651	1.0342	1.05	1.0227	1.0792	1.1055
71	1.0015	1.327	1.0507	1.081	1.318	1.4279	1.0582	1.0302	1.3766	1.0734	1.1675	0.98521	1.2757	1.0923	1.0541		15	1.15462	0.0383541	0.148545		0.99567	1.3585	1.0323	1	1.0757	1.09605	1.0835	1.0126	0.9976	1.0421	1.0146	1.1866	1.012	1.03	1.0253		15	1.06417	0.0247274	0.0957688		1.0097	1.0642	1.0236	1.0323	1	1.098	1.1081
72	1.0281	1.2179	1.0491	1.0329	1.2888	1.5103	1.0576	1.0277	1.3264	1.0637	1.1557	0.99717	1.2832	1.0999	1.0469		15	1.14569	0.038328	0.148444		0.95357	1.3152	1.0161	1.0041	1.071	1.13364	1.0655	1.0111	1.0075	1.0068	1.0202	1.1754	1.0114	1.0432	1.097		15	1.06211	0.0232896	0.0902004		1.0126	1.0511	1.0182	1.0348	1.0244	1.054	1.1035
73	1.011	1.1196	1.0278	1.0789	1.2883	1.4048	1.0366	1.0119	1.3403	1.0709	1.1384	0.99716	1.2976	1.101	1.0281		15	1.13016	0.0348685	0.135045		0.92925	1.3186	1	1.0199	1.0714	1.01891	1.0574	1.0204	1.0176	1	1	1.1523	1.0101	1.052	1.0396		15	1.04716	0.0229478	0.0888766		1.0209	1.0526	1.0092	1.0268	1.0187	1.0499	1.0953
74	1.0035	1	1	1.0283	1.2842	1.6015	1.0239	1.0209	1.3435	1.0741	1.1619	1.0051	1.2231	1.101	1.0255		15	1.12643	0.0444521	0.172162		0.94537	1.3487	1.0477	1.0585	1.0574	1.00247	1.059	1.0372	1.0014	1.0363	1.0029	1.1413	1.0091	1.0564	1.015		15	1.05458	0.023758	0.0920143		1.0209	1.0783	1	1.0175	1.0384	1.0292	1.1009
75	1	1.0605	1.0087	1.0766	1.2855	1.5998	1.0348	1.0265	1.2965	1.0686	1.1266	0.99881	1.2022	1.0915	1.0274		15	1.12693	0.0419613	0.162516		0.95106	1.2992	1.0908	1.0796	1.0695	1.05575	1.0664	1.0418	1.0038	1.0226	1.0113	1.1357	1.0049	1.0365	1		15	1.05793	0.0207802	0.0804812		1.0083	1.0778	1.0104	1	1.0491	1.032	1.0485
76	1.0283	1.1877	1.0359	1.0671	1.2614	1.4681	1.0377	1.0321	1.2888	1.0678	1.1241	1.0035	1.1745	1.0844	1.0206		15	1.12547	0.0335948	0.130112		0.95635	1.3001	1.1175	1.052	1.0591	1.14302	1.048	1.0528	0.99503	1.016	1.0222	1.1128	0.99705	1.0358	1.0007		15	1.06056	0.0215235	0.08336		1	1.0562	1.0008	0.99789	1.0587	1.0427	1.0384
77	1.0212	1.1514	1.0724	1.0486	1.2243	1.5494	1.0337	1.0202	1.2596	1.0614	1.1003	1.0131	1.1998	1.0888	1.0175		15	1.12411	0.0367173	0.142205		1.0085	1.3143	1.14	1.0443	1.0466	1.10541	1.0191	1.0683	1.0018	1.0175	1.0203	1.1004	0.99571	1.0641	1.0227		15	1.0646	0.0208824	0.0808773		1.0037	1.038	1.0033	1.0184	1.0826	1.0297	1.0292
78	0.9997	1.1199	1.0762	1.0583	1.175	1.5345	1.0386	1.0208	1.2315	1.0548	1.1191	1.0056	1.2037	1.0802	1.0098		15	1.11518	0.0352985	0.13671		0.98022	1.33	1.1265	1.0396	1.0329	1.13844	1.0229	1.0881	1.0069	1.013	1.0211	1.0901	0.99198	1.0376	1.0899		15	1.06728	0.022449	0.0869447		1.0116	1.0306	1.0001	1.0329	1.087	1.0374	1
79	1.0016	1	1.0695	1.1273	1.1626	1.3045	1.0344	1.0161	1.2379	1.0553	1.1165	0.99784	1.1903	1.066	1.0038		15	1.09224	0.0246717	0.0955529		0.97988	1.3507	1.0929	1.0831	1.0379	1.26001	1.0248	1.0811	1.0186	1.034	1.0191	1.0691	0.99485	1.0408	1.0187		15	1.0737	0.0260372	0.100842		1.0036	1.0278	0.99501	1.028	1.0662	1.0105	1.0028
80	1	1	1.0284	1.1392	1.1492	1.3654	1.0022	1.013	1.2192	1.0502	1.125	1.0015	1.2633	1.1008	1		15	1.09716	0.0292947	0.113458		0.99804	1.3644	1.0837	1.0929	1.0282	1	1.0281	1.0579	1.0106	1.0172	1.0119	1.0634	0.99336	0.99888	1		15	1.04991	0.0239664	0.0928213		1.0119	1.0102	0.99419	1.0297	1.0579	1	1.0319
81	1.0096	1.0096	1.0524	1.0911	1.1138	1.4321	1	0.99447	1.1742	1.0509	1.0848	1.0031	1.2878	1.0634	0.99934		15	1.09111	0.0318776	0.123462		1.0438	1.3932	1.0767	1.0915	1.0233	1.0451	1.0296	1.0493	1.0091	1.0133	1.0162	1.0659	0.98995	1	0.99873		15	1.05638	0.0252561	0.0978164		1.0949	1	0.99221	1.0132	1.0419	1.0154	1.0456
82	1.0129	1.0129	1.0433	1.0663	1.097	1.4099	1.0206	1.0019	1.1364	1.0497	1.0834	1.0081	1.2847	1.0643	1.0063		15	1.08651	0.0297221	0.115113		1	1.3825	1.0604	1.0563	1.0182	1.059	1.031	1.0467	1	1.0305	1.0151	1.0477	0.98694	0.99784	1.0818		15	1.05427	0.024515	0.0949464		1.0708	1.0009	0.99326	1.0147	1.0469	1.0242	1.0964
83	1.0079	1.0079	1.0237	1.0292	1.1147	1.3375	1.0223	1.0056	1.1426	1.0389	1.0975	1.006	1.2551	1.0386	1.002		15	1.0753	0.0260072	0.100726		1.0205	1.3511	1.0465	1.0625	1.019	1.0984	1.0203	1.0316	1.0203	1.0433	1.0252	1.0257	0.9897	1.0069	1.0311		15	1.05281	0.0222635	0.0862262		1.0512	1.0049	1.0001	1.0281	1.0356	1.0091	1.1224
84	1.0021	1.0021	1.0282	1.0224	1.0995	1.2662	1.0262	0.99366	1.119	1	1.0941	1.0031	1.2221	1.0562	1.0014		15	1.06242	0.0218077	0.0844607		1.0702	1.357	1.0257	1.0376	1.0102	1.0632	1.0105	1.0202	1.0324	1.0374	1.0261	1	0.99469	1.0493	1.0049		15	1.04929	0.0227024	0.087926		1.0472	1.018	1.0086	1.0076	1.0248	1.0163	1.1078
85	1	1	1.0479	1.0409	1.074	1.3545	1.0197	0.99539	1.1323	1.0353	1.0942	1.0094	1.2011	1.0483	1.048		15	1.0734	0.0246403	0.0954315		1.0337	1.397	1.0147	1.0212	1.007	1.042	1.0104	1.008	1.0327	1.035	1.0226	0.99855	0.99564	1.06	1.0072		15	1.04571	0.0254978	0.0987525		1.0452	1.0101	1.0135	1.0129	1.0272	1.0162	1.1623
86	1.0037	1.0037	1.0179	1.03	1.0431	1.3462	1.0004	0.99709	1.1301	1.0383	1.0886	1.015	1.1752	1.0524	1.0067		15	1.06323	0.0241975	0.0937166		1.0608	1.3923	1	1.0169	1	1.0082	1.0065	1.001	1.0267	1.0291	1.0127	1.0687	0.99522	1.0788	1.0192		15	1.04774	0.0255273	0.0988668		1.037	0.99886	1.0132	1.0066	1.0369	1	1.2074
87	1.0236	1.0236	1.0246	1.0228	1.0177	1.3732	1.041	0.99532	1.1399	1.0323	1.0709	1.0211	1.1703	1.0571	1.0155		15	1.06859	0.0250281	0.0969333		1.0413	1.3686	1.0088	1	1.0131	1.0494	1.0108	1	1.0252	1.0269	0.99945	1.0375	0.997	1.0582	1		15	1.04242	0.0238599	0.0924089		1.0513	1.0204	1.0149	1.0094	1.0359	1.0394	1.1887
88	1.0093	1.0093	1.0044	1.0659	1	1.4968	1.0331	1.0019	1.1245	1.05	1.0574	1.0091	1.1428	1.0452	0.9976		15	1.06982	0.0325972	0.126248		1.0262	1.2932	1.0038	1.0156	1.0175	1.0108	1.0083	0.99689	1.017	1.0146	1	1.0963	0.99761	1.0672	1.0227		15	1.03918	0.01942	0.0752133		1.0586	1.0288	1.0193	1.003	1.0166	1.0417	1.1511
89	1	1	1.0719	1.0632	0.98998	1.4552	1.0113	0.99578	1.102	1.0338	1.0437	1	1.0975	1.0629	0.98969		15	1.06113	0.0298878	0.115755		1.0619	1.3564	1.0318	1.0555	1.0199	1.0652	0.99961	1.0096	1.0139	1.0024	0.99921	1.0738	1	1.0322	1.0022		15	1.04824	0.0230386	0.0892279		1.0535	1.0078	1.0085	1	1.0414	1.0324	1.1388
90	1.0206	1.0206	1.0098	1.0496	0.99258	1.4022	1.009	0.99747	1.1308	1.0104	1.0501	1.0101	1.0582	1.0587	0.98757		15	1.05385	0.0266042	0.103038		1.0442	1.3372	1.1064	1.0536	1.0107	1.0353	1.0068	1.006	1.0027	1.0323	1.0082	1.13	1.004	1.0358	1.0637		15	1.05846	0.0221901	0.0859418		1.0508	1.0395	1.024	1.0085	1.051	1.0367	1.1182
91	1.0091	1.0091	1	1.0539	0.99225	1.3809	1.0164	0.9997	1.0461	1.0293	1.0623	1.0056	1.0244	1.0501	0.99284		15	1.0448	0.0247303	0.0957799		1.0937	1.3247	1.0842	1.0805	1.0084	1.0085	1.0153	1.0034	1.0122	1.0215	1.0159	1.0839	1.0046	1.0046	1.032		15	1.05289	0.0212885	0.08245		1.0455	1.0167	1.0184	1.0225	1.0471	1.038	1.1183
92	1.0035	1.0035	1.039	1.0416	0.98704	1.1824	1.0099	0.99624	1.1251	1.0395	1.0637	1.0021	1.0165	1.0479	0.98686		15	1.03632	0.0139809	0.0541477		1.0732	1.3993	1.0557	1.1016	1.0083	1.0528	1.0192	0.99764	1.0123	1.0191	1.0199	1.0612	1.014	1	1.0115		15	1.05638	0.0257049	0.0995545		1.1216	1.0097	1.0245	1.0128	1.031	1.0348	1.1328
93	1.004	1.004	1.0145	1.0754	0.98997	1.0847	0.99698	0.99465	1.0559	1.031	1.0433	1.0001	1.0192	1.0548	0.99679		15	1.02435	0.0080731	0.031267		1.0383	1.342	1.0581	1.0658	1	1.0479	1.0244	0.991	1.0053	1.0103	1.0141	1.0411	1.0189	1.0332	1		15	1.04603	0.0219102	0.0848578		1.0839	1.0047	1.021	1.0205	1.0188	1.0323	1.1007
94	1.0042	1.0042	1.0294	1.0531	0.98304	1	1.0095	0.99201	1.0643	1.0351	1.0279	0.99345	1	1.0628	0.99676		15	1.01705	0.0068807	0.0266488		1.0466	1.3581	1.1823	1.0599	1.0515	1.0549	1.0118	0.99608	0.99704	1.0053	1.031	1.0206	1.0386	1.0177	1.0286		15	1.06	0.0242104	0.0937666		1.0648	1.0228	1.0201	1.0329	1.0032	1.0377	1.1056
95	1	1	1.0559	1.0462	0.98242	1.0445	1.0115	0.99324	1.0334	1.0267	1.0329	0.99737	1.0113	1.051	0.99303		15	1.01863	0.00625453	0.0242237		1.0145	1.3399	1.1418	1.0801	1.0385	1	1	1.0041	1.0099	1.0037	1.0379	1.0232	1.0378	1.0327	1.01		15	1.05161	0.0227303	0.0880342		1.0515	1.0151	1.0241	1.0527	0.9892	1.0415	1.1172
96	1.017	1	1.0528	1.0428	0.98291	1.0805	1.0205	1	1	1.0337	1.0313	0.99492	1.0312	1.0555	0.99813		15	1.02275	0.00708309	0.0274327		1	1.3164	1.0916	1.0756	1.0239	1.0156	1.0118	1.0008	0.99574	1.0161	1.035	1.0181	1.0393	1.0256	1.0075		15	1.04487	0.0205932	0.079757		1.0438	1.0141	1.0244	1.0452	1.0009	1.0056	1.0992
97	1.0251	1.0511	1.0727	1.0253	1	1.1074	1.0137	1.0394	1.0312	1.0361	1.026	1.0031	1.0312	1.0428	0.99292		15	1.0332	0.0074719	0.0289385		1.0451	1.2537	1.0558	1.0623	1.0135	1.0555	1.0321	1	1.0159	1.0146	1.027	1.0151	1.0333	1.0247	1.0325		15	1.04541	0.0155773	0.0603308		1.0356	1.0363	1.0054	1.0327	0.99827	1.0295	1.0813
98	1.0175	1.0457	1.0826	1	1.0238	1.1233	1.0394	1.0718	1.0445	1.0311	1.0199	1.0004	1.0204	1.0541	1.0006		15	1.03834	0.00881883	0.0341552		1.059	1.2744	1.0402	1.0505	1.036	1.0536	1.0163	1.0101	1.0051	1.0037	1.0139	1.0039	1.0347	1.0169	1.0283		15	1.04311	0.0172026	0.0666254		1.0217	1.0414	1.018	1.0694	0.98958	1.0224	1.083
99	1.0162	1.0227	1.075	1.0511	1.0399	1.1745	1.0185	1.0892	1.0423	1.0225	1.0287	1.012	1.0177	1.0567	0.99521		15	1.04415	0.0113252	0.0438623		1.0984	1.1861	1.0257	1.0616	1.0211	1.0805	1.0196	1.008	1.001	1.017	1.0234	1	1.0368	1.0543	1.0139		15	1.04316	0.0126371	0.0489432		1.0311	1.0475	1	1.0599	1.0045	1.0239	1.0468
100	1.0129	1.0444	1.0788	1.0457	1.2331	1.1594	1.0185	1.0887	1.0281	1.0167	1.024	1.0114	1.026	1.0468	0.99141		15	1.05506	0.0165657	0.0641588		1.0632	1.1896	1.0284	1.0472	1.0141	1.1016	1.0292	1.0105	1.006	1.011	1.0317	1.0574	1.0343	1.0544	1.0205		15	1.04661	0.0121285	0.0469735		1.0336	1.0329	1.0227	1.0487	1	1.0246	1.0151
[truncated: 12 more columns]

## Sheet: c-data
AWA
	AL	fasting 6h	PA14+fasting 6h
	0.08	2.77	0.36
	0.7543	0.399	0.39
	0.862	3.39	2.04
	0.343	0.296	2.18
	0.878	1.638	3.38
	0.583	1.774	1.94
	0.207	3.044	0.43
	0.176	0.299	2.13
	0.954	3.582	0.2
	0.092	0.28	2.64
	0.936	2.516	0.87
	1.069	1.09	1.75
	0.554	0.429	1.86
	1.032	0.419	1.2648
	0.478	0.44	1.341
n=	15	15	15
Average	0.599887	1.49107	1.51839
SE	0.0915621	0.325348	0.241125
STDEV	0.354619	1.26007	0.933872

## Sheet: d
	Well-fed			fasting 6h
	AWA::HisCl			AWA::HisCl
	0mM	5mM		0mM	5mM
	15	15		85	55
	21.8	13.3		70	40
	23.3	20		63.3	55
	10	18.3		87.3	52.2
	33.6	23.3		76.7	36.7
	21.4	10.9		88.7	30
	12.3	24.6		86.7	57.8
	16.5	10		70	55
	22.7	14.6		80	50.8
	20	8		82.5	35
	22.4	11.7		80	60
	14.3	9.2		74.3	66.7
	25	13.3		87.3	53.1
	30	8.9		56.7	70
	23.3	7.1		86.7	57.8
n=	15	15		15	15
Average	20.7733	13.88		78.3467	51.6733
SE	1.64758	1.41257		2.5142	2.96852
STDEV	6.38105	5.47086		9.73747	11.497

## Sheet: e
	Well-fed			fasting 6h			Infected
	WT	ADF::GCaMP6		WT	ADF::GCaMP6		WT	ADF::GCaMP6
	20	14.4		55	70		21.4	28.6
	23.1	37.5		64.5	66.7		16.7	16.7
	6.4	18.5		74.6	57.5		15	20
	33.3	25.5		65	80		21.8	26.7
	25	33.3		69.2	72.5		13.3	15.4
	33.3	12.5		75	62.2		20	20
	20	20		56.9	82.5		18.2	32.1
	20	17.1		72.5	57.3		22.2	33.3
	33.3	28.6		63.3	60		25	27.3
	20	16.7		55	65		15.4	16.7
	33.3	37.5		61.8	63.3		12.5	16.7
	11.7	25		67.8	77.3		22.2	16.7
	16.4	16.4		75.7	66.7		25	20
	18.5	25		80	63.3		30	40
	37.5	12.5		85	81.1		20	17.7
n=	15	15		15	15		15	15
Average	23.4533	22.7		68.0867	68.36		19.9133	23.1933
SE	2.3285	2.19591		2.33957	2.19696		1.24632	1.96698
STDEV	9.01822	8.5047		9.06113	8.5088		4.82699	7.61807
