# Supplementary material for: Intestinal pathogens override hunger-driven decision-making via immune regulation of central serotonin signaling in C. elegans
Source: Nat Commun. 2026 Feb 25;17:3144. doi: 10.1038/s41467-026-69924-w (PMC13044313; doi:10.1038/s41467-026-69924-w)
Supplement: Supplementary file 7 — Fig. 3 Source Data [file 41467_2026_69924_MOESM7_ESM.xlsx]

## Sheet: c
sri-36::mNeonGreen
	fasted	PA14+fasted
	4.52	20.252
	2.882	11.525
	5.945	12.869
	2.772	30.877
	1.311	21.331
	12.328	20.083
	8.327	42.609
	5.323	32.857
	3.498	20.366
n=	9	9
Average	5.21178	23.641
SE	1.12366	3.33358
STDEV	3.37097	10.0007

## Sheet: d
Psrh-142::sri-36::mStrawberry
	5ng/ul	75ng/ul
	4.881	6.418
	3.209	11.179
	6.92	11.141
	12.104	10.153
	8.159	6.275
	5.823	18.012
	6.302	13.903
	5.638	21.972
	4.481	17.28
	4.502	11.139
	7.852	20.927
	6.82	17.214
	9.579	14.083
	3.571	13.176
	6.321	12.503
n=	15	15
Average	6.4108	13.6917
SE	0.605517	1.20813
STDEV	2.34516	4.67905

## Sheet: e-traces
Time	WT																n=	Average	SE	STDEV		ASH::sri-36																n=	Average	SE	STDEV
1	1	1	1	1	1	1	1	1	1	1	1	1	1	1	1		15	1	0	0		1.0255	1.0285	1.0437	1.0721	1.0252	1.0137	1	1.001	1.0751	1.0732	1.0439	1.0192	1.0249	1.0705	1.0304		15	1.03646	0.00664146	0.0257222
2	1	1.0198	1	1	1.0082	1.0079	1.0157	1.0108	1	0.99088	1.0244	1.0097	1.0012	1.0232	1.0071		15	1.00793	0.0024932	0.00965613		1.0045	1.023	1	1.067	1.0336	1.0128	1.0085	1.007	1.132	1.0506	1.0478	0.99531	1.0194	1.0596	1.0316		15	1.03285	0.00912515	0.0353416
3	1.0691	1.0128	1.0097	1.006	1	1	1.0169	1.0434	1.0088	0.99945	1.0015	1.0098	1.0005	1.0497	1.0136		15	1.01608	0.00542882	0.0210257		1.0161	1.0121	1.0285	1.0612	1	1.0071	1.0136	1.047	1.07	1.0287	1.0581	1.0119	1.0384	1.0508	1		15	1.02957	0.00601228	0.0232855
4	1.0949	1	1.0083	1.0228	1.0222	1.0138	1	1.0617	1	0.9966	0.99654	1.0041	1.0035	1	1.019		15	1.01623	0.00708709	0.0274482		1.0866	1.0057	1.0899	1.056	1.0183	1.0083	1.0096	1.0093	1.0586	1.0328	1.0458	1.0224	1.0341	1.1008	0.99976		15	1.03853	0.00859014	0.0332695
5	1.0576	1.0192	1.0186	1	1.0229	1.033	1.0146	1.0488	1.0229	1.0025	1	1.0086	1.0056	1.047	1.0225		15	1.02159	0.00468119	0.0181302		1.0471	1	1.1028	1.0447	1.0127	1.0064	1.0132	1	1	1.024	1.0437	1	1.0284	1.0521	1		15	1.02501	0.00749206	0.0290166
6	1.0843	1.0125	1.0186	1.0032	1.0345	1.0299	1.0715	1	1.0233	1.0113	1.0204	1.011	1	1.027	1.0172		15	1.02431	0.00624155	0.0241734		1.0677	1.0051	1.0854	1.0287	1.0067	1.0099	1.0383	1.0389	1.0255	1	1.0743	1.027	1.027	1.0423	1.0069		15	1.03225	0.00680234	0.0263453
7	1.1129	1.0592	1.006	1.0233	1.0323	1.0313	1.0715	1.0308	1.0284	1.0057	1.0144	1	1.0048	1.0252	1		15	1.02972	0.00797888	0.0309021		1.0226	1.0146	1.0456	1.0173	1.0067	1.0123	1.0096	1.0475	1.0248	1.0034	1.0793	1.0376	1.0211	1.0571	1.0182		15	1.02785	0.00551246	0.0213497
8	1.1002	1	1	0.99911	1.0411	1.0196	1.068	1.0549	1.0347	1.0058	1.006	1.0118	1.0044	1.0203	1.0154		15	1.02542	0.00760346	0.0294481		0.99768	1.017	1	1	1.0049	1.0119	1.0163	1.06	0.99749	1.0257	1.0721	1.0257	1.0159	1.0654	1.017		15	1.0218	0.00637656	0.0246963
9	1.0717	1.0505	1.0109	1.001	1.0202	1.0257	1.084	1.0509	1.0333	1.0086	1.013	1.0197	1.0124	1.0115	1.0174		15	1.02872	0.00635551	0.0246148		1	1.013	1.048	1.0261	1.0066	1.0092	1	1.067	1.0326	1.0301	1.1085	1.0053	1.0098	1.0541	1.0521		15	1.03083	0.00787508	0.0305
10	1	1.0885	1.0277	1.0095	1.0259	1.0244	1.0592	1.0714	1.0381	1	1	1.0214	1.0058	1.0114	1.0266		15	1.02733	0.00694814	0.02691		1.0272	1.0232	1.0524	1.0257	1.0003	1	1.0318	1.0528	1.0407	1.0331	1.0534	1.0136	1.0041	1.0682	1.035		15	1.03077	0.00533022	0.0206438
11	1.0602	1.1022	1.0187	1.0499	1.0055	1.0328	1.0733	1.0907	1.0692	1.008	1.0149	1	1.004	1.0328	1.0258		15	1.0392	0.00856254	0.0331626		1.1076	1.0155	1.0497	1.0158	1	1.0048	1.0294	1.0113	1.0356	1.0497	1.0428	0.99772	1	1.0123	1.0321		15	1.02695	0.00737134	0.0285491
12	1.0134	1	1	1	1.0272	1.032	1.0809	1	1.0759	1.002	1	1.0265	1.0046	1.0832	1.0846		15	1.02869	0.0089208	0.0345501		1.0661	1.0069	1.0235	1	1.0079	1.0038	1.0178	1	1.0391	1.0435	1	1	1.0218	1	1.0313		15	1.01745	0.00519751	0.0201299
13	1	1.0306	1.0138	1.0552	1	1.0065	1.0709	1.0069	1.0564	1	0.99593	1.0249	1	1.0663	1.0675		15	1.02633	0.00745207	0.0288617		1.0221	1.0097	1	0.9966	1.0084	1.0075	1.0171	1.0182	1.0541	1.0461	1.064	1.0042	1.0473	0.99963	1.065		15	1.024	0.0063004	0.0244014
14	1.1159	1	1.0357	1.0824	1.0027	1	1.0851	1.0185	1.0335	1.0063	0.99413	1.0668	1.0067	1.0669	1.074		15	1.03924	0.0101523	0.0393199		1.1257	1	1.0268	1	1.0155	1.0011	1.0247	1.0378	1.0257	1.0384	1.0513	1.0247	1.0444	1.1055	1.0602		15	1.03879	0.00934409	0.0361895
15	1.1045	1.003	1.0223	1.0784	1.0309	1.0136	1.0576	1	1.02	1.0153	0.98741	1.0755	1.0077	1	1.0695		15	1.03238	0.00917694	0.0355421		1.0818	1.0523	1.0489	1.0041	1.0173	1.0054	1.036	1	1.0239	1.0228	1.0193	0.99313	1.0357	1.0924	1.0657		15	1.03325	0.00772022	0.0299003
16	1.0775	1.0094	1.0241	1.0778	1.0073	1.0435	1.0275	1.0494	1.0056	1.0251	0.9812	1.0966	1.0031	1.0196	1.0661		15	1.03425	0.00855804	0.0331451		1.0358	1.038	1.0422	1.008	1.0093	1	1.0359	1.0334	1.0453	1.0253	1.012	0.99543	1.0293	1.0362	1.0458		15	1.02613	0.0043339	0.0167851
17	1.0364	1.0098	1.0236	1.0756	1	1.0266	1	1	1	1.0195	0.97816	1.0577	1	1.0374	1.0506		15	1.02102	0.00687175	0.0266142		1.0083	1.045	1.0243	1.0024	1.0128	1.0061	1.0254	1.0485	1.0507	1.02	1.0008	1.0221	1.0278	1.0067	1.0393		15	1.02268	0.00436142	0.0168917
18	1	1.006	1.0598	1.0813	1.0221	1.0203	1.047	1.0271	1.0241	1.0102	0.97991	1	1.0034	1.066	1		15	1.02315	0.0073952	0.0286415		1.0062	1.0351	1	1	1	1	1.0342	1.0386	1.0373	1.0197	1.0609	0.99491	1.0066	0.99393	1.0365		15	1.0176	0.00543906	0.0210654
19	1.0131	1.0039	1.0033	1.0729	1.0095	1.0158	1.0063	1.0227	1.0276	1.0069	0.98588	1.0148	0.99927	1.0392	1.0288		15	1.01666	0.00527184	0.0204178		1	1	1.0302	1.0118	1.0021	1.0045	1.0273	1.0669	1.0614	1.0222	1.0074	1	1	0.9902	1		15	1.01493	0.00592226	0.0229368
20	1	1	1	1	1	1	1	1	1	1	1	1	0.99747	1	1		15	0.999831	0.000168667	0.000653243		1.0323	1.056	1	1.0391	1	1.0063	1	1.0623	1.0245	1	1	1.0408	0.99982	0.98971	0.99207		15	1.01619	0.00622186	0.0240971
21	1	1	1	1.0063	1.0062	1.0297	1.0077	1.0056	1.06	1.0031	1.001	1.0119	1.0088	1	1		15	1.00935	0.0041221	0.0159648		1.0839	1.1469	1.0119	1.0388	1.0066	1.0051	1.0432	1.0577	1	1.0028	1.0997	1.0229	1.1334	1	1.0093		15	1.04415	0.0128455	0.0497504
22	1.0173	1.0069	1.0068	1.006	1.0065	1.0061	1.0099	1.0108	1	1.0015	1.0029	1.0079	1.0045	1.0062	1.0095		15	1.00685	0.00107069	0.00414675		1.2193	1.1419	1	1.049	0.99793	1.0107	1.0847	1.0308	1.0205	1.1755	1.1019	1.0337	1.3592	1.0859	1.1747		15	1.09905	0.0259463	0.10049
23	1.0075	1	1.0023	1.0101	1.017	1.0186	1.0283	1.0225	1.0074	1.005	1	1.0122	1.0135	1	1.0097		15	1.01027	0.00221195	0.00856684		1.1916	1.1358	1.0308	1.0635	1	1.0165	1.1315	1	1.1563	1.2033	1.1975	1.1497	1.3605	1.0517	1.1651		15	1.12359	0.0254166	0.0984381
24	1.0018	1.0009	1.0001	1.0023	1	1.0023	1	1.002	1.0017	0.99973	1.0086	1.011	1.0125	1.0087	1.0106		15	1.00415	0.00120058	0.00464982		1.2226	1.1834	1.0666	1.069	1.0178	1.0114	1.1502	1.011	1.1601	1.2103	1.1787	1.1432	1.2216	1.0526	1.2866		15	1.13234	0.0227945	0.0882826
25	1.0028	1.0034	1.0072	1.003	1	1.0076	1.0119	1.0093	1	1.0042	1.0031	1.0041	1.0042	1.0067	1.0049		15	1.00483	0.000837369	0.00324312		1.1959	1.1796	1.1011	1.0794	1.0313	1.0166	1.1645	1.0415	1.1849	1.341	1.1606	1.1598	1.2028	1.0431	1.2353		15	1.14249	0.0231743	0.0897536
26	1	1.0307	1.0335	1.0108	1.0192	1.022	1.0094	1	1.0029	1.051	1.0338	1.0371	1.0495	1.0513	1.0548		15	1.02707	0.00504577	0.0195422		1.1733	1.1808	1.1009	1.0824	1.0347	1.0169	1.1667	1.0441	1.2648	1.2283	1.1307	1.1445	1.2048	1.2347	1.2273		15	1.14899	0.0203336	0.0787516
27	1.0027	1.0012	1	1.0329	1.0248	1.0264	1.0123	1.0326	1.0413	0.98926	1	1.02	1.0644	0.99971	1.0277		15	1.01835	0.00521052	0.0201802		1.1439	1.1871	1.09	1.1224	1.0443	1.0313	1.1662	1.0942	1.2393	1.2444	1.1008	1.1216	1.238	1.2429	1.1779		15	1.14962	0.0184749	0.0715528
28	1.002	1.0556	1.0692	1.0414	1.0468	1.0606	1.0473	0.99464	1.0075	0.98944	0.96814	0.97952	1.0487	0.99037	1		15	1.02008	0.00865881	0.0335354		1.1613	1.1993	1.1109	1.1472	1.0615	1.0732	1.1234	1.1451	1.2616	1.2793	1.1551	1.0966	1.2439	1.3176	1.1741		15	1.17001	0.0197715	0.0765746
29	1.0402	1.0466	1.0445	1.0332	1.0479	1.0448	1.0624	1.0612	1.0576	1.0383	1.0356	1.0323	1.0221	1.0354	1.0327		15	1.04232	0.00296982	0.0115021		1.1726	1.2311	1.1627	1.1057	1.1114	1.0802	1.159	1.1871	1.2592	1.2393	1.1566	1.0702	1.2466	1.2409	1.1709		15	1.1729	0.0159623	0.0618217
30	1	1.0141	1.0103	1.0336	1.0171	1.0145	1.0123	1.0124	1.0108	0.99852	1.0188	1.0179	1.0682	1.0122	1.0118		15	1.01683	0.00421024	0.0163062		1.2308	1.2136	1.1808	1.0713	1.1428	1.073	1.1845	1.2415	1.2012	1.2257	1.1476	1.1203	1.1947	1.2541	1.179		15	1.17739	0.0146253	0.0566436
31	1.0614	1.0676	1.0698	1.0287	1.0543	1.0569	1.0312	1	1.0019	1.0106	1.0203	1.0215	1.0595	1.0649	1.0655		15	1.04094	0.00657794	0.0254763		1.2539	1.2513	1.1829	1.0631	1.1359	1.0799	1.1855	1.1896	1.2173	1.1741	1.1379	1.1385	1.3046	1.2319	1.1271		15	1.17823	0.0172098	0.0666533
32	1	1.0196	1.0181	1.0276	1.0247	1.0239	1.0107	1.0408	1.0404	1.058	1.049	1.0514	1.0408	1.0304	1.0319		15	1.03115	0.00409502	0.01586		1.2264	1.2559	1.1911	1.1023	1.1428	1.0833	1.1677	1.0989	1.1639	1.1426	1.1383	1.1691	1.3076	1.2272	1.1702		15	1.17249	0.0158583	0.061419
33	1.0124	1.033	1.0328	1.0258	1.0232	1.023	1.0362	1.0364	1.036	1.0039	1.0046	1.0047	1.0074	1.005	1.0056		15	1.01933	0.00348178	0.0134849		1.1865	1.2526	1.1911	1.1075	1.1324	1.0875	1.1522	1.1844	1.1452	1.111	1.1076	1.0966	1.2933	1.241	1.1115		15	1.16003	0.0162923	0.0630998
34	1.0664	1.0568	1.0572	1.0217	1	1.0003	1.0216	1.0409	1.0413	1.0105	1.0127	1.0147	1.0088	1.0108	1.005		15	1.02458	0.00571845	0.0221475		1.1113	1.2205	1.1502	1.1158	1.1314	1.0968	1.1411	1.226	1.1048	1.08951	1.06	1.1124	1.1333	1.14645	1.07525		15	1.12765	0.0120067	0.0465017
35	1.0303	1.0157	1.017	1.0051	1	1	1.0226	1.0169	1	1.0092	1.0013	1.0026	1.0149	0.999	1		15	1.00897	0.00256742	0.00994359		1.0891	1.1985	1.1589	1.1242	1.1349	1.0889	1.1436	1.2235	1.0806	1.08462	1.05782	1.07	1.1355	1.1969	1.0859		15	1.12486	0.0133164	0.0515743
36	1	1.0034	1.0046	1.0019	1.0004	1.0022	1.0006	1.0029	1.0049	1.0274	1.0288	1.0697	1.0001	1	1.0329		15	1.01199	0.00508949	0.0197115		1.0859	1.2224	1.1549	1.1309	1.1317	1.1044	1.1622	1.1286	1.0808	1.1208	1.1166	1.1095	1.1387	1.2105	1.0711		15	1.13127	0.011107	0.0430171
37	1.0045	1.007	1	1.0038	1.0071	1.0133	1.0114	1.0154	1.0091	1.0018	1.0024	1.0104	1.0019	1.0038	1.0058		15	1.00651	0.00118204	0.00457803		1.1714	1.2082	1.2346	1.1405	1.1221	1.0902	1.1415	1.1414	1.0511	1.0911	1.0846	1.1208	1.2337	1.1513	1.05161		15	1.13561	0.0150482	0.0582815
38	1.0392	1.0271	1.0448	1.0378	1.0526	1.0482	1.0466	1.048	1.0394	1.0157	1.0156	1	1.0194	1.0294	1.0404		15	1.03361	0.00392776	0.0152122		1.1809	1.201	1.1898	1.1497	1.1392	1.0701	1.0966	1.2311	1.05	1.09	1.0809	1.1156	1.2354	1.1701	1.07274		15	1.13821	0.0157674	0.061067
39	1.0376	1.0701	1.0566	1.0029	1	1.0641	1.0612	1.0782	1.0814	1.085	1.0849	1.0851	1.082	1.0735	1.0666		15	1.06195	0.00717508	0.027789		1.2078	1.2421	1.2108	1.1222	1.14	1.0748	1.0603	1.2431	1.0328	1.1128	1.0833	1.06456	1.1663	1.1812	1.08		15	1.1348	0.0180351	0.0698495
40	1.0708	1.0566	1.0689	1.027	1	1.0035	1.0192	1.0001	1.0026	1.0079	1	1.025	1.0184	1.023	1.0099		15	1.02219	0.00630377	0.0244144		1.2065	1.2671	1.2251	1.1291	1.1315	1.0679	1.1682	1.1196	1.0409	1.1209	1.1059	1.07	1.096	1.2035	1.1299		15	1.13881	0.0164341	0.0636491
41	1.0334	1.014	1.0001	1	1.0083	1.0481	1.0171	1.0123	1.0039	1.014	1.0273	1.0205	1	1.0353	1.0358		15	1.01801	0.00389056	0.0150681		1.21	1.2164	1.2206	1.1426	1.1386	1.0734	1.1576	1.0261	1.0558	1.1358	1.1029	1.1062	1.0967	1.15	1.1268		15	1.13063	0.0147066	0.0569585
42	1.0049	1.0133	1.017	1	1.0154	1.0172	1.0037	1.0116	1.0286	1.0059	1.0116	1.0001	1	1.0453	1.0278		15	1.01349	0.00327499	0.012684		1.1861	1.211	1.2001	1.1315	1.1329	1.0652	1.1361	1.2021	1.0631	1.1431	1.0796	1.06845	1.0885	1.1562	1.1012		15	1.13101	0.0134989	0.0522809
43	1	1.021	1.0592	1.0959	1.0461	1	1.0479	1	1.0166	1.0704	1.0503	1.0294	1	1.0327	1.0906		15	1.03734	0.00832431	0.0322399		1.1481	1.2062	1.233	1.1525	1.1277	1.0585	1.1285	1.2121	1.0446	1.1246	1.05575	1.06899	1.0637	1.131	1.1255		15	1.12538	0.0153939	0.0596204
44	1.0257	1.0386	1.0436	1.0491	1.0532	1.0496	1.009	1.0022	1	1.0384	1.0551	1.0711	1.0719	1.0775	1.0833		15	1.04455	0.00681175	0.0263818		1.0879	1.1933	1.1253	1.1627	1.1188	1.0462	1.1361	1.1559	1.0398	1.0798	1.05651	1.1251	1.0631	1.1257	1.1647		15	1.11206	0.0122821	0.0475683
45	1.0383	1.0189	1.0047	1.0053	0.99796	1	1.0104	1.0201	1.0264	1.0372	1.0384	1.0436	1	1.0053	1		15	1.01644	0.00426628	0.0165232		1.0358	1.1942	1.1962	1.1687	1.0608	1.0289	1.148	1.1541	1.0364	1.0764	1.0721	1.1208	1.0444	1.1267	1.1415		15	1.107	0.0153369	0.0593997
46	1.0085	1.0142	1.0088	1	1.0104	1.0244	1.0225	1	1.0178	1.0033	1	1.0112	1.026	1.0392	1.0324		15	1.01458	0.00315325	0.0122125		1.1464	1.1865	1.1877	1.1202	1.0699	1.0274	1.1444	1.133	1.0202	1.0602	1.0693	1.1183	1.0109	1.1149	1.1208		15	1.10201	0.0145952	0.056527
47	1.0245	1.0507	1	1.0552	1.0757	1.0667	1.0349	1.0151	1	1.0187	1.0501	1.0454	1.0269	0.99641	1.0018		15	1.03081	0.00664308	0.0257285		1.1382	1.2085	1.1512	1.1213	1.0826	1.0378	1.1504	1.0518	1.0451	1.0851	1.0761	1.07	1.009	1.1217	1.1225		15	1.09809	0.0136717	0.0529502
48	1.0043	1.0055	1.0048	1.008	1.0105	1.0138	1.0125	1.0115	1.011	1.0108	1.0065	1.007	1	1.0048	0.99981		15	1.00739	0.00110915	0.00429573		1.0906	1.1515	1.1847	1.0984	1.0867	1.0447	1.086	1.1615	1.0357	1.0757	1.06	1.1237	1	1.1179	1.1267		15	1.09625	0.0128804	0.0498855
49	1.0053	1.0074	1.0027	1	1.076	1.0732	1.0725	1.081	1.0881	1.0699	1.0579	1	1.0637	1.0546	1.0435		15	1.04639	0.00864565	0.0334844		1.0516	1.1815	1.1843	1.1064	1.0907	1.0503	1.0927	1.1733	1.0257	1.0657	1.1121	1.1203	1.0069	1.1284	1.1058		15	1.09971	0.0139518	0.0540351
50	1.0178	1.0075	1.0133	1.0166	1	1.004	1.0219	1.0259	1.0291	1.0309	1.0207	1.0246	1.0072	1	1.0058		15	1.01502	0.00269806	0.0104496		1.0093	1.2253	1.1726	1.108	1.0977	1.0568	1.0971	1.1666	0.9837	1.0237	1.1268	1.1341	1.0034	1.1334	1.1418		15	1.09869	0.0181231	0.0701904
51	1.0333	1	1.0093	1.0129	1	1.0257	1.0303	1.0096	1.0075	1.0146	1	1.011	1.0192	1.0196	1		15	1.01287	0.00283891	0.010995		1	1.2159	1.1516	1.0996	1.1036	1.0637	1.0844	1.1759	0.9814	1.0214	1.1299	1.0877	0.99799	1.1259	1.0864		15	1.08836	0.0174504	0.0675853
52	1.0085	1.0129	1.0711	1.0577	1.0609	1.0586	1.0632	1.0647	1.0509	1	0.9998	1.0552	1.0963	1.0944	1.0888		15	1.0522	0.00838991	0.032494		1.0866	1.215	1.0841	1.0452	1.1104	1.0324	1.0921	1.1222	1.0052	1.0452	1.0986	1.0845	1.004	1.1281	1.1119		15	1.08437	0.0139056	0.0538563
53	1.0313	1.0367	1.0075	1.0315	1.0368	1.0488	1.0172	1.0224	1	1.0205	1.0258	1.0239	1.027	1.0322	1.0308		15	1.02616	0.00309743	0.0119963		1.0077	1.1853	1.0869	1.0283	1.1119	1.0182	1.1155	1.0785	0.998	1.038	1.1122	1.0725	0.99952	1.1352	1.0821		15	1.07132	0.0143286	0.0554945
54	1.017	1.0275	1.0316	1.0347	1.0369	0.99612	1	1.0301	1.0156	1.0203	1.0147	1.0013	1.0057	1.0208	1.0227		15	1.01833	0.00333939	0.0129334		1.0835	1.1886	1.1393	1.0844	1.1205	1	1.1016	1.1298	0.9983	1.0383	1.06	1.0724	1.0249	1.1253	1.0753		15	1.08281	0.0138344	0.0535803
55	1.0377	1.0256	1.0283	1.0237	1.0304	1.0123	1.0088	1.015	1	0.99786	1.0203	1.0405	1.0395	1.0235	1.0092		15	1.02084	0.00348746	0.0135069		1.0668	1.2022	1.1028	1.1309	1.1256	0.99111	1.1239	1.1232	1.0351	1.0751	1.1223	1.07	1.0633	1.1394	1.08		15	1.09678	0.0130027	0.0503592
56	1.0792	1	0.99539	0.99563	1.0114	1.0056	1.0036	1.0434	1.0374	1.0471	1	0.99531	1.0371	1.0051	1.0027		15	1.01726	0.00652835	0.0252842		1.0317	1.1484	1.0809	1.0678	1.1189	0.98929	1.1275	1.0854	1	1.0336	1.1252	1.0703	1.0583	1.1459	1.0479		15	1.07541	0.0129845	0.0502889
57	0.98654	1.0202	1.0206	1.0155	1.0028	1	1.0089	1.0717	1.063	1.0245	1	0.99148	1.0086	1.0205	1.0128		15	1.01647	0.0060594	0.023468		1.1258	1.1147	1.1033	1	1.1216	0.98726	1.1051	1.1336	1.0416	1.036	1.1145	1.0795	1.0435	1.1346	1.0583		15	1.07996	0.0126235	0.0488907
58	1.0168	1.0259	1.0532	1.0526	1.0617	1.0315	1.0222	1.0264	1	1.0285	1.025	1.0792	0.99409	0.98591	1.0526		15	1.03037	0.00669435	0.0259271		1.1413	1.1137	1.074	1.0087	1.1042	1	1.0889	1.1261	1.029	1.051	1.1051	1.0784	1.0292	1.1314	1.0252		15	1.07375	0.0121335	0.046993
59	1.0359	1.0316	1.031	1.0239	1.0121	1.0117	1.0495	1.0354	1.0355	1	1.0145	1.0152	0.99608	0.99462	0.99584		15	1.01886	0.00449138	0.017395		1.0971	1.1289	1.075	1.0015	1.1025	1	1.1079	1.0623	1.0978	1.0471	1.0974	1.0597	1.0249	1.1216	1		15	1.06825	0.0115629	0.0447831
60	1	1.0047	1.074	1.1435	1.1477	1.1617	1.0838	1.0878	1.0353	1.0478	1.053	1.0257	0.99707	1.0045	1		15	1.05777	0.01476	0.0571653		1	1.0947	1.084	1.0293	1.1083	1.0438	1.0735	1.0641	1.0615	1.0515	1.0549	1.0831	1.0452	1.1102	1.0133		15	1.06116	0.00835261	0.0323495
61	1.0008	1	1.002	1.0108	1.0113	0.99465	1.0198	1.0213	1.0305	0.99828	1	1.0056	1.0243	1.026	1.0378		15	1.01221	0.00348292	0.0134893		1.0072	1.1239	1.0989	1.0717	1.0737	1.0344	1.0772	1.1025	1.0493	1.0509	1.0924	1.083	1.0382	1.0937	1.029		15	1.0684	0.00838249	0.0324652
62	0.99717	0.99457	1.0327	1.0288	1.0167	1.0351	1.0313	1.1126	1.0249	1.0224	1.012	1.0351	1.035	1	1.0148		15	1.02621	0.00715257	0.0277018		1.1037	1.1449	1.0367	1.0973	1.0611	1	1.0777	1.0997	1.0328	0.99434	1.0771	1.0477	1.0349	1.075	1.0121		15	1.05967	0.0109512	0.0424138
63	1.0163	1.0123	1.0418	1.0457	1.0498	1.0386	1	1.0014	1.0362	1.0644	1.0646	1.0163	1.0097	1.0118	1.0156		15	1.0283	0.0055996	0.0216872		1.0923	1.1294	1	1.0927	1.0634	0.99997	1.0772	1.1065	1.0267	1	1.0677	1.0488	1	1.0647	0.99592		15	1.05102	0.01155	0.0447328
64	1.0092	1.011	1.0244	1.0289	1	1.028	1.0285	0.99668	1.0388	1.0363	1.0027	1.0176	1.0141	1.0065	1.0029		15	1.01637	0.0035271	0.0136604		1.0468	1.1325	1.0912	1.0912	1.0837	1.0295	1.0503	1.0978	1.0164	1.0385	1.0183	1.0494	1.0148	1.0637	1.0003		15	1.05496	0.00972148	0.0376511
65	1	1.0022	1	1.0102	1.0599	1.051	1.0593	1.0179	1.0438	1.0506	1.0263	0.99203	0.99807	1.0317	1		15	1.02287	0.00637486	0.0246897		1.0143	1.1155	1.0921	1.0662	1.1005	1.041	1.0236	1.0757	1.0638	1.0282	1	1.0496	1.0132	1.0767	0.99034		15	1.05005	0.00985141	0.0381543
66	1.0219	1.0135	1.0254	1.035	1.0414	1.0271	1.0296	1.0357	1.0203	1.0419	1.0481	1.0616	1.0748	1.0815	1		15	1.03719	0.00573273	0.0222028		1.0176	1.0956	1.086	1.0339	1.0913	1.0338	1.013	1.0413	0.97144	1.0033	1.0301	1.0777	0.99744	1.0678	0.99004		15	1.03669	0.0101488	0.039306
67	1.0087	1.0084	1.0304	1.0099	1.0097	1.0309	1.0123	1.0119	1.0154	1.0004	1	1.0058	1.0171	1.0168	1.0109		15	1.01257	0.00229213	0.00887738		1.0245	1.0821	1.0172	1.0814	1.0879	1.0316	1	1.1048	0.96381	1.01	1.0475	1.0789	0.99544	1.0255	0.98435		15	1.03567	0.0110617	0.0428419
68	1.0034	1.0046	1.0138	1.0145	1.014	1.0072	1.0078	1	1.015	1.0167	1.0074	1.0053	1.0074	1	1.0123		15	1.00863	0.00141184	0.00546802		1.0564	1.1007	1.072	1.0416	1.0774	1.0213	1.018	1.0914	0.99729	1.0491	1.0207	1.0542	0.99533	1.0325	0.97942		15	1.04049	0.00927195	0.0359101
69	1.0101	1.0099	1.0269	1	1.0361	1.0385	1.006	1.0617	1.0623	1	1.0412	1.039	1.0134	1.0028	1		15	1.02319	0.00567792	0.0219905		1.0674	1.0785	1.0537	1.0643	1.0712	1.008	1.0138	1.0894	1.105	1.0462	1.0323	1.0456	0.99206	1.0261	0.9851		15	1.04524	0.0091502	0.0354386
70	1.0097	1.0107	1.0187	1.0089	1.0237	1.025	1.0142	1	1.002	1.0066	1.0164	1.019	1.0099	1.0175	1.0202		15	1.0135	0.00192957	0.00747319		1.0353	1.0812	1.0527	1.0227	1.0561	1	1	1.0772	1.0995	1.0537	1.0152	1.0468	0.99134	1	0.98663		15	1.03456	0.00920256	0.0356414
71	1.065	1.0731	1.0768	1.0385	1.042	1.0454	0.99803	1	1.0031	1.0462	1.0263	1.0288	1.0202	1.0311	1.0324		15	1.03513	0.00630872	0.0244336		1	1	1.0567	1	1.0268	0.9986	1.0168	1	1.0892	1.0158	1.0417	1.0256	0.99244	1.0146	0.98547		15	1.01758	0.00712577	0.027598
72	1	1	1	1.0044	1.0081	1.0245	1.0239	1	1.0314	1.0038	1.0098	1.0064	1.0092	1.0024	1		15	1.00826	0.00263747	0.0102149		1.0586	1.0358	1.0415	1.0306	1	0.99749	1.0285	1.1453	1.0119	1.0214	1.0698	1.0193	0.98775	1.013	0.98728		15	1.02988	0.0102902	0.0398537
73	1.0023	1.005	1.1335	1.0069	1	1.026	1	1.0022	1.0355	0.99854	1.0118	1.0243	1.0122	1.0038	1.0031		15	1.01768	0.0087449	0.0338688		1.0049	1.0164	1.0175	1.0589	0.99814	0.99714	1.0288	1.1619	1.0106	1.0283	1.0414	1.0004	0.99348	1.0248	0.99808		15	1.02538	0.0108552	0.0420421
74	1.0397	1	1.0692	1.0068	1.0014	1.0262	1.0028	1.0097	1	1.0001	1.0127	1.0271	1.0143	1.0057	1.0038		15	1.01463	0.00494562	0.0191543		1	1.0114	1.0333	1.0747	0.99996	1.0005	1.0348	1.0859	1	1.0464	1.0489	1	0.99555	1.0338	0.9998		15	1.02433	0.00763243	0.0295603
75	1.0243	1.0028	1	1	1.0051	1.007	1.0035	1.006	1.0047	1	1.0119	1.0264	1.0152	1.0043	1.0015		15	1.00751	0.00216825	0.00839761		1.0887	1.0594	1.0657	1.0937	1.0186	1	1	1.0244	1.0334	1.02	1.0308	1.0141	0.98265	1.0339	0.9942		15	1.03064	0.00859162	0.0332752
76	1.02	1.0213	1.0014	1.0011	1.0069	1	1.0235	1.0082	1.012	1.0031	1.0142	1.0236	1.0096	1.0056	1.0016		15	1.01014	0.00220385	0.00853546		1.1186	1.0579	1.0439	1.0823	1.028	1.0096	1.0302	1.0378	1.0364	1.0258	1	1.0147	0.99176	1.0258	0.99886		15	1.03344	0.00859197	0.0332765
77	1.0094	1	1.0432	1.0069	1.0014	1.0225	1.0141	1.0076	1.0622	1	1.002	1.0019	1.0033	1.0014	1.0054		15	1.01209	0.00462608	0.0179167		1.1355	1.0433	1	1.0725	1.0317	1.0032	1.0578	1	1.0467	1.0249	1.0318	1.0099	0.99457	1.0442	1.0026		15	1.03324	0.00955418	0.0370032
78	1.0173	1.015	1	1.0046	1.0031	1.0251	1.015	1.0068	1.0354	1.0019	1	1.0041	1.0051	1.0024	1.0008		15	1.00911	0.00268889	0.010414		1.1324	1.0347	1.004	1.0529	1.021	1.006	1.0809	1.0347	1.1029	1.0108	1.051	1.0436	0.99684	1.0458	0.98692		15	1.0403	0.010443	0.0404455
79	1.0105	1.0217	1.0304	1	1	1.021	1.0214	1.0075	1.0389	1.004	1.0044	1.0028	1	1.002	0.99969		15	1.01095	0.00325255	0.0125971		1.1286	1.0266	1.0591	1.0467	1.0255	1.0055	1.0677	1.0731	1.1098	1.0146	1	1.0431	1.0008	1.0404	0.98906		15	1.04204	0.0104423	0.040443
80	1	1	1	1.0018	1.0082	1.0202	1.0239	1.0097	1.0408	1.0026	1.0059	1	1.0064	1.0034	1.0061		15	1.0086	0.00295229	0.0114342		1.0436	1.043	1.0268	1.0278	1.0253	1	1.0194	1.1171	1.0288	1.0542	1.0264	1.0898	1.0041	1.0314	0.99381		15	1.03543	0.00836818	0.0324098
81	1.0118	1.0168	1.053	1.009	1.0095	1.0219	1.026	1.0034	1.0313	1.0045	1.0078	1.0026	1.0084	1.0059	1.0004		15	1.01415	0.00361031	0.0139827		1	1.0276	1.0427	1.0199	1.0302	1.0054	1	1.1079	1.0603	1	1.0464	1.0501	0.98984	1.034	1.0039		15	1.02788	0.00801086	0.0310259
82	1.0064	1.0311	1.0875	1.0076	1.0084	0.9984	1.027	1.0035	1.0399	1.0041	1.0125	1.0263	1.0117	1.0066	1		15	1.01807	0.00588691	0.0227999		1.0606	1.0662	1.018	1	1.0198	1.0202	0.99096	1.0808	1.0693	1.001	1.0694	1.0478	1.0082	1.0264	0.99505		15	1.03158	0.00802453	0.0310789
83	1.0218	1	1	1.0087	1.0075	0.99363	1.0258	1.0069	1.0707	1.0041	1.0013	1.0075	1.0059	1.0109	1.0012		15	1.01106	0.00475785	0.0184271		1.0671	1.0158	1.0182	0.9917	1	1.0276	1.0561	1.0903	1.0277	1.0363	1.0714	1	1.0118	1.016	1		15	1.02867	0.0077049	0.029841
84	1.0004	1.0332	1.0538	1.0087	1.0071	0.98638	1.0267	1.0093	1.0756	1.0116	1.0037	1.0096	1.0104	1.0122	1.0007		15	1.01663	0.00584525	0.0226386		1.065	1	1.0292	1.0489	1.0226	1.0073	1.0713	1.0782	1.0485	1.0294	1.0602	1.0324	1.0006	1.0192	1.034		15	1.03645	0.00644189	0.0249493
85	1	1.042	1.1055	1.0051	1.0084	0.98616	1.0306	1.0075	1	1.0121	1.0041	1.012	1.0124	1.0049	1.0003		15	1.0154	0.00727056	0.0281587		1.0614	1.0386	1.0155	0.99527	1.0239	1	1.0265	1.0651	1.0584	1.028	1.0286	1.0283	1.0095	1.0306	1.0292		15	1.02926	0.0052943	0.0205047
86	1.0529	0.99609	1.0706	1.0347	1.0261	1.0091	1.0304	1.0213	1.0478	1.0372	1.1107	1.0244	1.0249	1.015	1.0135		15	1.03431	0.00724714	0.0280681		1.1104	1.0392	1.0049	1	1.0257	1.0085	1.0053	1.107	1.0932	1.0316	1.0132	1.0634	1.0132	1.0432	1.0339		15	1.03951	0.00966274	0.0374236
87	1.0357	0.99304	1.0672	1.0011	1	1.0245	1.01	1.004	1.0325	0.99883	1.0034	1.0157	1.0037	1.002	1.0057		15	1.01316	0.00503563	0.0195029		1.1032	1.0271	1.0133	1.021	1.0386	1.0142	1.0074	1.1062	1.0388	1.0216	1.0193	1.0548	0.9987	1.0467	1.0501		15	1.0374	0.00819002	0.0317198
88	1.0439	1	1.0633	1.0037	1.0018	1.026	1.0077	1.0075	1.0417	1	1.0021	1.0172	1.0052	1.0045	1.0046		15	1.01528	0.00504644	0.0195448		1.0784	1.0448	1.017	1.0592	1.0436	1.0088	1.0027	1.0864	1.0485	1.0191	1.0254	1.0511	1.0098	1.0421	1.0211		15	1.0372	0.00652007	0.0252521
89	1.0542	1.0612	1.0627	1.0039	1.005	1.0167	1	1.0012	1.0466	1.0063	1.0013	1.0122	1.0061	1.0032	0.9968		15	1.01849	0.00625807	0.0242374		1.0395	1.0378	1	1.0959	1.0491	1	1	1.0485	1.1169	1.028	1.0439	1.045	1.0132	1.0405	1.0252		15	1.0389	0.00848027	0.032844
90	1.0584	1.147	1.0581	1.0041	1.0017	1.021	1.0427	1.0026	1.0502	1.0015	1.0048	1.0176	1.0057	1.0044	1		15	1.02799	0.010199	0.0395005		1.0559	1.0526	1.0154	1.0461	1.0532	1.0104	1.076	1.0279	1.0734	1.0323	1.0704	1.016	0.99786	1.0438	1.0365		15	1.04052	0.00617993	0.0239348
91	1.0684	1	1.0417	1.0038	1.0039	1.0227	1.0396	1.0029	1.0327	1.0028	1.0046	1.0192	1.0072	1.0029	1.0116		15	1.0176	0.00514286	0.0199182		1.06	1.0482	1.0172	1	1.0496	1.0244	1.0732	1.0184	1.0815	1.0298	1.0401	1.0155	1.0071	1.0358	1.0358		15	1.03577	0.00608185	0.0235549
92	1.0181	1.0352	1	1.0002	1.0033	1.0189	1.0314	1	1.0434	1.0077	1.004	1.0005	1.0029	1.0015	1.0175		15	1.01231	0.00373207	0.0144542		1	1.0466	1.0037	1.0479	1.009	1.0225	1.0725	1.0106	1.1112	1.0129	1.0237	1	1.01	1.0177	1.0394		15	1.02851	0.00795809	0.0308216
93	1.0248	1.0236	0.99462	1.0023	1.0022	1.0168	1.035	1.0013	1.0477	1.0038	1.0071	1.0188	1.0028	1.0027	1.0187		15	1.01348	0.00381239	0.0147653		1.0191	1.048	1.0116	1	1.0022	1	1.081	1.0206	1.0358	1.0026	1	1.0797	1	1.0204	1.0469		15	1.02453	0.00724617	0.0280643
94	1.0352	1	1.0987	1.0023	1.0045	1.0188	1.0322	1.004	1	1.0052	1.0083	1.0205	1.0043	1.0021	1.0234		15	1.0173	0.00655011	0.0253685		1.0581	1.0394	1.0286	1.0166	1	1.0178	1.0881	1.0754	1.0403	1.0012	1.0142	1.0846	1.0067	1.0227	1.0211		15	1.03432	0.00759288	0.0294071
95	1.0299	0.9975	1.0406	1	1.0048	1.0133	1.0602	1.0036	1.0124	1.0028	1.0062	1.0136	1.0069	1.0049	1.0328		15	1.0153	0.00458084	0.0177415		1.0631	1.0157	1.0059	1.0704	1.0384	1.0033	1.0699	1.0685	1.0854	1.0127	1.0076	1.081	1.0088	0.99839	1.0241		15	1.03688	0.00834253	0.0323105
96	1	0.99863	1.0341	1.0033	1.0035	1	1.0348	1.0051	1.0173	1.0026	1.0085	1.0084	1.0087	1.0061	1.0337		15	1.01098	0.00331897	0.0128543		1.0674	1.0156	1.0116	1.0503	1.0551	1	1.0579	1.0408	1.1587	1.005	1.0074	1.0079	1.024	1	1.0361		15	1.03585	0.0105625	0.0409084
97	1.0099	1.0025	1.0205	1.0037	1.0058	1.0025	1.0329	1.0062	1.0498	1.0041	1	1.0102	1.0103	1	1.0203		15	1.01191	0.00357844	0.0138592		1.0438	1	1.0001	1.0294	1.0711	1.0112	1	1.0215	1.1582	1.0059	0.9862	1.0158	1.0187	1.0142	1.024		15	1.02667	0.0107755	0.0417331
98	1.0223	1.0091	1.035	1	1.0042	1.0174	1.0193	1	1.012	1.0019	1.0032	1.0093	1.0103	1.0046	1.0147		15	1.01089	0.00249559	0.00966539		1.0451	1.0194	1	1	1.0719	1.026	1.0637	1	1	1	0.98765	1.0313	1.0202	1.016	1.0264		15	1.02051	0.00636096	0.0246359
99	1	1.0085	1.028	1.0019	1.001	1.0238	1	1.0017	1.0161	1.003	1.0044	1.0069	1.0094	1.0059	1.017		15	1.00851	0.00228044	0.00883212		1.0452	1.0294	1.0453	1.0327	1.0775	1.0392	1.0546	1.0078	1.048	1.039	0.99463	1.0241	1.0429	1.0164	1.0295		15	1.03508	0.00514862	0.0199405
100	1.0032	1	0.99414	1.0039	1.0031	1.0267	0.99956	1.0064	1	1.0046	1.004	1.0089	1.011	1.0047	1.0082		15	1.00523	0.00187765	0.00727212		1.0673	1.0404	1.0278	1.0906	1.0833	1.0324	1.0435	1.0814	1.0417	1.0431	0.99335	1.0328	1.0439	1.016	1.0125		15	1.04334	0.00708269	0.0274311
																																							1

## Sheet: e-data
Well-fed
	WT	ASH::sri-36
	0.0661	0.1204
	0.0082	0.0835
	0.0817	0.1336
	0.0222	0.128
	0.0229	0.0962
	0.0345	0.097
	0.0323	0.1372
	0.0411	0.1065
	0.0202	0.172
	0.0259	0.1786
	0.0041	0.133
	0.0079	0.195
	0.0409	0.1407
	0.0138	0.1066
	0.033	0.089
n=	15	15
Average	0.03032	0.12782
SE	0.00550849	0.00865713
STDEV	0.0213343	0.0335289

## Sheet: f
	WT	ASH::sri-36		odr-7	odr-7;ASH::sri-36
	0.85	0.22		-0.26	-0.67
	0.9	0.35		0	-0.63
	0.88	0.4		0.17	-0.53
	0.85	0.29		-0.19	-0.75
	0.86	0.42		-0.05	-0.63
	0.95	0.5		0.11	-0.5
	1	0.36		0.16	-0.57
	0.88	0.3		0.14	-0.68
	0.86	0.38		0.19	-0.43
	0.92	0.4		-0.25	-0.4
	0.93	0.48		-0.05	-0.5
	0.9	0.4		0	-0.38
	0.83	0.5		0.04	-0.37
	1	0.36		0.18	-0.61
	1	0.29		0.05	-0.53
n=	15	15		15	15
Average	0.907333	0.376667		0.016	-0.545333
SE	0.0149433	0.0208548		0.0394099	0.0302193
STDEV	0.0578751	0.0807701		0.152634	0.117039
