# Supplementary material for: Intestinal pathogens override hunger-driven decision-making via immune regulation of central serotonin signaling in C. elegans
Source: Nat Commun. 2026 Feb 25;17:3144. doi: 10.1038/s41467-026-69924-w (PMC13044313; doi:10.1038/s41467-026-69924-w)
Supplement: Supplementary file 8 — Fig. 4 Source Data [file 41467_2026_69924_MOESM8_ESM.xlsx]

## Sheet: a-traces
Time	control																n=	Average	SE	STDEV		ins1-5 RNAi																n=	Average	SE	STDEV		ins6-10 RNAi
1	1.0139	1	1	1.0725	1.0278	1	1.0539	1.0722	1.0606	1.1487	1.0603	1.0205	1.0043	1	1.015		15	1.03665	0.0107525	0.0416444		1.0151	1.0195	1.0621	1.0304	1.0529	1.0027	1	1.0033	0.99774	1.0185	1.0115	1.05	1	1.0031	1.0091		15	1.0184	0.00543413	0.0210463		1.0221	1.0248	1.0495	1.0277	1.0155	1.0023	1.0264
2	1.0149	1.0143	1.0118	1.0595	1.0234	1.013	1	1.0518	1.0324	1.0928	1.0256	1.0565	1.0059	1.0107	1.0166		15	1.02861	0.00660412	0.0255776		1.0194	1.0238	1	1.0561	1	1.0057	1.0031	1.0291	1	1	1.0198	1.0444	1.0185	1.0051	1		15	1.015	0.00454375	0.0175978		1.0051	1.026	1.1502	1.0301	1.0113	1	1.0161
3	1.0212	1.0477	1.0142	1.0644	1.0474	1.0655	1.0354	1.0117	1.0354	1.0959	1.0379	1.0708	1.0355	1.0074	1.0241		15	1.04097	0.00640744	0.0248159		1	1	1.038	1.0611	1.009	1	1.0325	1.053	1.0094	1.0396	1.024	1.0366	1.0112	1.0071	1.0087		15	1.02201	0.00519994	0.0201393		1	1	1.1731	1.0131	1.0419	1.0004	1.0211
4	1.0257	1.0096	1.035	1.0315	1.0718	1.0713	1.0342	1	1	1.0958	1	1.0845	1.0218	1.0119	1.0496		15	1.03618	0.00820525	0.0317788		1.034	1.0012	1	1.0663	1	1.004	1.0135	1.0595	1.0165	1.0422	1	1.0146	1.0196	1.0024	1.0154		15	1.01928	0.00561002	0.0217275		1.0109	1.048	1.1736	1	1.0452	1.0062	1.0383
5	1.0279	1.0137	1.0349	1.1022	1.071	1.0722	1.0587	1.0283	1.0359	1.1168	1.0403	1.0976	1.0239	1.0188	1.0486		15	1.05272	0.00839668	0.0325202		1.036	1.0126	1.0312	1.0494	1.0103	1.0053	1.0176	1.0576	1.0222	1.0267	1.0087	1	1.0329	1	0.99458		15	1.02034	0.00479014	0.0185521		1.0104	1.048	1.113	1.0006	1.0326	1.0077	1
6	1.0248	1.0127	1.0177	1.0266	1.0797	1	1.0361	1.0238	1.0361	1.0346	1.015	1.0349	1.0245	1.0131	1.0116		15	1.02608	0.00471382	0.0182566		1.0756	1.0397	1.012	1.0607	1.078	1.0313	1.0547	1.0539	1.0907	1.0245	1.0256	1.0274	1.0162	1.0545	1.0164		15	1.04408	0.0064253	0.0248851		1.028	1	1.2057	1	1.039	1.0006	1.1039
7	1.0138	1.0008	1.0187	1.0304	1.0562	0.99717	1.0254	1.0269	1.0359	1.0418	1.0244	1	1.0307	1.0012	1.0556		15	1.02393	0.00491655	0.0190417		1.0528	1.0359	1.0204	0.99904	1.069	1.056	1.1124	1	1.154	1	1.0644	1.0247	1	1.0719	0.99913		15	1.04398	0.0118838	0.0460259		1.0283	1.1452	1.1752	1.0073	1.0471	1	1
8	1.0145	1	1.0089	1.0099	1.0124	0.99457	1.035	1	1.0316	1.0457	1.0289	1.0102	1.0335	1	1.0692		15	1.01962	0.00532559	0.0206259		1.021	1.0431	0.99913	1	1.0821	1.0284	1.0902	1.0378	1.1607	1.0103	1.0666	1.0143	1.0886	1.1696	1.0142		15	1.05507	0.0140254	0.05432		1.0201	1.2064	1.1258	1.0841	1.0402	1.0258	1.0347
9	1.014	1.002	1.0237	1.0097	1.0105	1.0327	1.0414	1.0361	1.031	1.0498	1	1.0599	1.0108	1.0329	1.0414		15	1.02639	0.00465241	0.0180187		1	1.0478	0.99222	1.0832	1.1	1.0297	1.0894	1.0398	1.1272	1.0336	1.0946	1.0054	1	1.1508	1		15	1.05291	0.0132296	0.0512378		1.0214	1.2029	1.1216	1.0423	1.0803	1.0361	1.0564
10	1.0072	1.0108	1.025	1.0309	1.0896	1.0288	1.0271	1.0385	1.0239	1.0386	1.028	1.051	1.0192	1.0248	1.0468		15	1.03268	0.00508167	0.0196812		1.0083	1	1	1.0589	1.0893	1.019	1.0149	0.99775	1.2056	1.0348	1.1168	1	1.2394	1.1253	1.0174		15	1.06183	0.0201419	0.0780093		1.0134	1.13	1.1079	1.0546	1.0876	1.0339	1.1102
11	1.0078	1.0113	1.0142	1.0123	1	1.0167	1.0296	1.006	1.0121	1	1.0285	1.0593	1.022	1.0264	1.0606		15	1.02045	0.00477389	0.0184892		1.0085	1.0029	1.0374	1.0576	1.158	1.0087	1	0.98654	1.2026	1.0489	1.1095	1.0161	1.2565	1.0712	1.042		15	1.0671	0.0207941	0.0805353		1.0101	1.0361	1.1503	1.0245	1.0478	1.0463	1.1499
12	1	0.99465	1	1.0119	1.0577	1.0351	1.0357	1.0617	1.0117	1.0014	0.99668	1.0179	1.0094	1.0123	1.0473		15	1.01956	0.00578177	0.0223927		1	1.0222	1.037	1.1207	1.2081	1.0098	1.0065	1	1.0445	1.0068	1.0833	1.0194	1.294	1	0.99444		15	1.05645	0.0226658	0.0877842		1.0136	1.0347	1.1473	1.0245	1.0355	1.022	1.1758
13	1.015	1.0198	1.002	1.0154	1.0565	1.0313	1.0203	1.0623	1.0495	1.0362	1.0388	1.0438	1	1.0326	0.99464		15	1.02788	0.00532	0.0206043		1.0222	1.0469	1.0446	1.105	1.1343	1	1.0231	1.0931	1.0116	1	1.0573	1.0173	1.2184	0.98617	1		15	1.05066	0.0163369	0.0632725		1	1	1.0676	1.038	1.0419	1.0198	1.1425
14	1.0167	1.0213	1.0066	1.0004	1.0573	1.1126	1.0419	1	1.0354	1.0644	1.0363	1.0506	1.0029	1.0413	1.0075		15	1.03301	0.00792665	0.0306998		1.0312	1.0449	1.039	1.102	1.0841	1.0218	1.0282	1.0347	1	1.0055	1.0605	1	1.1657	1.0429	1.0648		15	1.04835	0.0112499	0.0435706		1.0013	1.0178	1.0053	1.003	1.052	1.0088	1.1135
15	1.0074	1.0305	1.0164	1	1.0588	1.0249	1.0481	1.0412	1.0355	1.0646	1.0027	1.0263	1.051	0.98926	0.98944		15	1.02574	0.00631118	0.0244431		1	1.0275	1.0642	1.1006	1.0199	1.0221	1.0412	1.0437	1.0468	1.04	1.1089	1.0112	1.083	1.0239	1.0131		15	1.04307	0.00847035	0.0328055		1.0078	1.0173	1.0083	0.98886	1.0676	1.0006	1.1396
16	1.0053	0.99828	1.019	1.0058	1.0676	1.0224	1.0616	1.039	1	1.0163	1.0176	0.99203	1.0338	1	0.96814		15	1.01646	0.00674251	0.0261136		1.0116	1.0414	1.0715	1.0788	1.0091	1.0073	1.0994	1.0813	1.0731	1.0179	1.1121	1.0179	1	1.0272	1		15	1.04324	0.0100099	0.0387682		1.0032	1.0794	1	1	1.0499	1	1.1588
17	1.0074	1	1.0099	1.0171	0.99925	1.012	1.0748	1.0134	1.0145	1.0097	1.0141	0.99807	1.0371	1.02	0.97952		15	1.01379	0.00544009	0.0210694		1.0063	1.0365	1.0757	1.0751	1.0413	1.012	1.0424	1.0984	1.0542	1.0145	1.1101	1.0347	0.99441	1.008	1.0499		15	1.04357	0.00890693	0.0344964		1.0107	1.0321	1.1204	1.0345	1.0732	1.0209	1.2001
18	1	1.0056	1.0175	1.0168	0.98718	1.0351	1.0815	1.0028	1.0152	1.0118	1.0065	1.0317	1.0495	1.0644	1.0487		15	1.02495	0.00680126	0.0263412		1.008	1.0304	1.0518	1.1216	1.0351	1.0117	1.0585	1.1043	1.1426	1.0326	1.0816	1	0.98697	1	1.0525		15	1.04784	0.0121053	0.0468836		1.019	1.0123	1.1338	1.0606	1.0476	1.0386	1.2285
19	1.0123	1.0243	1.0202	1.0109	1	1.035	1	1	0.99608	1.0156	1.0029	1	1.0513	0.99971	0.99037		15	1.01058	0.00425781	0.0164904		1.0107	1.0056	1.0385	1.0316	1.0246	1.0038	1.0121	1.0256	1.1151	1.0064	1.0851	1.0014	0.97371	1.0122	1.075		15	1.02809	0.00956354	0.0370394		1.0282	1.0023	1.062	1.0687	1.0553	1.0403	1.1212
20	1.014	1.026	1	1.019	1.1273	1	1.0538	1.0303	0.99462	1	1	1.0068	1.0548	1.0277	1		15	1.02362	0.00892477	0.0345655		1	1	1	1.0281	1	1	1	1	1	1	1	1	1	1.0127	1		15	1.00272	0.00199991	0.00774562		1	1	1	1	1	1	1
21	1.1271	0.99584	1.1358	1.0596	1.0378	1.0148	1.0611	1.019	1.1565	1.0069	1.0196	1.0927	1.0394	1	1.0379		15	1.0536	0.0133301	0.0516271		1.0298	1.3856	1.1164	1	1.316	0.99905	1.0269	1.0041	1.0566	1.0046	1.0438	1.006	1.0323	1	1.1766		15	1.07985	0.0312815	0.121153		1.0084	1.0804	1.0975	1.0038	1.0938	1.0404	1.023
22	1.1251	1.0052	1.1381	1.0606	1.0744	1.018	1.0519	1.0537	1.1729	1.0245	1.0091	1.1093	1.0621	1.1165	1.0665		15	1.07253	0.0129708	0.0502357		1.0312	1.3782	1.123	1.0247	1.3038	0.99856	1.0697	1.2339	1.0757	1.0689	1.0168	1.0056	1.07	1.0137	1.1789		15	1.10618	0.0301102	0.116616		1.027	1.1054	1.0975	1.0058	1.1077	1.0436	1.1772
23	1.1376	1.178	1.181	1.1618	1.076	1.1119	1.0427	1.0436	1.1592	1.0526	1.0079	1.1463	1.0658	1.1129	1.0741		15	1.10343	0.014354	0.055593		1.0546	1.3711	1.1084	1.0347	1.4458	1.0497	1.0281	1.1033	1.0647	1.0628	1.0206	1.0171	1.1002	1.0529	1.1816		15	1.11304	0.0330449	0.127982		1.0379	1.2315	1.085	1.0246	1.1294	1.168	1.2081
24	1.159	1.1801	1.1975	1.1785	1.0946	1.1318	1.0505	1.0437	1.171	1.0655	0.97101	1.1576	1.204	1.1356	1.1436		15	1.1256	0.0172608	0.0668509		1.012	1.3642	1.135	1.0829	1.4386	1.0482	1.0418	1.1076	1.0282	1.1589	1.0721	1.0319	1.1198	1.045	1.0894		15	1.11837	0.031799	0.123157		1.0462	1.2333	1.0985	1.0129	1.131	1.2571	1.2339
25	1.1577	1.1699	1.1994	1.1599	1.1352	1.1384	1.0085	1.0489	1.1881	1.1086	0.98789	1.1758	1.2512	1.1435	1.1466		15	1.13464	0.018317	0.0709414		1.0132	1.3996	1.1412	1.1792	1.4266	1.0736	1.1087	1.0835	1.064	1.1604	1.1305	1.0321	1.1217	1.1435	1.14		15	1.14785	0.0303217	0.117436		1.0503	1.0799	1.1924	1.0179	1.1451	1.2625	1.0865
26	1.1722	1.2027	1.1801	1.1607	1.1366	1.1309	1.0158	1.0458	1.2228	1.141	0.98813	1.151	1.2558	1.189	1.1523		15	1.14299	0.0191819	0.0742912		1.0516	1.3929	1.1353	1.1771	1.1147	1.072	1.1257	1.288	1.0591	1.1549	1.135	1.0521	1.1482	1.1618	1.1435		15	1.14746	0.0233791	0.0905468		1.0531	1.0335	1.3142	1.0216	1.1529	1.2481	1.1425
27	1.1421	1.2054	1.1533	1.1632	1.0941	1.1827	1.024	1.046	1.2246	1.1602	1.0238	1.1796	1.226	1.2087	1.2648		15	1.15323	0.0193856	0.0750802		1.0791	1.3865	1.106	1.2464	1.0199	1.0701	1.1393	1.2927	1.2089	1.0721	1.1877	1.0451	1.0924	1.1683	1.1136		15	1.14854	0.0260845	0.101025		1.0611	1.0355	1.3254	1.0593	1.221	1.2166	1.164
28	1.1416	1.0778	1.1547	1.1485	1.1056	1.1921	1.0067	1.0074	1.2416	1.1971	1.0325	1.1986	1.0949	1.2229	1.4411		15	1.15087	0.0284334	0.110122		1.0804	1.3804	1.1116	1.1148	1.0122	1.115	1.1696	1.2817	1.1364	1.0788	1.2033	1.0459	1.0888	1.1508	1.132		15	1.14011	0.0239166	0.0926286		1.064	1.1019	1.4701	1.0636	1.2352	1.2229	1.1095
29	1.2126	1.2114	1.1221	1.1488	1.1066	1.1747	1.0091	1.0186	1.2046	1.2067	1.0341	1.2137	1.099	1.2346	1.4447		15	1.16275	0.0281098	0.108869		1.115	1.3744	1.1429	1.1137	1.009	1.1601	1.1884	1.2885	1.1363	1.0749	1.2085	1.0931	1.1093	1.1835	1.1359		15	1.15557	0.0227396	0.08807		1.0626	1.2021	1.3067	1.0858	1.2521	1.1381	1.2812
30	1.144	1.2147	1.1786	1.152	1.1126	1.1192	1.0175	1.0189	1.2539	1.2312	1.1287	1.2028	1.1404	1.2504	1.3893		15	1.17028	0.0243029	0.0941248		1.0792	1.3687	1.0974	1.047	1.0369	1.1577	1.2012	1.2932	1.0963	1.0987	1.1783	1.0755	1.1497	1.1892	1.1349		15	1.14693	0.023471	0.0909027		1.0702	1.2051	1.313	1.1357	1.2076	1.0782	1.3009
31	1.144	1.1484	1.1797	1.1564	1.1119	1.1295	1.0128	1.0062	1.2692	1.2725	1.2293	1.2225	1.1304	1.3145	1.3297		15	1.17713	0.0250512	0.0970231		1.0804	1.3632	1.1025	1.2147	1.0299	1.137	1.2092	1.2377	1.0464	1.0743	1.118	1.0767	1.129	1.1669	1.1421		15	1.14187	0.0223806	0.0866795		1.0434	1.0938	1.2931	1.1393	1.22	1.0846	1.3202
32	1.169	1.0716	1.1493	1.1163	1.1126	1.0918	0.99996	1.0313	1.326	1.2712	1.2325	1.2547	1.1347	1.2446	1.33		15	1.16904	0.0266022	0.10303		1.0695	1.416	1.0982	1.2145	1.0473	1.1512	1.1562	1.1065	1.0499	1.0716	1.1232	1.0385	1.1455	1.1307	1.1464		15	1.13101	0.0239915	0.0929187		1.0421	1.0829	1.2868	1.1395	1.2231	1.0839	1.3905
33	1.1202	1.075	1.1641	1.0873	1.1157	1.1904	1.0086	1.0318	1.1841	1.2912	1.141	1.2307	1.0559	1.2589	1.3291		15	1.15227	0.0246716	0.0955527		1.0679	1.4107	1.0577	1.1706	1.0664	1.1487	1.1673	1.1105	1.0344	1.0591	1.1317	1.0458	1.0866	1.1353	1.139		15	1.12211	0.0237054	0.0918108		1.0491	1.0862	1.2891	1.1685	1.2043	1.0612	1.4059
34	1.1208	1.0404	1.1648	1.0594	1.117	1.2018	1.0169	1.021	1.1949	1.288	1.1895	1.2509	1.0743	1.2351	1.3319		15	1.15378	0.0256411	0.0993076		1.0689	1.4056	1.0623	1.1602	1.06	1.1617	1.2283	1.0551	1.0172	1.1173	1.1476	1.0473	1.1366	1.1164	1.1679		15	1.13016	0.0246944	0.0956409		1.028	1.0294	1.1546	1.1713	1.2141	1.068	1.275
35	1.1405	1.0568	1.1486	1.0591	1.1173	1.162	1.0275	1.0273	1.3546	1.3397	1.1936	1.2132	1.0786	1.2278	1.3297		15	1.16509	0.0286263	0.110869		1.0796	1.4008	1.0929	1.1608	1.0918	1.1518	1.2098	1.1424	1.0232	1.1159	1.1532	1.0976	1.1468	1.1487	1.1723		15	1.14584	0.021658	0.0838812		1.0345	1.1566	1.2733	1.1468	1.1775	1.1137	1.0955
36	1.1004	1.0606	1.153	1.0473	1.1208	1.1092	1.0365	1.0279	1.2941	1.3012	1.1049	1.2786	1.1077	1.2348	1.3179		15	1.15299	0.0267752	0.1037		1.0927	1.3962	1.1191	1.3024	1.1176	1.1493	1.2201	1.1467	1.1299	1.1451	1.1725	1.0564	1.1349	1.1528	1.1417		15	1.16516	0.0218878	0.0847711		1.041	1.1608	1.2724	1.2141	1.0755	1.1613	1.1018
37	1.1013	1.216	1.1535	1.0468	1.1153	1.1194	1.0203	1.011	1.3004	1.2399	1.2869	1.2993	1.0936	1.2192	1.359		15	1.17213	0.0285953	0.110749		1.0936	1.3917	1.1237	1.1401	1.1117	1.101	1.1413	1.3205	1.0572	1.1959	1.1342	1.058	1.14	1.1207	1.1522		15	1.15212	0.0234756	0.0909205		1.0174	1.2068	1.2381	1.216	1.081	1.169	1.2739
38	1.1072	1.1167	1.149	1.0462	1.1153	1.1007	1.0495	1.0247	1.2521	1.2466	1.2922	1.2769	1.098	1.1962	1.3547		15	1.16173	0.0261777	0.101386		1.0406	1.3876	1.0729	1.1413	1.0845	1.0569	1.1973	1.2916	1.065	1.1962	1.1397	1.0514	1.1444	1.1287	1.1565		15	1.14364	0.0247652	0.0959151		1.019	1.1422	1.3293	1.1912	1.0493	1.1698	1.417
39	1.1242	1.1212	1.1403	1.0408	1.0996	1.1153	1.0586	1.0254	1.2992	1.2042	1.3369	1.3068	1.0677	1.1986	1.4972		15	1.17573	0.0341985	0.13245		1.0415	1.3836	1.0979	1.1643	1.0324	1.0547	1.2063	1.2968	1.0993	1.1218	1.0896	1.0604	1.1139	1.1324	1.1425		15	1.13583	0.0249371	0.0965808		1.0249	1.1468	1.3261	1.1882	1.0061	1.0948	1.4168
40	1.1255	1.0683	1.1406	1.0328	1.1025	1.0618	1.0746	1.0275	1.2983	1.0106	1.2631	1.3273	1.0808	1.1121	1.4049		15	1.14205	0.0314513	0.12181		1.0422	1.2834	1.1022	1.0739	1.0276	1.0289	1.2091	1.1366	1.1193	1.0334	1.0955	1.0621	1.2181	1.1139	1.1533		15	1.1133	0.0197357	0.0764362		1.0241	1.1296	1.3312	1.1893	1.0077	1.1021	1.3862
41	1.1771	1.047	1.1442	1.032	1.102	1.0377	1.0918	1.0275	1.1879	1.0078	1.269	1.3358	1.0851	1.0933	1.3988		15	1.1358	0.0304923	0.118096		1.0896	1.2801	1.0856	1.0757	1.0196	1.0228	1.2011	1.134	1.1284	1.0352	1.0482	1.093	1.2163	1.1516	1.1573		15	1.1159	0.0195863	0.0758572		1.035	1.0753	1.2833	1.1918	1	1.0821	1.3318
42	1.1384	1.0515	1.1626	1.0385	1.1169	1.0267	1.101	1.0282	1.2779	1.0265	1.2124	1.2924	1.0783	1.1292	1.5367		15	1.14781	0.0356426	0.138043		1.0623	1.1672	1.0584	1.1087	1.0273	1.021	1.2091	1.1389	1.163	1.0913	1.0102	1.0613	1.141	1.1554	1.1428		15	1.10386	0.0158341	0.061325		1.0406	1.0802	1.2789	1.0775	1.0201	1.0902	1.3231
43	1.1399	1.0195	1.1628	1.0227	1.1254	1.0127	1.0858	1.0417	1.2688	0.99561	1.0584	1.3116	1.0933	1.1575	1.4415		15	1.12915	0.0325857	0.126204		1.0629	1.1645	1.0624	1.1383	1.0232	1.0203	1.1531	1.145	1.1933	1.0692	1.0503	1.063	1.0447	1.1929	1.1806		15	1.10425	0.0164634	0.0637625		1.0391	1.0886	1.1858	1.0778	1.0293	1.0971	1.0401
44	1.1288	1.0916	1.1715	1.0218	1.1244	1.0539	1.0471	1.0206	1.209	1.0345	1.0636	1.2643	1.0977	1.1671	1.434		15	1.12866	0.0286343	0.1109		1.1063	1.1621	1.0433	1.1408	1.0282	1.0015	1.1034	1.1637	1.2033	1.0729	1.0569	1.0429	1.0382	1.167	1.1841		15	1.10097	0.0168456	0.0652427		1.0361	1.0755	1.2894	1.0644	1.0373	1.1223	1.0131
45	1.1666	1.0966	1.2004	1.0172	1.1084	1.0247	1.0554	1.0213	1.1768	1.0468	1.1936	1.3068	1.0971	1.1629	1.3392		15	1.13425	0.0257409	0.099694		1.0988	1.1116	1.0545	1.16	1.0301	1	1.11	1.1693	1.1882	1.0628	1.0858	1.1073	1.047	1.1711	1.1388		15	1.10235	0.0145241	0.0562516		1.0412	1.0809	1.2845	1.0286	1.0731	1.08	1
46	1.1683	1.1094	1.2007	1.0135	1.1284	1.0263	1.0354	1.0438	1.1601	1.0404	1.2017	1.3245	1.094	1.2287	1.3439		15	1.14127	0.0271142	0.105013		1.0992	1.1096	1.0584	1.154	1.0266	1.0338	1.1555	1.2339	1.1119	1.0729	1.0856	1.1088	1.0756	1.177	1.1344		15	1.10915	0.0143315	0.0555058		1.0435	1.1066	1.196	1.0283	1.0843	1.0861	1.0994
47	1.1321	1.0366	1.1963	1.0125	1.1269	1.0132	1.0454	1.0263	1.2312	1.0176	1.2078	1.2431	1.0982	1.1927	1.3363		15	1.12775	0.0265149	0.102692		1.054	1.1077	1.045	1.157	1.207	1.0916	1.0415	1.1264	1.1213	1.0787	1.0924	1.111	1.0646	1.1571	1.1371		15	1.10616	0.0120505	0.0466713		1.0522	1.0955	1.2329	1.1007	1.0589	1.0469	1.1846
48	1.1551	1.0416	1.1606	1.0168	1.1075	1.0462	1.053	1.0271	1.1705	1.0199	1.1941	1.2417	1.0557	1.1861	1.2902		15	1.11774	0.0227477	0.0881015		1.0479	1.106	1.043	1.0696	1.2021	1.0903	1.0472	1.1325	1.09	1.1085	1.0802	1.1403	0.9659	1.1617	1.1236		15	1.09392	0.0146818	0.0568624		1.057	1.1014	1.2287	1.1808	1.09	1.0627	1.1646
49	1.1569	1.1557	1.1609	1.0067	1.0774	1.0426	1.0813	1.0269	1.1457	1.0382	1.1373	1.2564	1.0643	1.1733	1.2881		15	1.12078	0.0213323	0.0826198		1.0482	1.1045	1.0467	1.2494	1.1987	1.1126	1	1.1139	1.1136	1.0521	1.0871	1.1415	1.0558	1.1584	1.0943		15	1.10512	0.0165227	0.0639921		1.0398	1.1297	1.1712	1.1799	1.1026	1.0678	1
50	1.1839	1.0376	1.1855	1.0058	1.0754	1.0428	1.0415	1.0204	1.1117	1	1.1429	1.311	1.0684	1.1623	1.2805		15	1.11131	0.0251463	0.0973913		1.0633	1.1031	1.0436	1.2532	1.073	1.0857	1.0136	1.1385	1.1227	1.0601	1.1908	1.0959	1.0417	1.1437	1.096		15	1.10166	0.0159673	0.061841		1.0792	1.1318	1.2158	1.1992	1.0844	1.0284	1.1511
51	1.138	1.0428	1.1741	1.0388	1.0677	1.0089	1.0481	1.0212	1.0285	0.99054	1.0707	1.245	1.0728	1.1543	1.1194		15	1.08139	0.0182632	0.070733		1.0378	1.1306	1.028	1.2746	1.0629	1.0841	1.0189	1.1455	1.1344	1.0747	1.1939	1.06	1.0887	1.1491	1.1262		15	1.10729	0.0176499	0.0683576		1.0837	1.1383	1.2128	1.1191	1.1136	1	1.1331
52	1.1198	1.0864	1.1746	1.0646	1.0772	1	1.044	1.0413	1	0.98159	1.1332	1.257	1.0565	1.159	1.1492		15	1.08963	0.0195726	0.0758045		1.0379	1.1311	1.0317	1.2143	1.0605	1.1319	1.0616	1.0831	1.1644	1.043	1.202	1.0606	1.0269	1.1366	1.0717		15	1.09715	0.0159771	0.0618791		1.1004	1	1.2287	1.1179	1.1273	1.0035	1.1049
53	1.0842	1.0713	1.1595	1.0637	1.0747	1.0591	1.0125	1.0717	1.0473	1.0001	1.1384	1.0648	1.0604	1.097	1.1425		15	1.07648	0.0113929	0.0441246		1.0216	1.1302	1.0286	1.2184	1.1226	1.0858	1.0408	1	1.1733	1.0536	1.1292	1.0323	0.9922	1.0948	1.0723		15	1.07971	0.0168461	0.0652445		1.079	1.0054	1.1443	1	1.1155	1.0417	1.0894
54	1.0984	1.0769	1.1144	1.0861	1.0739	1.1109	1.0179	1.0726	1.0785	0.98324	1.1336	1.0207	1.065	1.0886	1.1944		15	1.08101	0.0130196	0.0504247		1.0001	1.1802	1.0156	1.1807	1.0893	1.0843	1.0472	1.007	1.2421	1.0082	1.0606	1	1.0411	1.101	1.0747		15	1.07547	0.0191616	0.0742124		1.083	1.0116	1.1434	0.99989	1.0296	1.0228	1.0751
55	1.11	1.0738	1.1149	1.1034	1.0843	1.0974	1	1.0769	1.0394	1.0839	1.1881	1.0016	1.0731	1.1153	1.1741		15	1.08908	0.0134239	0.0519907		1	1.1849	1.0193	1.2204	1.0875	1.0897	1.0011	1.1108	1.1431	1	1.0682	1.0001	1.1186	1.0633	1.0574		15	1.07763	0.0178918	0.0692948		1.0575	1.159	1.1616	0.99854	1.0272	1.0258	1.028
56	1.0754	1.0751	1.125	1.1025	1.0811	1.1132	1.032	1.0886	1.0318	1.09	1.1928	1.0096	1.0768	1.1093	1.1678		15	1.0914	0.0124956	0.0483951		1.0066	1.1846	1.0178	1.2248	1.078	1.0528	1	1.0604	1.151	1.0129	1.0258	1.0006	1.1036	1.0793	1.0567		15	1.07033	0.0178852	0.069269		1.0529	1.1864	1.0909	1.0094	1.0773	1.0281	1.185
57	1.0895	1.0808	1.1164	1.1386	1.0947	1.0415	1.0361	1.0895	1.0946	1.071	1.2021	1.0177	1.0385	1.1006	1.1869		15	1.09323	0.0135571	0.0525064		1.0107	1.1733	1.0473	1.2744	1.0812	1.0509	1.008	1.0681	1.1421	1.0028	1.0408	1.0121	1.0938	1.087	1.0156		15	1.07387	0.0193131	0.0747992		1.0564	1.1932	1.0925	1.0353	1.1542	1.0216	1.1733
58	1.0908	1.094	1.1172	1.1075	1.0694	1.0302	1.0622	1.0768	1.066	1.0395	1.172	1.0175	1.042	1.0577	1.1841		15	1.08179	0.0124036	0.0480391		1.0105	1.0922	1.0512	1.1383	1.08	1.0524	1.0288	1.0342	1.1181	1	1.0486	1.0128	1.083	1.029	1.0247		15	1.05359	0.0105209	0.0407473		1.0397	1.1656	1.1195	1.0345	1.149	1.0255	1.1026
59	1.0324	1.0703	1.102	1.1068	1.0657	1.0635	1.0831	1.0263	1.0411	1	1.1756	1.0267	1.0454	1.0442	1.179		15	1.07081	0.0134231	0.0519874		1.0643	1.0924	1.0859	1.1427	1.0642	1.0429	1.0115	1.016	1.1244	1.0106	0.99926	1.0104	1.0684	1.0257	1.0227		15	1.05209	0.0114671	0.0444119		1.0396	1.1858	1.1414	1.0376	1.1249	1.0374	1
60	1.0888	1.0759	1.1228	1.0612	1.0472	1.0001	1.0859	1.0272	1	0.98754	1.0856	1.0517	0.99803	1.0363	1.1372		15	1.0537	0.0119257	0.0461881		1.1203	1.0844	1.054	1.2389	1.1204	1.0403	1.0212	1.0223	1.1732	1.0042	0.99224	1	1	1.0317	1.0212		15	1.06162	0.0186728	0.0723196		1.0427	1.1914	1.1464	1.0965	1.1248	1.0341	0.99398
61	1.0898	1.0232	1.1238	1.0514	1.0503	1	1.0528	1.0448	0.98324	1.0639	1.0963	1.0264	1	1.0135	1.1109		15	1.04869	0.0109439	0.0423857		1.1202	1.0726	1.0581	1.1335	1.1199	1.0275	1.0611	1.092	1.1087	1.0083	1	1.003	1.0156	1.0442	1.0267		15	1.05943	0.0119675	0.0463501		1.0533	1.157	1	1.0973	1.1195	1.0403	0.99602
62	1.0736	1	1.1151	1.0509	1.0461	1.0435	1.0519	1.0234	1.041	1.0519	1.0984	1.0368	1.0031	1.0543	1.107		15	1.05313	0.0087248	0.033791		1.0642	1.0733	1.0708	1.138	1.2198	1.0382	1.0482	1.0611	1.1133	1.0146	1.0302	1.0023	1.0022	1.0577	1.0231		15	1.0638	0.0148256	0.0574191		1.0432	1.0436	1.0117	1.0146	1.1266	1	1.0135
63	1.0689	1.0052	1.127	1.0326	1.0354	1.0312	1.0532	1.0243	1.0641	1.0439	1.0946	1.0334	1.0462	1.0826	1.053		15	1.05304	0.00795273	0.0308008		1.0115	1.0715	1.047	1.2138	1.0756	1.0347	1.0588	1.0653	1	1.0078	1.0779	1.0049	1.0197	1.0533	1.099		15	1.05605	0.0137769	0.0533576		1.0461	1.0466	1.0197	1	1.0602	1.02	1.0137
64	1.0694	1.0029	1.127	1.057	1.0394	1.0381	1.0379	1.0903	1.0439	1.0723	1.1221	1.0701	1.0263	1.094	1.0888		15	1.0653	0.00905695	0.0350774		1.0118	1.0411	1.0514	1.2915	1.0756	1.0187	1.0345	1	1.0188	1	1.0866	1.0098	1.0103	1.0645	1.0598		15	1.05163	0.0185818	0.0719671		1.042	1.031	1.1261	1.0032	1.0569	1.0297	1
65	1.033	1.0227	1.102	1.0568	1.0346	1	1.0001	1.0674	1	1.0469	1.1227	1.0819	1.0288	1.1097	1.0862		15	1.05285	0.0105399	0.0408209		0.99978	1.0424	1.077	1.2968	1.0416	1	1.0189	1.0196	1.0208	1.0038	1.1433	1.0188	1.0003	1.0472	1.0549		15	1.05235	0.0199721	0.0773516		1.0385	1	1.0265	1.1213	1.0313	1.0387	1.116
66	1	1.028	1.1049	1.0196	1.0231	1.0764	1	1.0683	1.0706	1.0415	1.0604	1.0784	1.0202	1.1361	1.1213		15	1.05659	0.0109812	0.0425299		1.0251	1.0579	1.0401	1.267	1.1081	0.99557	1.0282	1.0209	1.031	1.0043	1.1276	1.0225	0.98901	1.0391	1.05		15	1.05376	0.0180454	0.0698897		1.041	1.0003	1.0371	1.1989	1.0145	1.0343	1.1255
67	1.00296	0.99999	1.1027	1.0321	1.0052	1.0746	1.0294	1.0965	1.0343	1	1.0011	1.0943	1.0311	1.0696	1.0608		15	1.04231	0.00977885	0.0378733		1.026	1.0637	1.0448	1.3852	1.1087	0.99255	1	1.0705	1.0025	1.0083	1.1364	1.028	1.0048	1.0487	1.0482		15	1.06456	0.0252256	0.0976985		1.0328	1.0236	1.0832	1.2056	1.0151	1.0472	1.2218
68	1.0249	1.0085	1.0705	1.0322	1	1.0094	1.0305	1.0182	1.0798	1.0555	1	1.1075	1.0324	1.063	1.0598		15	1.03948	0.00824289	0.0319246		1.0128	1.0655	1	1.3908	1.0633	1.0224	1.0272	1.0269	1	1.0108	1.1469	1.0125	1.0013	1.0409	1.0417		15	1.05753	0.0257058	0.0995581		1.0303	1.0489	1.0048	1.2074	1	1.029	1.1384
69	1.0426	1.0137	1.0555	1.0364	1.0145	1.024	1.0238	1.019	1.0767	1.0507	1.0088	1.0777	1.0565	1.049	1.0409		15	1.03932	0.00567559	0.0219815		0.99825	1.0296	1.0301	1.2936	1.0038	1.0205	1.0345	1.0296	1.0552	1.0065	1.1241	1.014	0.98557	1.0333	1.0106		15	1.04461	0.0196088	0.0759445		1.0325	1.0476	1.0161	1.0715	1.0478	0.99036	1.1526
70	1.0424	1.0045	1.0321	1.0608	1.0123	1.016	1.0339	1.0112	1.0374	1.0202	1.0488	1.0806	1	1.0273	0.9994		15	1.02846	0.0059792	0.0231573		1	1	1.0351	1.2018	1.005	1.0336	1.0508	1	1.0183	1.007	1.1319	1.0183	1.0214	1.0414	1.0301		15	1.03965	0.0143604	0.0556175		1.0203	1.1083	1.0517	1.0793	1.0537	1.0047	1.1239
71	1.0832	1.0544	1.0742	1.0613	1.0124	1.0194	1.0361	1.0498	1.06	0.98798	1.0464	1.0946	0.99953	1.0221	1		15	1.04009	0.00836108	0.0323823		1.0061	1.0023	1.0318	1.2066	1.0084	1.0096	1.0185	1.0207	1.0109	1.0086	1.1076	1	1.028	1.0366	1.0122		15	1.03386	0.0140604	0.0544559		1	1.0344	1.0238	1.0806	1.0462	0.99393	1.1207
72	1.0045	1.0598	1.0309	1.0294	1.0108	1.0246	1.0568	1.0506	1.082	0.98523	1.0384	1.0792	1.0402	1	1.0614		15	1.03692	0.00741642	0.0287237		1.0204	1.1065	1.0166	1.2156	1	1.0162	1.0261	1.0289	1.088	1.0064	1.0782	1.0131	0.9897	1.0381	1.0413		15	1.04567	0.0148549	0.057533		1.002	1.0336	1.0346	1.006	1.02	1.0035	1.1319
73	1.0044	1.0053	1.0276	0.99913	0.99852	1.016	1.0599	1	1.0523	1.0608	1.0243	1.0906	1.0466	1.0141	1.0676		15	1.03114	0.0076465	0.0296148		1.023	1.05	1.0213	1.1166	1.0017	1	1.0069	1.0516	1.02	1.0081	1.0843	1.0149	1.0185	1.0347	1.071		15	1.03484	0.00871927	0.0337696		1.0077	1.0919	1.0556	1.0145	1.0303	1.0189	1.1224
74	1.0145	1	1	1	1.0188	1	1.0629	1.0299	1	1.0329	1.0221	1.1056	1.0445	1.0103	1.0698		15	1.02742	0.00811137	0.0314152		1.0198	1.0534	1.0152	1.1208	1.0082	1.0132	1	1.0793	1.0113	1.0091	1.0434	1.0086	1.0397	1.0468	1.0617		15	1.03537	0.00861241	0.0333557		0.99732	1.0207	1	1	1.0543	1.008	0.99939
75	1.0082	1.0205	0.9979	1.0166	1.0179	1.0774	1.0394	1.0305	1.0103	1.0335	1.0491	1.0809	1.0332	1.0336	1.0287		15	1.03185	0.00601068	0.0232793		1.0161	1.0409	1.0471	1.0547	1.011	1.0291	1.0107	1.0922	1.024	1.0025	1.0261	1.015	0.99769	1	1.0723		15	1.02929	0.00709656	0.0274849		1.0002	1.0223	1.0079	1.0402	1.0567	0.98943	1
76	1.0088	1.0258	0.99597	1.0293	1.0682	1.0719	1.0244	1.0547	0.99777	1.0556	1	1.094	1.0479	1.0171	1.0543		15	1.03638	0.00775772	0.0300455		1.0192	1.0239	1.0512	1	1.0131	1.0061	1.0479	1.1288	1.0305	1	1.0299	1.0152	1	1.0109	1.0353		15	1.02747	0.00838306	0.0324674		1	1	1.011	1.0494	1.0712	1.0042	1.0205
77	1	1.0239	1.0214	1.0306	1.0122	1.0234	1.0048	1	1.0046	1	0.99954	1.1099	1.0448	1.0025	1.0569		15	1.0223	0.00773801	0.0299692		1.0048	1.0285	1.0216	1.0036	1.0388	1	1.0526	1.069	1.0239	1.0009	1.0215	1.0189	1.0411	1.0325	1.0247		15	1.02549	0.00504569	0.0195419		1.0167	1.0153	1.0617	1.0952	1.023	1	1.0441
78	1.0445	1.027	1.0149	1.0204	1.0118	1.0646	1.0087	0.99917	0.98828	1.0056	1.0439	1.1129	1.0624	1.0233	1.0312		15	1.03058	0.00815465	0.0315828		1.0158	1.0122	1.0153	1.084	1.0767	0.99349	1.0656	1.083	1	1.0068	1	1.0134	1	1.0555	1.0759		15	1.03318	0.00909213	0.0352137		1.0219	1.0208	1.0667	1.0859	1	1.0455	1.0318
79	1.046	1.0322	1.0143	1.0191	1.0124	1.0607	1.0348	1.0136	0.98554	1.0091	1.0816	1	1.0612	1.0175	1		15	1.02587	0.00687307	0.0266193		1.019	1	1.0179	1.1649	1.079	1.0563	1.0655	1.0724	1.0963	1.01	1.0012	1.0135	1.0645	1.0701	1.082		15	1.05417	0.011578	0.0448414		1.0223	1.0645	1.153	1.0947	1.0162	1.0593	1.1001
80	1.0554	1.0308	1.0192	1.0205	1.033	1.0792	1.0325	1.0147	0.98654	1.0168	1.0825	1.0071	1.0576	1.0331	1.0019		15	1.03139	0.00703676	0.0272533		1.0098	1.0062	1	1.1687	1.1179	1.128	1.0219	1.0728	1.0945	1.011	1.0078	1	1.091	1.0105	1		15	1.04934	0.014743	0.0570994		1.018	1.0668	1.1174	1.079	1.0005	1.0522	1.1727
81	1.0304	1.0347	1.0018	1.0092	1.0328	1	1.038	1.013	1.0202	1.0259	1.1051	1.0374	1.0383	1.0442	1.0106		15	1.02944	0.00653226	0.0252993		1	0.99884	1.0347	1.1521	1.1915	1.1008	1.0313	1.0846	1.1244	1.0144	1.0518	1.0024	1	1	0.99446		15	1.05209	0.0164775	0.0638171		1.0248	1.0754	1.1194	1.015	1	1.0991	1.1491
82	1.0318	1.0075	1.0024	1.0013	1.0258	0.99539	1	1.0172	1.0206	1.0532	1.0459	1.0334	1.0356	1.0381	1.0203		15	1.0219	0.00461467	0.0178725		1.0029	0.99941	1.0354	1.0712	1.1936	1.0418	1	1	1.1531	1.0156	1.0511	1.0034	1.0814	1.018	1.0088		15	1.04505	0.0151899	0.0588301		1.0136	1.0817	1.1311	1.0212	1.0121	1.1114	1
83	1.0727	1.0315	1.0104	1.0026	1.0232	0.99563	1.0249	1.0232	1.0155	1.0526	1.0467	1.0399	1.0323	1.0228	1.0215		15	1.0277	0.00507462	0.0196539		1.0244	1.007	1.0272	1.0743	1.1534	1.0166	1.0556	1.049	1.1566	1.0165	1.0742	1.0259	1.081	1.0537	1.0389		15	1.05695	0.0118481	0.0458874		1.004	1.0906	1	1	1.0478	1.0814	1.0355
84	1.0031	1.0368	1.0019	1.0149	1.023	1.0114	1.0357	1.022	1.0028	1.0617	1.0637	1.029	1.0221	1.0384	1.0595		15	1.0284	0.00540069	0.0209168		1.0369	1.0126	1.0479	1.1491	1.1124	1	1.0578	1.0556	1.1215	1.0162	1.0193	1.017	1.0191	1.067	1.0408		15	1.05155	0.0114352	0.0442883		1.0113	1.1003	0.99945	1.0056	1.0741	1.0609	1.0115
85	1	1.0488	1.0038	0.999	1.0362	1.0056	1	1.0333	1	1.0315	1.0973	1.06	1.0354	1.0325	1.0649		15	1.02989	0.00756884	0.029314		1.0393	1.0166	1.0482	1.2249	1.1135	1.0468	1.0589	1.0484	1.0281	1.0273	1.0182	1.0188	1.0075	1.0883	1.0583		15	1.05621	0.0140901	0.0545706		1	1.1068	1.0237	1.0091	1.0797	1.0706	1.0424
86	1.0359	1.0172	1.0058	1	1.0364	1.0036	1.0783	1.0267	1.0089	1.0222	1.0966	1.0688	1.0327	1.042	1.0655		15	1.03604	0.00758362	0.0293712		1.0277	1.0249	1.0214	1.228	1.0338	1.0576	1.0863	1.0323	1.0357	1.0282	1.0373	1.0116	1	1.0148	1.063		15	1.04684	0.0140838	0.0545464		1.0041	1.1271	1.079	1.0308	1.0957	1.0556	1.1165
87	1.0209	1.0224	1.0039	1.0412	1.036	1.0434	1.0762	1.0275	1.0717	1.0264	1.0895	1	1	1.0431	1.0664		15	1.03791	0.00722245	0.0279724		1.0217	1.0083	1.0066	1.1956	1.0359	1.0511	1.0834	1.0352	1	1.0266	1.0724	1.012	1.0987	1.0096	1.0693		15	1.04843	0.0131819	0.0510531		1.0109	1.1358	1.0789	1	1.0611	1.0301	1.0983
88	1.0187	1	1.0069	1.0498	1	1.0374	1.0948	1	1.063	1	1.0851	1.0148	1.0196	1.0377	1.0568		15	1.03231	0.00818508	0.0317007		1.0234	1	1.008	1.1849	1.0359	1	1.0866	1.0201	1.0784	1.0157	1.072	1.0139	1.1945	1.0265	1.0711		15	1.0554	0.0159333	0.0617093		1.0113	1.1261	1.1738	1.0024	1.0614	1.0376	1.1252
89	1.0352	1.0052	1	1.0503	0.99786	1.0471	1.0926	1.0387	1.0245	1.0285	1.0813	1.0281	1.0181	1.0256	1.0572		15	1.03535	0.00704177	0.0272727		1.0306	1.0077	1	1.1874	1.0103	1.0221	1.0809	1.0248	1.0905	1.0165	1.061	1.0065	1.1899	1.0143	1.0562		15	1.05325	0.0158852	0.0615231		1.0091	1.0538	1.1327	1.0194	1.0567	1.0294	1.0168
90	1.007	1.0179	1.0114	1.067	1.0203	1	1.0622	1.0375	1	1.025	1.046	1.0336	1.0276	1.0283	1.0217		15	1.02703	0.00517183	0.0200304		1.0324	1.004	1.0007	1.1697	1.0174	1	1.077	1.0266	1.1583	1.0103	1.0637	1	1.1443	1	1.0635		15	1.05119	0.0156707	0.0606923		1.0155	1.0584	1.1382	1.035	1.0371	1.0114	1.0168
91	1	1.0191	1.0155	1.033	1.0405	0.99531	1.0232	1.0632	0.99148	1.0792	1	1.0168	1.0247	1.0237	1		15	1.02171	0.00640552	0.0248085		1.0333	1.0212	1.0044	1.0936	1.016	1.044	1	1.154	1.1364	1.0086	1.0655	1.0013	1.0995	1.0077	1.0699		15	1.05036	0.0130969	0.0507241		1.0181	1	1.124	1.0375	1.0344	1.0168	1
92	1.0426	1.0244	1.0098	1.0331	1.0395	1.0371	1.0218	1.074	1.0086	0.99409	0.99256	1.0339	1.0239	1.0304	1.0003		15	1.0244	0.00550573	0.0213236		1.0066	1.0267	1.0319	1.0954	1	1.0226	1.0023	1.0717	1.151	1.0092	1.0272	1.0093	1.0921	1.0162	1		15	1.03748	0.01153	0.0446556		1.0327	1.1401	1	1.0533	1.0081	1	1.1024
93	1.034	1.0042	1.0285	1.0129	1.0235	1.0051	1.0158	1.072	1.0205	0.98591	1.1151	1.0223	1.0107	1.0123	1.0216		15	1.02563	0.00799083	0.0309484		1	1.0234	1.052	1.0447	1.1185	1	1.0007	1.0752	1.0562	1.0094	1.0203	1.0018	1	1	1.0046		15	1.02712	0.00915431	0.0354545		1.039	1.1393	1.0139	1.0603	1	1.0297	1.1264
94	1.029	1.0313	1.0326	1.0153	1.0092	1.0027	1.036	1.1015	1.0128	1.0526	1.047	1.0905	1.0408	1.0088	1.0409		15	1.03673	0.00733952	0.0284258		1	1	1.0576	1.117	1.1151	1.0072	1.0254	1	1.0611	1.0105	1.0255	1.0027	1.0205	1.0005	1.0522		15	1.03302	0.0102918	0.0398598		1.0288	1.0922	1.0785	1.0631	0.99662	1.0335	1.0203
95	1.0165	1.0367	1.0173	1.015	1.0091	1.0304	1.0093	1.0806	1.0213	1.0478	1.0372	1.1107	1.0404	1.015	1.0413		15	1.03524	0.00725229	0.028088		0.99929	1.0007	1.0317	1.1182	1.1861	1.0655	1.0337	1.0279	1.0736	1.011	1	1	1.0067	1.081	1.0125		15	1.04319	0.0138238	0.0535395		1.034	1.0594	1.0635	1.059	1.0241	1.0092	1
96	1.0201	1	1.0371	1.1054	1.0595	1.03	1.0603	1.0677	1.0193	1.1104	1.0453	1.1126	1.0147	1.04	1.0451		15	1.05117	0.00910792	0.0352748		1	1.0011	1.0136	1.001	1.0434	1.006	0.99785	1.0636	1.0061	1.0312	1.0319	1.0245	1.1111	1.0272	1.0146		15	1.02488	0.00780668	0.0302352		1.0025	1.0091	1.0091	1.047	1.0046	1.0108	1.016
97	1.0169	1.0077	1.0426	1	1.0011	1.057	1.0558	1.0498	1.0443	1.0898	1.027	1.1201	1.0194	1.0376	1.0355		15	1.04031	0.00841316	0.032584		1.0102	0.99946	1.0064	1.0405	1.0394	1.0083	1.0013	1	1.0047	1.0316	1.036	1.0167	1.1107	1.0287	1.008		15	1.0228	0.00735185	0.0284736		1.0022	1.0141	1.0103	1.047	1.0734	1.0087	1.0155
98	1.0199	1.0135	1.0842	1.0758	1.0033	1.0555	1	1.0439	1.0533	1.0431	1.0152	1.1068	1.0219	1.0427	1.0331		15	1.04081	0.00792232	0.030683		0.99624	1.0281	1	1.0399	1.0481	1.0218	1.0392	1.0021	1.0071	1.0286	1.0318	1.0215	1.03	1.0256	1.0115		15	1.0221	0.00403981	0.0156461		1.012	1.0005	1.0006	1.0593	1.0868	1.0108	1.02
99	1.0014	1.0505	1.0861	1.0777	1	1.024	1.0042	1.0638	1.0302	1.033	1.0156	1.0623	1.034	1.0368	1.0354		15	1.037	0.00690786	0.026754		0.9984	1.0317	1.0177	1.0403	1.0685	1.0194	1.0357	1.0041	1.0034	1.0274	1.035	1.0096	1.0432	1	1.0052		15	1.02264	0.00515888	0.0199803		1.001	1.0033	0.99554	1.0668	1.0897	1.0074	1
100	1	1.0057	1.0892	1.0447	1.0163	1.0297	1.0021	1.0453	1.0436	1	1.0553	1.0654	1	1.0052	1.0025		15	1.027	0.00740849	0.028693		1.0089	1.0309	1.0172	1.0519	1	1.0217	1.0398	1.0428	1.0172	1.0268	1.0415	1	1.0433	1.0057	1.0012		15	1.02326	0.00459812	0.0178085		1	1.0087	0.99123	1.0668	1.0745	1	1.0376
[truncated: 109 more columns]

## Sheet: a-data
	control	ins1-5 RNAi	ins6-10 RNAi	ins11-15 RNAi	ins16-20 RNAi	ins21-25 RNAi	ins26-30 RNAi	ins31-35 RNAi
	0.143082	0.063081	0.040903	0.213139	0.112387	0.126235	0.265316	0.132177
	0.081926	0.192155	0.117661	0.302484	0.074787	0.179604	0.073136	0.177952
	0.112616	0.086694	0.240671	0.091048	0.125868	0.19211	0.082919	0.150494
	0.063806	0.1466	0.111074	0.063658	0.135671	0.168661	0.138158	0.125142
	0.130423	0.117048	0.113368	0.166135	0.106571	0.169819	0.116048	0.107506
	0.138058	0.076284	0.114435	0.056603	0.14829	0.201994	0.070655	0.064919
	0.079726	0.131574	0.201629	0.102895	0.121061	0.108623	0.192839	0.145013
	0.050287	0.171516	0.117894	0.107071	0.082829	0.111297	0.098855	0.269123
	0.119397	0.096894	0.150823	0.077961	0.144794	0.079455	0.1894	0.115077
	0.098073	0.089332	0.057232	0.100026	0.229574	0.060355	0.116661	0.073526
	0.136262	0.106106	0.079784	0.138765	0.097716	0.261303	0.043671	0.082868
	0.088484	0.063342	0.116503	0.058226	0.234842	0.103232	0.168626	0.126852
	0.105329	0.075953	0.125777	0.111894	0.065097	0.155574	0.100177	0.167316
	0.233916	0.070271	0.102029	0.054687	0.113461	0.101626	0.209474	0.04301
	0.165277	0.104116	0.074953	0.223852	0.069819	0.038606	0.199726	0.130139
				0.103528			0.084029
n=	15	15	15	16	15	15	16	15
Average	0.116444	0.106064	0.117649	0.123248	0.124184	0.137233	0.134356	0.127408
SE	0.0117316	0.010142	0.0131779	0.0175771	0.0131592	0.0153982	0.0156778	0.0140699
STDEV	0.0454365	0.0392798	0.0510376	0.0703083	0.0509655	0.059637	0.0627112	0.0544926

## Sheet: b-traces
Time	control																n=	Average	SE	STDEV		ins36-39,daf-28 RNAi																n=	Average	SE	STDEV
1	1.0139	1	1	1.0725	1.0278	1	1.0539	1.0722	1.0606	1.1487	1.0603	1.0205	1.0043	1	1.015		15	1.03665	0.0107525	0.0416444		1.0291	1	1.2584	1.0288	1	1.0278	1.0155	0.99161	1.0188	1	1.0028	1.0026	1.1964	0.99439	1.1171		15	1.04555	0.0208268	0.0806618
2	1.0149	1.0143	1.0118	1.0595	1.0234	1.013	1	1.0518	1.0324	1.0928	1.0256	1.0565	1.0059	1.0107	1.0166		15	1.02861	0.00660412	0.0255776		1.0329	1.0107	1.2787	1.033	1.0072	1.0646	0.9986	0.99919	1.0263	1.1083	1.016	1.0066	1.2003	1.0029	1.1179		15	1.06021	0.0214424	0.0830459
3	1.0212	1.0477	1.0142	1.0644	1.0474	1.0655	1.0354	1.0117	1.0354	1.0959	1.0379	1.0708	1.0355	1.0074	1.0241		15	1.04097	0.00640744	0.0248159		1.04	1.0579	1.2787	1.0363	1.042	1.0764	1.0181	1.0243	1.0261	1.1098	1.0179	1.0039	1.2081	0.99708	1.0775		15	1.06761	0.0202718	0.0785125
4	1.0257	1.0096	1.035	1.0315	1.0718	1.0713	1.0342	1	1	1.0958	1	1.0845	1.0218	1.0119	1.0496		15	1.03618	0.00820525	0.0317788		1.0328	1.0167	1.2167	1.0153	1.0285	1.0303	1.0189	1.0149	1.0604	1.1145	1.0391	1.0079	1.1274	1.0274	1.0385		15	1.05262	0.0148224	0.0574069
5	1.0279	1.0137	1.0349	1.1022	1.071	1.0722	1.0587	1.0283	1.0359	1.1168	1.0403	1.0976	1.0239	1.0188	1.0486		15	1.05272	0.00839668	0.0325202		1.0363	1.0275	1.1611	1.0077	1.0365	1.0508	1.0114	1.0383	1.0132	1.0039	1.0443	1.0332	1.1312	1.0361	1.0427		15	1.04495	0.0113152	0.0438237
6	1.0248	1.0127	1.0177	1.0266	1.0797	1	1.0361	1.0238	1.0361	1.0346	1.015	1.0349	1.0245	1.0131	1.0116		15	1.02608	0.00471382	0.0182566		1.0264	1.0893	1.0141	1.0187	1.0149	1.051	1	1.1327	1.0122	1.0037	1.011	1.0051	0.99968	1.0863	1.0133		15	1.03189	0.0103118	0.0399374
7	1.0138	1.0008	1.0187	1.0304	1.0562	0.99717	1.0254	1.0269	1.0359	1.0418	1.0244	1	1.0307	1.0012	1.0556		15	1.02393	0.00491655	0.0190417		1.0322	1.0913	0.99947	1.019	1.018	1.0488	1.0084	1.0828	1.0171	1.0075	1.0407	1.0012	1.0013	1.1007	1.03		15	1.03323	0.00868759	0.0336469
8	1.0145	1	1.0089	1.0099	1.0124	0.99457	1.035	1	1.0316	1.0457	1.0289	1.0102	1.0335	1	1.0692		15	1.01962	0.00532559	0.0206259		1.0166	1.102	1.0022	1.0547	1	1.0053	1.0601	1.0816	1.0047	1.0376	1.0489	1	1.0115	1.1026	1		15	1.03519	0.00973205	0.0376921
9	1.014	1.002	1.0237	1.0097	1.0105	1.0327	1.0414	1.0361	1.031	1.0498	1	1.0599	1.0108	1.0329	1.0414		15	1.02639	0.00465241	0.0180187		1.0143	1.1191	1	1.0338	1.0426	1.0143	1.1374	1.0897	1	1.0391	1	1.0025	1.0155	1	1.0081		15	1.03443	0.0116576	0.0451496
10	1.0072	1.0108	1.025	1.0309	1.0896	1.0288	1.0271	1.0385	1.0239	1.0386	1.028	1.051	1.0192	1.0248	1.0468		15	1.03268	0.00508167	0.0196812		1.0181	1.1266	1.0066	1.0363	1.0425	1	1.1427	1.1126	1.0076	1.0188	1.0116	1.0006	1	0.99489	1.0017		15	1.03471	0.0129233	0.0500516
11	1.0078	1.0113	1.0142	1.0123	1	1.0167	1.0296	1.006	1.0121	1	1.0285	1.0593	1.022	1.0264	1.0606		15	1.02045	0.00477389	0.0184892		1	1.1492	1.0093	1.0661	1.0427	1.0392	1.0786	1.1333	1.0115	1.0109	1.0179	1	1.0156	1.0587	1		15	1.0422	0.0122613	0.0474876
12	1	0.99465	1	1.0119	1.0577	1.0351	1.0357	1.0617	1.0117	1.0014	0.99668	1.0179	1.0094	1.0123	1.0473		15	1.01956	0.00578177	0.0223927		1.0137	1.1366	1.0129	1	1.0742	1.0447	1.0995	1.1388	1.0119	1.0127	1.1416	1.002	1.0174	1.0442	1.0105		15	1.05071	0.0137719	0.0533382
13	1.015	1.0198	1.002	1.0154	1.0565	1.0313	1.0203	1.0623	1.0495	1.0362	1.0388	1.0438	1	1.0326	0.99464		15	1.02788	0.00532	0.0206043		1.015	1.1456	1.0207	1.004	1.0723	1.051	1.1013	1.1388	1.0221	1	1.0098	1.0037	1.0116	1.0283	1.0094		15	1.04224	0.0127397	0.0493406
14	1.0167	1.0213	1.0066	1.0004	1.0573	1.1126	1.0419	1	1.0354	1.0644	1.0363	1.0506	1.0029	1.0413	1.0075		15	1.03301	0.00792665	0.0306998		1.0166	1.0578	1.0233	1.0472	1.1002	1.0531	1.066	1.1782	1.012	1.001	1.0143	1.0047	1.0297	1.0629	1.0107		15	1.04518	0.011965	0.0463404
15	1.0074	1.0305	1.0164	1	1.0588	1.0249	1.0481	1.0412	1.0355	1.0646	1.0027	1.0263	1.051	0.98926	0.98944		15	1.02574	0.00631118	0.0244431		1.0143	1	1.0192	1.067	1.056	1.0555	1.0712	1.1816	1.0126	1.0053	1.0225	1.0064	1.0301	1.0094	1.0213		15	1.03816	0.0118855	0.0460324
16	1.0053	0.99828	1.019	1.0058	1.0676	1.0224	1.0616	1.039	1	1.0163	1.0176	0.99203	1.0338	1	0.96814		15	1.01646	0.00674251	0.0261136		1.0143	1.0053	1.0187	1.072	1.0536	1.0688	1.0706	1.063	1.0233	1.0199	1.022	1.009	1.0308	1	1.0155		15	1.03245	0.00662626	0.0256634
17	1.0074	1	1.0099	1.0171	0.99925	1.012	1.0748	1.0134	1.0145	1.0097	1.0141	0.99807	1.0371	1.02	0.97952		15	1.01379	0.00544009	0.0210694		1.0056	1.0969	1.0112	1.0657	1.0306	1.0548	1.0371	1.0469	1.0206	1.0399	1.0248	1.0062	1.0109	1.0553	1.0225		15	1.03527	0.00657385	0.0254604
18	1	1.0056	1.0175	1.0168	0.98718	1.0351	1.0815	1.0028	1.0152	1.0118	1.0065	1.0317	1.0495	1.0644	1.0487		15	1.02495	0.00680126	0.0263412		1.0071	1.1168	1.0103	1.0637	1.0368	1.0556	1.0408	1.0486	1	1.0466	1.0169	1.0078	1.0114	1.0582	1.0318		15	1.03683	0.00787764	0.03051
19	1.0123	1.0243	1.0202	1.0109	1	1.035	1	1	0.99608	1.0156	1.0029	1	1.0513	0.99971	0.99037		15	1.01058	0.00425781	0.0164904		1.0073	1.12	1.0139	1.0686	1.0353	1.0365	1.039	1.0085	1.009	0.99951	0.99897	1.004	1.0253	1.0612	1.0217		15	1.02992	0.00846614	0.0327892
20	1.014	1.026	1	1.019	1.1273	1	1.0538	1.0303	0.99462	1	1	1.0068	1.0548	1.0277	1		15	1.02362	0.00892477	0.0345655		1	1.012	1	1.0446	1	1	1	1	1	1.0991	1.0897	1	1	1.0312	1		15	1.01844	0.008694	0.0336717
21	1.1271	0.99584	1.1358	1.0596	1.0378	1.0148	1.0611	1.019	1.1565	1.0069	1.0196	1.0927	1.0394	1	1.0379		15	1.0536	0.0133301	0.0516271		1.0041	1.0531	1.0352	1.1135	1.051	1.0007	1.0488	1.0011	1.0354	1.0074	1.0712	1.0018	1.0048	1.0456	1.0061		15	1.03199	0.00848384	0.0328578
22	1.1251	1.0052	1.1381	1.0606	1.0744	1.018	1.0519	1.0537	1.1729	1.0245	1.0091	1.1093	1.0621	1.1165	1.0665		15	1.07253	0.0129708	0.0502357		1.024	1.0563	1.0341	1.1175	1.0512	1.0252	1.0465	1.0314	1.0434	1.0254	1.1193	1.0041	1.0219	1.0534	1.0293		15	1.04553	0.00844812	0.0327194
23	1.1376	1.178	1.181	1.1618	1.076	1.1119	1.0427	1.0436	1.1592	1.0526	1.0079	1.1463	1.0658	1.1129	1.0741		15	1.10343	0.014354	0.055593		1.0459	1.0776	1.0362	1.1317	1.1239	1.028	1.0834	1.1163	1.0355	1.0339	1.1187	1.0071	1.0467	1.0955	1.0188		15	1.06661	0.0109206	0.0422953
24	1.159	1.1801	1.1975	1.1785	1.0946	1.1318	1.0505	1.0437	1.171	1.0655	0.97101	1.1576	1.204	1.1356	1.1436		15	1.1256	0.0172608	0.0668509		1.0498	1.0877	1.0288	1.1707	1.0672	1.0291	1.0605	1.1172	1.0313	1.0419	1.0937	1.0091	1.0513	1.0852	1.0225		15	1.06307	0.0109613	0.0424531
25	1.1577	1.1699	1.1994	1.1599	1.1352	1.1384	1.0085	1.0489	1.1881	1.1086	0.98789	1.1758	1.2512	1.1435	1.1466		15	1.13464	0.018317	0.0709414		1.0661	1.0916	1.0496	1.1738	1.069	1.071	1.0579	1.1056	1.0384	1.0501	1.1995	1.0109	1.0569	1.0964	1.0212		15	1.0772	0.0133128	0.0515601
26	1.1722	1.2027	1.1801	1.1607	1.1366	1.1309	1.0158	1.0458	1.2228	1.141	0.98813	1.151	1.2558	1.189	1.1523		15	1.14299	0.0191819	0.0742912		1.0771	1.0923	1.0516	1.1236	1.0657	1.0617	1.0425	1.1837	1.0293	1.0738	1.1973	1.0171	1.0507	1.1192	1.0218		15	1.08049	0.0140864	0.0545566
27	1.1421	1.2054	1.1533	1.1632	1.0941	1.1827	1.024	1.046	1.2246	1.1602	1.0238	1.1796	1.226	1.2087	1.2648		15	1.15323	0.0193856	0.0750802		1.0809	1.0788	1.0449	1.0854	1.0525	1.0632	1.0626	1.1845	1.0241	1.0823	1.2731	1.0194	1.0548	1.1936	1.0246		15	1.08831	0.0186685	0.0723027
28	1.1416	1.0778	1.1547	1.1485	1.1056	1.1921	1.0067	1.0074	1.2416	1.1971	1.0325	1.1986	1.0949	1.2229	1.4411		15	1.15087	0.0284334	0.110122		1.0652	1.0833	1.0404	1.0873	1.0552	1.044	1.0598	1.096	1.0304	1.0838	1.2895	1.0205	1.0576	1.2082	1.0051		15	1.08175	0.0191277	0.0740813
29	1.2126	1.2114	1.1221	1.1488	1.1066	1.1747	1.0091	1.0186	1.2046	1.2067	1.0341	1.2137	1.099	1.2346	1.4447		15	1.16275	0.0281098	0.108869		1.0401	1.0351	1.0422	1.1141	1.0744	1.067	1.0396	1.0607	1.0304	1.0843	1.2854	1.0183	1.0517	1.174	1.0429		15	1.07735	0.0179665	0.069584
30	1.144	1.2147	1.1786	1.152	1.1126	1.1192	1.0175	1.0189	1.2539	1.2312	1.1287	1.2028	1.1404	1.2504	1.3893		15	1.17028	0.0243029	0.0941248		1.0436	1.0297	1.0376	1.0553	1.0572	1.0688	1.1268	1.0613	1.0297	1.0927	1.3871	1.0209	1.0554	1.2357	1.0467		15	1.0899	0.025301	0.0979902
31	1.144	1.1484	1.1797	1.1564	1.1119	1.1295	1.0128	1.0062	1.2692	1.2725	1.2293	1.2225	1.1304	1.3145	1.3297		15	1.17713	0.0250512	0.0970231		1.0483	1.0344	1.0398	1.0563	1.0602	1.0966	1.1239	1.0322	1.0353	1.0596	1.2798	1.024	1.0497	1.2521	1		15	1.07948	0.0209926	0.0813038
32	1.169	1.0716	1.1493	1.1163	1.1126	1.0918	0.99996	1.0313	1.326	1.2712	1.2325	1.2547	1.1347	1.2446	1.33		15	1.16904	0.0266022	0.10303		1.0489	1.0014	1.0415	1.1087	1.0497	1.0933	1.112	1.0907	1.0457	1.0215	1.2746	1.0265	1.0362	1.233	1.0239		15	1.08051	0.0201761	0.0781416
33	1.1202	1.075	1.1641	1.0873	1.1157	1.1904	1.0086	1.0318	1.1841	1.2912	1.141	1.2307	1.0559	1.2589	1.3291		15	1.15227	0.0246716	0.0955527		1.0524	1.0183	1.0307	1.1012	1	1.0955	1.0862	1.0913	1.0285	1.0289	1.2693	1.0291	1.0396	1.1249	1.03		15	1.06839	0.0171924	0.0665857
34	1.1208	1.0404	1.1648	1.0594	1.117	1.2018	1.0169	1.021	1.1949	1.288	1.1895	1.2509	1.0743	1.2351	1.3319		15	1.15378	0.0256411	0.0993076		1.0472	1.0233	1.0361	1.1014	1.0027	1.0703	1.0836	1.0878	1.0336	1.0122	1.1875	1.0253	1.0462	1.1395	1.0315		15	1.06188	0.0131343	0.050869
35	1.1405	1.0568	1.1486	1.0591	1.1173	1.162	1.0275	1.0273	1.3546	1.3397	1.1936	1.2132	1.0786	1.2278	1.3297		15	1.16509	0.0286263	0.110869		1.027	1.0141	1.0375	1.1516	1.0339	1.0363	1.0289	1.0863	1.0328	1.0082	1.1813	1.0166	1.0503	1.2249	1.0416		15	1.06475	0.0172241	0.0667086
36	1.1004	1.0606	1.153	1.0473	1.1208	1.1092	1.0365	1.0279	1.2941	1.3012	1.1049	1.2786	1.1077	1.2348	1.3179		15	1.15299	0.0267752	0.1037		1.0305	1.0681	1.058	1.0866	1.0796	1.0387	1.0416	1.0868	1.023	1.0064	1.1279	1.0192	1.0535	1.1461	1.0497		15	1.06105	0.0101428	0.039283
37	1.1013	1.216	1.1535	1.0468	1.1153	1.1194	1.0203	1.011	1.3004	1.2399	1.2869	1.2993	1.0936	1.2192	1.359		15	1.17213	0.0285953	0.110749		1.0348	1.0738	1.0703	1.0861	1.082	1.0176	1.0394	1.0885	1.0277	1.0122	1.1415	1.0119	1.0312	1.1592	1.0475		15	1.06158	0.011589	0.044884
38	1.1072	1.1167	1.149	1.0462	1.1153	1.1007	1.0495	1.0247	1.2521	1.2466	1.2922	1.2769	1.098	1.1962	1.3547		15	1.16173	0.0261777	0.101386		1.0375	1.0381	1.0716	1.0706	1.0664	1.0388	1.0158	1.0891	1.0225	1.0545	1.1346	1.0122	1.0118	1.1371	1.0302		15	1.05539	0.0103846	0.0402196
39	1.1242	1.1212	1.1403	1.0408	1.0996	1.1153	1.0586	1.0254	1.2992	1.2042	1.3369	1.3068	1.0677	1.1986	1.4972		15	1.17573	0.0341985	0.13245		1.0413	1.0913	1.0676	1.0698	1.0861	1.0414	1.0287	1.0251	1.0157	1.0603	1.1113	1.0148	1	1.0861	1.0391		15	1.05191	0.00847429	0.0328208
40	1.1255	1.0683	1.1406	1.0328	1.1025	1.0618	1.0746	1.0275	1.2983	1.0106	1.2631	1.3273	1.0808	1.1121	1.4049		15	1.14205	0.0314513	0.12181		1.0276	1.0974	1.0479	1.0689	1.0878	1.0325	1.027	1.0213	1.0202	1.0845	1.0816	1.0114	1.002	1.0952	1.0318		15	1.04914	0.00857236	0.0332006
41	1.1771	1.047	1.1442	1.032	1.102	1.0377	1.0918	1.0275	1.1879	1.0078	1.269	1.3358	1.0851	1.0933	1.3988		15	1.1358	0.0304923	0.118096		1.0275	1.0656	1.0488	1.114	1.1311	0.99481	1.0063	1.0219	1.0239	1.035	1.0774	1.0197	0.99614	1.0447	1.0328		15	1.04264	0.0102719	0.039783
42	1.1384	1.0515	1.1626	1.0385	1.1169	1.0267	1.101	1.0282	1.2779	1.0265	1.2124	1.2924	1.0783	1.1292	1.5367		15	1.14781	0.0356426	0.138043		1.0315	1.0625	1.0399	1.0364	1.1159	0.9976	1.0522	1.0956	1.0224	1.0399	1.0446	1.0222	1.016	1.0547	1.0416		15	1.04487	0.00770819	0.0298537
43	1.1399	1.0195	1.1628	1.0227	1.1254	1.0127	1.0858	1.0417	1.2688	0.99561	1.0584	1.3116	1.0933	1.1575	1.4415		15	1.12915	0.0325857	0.126204		1.0397	1.0686	1.0448	1.0351	1.1168	1.0066	1.051	1.0565	1.0269	1.0503	1.0971	1.0241	1.0197	1.0038	1.0392		15	1.04535	0.00797539	0.0308886
44	1.1288	1.0916	1.1715	1.0218	1.1244	1.0539	1.0471	1.0206	1.209	1.0345	1.0636	1.2643	1.0977	1.1671	1.434		15	1.12866	0.0286343	0.1109		1.0368	1.034	1.0455	1.079	1.1253	1.0165	1.1128	1.0323	1.0225	1.0914	1.0591	1.0179	1.0103	1.05	1		15	1.04889	0.00975463	0.0377795
45	1.1666	1.0966	1.2004	1.0172	1.1084	1.0247	1.0554	1.0213	1.1768	1.0468	1.1936	1.3068	1.0971	1.1629	1.3392		15	1.13425	0.0257409	0.099694		1.0414	1.0767	1.0648	1.1205	1.0485	1.0195	1.0811	1.033	1.0187	1.0958	1.0483	1.0203	0.99989	1.04	1.0072		15	1.04771	0.00886178	0.0343215
46	1.1683	1.1094	1.2007	1.0135	1.1284	1.0263	1.0354	1.0438	1.1601	1.0404	1.2017	1.3245	1.094	1.2287	1.3439		15	1.14127	0.0271142	0.105013		1.0259	1.0831	1.0605	1.1188	1.0485	1.0389	1.0805	1.0286	1.0235	1.08	1.0605	1.0169	1.0046	1.0406	1.0478		15	1.05058	0.0078653	0.0304622
47	1.1321	1.0366	1.1963	1.0125	1.1269	1.0132	1.0454	1.0263	1.2312	1.0176	1.2078	1.2431	1.0982	1.1927	1.3363		15	1.12775	0.0265149	0.102692		1.0429	1.0969	1.061	1.1083	1.0496	1.0251	1.0365	1.0715	1.0128	1.0764	1.0456	1.0184	1.0105	1.0413	1.0416		15	1.04923	0.00750582	0.0290699
48	1.1551	1.0416	1.1606	1.0168	1.1075	1.0462	1.053	1.0271	1.1705	1.0199	1.1941	1.2417	1.0557	1.1861	1.2902		15	1.11774	0.0227477	0.0881015		1.0481	1.1289	1.0369	1.0596	1.1008	1.0284	1.0229	1.0724	1.0054	1.0802	1.0713	1.0206	1.0605	1.0228	1.0475		15	1.05375	0.00863002	0.0334239
49	1.1569	1.1557	1.1609	1.0067	1.0774	1.0426	1.0813	1.0269	1.1457	1.0382	1.1373	1.2564	1.0643	1.1733	1.2881		15	1.12078	0.0213323	0.0826198		1.0433	1.1356	1.0364	1.0579	1.0998	1.0358	1.0231	1.106	1.0105	1.1238	1.1056	1.0154	1.0336	1.0231	1.0582		15	1.06054	0.010878	0.0421304
50	1.1839	1.0376	1.1855	1.0058	1.0754	1.0428	1.0415	1.0204	1.1117	1	1.1429	1.311	1.0684	1.1623	1.2805		15	1.11131	0.0251463	0.0973913		1.0057	1.1102	1.0367	1.1263	1.0863	1.0167	1.0431	1.0455	1.0035	1.1273	1.0532	1.017	1.0168	1.0594	1.0236		15	1.05142	0.0109487	0.0424042
51	1.138	1.0428	1.1741	1.0388	1.0677	1.0089	1.0481	1.0212	1.0285	0.99054	1.0707	1.245	1.0728	1.1543	1.1194		15	1.08139	0.0182632	0.070733		1.0115	1.0756	1.028	1.0852	1.0873	1.0202	1.0539	1.0466	1	1.1308	1.0301	1.0188	1.0147	1	1.0282		15	1.04206	0.00972001	0.0376454
52	1.1198	1.0864	1.1746	1.0646	1.0772	1	1.044	1.0413	1	0.98159	1.1332	1.257	1.0565	1.159	1.1492		15	1.08963	0.0195726	0.0758045		1.0072	1.0821	1.0236	1.0834	1.0852	1	1.0551	1.0426	1.0056	1.1305	1.0551	1.0144	1.0261	1.003	1.074		15	1.04586	0.0100803	0.0390409
53	1.0842	1.0713	1.1595	1.0637	1.0747	1.0591	1.0125	1.0717	1.0473	1.0001	1.1384	1.0648	1.0604	1.097	1.1425		15	1.07648	0.0113929	0.0441246		1	1.0724	1.0236	1.0745	1.0648	1.0099	1.0286	1.0497	1.0001	1.0911	1.0542	1.0058	1.0205	1.0351	1.0504		15	1.03871	0.00753284	0.0291745
54	1.0984	1.0769	1.1144	1.0861	1.0739	1.1109	1.0179	1.0726	1.0785	0.98324	1.1336	1.0207	1.065	1.0886	1.1944		15	1.08101	0.0130196	0.0504247		1.0018	1.0687	1.0185	1.1155	1.0556	1.0134	1.0226	1.0512	0.9973	1.0943	1.1296	1.0072	1.0233	1.0801	1.0543		15	1.04889	0.0108244	0.0419228
55	1.11	1.0738	1.1149	1.1034	1.0843	1.0974	1	1.0769	1.0394	1.0839	1.1881	1.0016	1.0731	1.1153	1.1741		15	1.08908	0.0134239	0.0519907		1.0033	1.075	1.0197	1.1137	1.0525	1.0264	1.0248	1.0113	1.0035	1.0631	1.0503	1.0089	1.0201	1.0877	1.0624		15	1.04151	0.00869852	0.0336892
56	1.0754	1.0751	1.125	1.1025	1.0811	1.1132	1.032	1.0886	1.0318	1.09	1.1928	1.0096	1.0768	1.1093	1.1678		15	1.0914	0.0124956	0.0483951		1.0099	1.0801	1.0195	1.026	1.0248	1.0274	1.0546	0.99916	0.99974	1.0441	1.0514	1.0058	1.014	1.0712	1.0538		15	1.0321	0.00663402	0.0256934
57	1.0895	1.0808	1.1164	1.1386	1.0947	1.0415	1.0361	1.0895	1.0946	1.071	1.2021	1.0177	1.0385	1.1006	1.1869		15	1.09323	0.0135571	0.0525064		1.007	1.0903	1.0201	1.0588	1	1.0312	1.059	1.0009	1.0035	1.0471	1.0982	1.0068	1.0168	1.0476	1.0573		15	1.03631	0.00830909	0.032181
58	1.0908	1.094	1.1172	1.1075	1.0694	1.0302	1.0622	1.0768	1.066	1.0395	1.172	1.0175	1.042	1.0577	1.1841		15	1.08179	0.0124036	0.0480391		1.0099	1.0965	1.0145	1.0573	0.99588	1.0111	1.0625	1.0011	1.0102	1.0426	1.1032	1	1.0076	1.0599	1.0559		15	1.03521	0.00917886	0.0355496
59	1.0324	1.0703	1.102	1.1068	1.0657	1.0635	1.0831	1.0263	1.0411	1	1.1756	1.0267	1.0454	1.0442	1.179		15	1.07081	0.0134231	0.0519874		1.0129	1.0786	1.014	1.0876	1.0246	1.0133	1.0366	0.99785	1.0089	1.0263	1.0666	1.0024	1	1	1.0468		15	1.02776	0.00761602	0.0294967
60	1.0888	1.0759	1.1228	1.0612	1.0472	1.0001	1.0859	1.0272	1	0.98754	1.0856	1.0517	0.99803	1.0363	1.1372		15	1.0537	0.0119257	0.0461881		1.022	1.0469	1.0087	1	1.112	1.0174	1.0231	1	1.0056	1.0294	1.0316	1.0029	1.0028	1.0615	1.0503		15	1.02761	0.00784526	0.0303846
61	1.0898	1.0232	1.1238	1.0514	1.0503	1	1.0528	1.0448	0.98324	1.0639	1.0963	1.0264	1	1.0135	1.1109		15	1.04869	0.0109439	0.0423857		1.0258	1.0526	1	0.99888	1.1079	1.0145	1.028	1.0347	1.0126	1.0135	1.0916	1.0005	1.0179	1.0791	1.01		15	1.03251	0.00895345	0.0346766
62	1.0736	1	1.1151	1.0509	1.0461	1.0435	1.0519	1.0234	1.041	1.0519	1.0984	1.0368	1.0031	1.0543	1.107		15	1.05313	0.0087248	0.033791		1.0314	1.0199	0.99926	1.0661	1.0799	1.0018	1.0905	1.0676	1.0095	1.0165	1.1734	1.0036	1.0231	1.1146	1.0024		15	1.04664	0.0131636	0.0509824
63	1.0689	1.0052	1.127	1.0326	1.0354	1.0312	1.0532	1.0243	1.0641	1.0439	1.0946	1.0334	1.0462	1.0826	1.053		15	1.05304	0.00795273	0.0308008		1.0049	1.0495	1.0046	1.057	1.0612	1.0062	1.0032	1.0709	1	1.0198	1.0579	1.0041	1.026	1.0972	1.0063		15	1.03125	0.00811776	0.0314399
64	1.0694	1.0029	1.127	1.057	1.0394	1.0381	1.0379	1.0903	1.0439	1.0723	1.1221	1.0701	1.0263	1.094	1.0888		15	1.0653	0.00905695	0.0350774		1.0092	1.0548	1.0005	1.0562	1.0601	1	1.0095	1.0202	1.0071	1.0156	1	1.003	1.015	1.116	1		15	1.02448	0.00854996	0.0331139
65	1.033	1.0227	1.102	1.0568	1.0346	1	1.0001	1.0674	1	1.0469	1.1227	1.0819	1.0288	1.1097	1.0862		15	1.05285	0.0105399	0.0408209		1.0308	1.0363	0.99957	1.0467	1	1.004	1.0027	1.0025	1.0097	1.0118	1.0068	1.0013	1.0105	1.1125	1.0078		15	1.01886	0.00763682	0.0295773
66	1	1.028	1.1049	1.0196	1.0231	1.0764	1	1.0683	1.0706	1.0415	1.0604	1.0784	1.0202	1.1361	1.1213		15	1.05659	0.0109812	0.0425299		1.0352	1.0405	1.0037	1.0436	1.0264	1.0089	1	1.0079	1.0136	1.0156	1.0713	1.0024	1.0134	1	1.0126		15	1.01967	0.00520211	0.0201477
67	1.00296	0.99999	1.1027	1.0321	1.0052	1.0746	1.0294	1.0965	1.0343	1	1.0011	1.0943	1.0311	1.0696	1.0608		15	1.04231	0.00977885	0.0378733		1.0397	1.0453	1.0281	1.0432	1.0301	1.0046	1.008	1	1.0207	1	1.0958	0.99891	1.0244	1.0118	1.0404		15	1.02607	0.00656712	0.0254344
68	1.0249	1.0085	1.0705	1.0322	1	1.0094	1.0305	1.0182	1.0798	1.0555	1	1.1075	1.0324	1.063	1.0598		15	1.03948	0.00824289	0.0319246		1.027	1	1.0271	1.0685	1.1308	1.0027	1.0384	1.0077	1.0106	1.0029	1.1052	1.0018	1.0164	1.0742	1.0199		15	1.03555	0.0105138	0.04072
69	1.0426	1.0137	1.0555	1.0364	1.0145	1.024	1.0238	1.019	1.0767	1.0507	1.0088	1.0777	1.0565	1.049	1.0409		15	1.03932	0.00567559	0.0219815		1	1.0064	1.0281	1.012	1.1644	1.0076	1.0296	1.0455	1.0099	1.0073	1.1262	1.004	1.0193	1.1054	1.0254		15	1.03941	0.013081	0.0506623
70	1.0424	1.0045	1.0321	1.0608	1.0123	1.016	1.0339	1.0112	1.0374	1.0202	1.0488	1.0806	1	1.0273	0.9994		15	1.02846	0.0059792	0.0231573		1.0067	1.0104	1.0331	1.0121	1.1728	1.0138	1.0384	1.0302	1.0169	1.0121	1.0696	1	1.0098	1.1115	1.05		15	1.03916	0.0121761	0.0471577
71	1.0832	1.0544	1.0742	1.0613	1.0124	1.0194	1.0361	1.0498	1.06	0.98798	1.0464	1.0946	0.99953	1.0221	1		15	1.04009	0.00836108	0.0323823		1.0147	1.0343	1.0321	1.1522	1.1206	1.0112	1.0793	1.0402	1.0211	1.0137	1.0792	1.0038	1.0084	1.0668	1.0813		15	1.05059	0.0115118	0.0445849
72	1.0045	1.0598	1.0309	1.0294	1.0108	1.0246	1.0568	1.0506	1.082	0.98523	1.0384	1.0792	1.0402	1	1.0614		15	1.03692	0.00741642	0.0287237		1.0208	1.0271	1.0245	1.07	1.076	1.0156	1.0804	1	1.0093	1.0186	1	1.0075	1.0111	1.0851	1.0874		15	1.03556	0.00863983	0.0334619
73	1.0044	1.0053	1.0276	0.99913	0.99852	1.016	1.0599	1	1.0523	1.0608	1.0243	1.0906	1.0466	1.0141	1.0676		15	1.03114	0.0076465	0.0296148		1.0274	1.0307	1.0219	1.0707	1.0862	1.0118	1.0883	1.0399	1.0159	1.0217	1.0508	1.0097	1.0125	1.0871	1.0978		15	1.04483	0.00836501	0.0323975
74	1.0145	1	1	1	1.0188	1	1.0629	1.0299	1	1.0329	1.0221	1.1056	1.0445	1.0103	1.0698		15	1.02742	0.00811137	0.0314152		1.0099	1.016	1.0209	1.0598	1.0729	1	1.0813	1.0489	1.0186	1.0141	1.0597	1.0087	1.0165	1.0798	1.0644		15	1.0381	0.00752147	0.0291305
75	1.0082	1.0205	0.9979	1.0166	1.0179	1.0774	1.0394	1.0305	1.0103	1.0335	1.0491	1.0809	1.0332	1.0336	1.0287		15	1.03185	0.00601068	0.0232793		1	1.0189	1.0184	1.0614	1.0512	1.0032	1	1.0346	1.0178	1.0192	1.0548	1.0126	1.019	1.058	1.0703		15	1.02929	0.00614796	0.0238109
76	1.0088	1.0258	0.99597	1.0293	1.0682	1.0719	1.0244	1.0547	0.99777	1.0556	1	1.094	1.0479	1.0171	1.0543		15	1.03638	0.00775772	0.0300455		1.0044	1.0222	1.0102	1.0628	1.062	1.0216	1.0038	0.99428	1.0241	1.003	1.0686	1.0137	1.0121	1.059	1.0679		15	1.02865	0.00701385	0.0271645
77	1	1.0239	1.0214	1.0306	1.0122	1.0234	1.0048	1	1.0046	1	0.99954	1.1099	1.0448	1.0025	1.0569		15	1.0223	0.00773801	0.0299692		1.0112	1.0141	1.0094	1.0313	1	1.029	1.0079	1	1.005	1	1.0774	1	1	1.0971	1.0262		15	1.02057	0.00758363	0.0293713
78	1.0445	1.027	1.0149	1.0204	1.0118	1.0646	1.0087	0.99917	0.98828	1.0056	1.0439	1.1129	1.0624	1.0233	1.0312		15	1.03058	0.00815465	0.0315828		1.0324	1.0229	1	1.0573	1.0399	1.0313	1.0495	1.0101	1	1.0049	1.0374	1.0024	1.0022	1.091	1.0313		15	1.02751	0.00666413	0.0258101
79	1.046	1.0322	1.0143	1.0191	1.0124	1.0607	1.0348	1.0136	0.98554	1.0091	1.0816	1	1.0612	1.0175	1		15	1.02587	0.00687307	0.0266193		1.0347	1.0262	1.0039	1.0595	1.0498	1.0162	1.0507	1.029	1.0056	1.006	1.0367	1.0251	1.0155	1.0942	1.0471		15	1.03335	0.00628548	0.0243435
80	1.0554	1.0308	1.0192	1.0205	1.033	1.0792	1.0325	1.0147	0.98654	1.0168	1.0825	1.0071	1.0576	1.0331	1.0019		15	1.03139	0.00703676	0.0272533		1.0424	1.0318	1.0035	1.0121	1.1067	1.0107	1.0584	1.0817	1.0061	1.02	1.0459	1.0178	1.0174	1.0193	1		15	1.03159	0.00790504	0.0306161
81	1.0304	1.0347	1.0018	1.0092	1.0328	1	1.038	1.013	1.0202	1.0259	1.1051	1.0374	1.0383	1.0442	1.0106		15	1.02944	0.00653226	0.0252993		1.0304	1	1.0172	1.0412	1.071	1.0123	1.0343	1.083	1.0032	1.0248	1.0152	1.0189	1.0195	1	1.004		15	1.025	0.00632832	0.0245095
82	1.0318	1.0075	1.0024	1.0013	1.0258	0.99539	1	1.0172	1.0206	1.0532	1.0459	1.0334	1.0356	1.0381	1.0203		15	1.0219	0.00461467	0.0178725		1.0313	1.0033	1.0251	1.0441	1.0793	1.0347	1.0351	1.116	1.0083	1.0289	1	1.0131	1.0329	1.0077	1.0379		15	1.03318	0.00783342	0.0303387
83	1.0727	1.0315	1.0104	1.0026	1.0232	0.99563	1.0249	1.0232	1.0155	1.0526	1.0467	1.0399	1.0323	1.0228	1.0215		15	1.0277	0.00507462	0.0196539		1.0438	1.0422	1.025	1.0847	1.0735	1.0221	1.0663	1.0698	0.99804	1.0258	1.0103	1.0139	1.0041	1.0018	1.0447		15	1.03507	0.0073016	0.028279
84	1.0031	1.0368	1.0019	1.0149	1.023	1.0114	1.0357	1.022	1.0028	1.0617	1.0637	1.029	1.0221	1.0384	1.0595		15	1.0284	0.00540069	0.0209168		1.0505	1.0422	1.0293	1.0947	1.2194	1.0235	1.0048	1.0692	0.99256	1.0302	1.0389	1.0149	1.006	1.0365	1.0477		15	1.04669	0.0140244	0.0543164
85	1	1.0488	1.0038	0.999	1.0362	1.0056	1	1.0333	1	1.0315	1.0973	1.06	1.0354	1.0325	1.0649		15	1.02989	0.00756884	0.029314		1.051	1.0458	1.0224	1.0987	1.2255	1.0068	1.0078	1.0269	0.99734	1.0237	1.0299	1.0085	1.0017	1.0467	1.0097		15	1.04016	0.0148389	0.0574707
86	1.0359	1.0172	1.0058	1	1.0364	1.0036	1.0783	1.0267	1.0089	1.0222	1.0966	1.0688	1.0327	1.042	1.0655		15	1.03604	0.00758362	0.0293712		1.0532	1.0505	1.0228	1	1.1708	1.0029	1	1.0199	1.0076	1.0127	1.0418	1.0038	1.0013	1.0738	1.0405		15	1.03344	0.0115001	0.0445397
87	1.0209	1.0224	1.0039	1.0412	1.036	1.0434	1.0762	1.0275	1.0717	1.0264	1.0895	1	1	1.0431	1.0664		15	1.03791	0.00722245	0.0279724		1.0104	1.0501	1.0132	1.0494	1.0287	1.0046	1.011	1.0192	1.0036	1.0166	1.0523	1.0057	1.0032	1	1.0424		15	1.02069	0.00488357	0.018914
88	1.0187	1	1.0069	1.0498	1	1.0374	1.0948	1	1.063	1	1.0851	1.0148	1.0196	1.0377	1.0568		15	1.03231	0.00818508	0.0317007		1.0114	1.0538	1.0091	1.054	1.0303	1	1.018	1.0341	1.0084	1.0144	1.005	1	1.013	1.0057	1.1012		15	1.02389	0.00710821	0.02753
89	1.0352	1.0052	1	1.0503	0.99786	1.0471	1.0926	1.0387	1.0245	1.0285	1.0813	1.0281	1.0181	1.0256	1.0572		15	1.03535	0.00704177	0.0272727		1.0051	1.0697	1.0102	1.08	1	1.0079	1.029	1	1.0018	1	1.0172	1.0036	1.0264	1.0155	1.0881		15	1.02363	0.00784504	0.0303837
90	1.007	1.0179	1.0114	1.067	1.0203	1	1.0622	1.0375	1	1.025	1.046	1.0336	1.0276	1.0283	1.0217		15	1.02703	0.00517183	0.0200304		1	1.0873	1.0174	1.1199	1.0062	1.0103	1.0328	1.0006	1.0078	1.0032	1.0206	1.0072	1.0284	1.0374	1.089		15	1.03121	0.0096576	0.0374037
91	1	1.0191	1.0155	1.033	1.0405	0.99531	1.0232	1.0632	0.99148	1.0792	1	1.0168	1.0247	1.0237	1		15	1.02171	0.00640552	0.0248085		1.0024	1.091	1	1.1244	1.0035	1.0131	1.041	1.053	1.0129	1.0083	0.99934	1.0104	1	1.0383	1.0789		15	1.03177	0.0100789	0.0390353
92	1.0426	1.0244	1.0098	1.0331	1.0395	1.0371	1.0218	1.074	1.0086	0.99409	0.99256	1.0339	1.0239	1.0304	1.0003		15	1.0244	0.00550573	0.0213236		1.0094	1.0853	1.0017	1.0812	1.0367	1.0128	1.0191	1.055	1.0168	1.003	1.0109	1.0079	1.0047	1.1042	1.0784		15	1.03514	0.00921639	0.0356949
93	1.034	1.0042	1.0285	1.0129	1.0235	1.0051	1.0158	1.072	1.0205	0.98591	1.1151	1.0223	1.0107	1.0123	1.0216		15	1.02563	0.00799083	0.0309484		1.0154	1.0544	1.0145	1.1064	1.0711	1.0155	1	1.0291	1	1.0058	1.0228	1.0117	1.0071	1.0525	1.0782		15	1.0323	0.00840434	0.0325499
94	1.029	1.0313	1.0326	1.0153	1.0092	1.0027	1.036	1.1015	1.0128	1.0526	1.047	1.0905	1.0408	1.0088	1.0409		15	1.03673	0.00733952	0.0284258		1.0193	1.0579	1.0064	1.109	1.065	1.0154	1.0053	1.0692	1.0056	1.004	1	1	1.0095	1.0509	1.0388		15	1.03042	0.00852977	0.0330357
95	1.0165	1.0367	1.0173	1.015	1.0091	1.0304	1.0093	1.0806	1.0213	1.0478	1.0372	1.1107	1.0404	1.015	1.0413		15	1.03524	0.00725229	0.028088		1	1.0478	1.0086	1.1101	1.1435	1.0136	1.0259	1.0732	1.0084	1.0079	1.01	1.0024	1.0111	1.0183	1.0195		15	1.03335	0.0110577	0.0428265
96	1.0201	1	1.0371	1.1054	1.0595	1.03	1.0603	1.0677	1.0193	1.1104	1.0453	1.1126	1.0147	1.04	1.0451		15	1.05117	0.00910792	0.0352748		1.0035	1.0143	1.1387	1.0218	1.0208	1.0364	1.0396	1	1.0173	1.06	1.0106	1.0553	1.0028	1.0104	1		15	1.02877	0.00926549	0.0358851
97	1.0169	1.0077	1.0426	1	1.0011	1.057	1.0558	1.0498	1.0443	1.0898	1.027	1.1201	1.0194	1.0376	1.0355		15	1.04031	0.00841316	0.032584		1.0163	1.0139	1.1401	1.0234	1.0458	1.0591	1.0187	1.0014	1	1.0503	1.0096	1.0418	1.0068	1	1.0107		15	1.02919	0.00934091	0.0361772
98	1.0199	1.0135	1.0842	1.0758	1.0033	1.0555	1	1.0439	1.0533	1.0431	1.0152	1.1068	1.0219	1.0427	1.0331		15	1.04081	0.00792232	0.030683		1.0275	1.0435	1.1597	1.019	1.0311	1	1.0181	0.98656	0.99555	1.0923	1	1.0434	1.0168	1.0149	1.0087		15	1.03047	0.0113519	0.0439656
99	1.0014	1.0505	1.0861	1.0777	1	1.024	1.0042	1.0638	1.0302	1.033	1.0156	1.0623	1.034	1.0368	1.0354		15	1.037	0.00690786	0.026754		1.0314	1.0542	1.2246	1.0631	1.0374	1.0252	1	1.0044	0.99143	1.0155	1.0037	1.0213	1.02	1.0222	1.0072		15	1.03478	0.0144732	0.0560545
100	1	1.0057	1.0892	1.0447	1.0163	1.0297	1.0021	1.0453	1.0436	1	1.0553	1.0654	1	1.0052	1.0025		15	1.027	0.00740849	0.028693		1.0277	1.0277	1.2255	1.0652	1.0356	1.1188	1.016	1.0036	0.98415	1.0107	1.0041	1	1.1096	1.0131	1.0651		15	1.04712	0.0162979	0.0631217

## Sheet: b-data
	control	ins36-39,daf-28 RNAi
	0.143082	0.0398419
	0.081926	0.0347677
	0.112616	0.0444161
	0.063806	0.0945161
	0.130423	0.0689774
	0.138058	0.0386971
	0.079726	0.0556452
	0.050287	0.0716193
	0.119397	0.0252581
	0.098073	0.0556129
	0.136262	0.144739
	0.088484	0.0165387
	0.105329	0.0303332
	0.233916	0.105977
	0.165277	0.105394
n=	15	15
Average	0.116444	0.0621556
SE	0.0117316	0.00937229
STDEV	0.0454365	0.0362987

## Sheet: c-traces
Time	control																n=	Average	SE	STDEV		ins36 RNAi																	n=	Average	SE	STDEV		ins38 RNAi
1	1.0139	1	1	1.0725	1.0278	1	1.0539	1.0722	1.0606	1.1487	1.0603	1.0205	1.0043	1	1.015		15	1.03665	0.0107525	0.0416444		1.1255	1	1.0448	1.0373	1.0142	1.0038	1.0129	1.0144	1.0621	1.0169	1.0199	1.0285	1.0442	1.0073	1.005	1.0256		16	1.0289	0.00774937	0.0309975		1	1.0094	1.0565	1	1.0451	1.0219
2	1.0149	1.0143	1.0118	1.0595	1.0234	1.013	1	1.0518	1.0324	1.0928	1.0256	1.0565	1.0059	1.0107	1.0166		15	1.02861	0.00660412	0.0255776		1.0333	1.0819	1.0445	1.0266	1	1.0028	1.0115	1.018	1.0571	1.0103	1.022	1.0324	1.0147	1.065	1.0092	1.0323		16	1.02885	0.00581683	0.0232673		1.0011	1	1.0864	1.0057	1.0286	1.0043
3	1.0212	1.0477	1.0142	1.0644	1.0474	1.0655	1.0354	1.0117	1.0354	1.0959	1.0379	1.0708	1.0355	1.0074	1.0241		15	1.04097	0.00640744	0.0248159		1.0008	1.0821	1	1.0376	1.0061	1	1.0102	1.0201	1.061	1.0147	1.0183	1.0681	1.0072	1.0726	1.0137	1.0641		16	1.02979	0.00736886	0.0294755		1.066	1.0279	1	1.0227	1.031	1
4	1.0257	1.0096	1.035	1.0315	1.0718	1.0713	1.0342	1	1	1.0958	1	1.0845	1.0218	1.0119	1.0496		15	1.03618	0.00820525	0.0317788		1.0147	1.0657	1.0092	1.0375	1.0364	1.0066	1.0104	1.0322	1.0681	1	1	1.0253	1.0095	1.0808	1.0084	1.0416		16	1.0279	0.00638362	0.0255345		1.0689	1	1.0022	1.0182	1.0297	1.0055
5	1.0279	1.0137	1.0349	1.1022	1.071	1.0722	1.0587	1.0283	1.0359	1.1168	1.0403	1.0976	1.0239	1.0188	1.0486		15	1.05272	0.00839668	0.0325202		1.0044	1.1357	1.021	1.0087	1.0214	1.0074	1.0196	1	1.073	1.0039	1.0014	1.0271	1.0177	1.0832	1	1.0186		16	1.02769	0.00940709	0.0376283		1.0172	1.0385	1.0945	1.0188	1.0262	1.0128
6	1.0248	1.0127	1.0177	1.0266	1.0797	1	1.0361	1.0238	1.0361	1.0346	1.015	1.0349	1.0245	1.0131	1.0116		15	1.02608	0.00471382	0.0182566		1.01	1.0426	1.0957	1.0719	1	1.0027	1.0105	0.9965	1.0191	1.0252	1.0395	1.0064	1.0051	1.0059	1.0351	1.0067		16	1.02331	0.00695837	0.0278335		1.1821	1.0378	0.99302	1.086	1.0587	1.0217
7	1.0138	1.0008	1.0187	1.0304	1.0562	0.99717	1.0254	1.0269	1.0359	1.0418	1.0244	1	1.0307	1.0012	1.0556		15	1.02393	0.00491655	0.0190417		1.0137	1.0175	1.0994	1.072	1.0129	1	1.0145	1.0012	1.036	1.0006	1.0529	1.0007	1.0156	1.005	1.0379	1.0084		16	1.02427	0.00718315	0.0287326		1.0472	1.0404	1.0119	1.0952	1.0537	1.0285
8	1.0145	1	1.0089	1.0099	1.0124	0.99457	1.035	1	1.0316	1.0457	1.0289	1.0102	1.0335	1	1.0692		15	1.01962	0.00532559	0.0206259		1.0058	1	1.1249	1.0384	1.0131	1.0235	1.03	1.0179	1.0366	1.0031	1.0216	1.0043	1.0135	1.0402	1.0354	1		16	1.02552	0.00750523	0.0300209		1.0781	1.0425	1.0151	1.0557	1.0689	1
9	1.014	1.002	1.0237	1.0097	1.0105	1.0327	1.0414	1.0361	1.031	1.0498	1	1.0599	1.0108	1.0329	1.0414		15	1.02639	0.00465241	0.0180187		1.0079	1.0046	1.0563	1.0421	1.0279	1.0375	1.002	1.0195	1.0453	1	1	1	1.0194	1.0958	1.0224	1.0067		16	1.02421	0.00657248	0.0262899		1	1.0082	1.0147	1.0587	1.0759	1.0536
10	1.0072	1.0108	1.025	1.0309	1.0896	1.0288	1.0271	1.0385	1.0239	1.0386	1.028	1.051	1.0192	1.0248	1.0468		15	1.03268	0.00508167	0.0196812		1.0279	1.0044	1.0599	1.0435	1.0059	1.0371	1	1.0417	1.0089	1.018	1.0082	1.0143	1.0226	1.0965	1.0271	1.0156		16	1.02698	0.00621203	0.0248481		1.0754	1	0.99119	1.0662	1.0518	1.058
11	1.0078	1.0113	1.0142	1.0123	1	1.0167	1.0296	1.006	1.0121	1	1.0285	1.0593	1.022	1.0264	1.0606		15	1.02045	0.00477389	0.0184892		1.0152	0.99682	1.013	1.0497	1.0046	1.0586	1.0275	1.0466	1	1.0208	1.0186	1.0161	1.0209	1.1649	1	1.0852		16	1.03366	0.0106191	0.0424764		1.0966	1.0248	1.0194	1.0375	1.0425	1.114
12	1	0.99465	1	1.0119	1.0577	1.0351	1.0357	1.0617	1.0117	1.0014	0.99668	1.0179	1.0094	1.0123	1.0473		15	1.01956	0.00578177	0.0223927		1.0174	1.0006	1	1.0503	1	1.121	1.0704	1.0124	1.005	1.002	1.0223	1.0125	1.0248	1.176	0.99898	1.0367		16	1.0344	0.0124622	0.0498486		1.0145	1	1.024	1	1.0481	1.1524
13	1.015	1.0198	1.002	1.0154	1.0565	1.0313	1.0203	1.0623	1.0495	1.0362	1.0388	1.0438	1	1.0326	0.99464		15	1.02788	0.00532	0.0206043		1.0114	1.0039	1.0041	1.0526	1.0076	1.1228	1.0626	1	1.0214	1.0117	1.0251	1.0264	1.0135	1.1785	1.0048	1.0411		16	1.03672	0.012263	0.0490519		1	0.98645	1.0232	1.0066	1.0438	1.1558
14	1.0167	1.0213	1.0066	1.0004	1.0573	1.1126	1.0419	1	1.0354	1.0644	1.0363	1.0506	1.0029	1.0413	1.0075		15	1.03301	0.00792665	0.0306998		1.0172	0.99864	1.0108	1.0726	1.0056	1.1897	1	1.0706	1.1098	1.0144	1	1.0269	1.0112	1.0866	1.0149	1		16	1.03931	0.0133539	0.0534154		1.0036	1.0358	1.0114	1.065	1.0244	1.0833
15	1.0074	1.0305	1.0164	1	1.0588	1.0249	1.0481	1.0412	1.0355	1.0646	1.0027	1.0263	1.051	0.98926	0.98944		15	1.02574	0.00631118	0.0244431		1.0192	1	1.0174	1.0714	1.016	1.1164	1.0269	1.0819	1.1116	1.0257	1.0173	1.0374	1	1.0565	1.0061	1.0124		16	1.03851	0.00945834	0.0378334		1.1241	1.0088	1.0194	1.0256	1.0277	1.0714
16	1.0053	0.99828	1.019	1.0058	1.0676	1.0224	1.0616	1.039	1	1.0163	1.0176	0.99203	1.0338	1	0.96814		15	1.01646	0.00674251	0.0261136		1.0029	1.0248	1.0221	1.0743	1.0101	1.1197	1.025	1.0972	1.084	1	1.0225	1.0086	1.0011	1.0605	1.0108	1.0038		16	1.03546	0.0096701	0.0386804		1.0274	1	1	1.0323	1.0154	1.0738
17	1.0074	1	1.0099	1.0171	0.99925	1.012	1.0748	1.0134	1.0145	1.0097	1.0141	0.99807	1.0371	1.02	0.97952		15	1.01379	0.00544009	0.0210694		1.009	1.0392	1	1.0203	1.0078	1.0361	1.021	1.0259	1.0346	1.0022	1.0979	1.0085	0.99729	1.0233	1	1		16	1.02019	0.00625509	0.0250204		1.0206	1.0556	1.0127	1.0641	1	1.1547
18	1	1.0056	1.0175	1.0168	0.98718	1.0351	1.0815	1.0028	1.0152	1.0118	1.0065	1.0317	1.0495	1.0644	1.0487		15	1.02495	0.00680126	0.0263412		1.0107	1.0379	1.0161	1.0134	1.0096	1.0901	1.0369	1.0388	1.0345	1.0163	1.0177	1	0.99927	1.0208	1.009	1.039		16	1.02438	0.00553836	0.0221534		1.0567	1.0798	1.0225	1.0416	1.0001	1.0451
19	1.0123	1.0243	1.0202	1.0109	1	1.035	1	1	0.99608	1.0156	1.0029	1	1.0513	0.99971	0.99037		15	1.01058	0.00425781	0.0164904		1	1.0299	1.0205	1.0161	1.0022	1.0943	1.0398	1.0134	0.9988	1.0154	1.0245	1.0071	1.0045	1.0265	1.0106	1.0428		16	1.02165	0.0058775	0.02351		1.0082	1.0805	1.0354	1.0186	1.0036	1.0473
20	1.014	1.026	1	1.019	1.1273	1	1.0538	1.0303	0.99462	1	1	1.0068	1.0548	1.0277	1		15	1.02362	0.00892477	0.0345655		1.0117	1	1.0104	1	1	1.0278	1.0489	1	1	1	1.0433	1	0.99931	1	1.0044	1.0382		16	1.0115	0.00440021	0.0176008		1	1	1	1	1	1
21	1.1271	0.99584	1.1358	1.0596	1.0378	1.0148	1.0611	1.019	1.1565	1.0069	1.0196	1.0927	1.0394	1	1.0379		15	1.0536	0.0133301	0.0516271		1.0128	0.99865	1	1.0032	1.0844	1	1	1.0115	1.0001	1.0226	1	1.0105	1.092	1.0236	1	1		16	1.01621	0.00732279	0.0292912		1.2546	1.1413	1.009	1.0799	0.99951	1.1051
22	1.1251	1.0052	1.1381	1.0606	1.0744	1.018	1.0519	1.0537	1.1729	1.0245	1.0091	1.1093	1.0621	1.1165	1.0665		15	1.07253	0.0129708	0.0502357		1.0676	1.0289	1.0043	1.0056	1.1049	1.0043	1.0046	1.124	1.0064	1.0632	1.0059	1.0346	1.0879	1.0311	1.0007	1.0079		16	1.03637	0.010152	0.040608		1.2608	1.1418	1.0222	1.0867	1.0096	1.1079
23	1.1376	1.178	1.181	1.1618	1.076	1.1119	1.0427	1.0436	1.1592	1.0526	1.0079	1.1463	1.0658	1.1129	1.0741		15	1.10343	0.014354	0.055593		1.0932	1.0702	1.0508	1.0542	1.1431	1.0336	1.0039	1.1548	1.0811	1.0646	1.0112	1.0349	1.0813	1.0821	1.0132	1.0686		16	1.06505	0.0106727	0.0426907		1.2552	1.1784	1.0685	1.111	1.0373	1.1193
24	1.159	1.1801	1.1975	1.1785	1.0946	1.1318	1.0505	1.0437	1.171	1.0655	0.97101	1.1576	1.204	1.1356	1.1436		15	1.1256	0.0172608	0.0668509		1.0939	1.0695	1.1705	1.147	1.1721	1.0661	1.1081	1.1656	1.0821	1.0812	1.0681	1.1545	1.1106	1.0711	1.0472	1.1063		16	1.10712	0.0105058	0.0420232		1.4312	1.1339	1.0762	1.1242	1.0377	1.088
25	1.1577	1.1699	1.1994	1.1599	1.1352	1.1384	1.0085	1.0489	1.1881	1.1086	0.98789	1.1758	1.2512	1.1435	1.1466		15	1.13464	0.018317	0.0709414		1.0991	1.1133	1.1757	1.1494	1.2109	1.0708	1.1139	1.1394	1.1948	1.1056	1.0727	1.0891	1.1671	1.0806	1.0481	1.1138		16	1.12152	0.0118114	0.0472454		1.3364	1.1328	1.0861	1.1311	1.0526	1.0911
26	1.1722	1.2027	1.1801	1.1607	1.1366	1.1309	1.0158	1.0458	1.2228	1.141	0.98813	1.151	1.2558	1.189	1.1523		15	1.14299	0.0191819	0.0742912		1.1957	1.1332	1.1579	1.3124	1.2096	1.0829	1.1734	1.1108	1.2146	1.1266	1.0063	1.0896	1.1593	1.081	1.0895	1.1264		16	1.14183	0.0177904	0.0711616		1.3349	1.2576	1.0631	1.2019	1.0402	1.1102
27	1.1421	1.2054	1.1533	1.1632	1.0941	1.1827	1.024	1.046	1.2246	1.1602	1.0238	1.1796	1.226	1.2087	1.2648		15	1.15323	0.0193856	0.0750802		1.1959	1.1332	1.1887	1.3409	1.2301	1.144	1.2192	1.119	1.2167	1.1491	1.0481	1.0943	1.1953	1.0858	1.1398	1.1631		16	1.16645	0.0173909	0.0695638		1.0989	1.3043	1.069	1.1679	1.0416	1.2142
28	1.1416	1.0778	1.1547	1.1485	1.1056	1.1921	1.0067	1.0074	1.2416	1.1971	1.0325	1.1986	1.0949	1.2229	1.4411		15	1.15087	0.0284334	0.110122		1.1913	1.1805	1.194	1.3433	1.196	1.1492	1.2262	1.1562	1.1544	1.1677	1.0512	1.0663	1.1979	1.0966	1.1409	1.1696		16	1.16758	0.0167911	0.0671642		1.1327	1.3016	1.0732	1.1749	1.054	1.2182
29	1.2126	1.2114	1.1221	1.1488	1.1066	1.1747	1.0091	1.0186	1.2046	1.2067	1.0341	1.2137	1.099	1.2346	1.4447		15	1.16275	0.0281098	0.108869		1.1704	1.1608	1.1531	1.3028	1.195	1.1297	1.1406	1.2471	1.1788	1.1684	1.145	1.0669	1.1898	1.1115	1.1018	1.1625		16	1.16401	0.0138965	0.0555859		1.1348	1.2119	1.0896	1.113	1.0518	1.2811
30	1.144	1.2147	1.1786	1.152	1.1126	1.1192	1.0175	1.0189	1.2539	1.2312	1.1287	1.2028	1.1404	1.2504	1.3893		15	1.17028	0.0243029	0.0941248		1.1702	1.1615	1.0481	1.2738	1.1743	1.1041	1.2253	1.2539	1.1818	1.2104	1.2508	1.035	1.2225	1.1852	1.1599	1.1255		16	1.17389	0.0172623	0.0690492		1.1099	1.2942	1.0941	1.1212	1.0539	1.2597
31	1.144	1.1484	1.1797	1.1564	1.1119	1.1295	1.0128	1.0062	1.2692	1.2725	1.2293	1.2225	1.1304	1.3145	1.3297		15	1.17713	0.0250512	0.0970231		1.2437	1.1478	1.0528	1.2758	1.1983	1.1093	1.2328	1.2465	1.2125	1.1828	1.253	1.0277	1.1975	1.1979	1.1611	1.1305		16	1.17938	0.0177965	0.071186		0.99755	1.2905	1.0865	1.1277	1.088	1.2643
32	1.169	1.0716	1.1493	1.1163	1.1126	1.0918	0.99996	1.0313	1.326	1.2712	1.2325	1.2547	1.1347	1.2446	1.33		15	1.16904	0.0266022	0.10303		1.2187	1.154	1.0857	1.267	1.1977	1.2393	1.1696	1.2324	1.1635	1.1833	1.3238	1.0283	1.1897	1.1914	1.1367	1.1101		16	1.1807	0.0178268	0.0713071		1.0022	1.253	1.0867	1.1631	1.0604	1.2538
33	1.1202	1.075	1.1641	1.0873	1.1157	1.1904	1.0086	1.0318	1.1841	1.2912	1.141	1.2307	1.0559	1.2589	1.3291		15	1.15227	0.0246716	0.0955527		1.2181	1.1554	1.1256	1.2099	1.2114	1.1808	1.1338	1.237	1.1674	1.1671	1.2138	1.1108	1.1993	1.181	1.1095	1.0638		16	1.16779	0.0120759	0.0483037		1.172	1.1701	1.0897	1.2139	1.0633	1.2909
34	1.1208	1.0404	1.1648	1.0594	1.117	1.2018	1.0169	1.021	1.1949	1.288	1.1895	1.2509	1.0743	1.2351	1.3319		15	1.15378	0.0256411	0.0993076		1.1878	1.1261	1.1307	1.2117	1.2217	1.1864	1.1412	1.1531	1.1086	1.1963	1.2147	1.0654	1.1949	1.1938	1.1108	1.0674		16	1.15691	0.0128229	0.0512917		1.1231	1.1662	1.0675	1.2207	1.064	1.2962
35	1.1405	1.0568	1.1486	1.0591	1.1173	1.162	1.0275	1.0273	1.3546	1.3397	1.1936	1.2132	1.0786	1.2278	1.3297		15	1.16509	0.0286263	0.110869		1.1564	1.1272	1.0942	1.2373	1.2215	1.1275	1.1342	1.1356	1.1436	1.1967	1.1378	1.066	1.1877	1.2065	1.1402	1.0403		16	1.14704	0.0134477	0.0537908		1.1313	1.0174	1.0964	1.0541	1.094	1.1927
36	1.1004	1.0606	1.153	1.0473	1.1208	1.1092	1.0365	1.0279	1.2941	1.3012	1.1049	1.2786	1.1077	1.2348	1.3179		15	1.15299	0.0267752	0.1037		1.1555	1.129	1.0756	1.2573	1.1999	1.0634	1.1818	1.1382	1.1485	1.1448	1.0617	1.0126	1.1496	1.1384	1.1449	1.0678		16	1.12931	0.015198	0.0607919		1.0759	1.0311	1.0979	1.061	1.0977	1.1542
37	1.1013	1.216	1.1535	1.0468	1.1153	1.1194	1.0203	1.011	1.3004	1.2399	1.2869	1.2993	1.0936	1.2192	1.359		15	1.17213	0.0285953	0.110749		1.1489	1.1041	1.0804	1.259	1.2012	1.0686	1.1897	1.1519	1.1306	1.1271	1.0617	1.002	1.1806	1.1504	1.1464	1.0704		16	1.12956	0.0159249	0.0636996		1.2192	1.0274	1.0691	1.0668	1.0876	1.1594
38	1.1072	1.1167	1.149	1.0462	1.1153	1.1007	1.0495	1.0247	1.2521	1.2466	1.2922	1.2769	1.098	1.1962	1.3547		15	1.16173	0.0261777	0.101386		1.1496	1.0956	1.1225	1.1813	1.2013	1.0363	1.1591	1.1139	1.0895	1.1274	1.0507	1.0027	1.1744	1.0825	1.1022	1.0901		16	1.11119	0.013586	0.0543442		1.2309	1.0227	1.0714	1.1569	1.076	1.1692
39	1.1242	1.1212	1.1403	1.0408	1.0996	1.1153	1.0586	1.0254	1.2992	1.2042	1.3369	1.3068	1.0677	1.1986	1.4972		15	1.17573	0.0341985	0.13245		1.1485	1.0979	1.1512	1.1277	1.2134	1.022	1.2063	1.1151	1.0951	1.1196	1.0008	1.022	1.2012	1.044	1.1517	1.0957		16	1.11326	0.0165585	0.0662339		1.1622	1.1191	1.0718	1.1573	1.0802	1.299
40	1.1255	1.0683	1.1406	1.0328	1.1025	1.0618	1.0746	1.0275	1.2983	1.0106	1.2631	1.3273	1.0808	1.1121	1.4049		15	1.14205	0.0314513	0.12181		1.128	1.1285	1.1562	1.1292	1.2093	1.0271	1.2144	1.0849	1.1836	1.1154	1.0004	1.0523	1.175	1.054	1.1533	1.0976		16	1.11933	0.01584	0.0633601		1.1906	1.1153	1.0544	1.1634	1.0954	1.3053
41	1.1771	1.047	1.1442	1.032	1.102	1.0377	1.0918	1.0275	1.1879	1.0078	1.269	1.3358	1.0851	1.0933	1.3988		15	1.1358	0.0304923	0.118096		1.1129	1.1057	1.1079	1.1731	1.2096	1.0008	1.328	1.0942	1.1785	1.1156	1.0157	1.0529	1.1702	1.0485	1.1348	1.0927		16	1.12132	0.0200809	0.0803238		1.2048	1.1209	1.0645	1.1018	1.1083	1.3237
42	1.1384	1.0515	1.1626	1.0385	1.1169	1.0267	1.101	1.0282	1.2779	1.0265	1.2124	1.2924	1.0783	1.1292	1.5367		15	1.14781	0.0356426	0.138043		1.1116	1.1084	1.1407	1.1991	1.2004	1.0145	1.3021	1.0944	1.1856	1.1445	1.0937	1.1319	1.1791	1.0567	1.0501	1.0435		16	1.12852	0.0183841	0.0735366		1.2984	1.1827	1.064	1.0436	1.1131	1.2804
43	1.1399	1.0195	1.1628	1.0227	1.1254	1.0127	1.0858	1.0417	1.2688	0.99561	1.0584	1.3116	1.0933	1.1575	1.4415		15	1.12915	0.0325857	0.126204		1.1103	1.0701	1.1456	1.2008	1.2118	1.0196	1.3107	1.1078	1.1086	1.1036	1.0929	1.0646	1.1675	1.0652	1.0516	1.0445		16	1.1172	0.0187645	0.0750582		1.2595	1.1792	1.0412	1.0488	1.1171	1.2871
44	1.1288	1.0916	1.1715	1.0218	1.1244	1.0539	1.0471	1.0206	1.209	1.0345	1.0636	1.2643	1.0977	1.1671	1.434		15	1.12866	0.0286343	0.1109		1.0892	1.0692	1.1525	1.1965	1.2123	0.98531	1.232	1.0985	1.0663	1.104	1.1886	1.0652	1.1644	1.0014	1.0771	1.0531		16	1.10973	0.0184411	0.0737644		1.2771	1.1178	1.0547	1.0693	1.099	1.3347
45	1.1666	1.0966	1.2004	1.0172	1.1084	1.0247	1.0554	1.0213	1.1768	1.0468	1.1936	1.3068	1.0971	1.1629	1.3392		15	1.13425	0.0257409	0.099694		1.0879	1.0721	1.1445	1.143	1.1818	0.98489	1.1741	1.0981	1.0737	1.1232	1.1429	1.0964	1.1448	0.99605	1.0526	1.0247		16	1.0963	0.0149699	0.0598795		1.1259	1.0979	1.0535	1.132	1.1043	1.3251
46	1.1683	1.1094	1.2007	1.0135	1.1284	1.0263	1.0354	1.0438	1.1601	1.0404	1.2017	1.3245	1.094	1.2287	1.3439		15	1.14127	0.0271142	0.105013		1.1071	1.0831	1.1492	1.1446	1.1495	0.98989	1.1815	1.137	1.082	1.1203	1.1421	1.1075	1.0155	1.0017	1.0541	1.0251		16	1.09314	0.0149531	0.0598123		1.0874	1.0954	1.0735	1.1374	1.0726	1.3326
47	1.1321	1.0366	1.1963	1.0125	1.1269	1.0132	1.0454	1.0263	1.2312	1.0176	1.2078	1.2431	1.0982	1.1927	1.3363		15	1.12775	0.0265149	0.102692		1.0975	1.0729	1.1519	1.1478	1.1002	0.96027	1.1488	1.1532	1.0066	1.1208	1.0199	1.108	1.0145	1.032	1.0735	1.038		16	1.07787	0.0151016	0.0604064		1.1048	1.283	1.0932	1.127	1.0645	1.2268
48	1.1551	1.0416	1.1606	1.0168	1.1075	1.0462	1.053	1.0271	1.1705	1.0199	1.1941	1.2417	1.0557	1.1861	1.2902		15	1.11774	0.0227477	0.0881015		1.0962	1.0761	1.1473	1.1167	1.1355	1.0337	1.2411	1.1524	1.0146	1.1137	1.0455	1.0411	1.024	1.0324	1.0668	1.036		16	1.08582	0.0154999	0.0619996		1.0521	1.2273	1.0914	1.1246	1.07	1.2709
49	1.1569	1.1557	1.1609	1.0067	1.0774	1.0426	1.0813	1.0269	1.1457	1.0382	1.1373	1.2564	1.0643	1.1733	1.2881		15	1.12078	0.0213323	0.0826198		1.0964	1.1015	1.1517	1.1184	1.1002	1.039	1.2483	1.1962	1.0467	1.1218	1.0449	1.0196	1.0977	1.0351	1.0684	1.0358		16	1.09511	0.0157805	0.0631219		1.1078	1.2257	1.0959	1.1296	1.0777	1.2785
50	1.1839	1.0376	1.1855	1.0058	1.0754	1.0428	1.0415	1.0204	1.1117	1	1.1429	1.311	1.0684	1.1623	1.2805		15	1.11131	0.0251463	0.0973913		1.1059	1.1284	1.1154	1.1081	1.0911	1.0866	1.2071	1.1954	1.0513	1.1226	1.1077	1.0199	1.0988	1	1.1002	1.0347		16	1.09832	0.0137769	0.0551077		1.1275	1.0986	1.1029	1.126	1.1362	1.1509
51	1.138	1.0428	1.1741	1.0388	1.0677	1.0089	1.0481	1.0212	1.0285	0.99054	1.0707	1.245	1.0728	1.1543	1.1194		15	1.08139	0.0182632	0.070733		1.1045	1.132	1.0743	1.0847	1.0786	1.1034	1.1255	1.1576	1.0607	1.0968	1.0241	1.048	1.0685	1.0495	1.0814	1.0739		16	1.08522	0.00853176	0.034127		1.1195	1.0601	1.1007	1.1602	1.1423	1.1157
52	1.1198	1.0864	1.1746	1.0646	1.0772	1	1.044	1.0413	1	0.98159	1.1332	1.257	1.0565	1.159	1.1492		15	1.08963	0.0195726	0.0758045		1.1292	1.1092	1.0782	1.0867	1.047	1.1091	1.1313	1.1173	1.0688	1.0719	1.024	1.0302	1.0577	1.0485	1.083	1.0733		16	1.07909	0.00832101	0.033284		1.26	1.0599	1.0624	1.1651	1.1493	1.1228
53	1.0842	1.0713	1.1595	1.0637	1.0747	1.0591	1.0125	1.0717	1.0473	1.0001	1.1384	1.0648	1.0604	1.097	1.1425		15	1.07648	0.0113929	0.0441246		1.1423	1.103	1.0258	1.0989	1.048	1.0365	1.1	1.1168	1.0296	1.1043	1.0423	1.0302	1.0612	1.0508	1.0584	1.1064		16	1.07216	0.00930789	0.0372315		1.2846	1.043	1.0476	1.1427	1.1248	1.324
54	1.0984	1.0769	1.1144	1.0861	1.0739	1.1109	1.0179	1.0726	1.0785	0.98324	1.1336	1.0207	1.065	1.0886	1.1944		15	1.08101	0.0130196	0.0504247		1.141	1.1066	1.0259	1.0764	1.0357	0.99422	1.0964	1.0932	1.0399	1.0786	1.0609	1.0103	1.0848	1.0885	1.0399	1.1001		16	1.06703	0.00986984	0.0394794		1.2378	0.98565	1.0454	1.0444	1.131	1.2034
55	1.11	1.0738	1.1149	1.1034	1.0843	1.0974	1	1.0769	1.0394	1.0839	1.1881	1.0016	1.0731	1.1153	1.1741		15	1.08908	0.0134239	0.0519907		1.1305	1.056	1.0294	1.0786	1.0242	0.99931	1.1011	1.0638	1.0221	1.0622	1.0615	1.0115	1.0877	1.0844	1.0414	1.0992		16	1.05956	0.009123	0.036492		1.1483	0.98702	1.0382	1.0485	1.1281	1.2116
56	1.0754	1.0751	1.125	1.1025	1.0811	1.1132	1.032	1.0886	1.0318	1.09	1.1928	1.0096	1.0768	1.1093	1.1678		15	1.0914	0.0124956	0.0483951		1.0876	1.0124	1.0381	1.0521	1.0252	1.029	1.0881	1.0216	1.0299	1.0638	1.0715	1.0114	1.0944	1.0522	1.0857	1.1156		16	1.05491	0.00816556	0.0326622		1.1724	1.0101	1.0421	1.0561	1.1712	1.2203
57	1.0895	1.0808	1.1164	1.1386	1.0947	1.0415	1.0361	1.0895	1.0946	1.071	1.2021	1.0177	1.0385	1.1006	1.1869		15	1.09323	0.0135571	0.0525064		1.0865	1.0157	1.0557	1.0857	1.0218	1.0373	1.0515	1.0219	1.0414	1.0518	1.0982	1.0084	1.0645	1.0391	1.1205	1.1		16	1.05625	0.00838387	0.0335355		1.0772	1.007	1.04	1.0943	1.1777	1.119
58	1.0908	1.094	1.1172	1.1075	1.0694	1.0302	1.0622	1.0768	1.066	1.0395	1.172	1.0175	1.042	1.0577	1.1841		15	1.08179	0.0124036	0.0480391		1.0983	1.0566	1.0588	1.0883	1.0475	1.0426	1.055	1	1.0071	1.0376	1.0997	1.0223	1.0187	1.0302	1.122	1.099		16	1.05523	0.00918722	0.0367489		1	1.0103	1.0421	1.0982	1.0868	1.127
59	1.0324	1.0703	1.102	1.1068	1.0657	1.0635	1.0831	1.0263	1.0411	1	1.1756	1.0267	1.0454	1.0442	1.179		15	1.07081	0.0134231	0.0519874		1.1355	1.0504	1.0604	1.0742	1.0486	1.0792	1	1.0008	1	1.0396	1.1612	1.0219	1.0282	1.0776	1.2481	1.082		16	1.06923	0.0164734	0.0658938		1.0223	1.0435	1.0482	1.0875	1.0514	1.1472
60	1.0888	1.0759	1.1228	1.0612	1.0472	1.0001	1.0859	1.0272	1	0.98754	1.0856	1.0517	0.99803	1.0363	1.1372		15	1.0537	0.0119257	0.0461881		1.1346	1.0539	1.0254	1.113	1.0716	1.0738	1.0249	1.03	1.0124	1.0314	1.1394	1.0269	1.026	1.0522	1.1578	1.062		16	1.06471	0.0117226	0.0468903		1.008	0.99246	1.0465	1.0538	1.0572	1.0582
61	1.0898	1.0232	1.1238	1.0514	1.0503	1	1.0528	1.0448	0.98324	1.0639	1.0963	1.0264	1	1.0135	1.1109		15	1.04869	0.0109439	0.0423857		1.0825	1.0333	1.0281	1.1161	1.0589	1.0792	1.027	1.0556	1.1149	1.022	1.1423	1.0322	1	1.0011	1.1593	1.061		16	1.06334	0.0121823	0.0487293		1.0363	0.99781	1.0657	1.0572	1.0703	1.0662
62	1.0736	1	1.1151	1.0509	1.0461	1.0435	1.0519	1.0234	1.041	1.0519	1.0984	1.0368	1.0031	1.0543	1.107		15	1.05313	0.0087248	0.033791		1.0594	1.0457	1.0024	1.1312	1.06	1.0828	1.0852	1.0418	1.0452	1.0246	1.1449	1.0315	1.0132	1.0917	1.1155	1.0684		16	1.06522	0.0103039	0.0412155		1.0645	1.0737	1.08	1.0711	1.0611	1.0363
63	1.0689	1.0052	1.127	1.0326	1.0354	1.0312	1.0532	1.0243	1.0641	1.0439	1.0946	1.0334	1.0462	1.0826	1.053		15	1.05304	0.00795273	0.0308008		1.0588	1.0491	1	1.1264	1.0425	1.0717	1.0743	1.0435	1.059	1	1.063	1	1.0322	1.0357	1.045	1.0733		16	1.04841	0.00813267	0.0325307		1.0683	1.0426	1.0786	1.0664	1.0669	1
64	1.0694	1.0029	1.127	1.057	1.0394	1.0381	1.0379	1.0903	1.0439	1.0723	1.1221	1.0701	1.0263	1.094	1.0888		15	1.0653	0.00905695	0.0350774		1.0485	1.0592	1.0022	1.13	1.0653	1.077	1.0756	1.0082	1.033	1.0364	1.0673	1.0009	1.0434	1.0247	1.0463	1.0725		16	1.04941	0.00829644	0.0331858		1	1.0509	1.0495	1.0696	1.0802	1.008
65	1.033	1.0227	1.102	1.0568	1.0346	1	1.0001	1.0674	1	1.0469	1.1227	1.0819	1.0288	1.1097	1.0862		15	1.05285	0.0105399	0.0408209		1.0294	1	1.0132	1.0853	1.0664	1.0515	1.0855	1.0323	1.0199	1.0396	1.0704	1	1.0591	1.0703	1.035	1.0682		16	1.04538	0.00707389	0.0282956		1.0396	1.0298	1.0304	1	1.0527	1.048
66	1	1.028	1.1049	1.0196	1.0231	1.0764	1	1.0683	1.0706	1.0415	1.0604	1.0784	1.0202	1.1361	1.1213		15	1.05659	0.0109812	0.0425299		1.0291	1.0031	1.0302	1.0448	1.0699	1.1176	1.075	1.0341	1.0333	1.0402	1.0734	1.0042	1.0163	1.0034	1.0249	1.0683		16	1.04174	0.00793176	0.031727		1.0412	1	1.0298	0.99879	1.0582	1.0831
67	1.00296	0.99999	1.1027	1.0321	1.0052	1.0746	1.0294	1.0965	1.0343	1	1.0011	1.0943	1.0311	1.0696	1.0608		15	1.04231	0.00977885	0.0378733		1.0447	1.0403	1.0324	1.0487	1.0581	1.123	1.0758	1.0486	1.0127	1.0318	1.0795	1.0295	1	1.0927	1.026	1.0677		16	1.05072	0.00782975	0.031319		1.0227	1.011	1.0132	1.0015	1.0246	1.0939
68	1.0249	1.0085	1.0705	1.0322	1	1.0094	1.0305	1.0182	1.0798	1.0555	1	1.1075	1.0324	1.063	1.0598		15	1.03948	0.00824289	0.0319246		1	1	1.0396	1	1.0591	1.118	1.0484	1.022	1	1.0349	1.1329	1.0288	1.0133	1.0583	1.044	1.0408		16	1.04001	0.00980854	0.0392342		1.0742	1.0602	1.0059	1.049	1.017	1
69	1.0426	1.0137	1.0555	1.0364	1.0145	1.024	1.0238	1.019	1.0767	1.0507	1.0088	1.0777	1.0565	1.049	1.0409		15	1.03932	0.00567559	0.0219815		1.0001	1.0036	1.0039	0.99982	1.033	1.1117	1.0474	1.0234	1.0121	1.0072	1.1317	1.0304	1.0166	1.0669	1.0672	1		16	1.03469	0.0101796	0.0407184		0.97936	1.0474	1.0061	1.0188	1.0219	1.076
70	1.0424	1.0045	1.0321	1.0608	1.0123	1.016	1.0339	1.0112	1.0374	1.0202	1.0488	1.0806	1	1.0273	0.9994		15	1.02846	0.0059792	0.0231573		1.0184	1.0319	1.0066	1.0043	1.0235	1.117	1.0481	1.0055	1.0221	1	1.1406	1.1089	0.9986	1.0594	1.0682	0.9998		16	1.04081	0.0114852	0.0459409		0.97847	1.0603	1	1.0221	1.0296	1.0909
71	1.0832	1.0544	1.0742	1.0613	1.0124	1.0194	1.0361	1.0498	1.06	0.98798	1.0464	1.0946	0.99953	1.0221	1		15	1.04009	0.00836108	0.0323823		1.0113	1.016	1.0025	1.0039	1.0244	1.0836	1.0711	1.004	1.0618	1.0022	1.0459	1.1091	1.0094	1.0107	1.0182	1.0108		16	1.03031	0.00837894	0.0335158		1.0263	1.0294	1.0622	1.0745	1.0255	1.0654
72	1.0045	1.0598	1.0309	1.0294	1.0108	1.0246	1.0568	1.0506	1.082	0.98523	1.0384	1.0792	1.0402	1	1.0614		15	1.03692	0.00741642	0.0287237		1.0119	1.0205	1.0075	0.99734	1.0185	1.0836	1.1441	1.0048	1.0731	1.0313	1.1015	1.0419	0.99938	1.0542	1.0021	1.027		16	1.03867	0.0105812	0.0423249		1	1.0124	1.0633	1.0816	1.0299	1.0866
73	1.0044	1.0053	1.0276	0.99913	0.99852	1.016	1.0599	1	1.0523	1.0608	1.0243	1.0906	1.0466	1.0141	1.0676		15	1.03114	0.0076465	0.0296148		1.0253	1.0208	1.0114	1.0033	1	1.0885	1.1452	1	1.0996	1.0457	1.1128	1	0.99927	1.0496	1.0029	1.0276		16	1.0395	0.0117492	0.0469969		1.0904	1.023	1.0705	1.0866	1	1.1052
74	1.0145	1	1	1	1.0188	1	1.0629	1.0299	1	1.0329	1.0221	1.1056	1.0445	1.0103	1.0698		15	1.02742	0.00811137	0.0314152		1.0226	1.0185	1.0028	1	1.0008	1.0516	1.1205	1.0176	1.0479	1.0479	1.0694	1.0014	1.009	1.0175	1	1.0087		16	1.02726	0.0082493	0.0329972		1.1243	1.0016	1.0398	1.0345	1.0028	1.0908
75	1.0082	1.0205	0.9979	1.0166	1.0179	1.0774	1.0394	1.0305	1.0103	1.0335	1.0491	1.0809	1.0332	1.0336	1.0287		15	1.03185	0.00601068	0.0232793		1.0239	1.0235	1	1.023	1.0074	1.0578	1.0716	1.0175	1.0579	1.0136	1.0161	1.081	1	1.0386	1.0918	1.0189		16	1.03391	0.0072778	0.0291112		1.1018	1	1.0413	1	1.0066	1.1154
76	1.0088	1.0258	0.99597	1.0293	1.0682	1.0719	1.0244	1.0547	0.99777	1.0556	1	1.094	1.0479	1.0171	1.0543		15	1.03638	0.00775772	0.0300455		1.03	1.0387	1.0057	1.0313	1.0127	1.0624	1.0735	1.0162	0.99867	1.0099	1.0295	1.0805	1.0103	1.0372	1.0926	1.0212		16	1.0344	0.00711873	0.0284749		1.0682	1.0051	1.0178	1.007	1.021	1.137
77	1	1.0239	1.0214	1.0306	1.0122	1.0234	1.0048	1	1.0046	1	0.99954	1.1099	1.0448	1.0025	1.0569		15	1.0223	0.00773801	0.0299692		1.0229	1.0384	1.0157	1.077	1.0136	1.0317	1.0577	1.0255	1.0773	1.0137	1.0262	1.0835	1.0204	1.0233	1.055	1.0233		16	1.03782	0.00605557	0.0242223		1.0878	1.0534	1.0164	1.0229	1.0483	1.0844
78	1.0445	1.027	1.0149	1.0204	1.0118	1.0646	1.0087	0.99917	0.98828	1.0056	1.0439	1.1129	1.0624	1.0233	1.0312		15	1.03058	0.00815465	0.0315828		1.0251	1.0438	1.0402	1.0304	1.0473	1.0436	1.0416	1.0259	1.0867	1.0047	0.99671	1.0411	1.0181	1.0136	1.0632	1		16	1.03263	0.00589604	0.0235842		1.0164	1.1016	1.0175	1.0225	1.0521	1.1114
79	1.046	1.0322	1.0143	1.0191	1.0124	1.0607	1.0348	1.0136	0.98554	1.0091	1.0816	1	1.0612	1.0175	1		15	1.02587	0.00687307	0.0266193		1.014	1.0374	1.0475	1.0397	1.0263	1.048	1.0446	0.99742	1.0222	1	1.0136	1	1.0269	1.0157	1.0641	1.0045		16	1.02512	0.00504122	0.0201649		1	1.1023	1.0172	1.0319	1.0691	1.1337
80	1.0554	1.0308	1.0192	1.0205	1.033	1.0792	1.0325	1.0147	0.98654	1.0168	1.0825	1.0071	1.0576	1.0331	1.0019		15	1.03139	0.00703676	0.0272533		1	1.0598	1.0442	1.0178	1.0278	1	1	1	1	1.007	1	1.0039	1.037	1.0475	1.0262	0.99575		16	1.01668	0.0052279	0.0209116		1.0188	1.0897	1	1.0603	1.0624	1.0735
81	1.0304	1.0347	1.0018	1.0092	1.0328	1	1.038	1.013	1.0202	1.0259	1.1051	1.0374	1.0383	1.0442	1.0106		15	1.02944	0.00653226	0.0252993		1.0032	1.0652	1.0213	1.0098	1.0056	1.029	1.028	1.0022	1.0082	1.0141	1.0487	1.0268	1.028	1.0833	1.0177	0.99655		16	1.02423	0.00594567	0.0237827		1.0539	1	1.0002	1.03	1.0664	1.0202
82	1.0318	1.0075	1.0024	1.0013	1.0258	0.99539	1	1.0172	1.0206	1.0532	1.0459	1.0334	1.0356	1.0381	1.0203		15	1.0219	0.00461467	0.0178725		1.015	1.0637	1.029	1.018	1.0043	1.033	1.0323	1.0133	1.0122	1.0021	1.0694	1.0207	1.0181	1.0898	1.019	1.0034		16	1.02771	0.00634281	0.0253712		1.1683	0.99952	1.0124	1.041	1.0642	1.0395
83	1.0727	1.0315	1.0104	1.0026	1.0232	0.99563	1.0249	1.0232	1.0155	1.0526	1.0467	1.0399	1.0323	1.0228	1.0215		15	1.0277	0.00507462	0.0196539		1.0045	1.059	1.0235	1.0002	1.0067	1.0442	1.1141	1.0249	1.011	1.0093	1.0387	1.0248	1.0272	1.0459	1	1		16	1.02713	0.00738397	0.0295359		1.1933	1.0231	1.0208	1.0073	1.0214	1
84	1.0031	1.0368	1.0019	1.0149	1.023	1.0114	1.0357	1.022	1.0028	1.0617	1.0637	1.029	1.0221	1.0384	1.0595		15	1.0284	0.00540069	0.0209168		1.0084	1.0641	1.0008	1	1.0186	1.067	1.103	1.0285	1.0187	1	1.0096	1.0242	1.024	1	1.0345	1.0134		16	1.02592	0.00726172	0.0290469		1.2452	1.0682	1.0203	1.0194	1.0258	1.1344
85	1	1.0488	1.0038	0.999	1.0362	1.0056	1	1.0333	1	1.0315	1.0973	1.06	1.0354	1.0325	1.0649		15	1.02989	0.00756884	0.029314		1.0266	1.0539	1.0077	1.0055	1	1.0711	1.1069	1.0517	1.0508	1.0264	1.021	1.012	1	1.0109	1.0366	1.0224		16	1.03147	0.0073133	0.0292532		1.2277	1.0679	1.0089	1.0308	1.0179	1.1524
86	1.0359	1.0172	1.0058	1	1.0364	1.0036	1.0783	1.0267	1.0089	1.0222	1.0966	1.0688	1.0327	1.042	1.0655		15	1.03604	0.00758362	0.0293712		1.024	1.0015	1.0261	1.0209	1.0035	1.0678	1.0986	1.0553	1.046	1.0288	1	1.0151	1.007	1.0361	1.0256	1.0291		16	1.03034	0.00657882	0.0263153		1.2497	1.1292	1.0004	1.0166	1	1.1871
87	1.0209	1.0224	1.0039	1.0412	1.036	1.0434	1.0762	1.0275	1.0717	1.0264	1.0895	1	1	1.0431	1.0664		15	1.03791	0.00722245	0.0279724		1.0276	1.0056	0.99642	1.0409	1.0066	1.0625	1.103	1.0786	1.0533	1.0183	1.0569	1	1.0174	1.03	1.0599	1.0101		16	1.03545	0.00775138	0.0310055		1.1994	1.1051	1	1.009	1.0054	1.3037
88	1.0187	1	1.0069	1.0498	1	1.0374	1.0948	1	1.063	1	1.0851	1.0148	1.0196	1.0377	1.0568		15	1.03231	0.00818508	0.0317007		1.0181	1	1.0015	1.0444	1.0015	1.0667	1.1038	1.075	1.0244	1.0324	1.0495	1.0198	1.0376	1.0458	1.0627	1.0194		16	1.03766	0.00729236	0.0291694		1.1058	1.1053	1.0432	1.0198	1.0029	1.3205
89	1.0352	1.0052	1	1.0503	0.99786	1.0471	1.0926	1.0387	1.0245	1.0285	1.0813	1.0281	1.0181	1.0256	1.0572		15	1.03535	0.00704177	0.0272727		1.0136	1.0441	1	1.0377	1	1.0206	1	1.0768	1.0169	1.0309	1.1628	1.0207	1.0426	1.0725	1.0459	1.0128		16	1.03737	0.0102154	0.0408618		1.1137	1.0976	1.0304	1.0492	1.0109	1.1634
90	1.007	1.0179	1.0114	1.067	1.0203	1	1.0622	1.0375	1	1.025	1.046	1.0336	1.0276	1.0283	1.0217		15	1.02703	0.00517183	0.0200304		1.016	1.0473	1.0414	1.0186	1.0229	1.0159	1.0545	1.0626	1.0232	1.0406	1.0561	1.0118	1.0468	1.0437	1.0274	1		16	1.03305	0.00459453	0.0183781		1.0338	1.0598	1.0304	1.0286	1.0172	1.1181
91	1	1.0191	1.0155	1.033	1.0405	0.99531	1.0232	1.0632	0.99148	1.0792	1	1.0168	1.0247	1.0237	1		15	1.02171	0.00640552	0.0248085		1	1.0353	1.044	1.0216	1.02	1.0203	1.051	1.0632	1.0435	1.0226	1.0444	1.0751	1.03	1.0629	1.0306	1.0075		16	1.03575	0.00519229	0.0207692		1.0106	1.0606	1.0444	1.0379	1.0125	1.1299
92	1.0426	1.0244	1.0098	1.0331	1.0395	1.0371	1.0218	1.074	1.0086	0.99409	0.99256	1.0339	1.0239	1.0304	1.0003		15	1.0244	0.00550573	0.0213236		1.0041	1.0146	1.0157	1	1.0121	1	1.0979	1.0346	1.0264	1.0196	1.0423	1.0748	1.0332	1.0227	1	1.0336		16	1.02698	0.00676202	0.0270481		1	1.0201	1.0613	1	1.034	1.1427
93	1.034	1.0042	1.0285	1.0129	1.0235	1.0051	1.0158	1.072	1.0205	0.98591	1.1151	1.0223	1.0107	1.0123	1.0216		15	1.02563	0.00799083	0.0309484		1.005	1.0166	1.0095	1.0142	1	1.0063	1.09	1.0309	1.0318	1.0134	1	1.0431	1.0186	1.0423	1.0052	1.0408		16	1.02298	0.00581381	0.0232552		1.1738	1.0436	1.0612	1.0258	1.0409	1.0333
94	1.029	1.0313	1.0326	1.0153	1.0092	1.0027	1.036	1.1015	1.0128	1.0526	1.047	1.0905	1.0408	1.0088	1.0409		15	1.03673	0.00733952	0.0284258		1.0262	1.0551	1.01	1.0182	1.0448	1.011	1.087	1	1	1.0114	1.0014	1.0708	1.0253	1.0627	1.0084	1.0462		16	1.02991	0.0069106	0.0276424		1.1303	1.0452	1.0449	1.0326	1.0241	1.0426
95	1.0165	1.0367	1.0173	1.015	1.0091	1.0304	1.0093	1.0806	1.0213	1.0478	1.0372	1.1107	1.0404	1.015	1.0413		15	1.03524	0.00725229	0.028088		1.0137	1.0478	1.0442	1.0349	1.0418	1.0335	1.0965	0.99271	1.0791	1.0091	1.0912	1.0704	1.027	1.0385	1.0303	1.046		16	1.04354	0.0071879	0.0287516		1.1043	1.0165	1.0435	1.04	1.0345	1
96	1.0201	1	1.0371	1.1054	1.0595	1.03	1.0603	1.0677	1.0193	1.1104	1.0453	1.1126	1.0147	1.04	1.0451		15	1.05117	0.00910792	0.0352748		1	1.0261	1.0828	1	1.0288	1	1	1.0189	1	1.0228	1.0105	1.0809	1	1.0448	1.0111	1.0203		16	1.02169	0.00674394	0.0269758		1.0827	1.0156	1.084	1.0188	1.042	1.0047
97	1.0169	1.0077	1.0426	1	1.0011	1.057	1.0558	1.0498	1.0443	1.0898	1.027	1.1201	1.0194	1.0376	1.0355		15	1.04031	0.00841316	0.032584		1.0448	1.0205	1.0078	1.011	1.0365	1.0124	1.0007	1.0204	1.0373	1.0281	1.0106	1.0255	1.0056	1	1.0138	1.0215		16	1.01853	0.00331966	0.0132786		1	1.0656	1.0644	1.0153	1.0406	1.0057
98	1.0199	1.0135	1.0842	1.0758	1.0033	1.0555	1	1.0439	1.0533	1.0431	1.0152	1.1068	1.0219	1.0427	1.0331		15	1.04081	0.00792232	0.030683		1.0503	1.0097	1	1.0118	1.0383	1.0131	1.0081	1.0438	1.0402	1.0308	1	1.0006	1.0079	1.0052	1.0207	1.0595		16	1.02125	0.00490926	0.019637		1.0444	1.0575	1.0775	1.0187	1.0475	1.0088
99	1.0014	1.0505	1.0861	1.0777	1	1.024	1.0042	1.0638	1.0302	1.033	1.0156	1.0623	1.034	1.0368	1.0354		15	1.037	0.00690786	0.026754		1.0549	1.0055	1.0608	1.0207	1.0222	1.0026	1.0074	1.0335	1.0096	1.0372	1.0013	1	1.0132	1.043	1.0194	1.0649		16	1.02476	0.00544839	0.0217936		1.0145	1	1.0089	1.0099	1.0124	0.99457
100	1	1.0057	1.0892	1.0447	1.0163	1.0297	1.0021	1.0453	1.0436	1	1.0553	1.0654	1	1.0052	1.0025		15	1.027	0.00740849	0.028693		1.0684	1	1.0937	1.0195	1.0293	1.003	1.0079	1.0339	1.0427	1.0428	1.0003	1.0334	1.0207	1.0778	1.0214	1.0655		16	1.03502	0.00715802	0.0286321		1.014	1.002	1.0237	1.0097	1.0105	1.0327
[truncated: 93 more columns]

## Sheet: c-data
	control	ins36 RNAi	ins38 RNAi	ins39 RNAi	daf-28 RNAi	ins-37 feeding RNAi	ins-37 injection RNAi
	0.143082	0.131355	0.170956	0.058287	0.119913	0.087574	0.053561
	0.081926	0.117261	0.159326	0.118658	0.169581	0.063319	0.089084
	0.112616	0.181835	0.070232	0.14017	0.079658	0.057468	0.061084
	0.063806	0.055436	0.120542	0.085445	0.110406	0.085294	0.034929
	0.130423	0.064121	0.069278	0.099116	0.211127	0.068403	0.038065
	0.138058	0.142519	0.219048	0.130158	0.063439	0.034832	0.05561
	0.079726	0.146526	0.097382	0.205665	0.129674	0.062129	0.078407
	0.050287	0.115084	0.146729	0.082797	0.07931	0.066258	0.034519
	0.119397	0.094029	0.162206	0.055481	0.117378	0.046913	0.022361
	0.098073	0.057181	0.060658	0.215006	0.069777	0.034845	0.02931
	0.136262	0.142884	0.045913	0.260574	0.136461	0.030787	0.020774
	0.088484	0.082502	0.136748	0.141968	0.128642	0.029097	0.039597
	0.105329	0.091339	0.100348	0.194384	0.149474	0.036103	0.039184
	0.233916	0.075603	0.108658	0.055184	0.228823	0.038229	0.043655
	0.165277	0.103318	0.124965	0.075697	0.089834	0.120276	0.038136
		0.174216		0.072084	0.097152	0.058932	0.08051
n=	15	16	15	16	16	16	16
Average	0.116444	0.110951	0.119533	0.124417	0.123791	0.0575287	0.0474241
SE	0.0117316	0.00994491	0.012313	0.016045	0.0119406	0.00624479	0.00515907
STDEV	0.0454365	0.0397797	0.0476879	0.06418	0.0477623	0.0249792	0.0206363

## Sheet: d-traces
Time	control																n=	Average	SE	STDEV		ins1-5 RNAi																n=	Average	SE	STDEV		ins11-15 RNAi
1	1.0204	1.046	1.0424	1.115	1.0076	0.98888	1.0404	1.0075	1.0596	1.0178	1.002	1.0326	1.1135	1.0303	0.99946		15	1.0349	0.00973339	0.0376973		1.0564	1.0273	1.0319	1.0113	1.0879	1.0283	1.0733	1.1224	1.0865	1.1088	1.0237	1.0246	1.0687	1.1536	1.0184		15	1.06154	0.0111875	0.043329		1.0011	1.0231	1.0262	1.048	1.007	1.0132	1.0334
2	1.0359	1.0622	1.0387	1.1186	1.0148	1.052	1.0431	1.0057	1.0668	1.0168	1.0063	1.0824	1.0982	1.0501	1.0037		15	1.04635	0.00900948	0.0348935		1.0652	1	1.0237	1.0289	1.0438	1.0115	0.99476	1	1.0193	1.0133	1.0869	1.0817	1.0615	1.0468	1		15	1.03182	0.00795312	0.0308023		1.0038	1	1.0336	1.0343	0.99721	1.0152	1.0354
3	1.0227	1.0658	1.0339	1.1442	1.0166	1.1057	1.0387	1.0052	1.0586	1.0243	1.0044	1.0839	1.1399	0.9988	0.99541		15	1.04921	0.0127462	0.0493657		1	1.1289	1.0059	1.0142	1.0653	1.0134	1.0098	1.0131	1.0312	1.0146	1.0863	1.0885	1.0348	1.0178	1.0066		15	1.03536	0.00996326	0.0385876		1.0102	1.0133	1.0404	1.0406	0.99584	1.0055	1.0244
4	1.0219	1.076	1.0687	1.0961	1.0255	1.1047	1.04	1.0304	1.0447	1.04	0.99595	1.042	1.143	1	0.99724		15	1.04841	0.0109164	0.0422791		1.0296	1.1373	1.0163	1	1.081	1.0089	1	1.016	1.0501	1.0233	1.0789	1.0766	1	1.0151	1.0097		15	1.03619	0.0104003	0.0402803		1	1.015	1.0319	1.0419	1.0239	1.0122	1.0404
5	1.0247	1	1.065	1.0926	1.0909	1.0713	1	1.0399	1.0506	1.0431	1	1.0491	1.1345	1.0007	1.0293		15	1.04611	0.0102886	0.0398477		1.0329	1.1875	1.021	1.0001	1.0455	1.0108	1.0102	1.0107	1.0483	1.0303	1.041	1.049	1.0029	1.0286	1.0014		15	1.03468	0.011793	0.0456742		1.002	1.0255	1	1.0328	0.9931	1.0142	1.042
6	1.0029	1.0992	1.0266	1.0286	1.0376	1	1.0643	0.97645	1.0333	1.1133	1.0984	1.0504	0.99831	1	1.001		15	1.03536	0.0108885	0.0421711		1.0457	1.0234	1.1147	1.0209	1.035	1.0011	1	1.012	1.0809	1.0231	1.0411	1.0551	1.0247	1.0189	0.9978		15	1.03296	0.00818812	0.0317125		1	1.0295	1.0857	1	1	1.0252	1.0326
7	1.0576	1.0564	1.088	1.0916	1.0017	1.0036	1.0863	1.0429	1.046	1.1076	1.1239	1.0537	1.0385	1.0061	1		15	1.05359	0.0103053	0.0399121		1.0606	1.0156	1.0052	1.0453	1	1.0136	1	1.0148	1	1	1.0283	1.0911	1.0572	1.0628	1		15	1.0263	0.00766541	0.029688		0.99268	1.0291	1.0941	1.0142	1.02557	1	1.0283
8	1.0557	1.0498	1.1025	1.1075	1.0118	1.1325	1.0854	0.98361	1.0722	1.0914	1.1224	1	1.064	1.022	1.0728		15	1.06491	0.0115751	0.0448301		1.0675	1.0454	1.0353	1.0715	1.0663	0.9953	1.0383	1.052	1.0117	1.0533	1	1.0251	1	1	1.1227		15	1.03896	0.00911808	0.0353142		1.0031	1.0099	1.0235	1.0473	1.05507	1.0047	1.0596
9	1.0404	1.0313	1.0939	1.0999	1.0034	1.0861	1.124	1	1.0476	1.093	1.1428	1.0916	1.1328	1.0579	1.0963		15	1.07607	0.0114178	0.0442209		1.06	1.0019	1.0438	1.0993	1.0505	1	1.2362	1.046	1.0221	1.0475	1.0191	1.0286	1.0541	1.0074	1.0687		15	1.05235	0.0148589	0.0575483		1	1.0014	1.0376	1.0501	1.03998	1.0709	1.0047
10	1	1.061	1.0557	1.0622	0.99483	1.0968	1.14	1.0096	1.0094	1	1.0109	1.097	1	1.1951	1.0908		15	1.05489	0.0155096	0.0600683		1.0623	1	1.0379	1	1.0196	1.0403	1.2564	1.0458	1.0602	1.0205	1.0104	1.0308	1.0665	1.0445	1.0581		15	1.05022	0.0157681	0.0610696		1.0457	1	1.0447	1.0594	1	1.0045	1
11	1.0955	1.055	1	1.0062	1	1.1373	1.0902	1.0129	1.0273	1.1743	1.0096	1.1333	1.0237	1.2176	1.1037		15	1.07244	0.0180312	0.0698345		1.048	1.0204	1	1.069	0.99884	1.0513	1.3968	1.072	1.0386	1.0539	1	1	1.1925	1.0544	1.1017		15	1.07316	0.0264764	0.102543		1	1.0218	1.0595	1.0716	1.06163	1.018	1.0688
12	1.083	1	0.99443	1	1.0245	1.0652	1	1.0038	1	1.0613	1	1.1644	1.0242	1.0277	1.1511		15	1.03998	0.0142736	0.0552814		1.0433	1.022	1.0058	1.0813	1	1.0553	1.1345	1.0239	1.0433	1.0545	1.024	1.0209	1.2614	1.0666	1.0143		15	1.05674	0.0170794	0.0661483		1.014	1.0769	1	1.0952	1.0629	1	1.0024
13	1.0206	1.0206	1.0466	1.052	1.0289	1.0748	1.0022	1.0176	1.0607	1.0791	1.1138	1.1716	1.1094	1.0097	1.1343		15	1.06279	0.0130496	0.0505409		1.0317	1.0333	1.0361	1	1.0402	1.0405	1.1515	1.0256	1.0407	1.0482	1.0192	1.023	1.2802	1.0811	1.0203		15	1.05811	0.0182592	0.0707177		0.98786	1.0768	1.0049	1.106	1.02805	1.0508	1
14	1.0179	1.0177	1.0658	1.0712	1.0289	1	1.094	1.0226	1.0664	1.2216	1.1123	1.0839	1.1363	1.0303	1.1825		15	1.07676	0.0165905	0.0642547		1.0142	1.0457	1.0518	1.0928	1.0441	1.0264	1.0784	1	1.0197	1.058	1	1.043	1.1415	1.0851	1		15	1.04671	0.0103526	0.0400953		1	1.109	1.0153	1	0.993149	1.5156	1.0532
15	1.0091	1.0138	1.0649	1.0704	1.0108	1.1097	1.0762	1.0053	1.0853	1.2531	1.0443	1.0629	1.1829	1.0979	1.2324		15	1.08793	0.0202065	0.0782595		1.0144	1	1.0538	1.1056	1	1.0195	1.0921	1.0343	1.0237	1.0612	1.0229	1.1144	1	1.1002	1.0645		15	1.04711	0.010494	0.040643		1.0324	1.0738	1.0123	1.0261	1	1.3443	1.1504
16	1.1109	1.0195	1.0589	1.0647	0.99273	1.1125	1.0681	1.0837	1.1099	1.2747	1.1343	1.07	1.1027	1.1071	1.1258		15	1.0957	0.0162747	0.0630315		1	1.0071	1.0409	1.0947	1.0178	1.0163	1.1072	1.0433	1.0282	1	1.0263	1.1164	1.0143	1.0458	1.1019		15	1.04401	0.0105344	0.0407997		1.0097	1.0753	1.0156	1.0429	1.03514	1.1679	1.149
17	1.1073	1.0185	1.0605	1.0667	0.99134	1.1252	1.0813	1.0899	1.1104	1.0737	1.1328	1.122	1.1297	1.0448	1.1044		15	1.0839	0.0108408	0.0419862		1.0091	1.0429	1.0377	1.1034	1	1.0143	1.0977	1.0437	1	1.0183	0.99385	1.0808	1.0494	1.0545	1.0083		15	1.03693	0.0091597	0.0354754		1	1.0305	1.0024	1.0567	1.04968	1.2126	1.0835
18	1	1.0264	1.063	1.0697	0.99546	1.0869	1.0107	1	1	0.982	1.1908	1	1.0592	1.0478	1.0775		15	1.04063	0.0139681	0.054098		1.0152	1.028	1.0375	1.1179	1.0179	1.0066	1.0811	1.0112	1.0086	1.0212	1.014	1.0394	1.0394	1.0316	1		15	1.03131	0.00802063	0.0310637		1.0214	1.0311	1.0075	1.076	1.05472	1	1.0966
19	1.1724	1.0268	1.0871	1.0945	1	1.0901	1	1.0735	1.0462	1	1.1379	1.0061	1.0067	1.06	1.0343		15	1.05571	0.0137906	0.0534107		1.0015	1.0284	1.0406	1.1019	1.0265	1.0033	1.0946	1.0236	1.0454	1.0106	0.98859	1.0141	1.0523	1.0116	1.0317		15	1.03165	0.00828517	0.0320883		1.0624	1.0342	1.0104	1.0964	1.07494	1.0731	1.0964
20	1.161	1.0264	1.0545	1.0621	1.001	1.0625	1.0418	0.97089	1.0507	1.061	1.1363	1.0387	1.031	1	1.0574		15	1.05035	0.0124477	0.0482096		1	1	1	1	1	1	1	1	1	1	1	1	1	1	1		15	1	0	0		1	1	1	1	1	1	1
21	1.1555	1	1.0588	1.0668	0.987	1	1.0031	1.2979	0.9977	1.0673	1.1957	1.0629	1	1.0994	1.0081		15	1.06668	0.0229974	0.0890686		1.0526	1.0073	1.0874	1.0118	1.0156	1.1148	1.102	1.183	1.0134	1.0059	1.0156	1.1116	1.127	1.1039	1.0354		15	1.06582	0.0144781	0.0560733		1.0131	1.069	1.0603	1.0989	1.05107	1.2598	1.113
22	1.1856	1.0307	0.99236	1	1.0919	1.0127	0.99359	1.2657	1.0732	1.1483	1.1446	1.0684	1.0695	1.1218	1.0935		15	1.08612	0.0200927	0.0778189		1.1267	1.0062	1.1565	1.1128	1.0244	1.1378	1.1145	1.1961	1.0454	1.038	1.0677	1.113	1.1391	1.2007	1.0602		15	1.10261	0.0155297	0.0601462		1.1069	1.1405	1.0642	1.116	1.07937	1.2969	1.1138
23	1.1612	1.0298	1	1.0077	1.1857	1.113	0.97406	1.4996	1.0824	1.3037	1.143	0.99885	1.0941	1.0659	1.3171		15	1.13174	0.0376291	0.145737		1.3305	1.0505	1.1784	1.1398	1.0686	1.1124	1.2055	1.1794	1.1311	1.1404	1.1782	1.1916	1.1707	1.1297	1.107		15	1.15425	0.017011	0.0658835		1.104	1.2079	1.1257	1.116	1.11738	1.2345	1.3211
24	1.1575	1.0176	1.1543	1.0119	1.2055	1.0866	1.0692	1.5299	1.169	1.3116	1.1906	1.0948	1.1446	1.077	1.3524		15	1.1715	0.035536	0.13763		1.4878	1.1353	1.1885	1.1436	1.1151	1.1133	1.2326	1.1458	1.1422	1.1519	1.1902	1.1532	1.1774	1.1419	1.1438		15	1.17751	0.0235483	0.0912022		1.1146	1.2109	1.1519	1.1159	1.11876	1.1123	1.1888
25	1.1538	1.056	1.1714	1.0289	1.4984	1.1135	1.0602	1.5513	1.6128	1.3739	1.161	1.0996	1.2288	1.0985	1.6805		15	1.25924	0.0574896	0.222656		1.3707	1.2206	1.1503	1.1208	1.1218	1.1021	1.245	1.1565	1.1551	1.2433	1.1941	1.1546	1.1882	1.1936	1.1665		15	1.18555	0.0171933	0.0665895		1.1467	1.2949	1.1565	1.1287	1.14406	1.182	1.1905
26	1.2408	1.0544	1.2012	1.0588	1.5206	1.1186	1.0592	1.2622	1.6319	1.2348	1.1593	1.1399	1.2554	1.2039	1.9553		15	1.27309	0.0640818	0.248188		1.374	1.254	1.2	1.0939	1.1277	1.1302	1.7552	1.2339	1.0852	1.2786	1.1945	1.1149	1.3552	1.1682	1.1104		15	1.23173	0.0441103	0.170839		1.1919	1.2884	1.2081	1.26	1.12631	1.1437	1.0618
27	1.2385	1.0758	1.2054	1.0628	1.5448	1.1608	1.0197	1.2876	1.5979	1.2422	1.1773	1.3816	1.3242	1.3166	1.996		15	1.30875	0.0645577	0.250031		1.3787	1.2506	1.2033	1.2957	1.1139	1.1303	2.3021	1.4572	1.0954	1.296	1.2009	1.1343	1.3193	1.1792	1.2807		15	1.30917	0.0757056	0.293207		1.1992	1.2881	1.1907	1.2103	1.12643	1.3444	1.078
28	1.2455	1.0662	1.2125	1.0697	1.5399	1.202	1.012	1.5229	1.3584	1.2085	1.2392	1.3866	1.4715	1.3424	1.745		15	1.30815	0.0520681	0.201659		1.3223	1.3009	1.2158	1.309	1.118	1.1659	2.3227	1.4686	1.0879	1.2903	1.1949	1.1353	1.3295	1.1817	1.3008		15	1.31624	0.0764473	0.296079		1.4236	1.2558	1.196	1.2195	1.19421	1.1737	1.0803
29	1.2401	1.0641	1.2538	1.1109	1.3865	0.95839	1.062	1.3143	1.3776	1.141	1.2374	1.4405	1.5012	1.1144	1.5746		15	1.25179	0.0462182	0.179002		1.325	1.4483	1.3575	1.3754	1.1107	1.1513	1.7866	1.6892	1.0772	1.2126	1.1672	1.0922	1.4392	1.2314	1.2172		15	1.31207	0.0545397	0.211231		1.3602	1.2621	1.182	1.1052	1.13739	1.1486	1.1203
30	1.2394	1.0957	1.2579	1.1146	1.4062	1.14	1.1758	1.3393	1.054	1.1479	1.2616	1.4099	1.6106	1.2555	1.5909		15	1.27329	0.0439144	0.17008		1.2768	1.4449	1.337	1.3757	1.1297	1.1509	1.6848	1.2495	1.0869	1.2326	1.1689	1.132	1.4732	1.2415	1.0761		15	1.2707	0.0434537	0.168296		1.3643	1.2577	1.1852	1.1029	1.24673	1.2982	1.0813
31	1.2083	1.1237	1.269	1.1255	1.3428	1.1907	1.1678	1.1494	1.0543	1.093	1.2533	1.4139	1.5053	1.2794	1.45		15	1.24176	0.0350104	0.135595		1.2817	1.3901	1.3463	1.3438	1.1315	1.1199	1.6979	1.2578	1.0983	1.2238	1.1793	1.1329	1.4827	1.1793	1.0888		15	1.26361	0.0433763	0.167996		1.3291	1.2306	1.1908	1.1077	1.19415	1.6678	1.0842
32	1.2508	1.121	1.2277	1.0835	1.7443	1.1893	1.1512	1.0772	1.0705	1.14	1.2515	1.3924	1.5332	1.1813	1		15	1.22759	0.0505678	0.195848		1.284	1.4759	1.3476	1.3609	1.0794	1.1023	1.5386	1.2877	1.1508	1.3552	1.1815	1.2275	1.3379	1.1761	1.1221		15	1.2685	0.0351975	0.136319		1.3755	1.248	1.1423	1.1978	1.20134	1.646	1.2551
33	1.2515	1.1439	1.2314	1.0867	1.764	1.2163	1.2208	1.0953	1.2824	1.1469	1.3242	1.462	1.4218	1.1763	0.99657		15	1.25467	0.0482732	0.186961		1.3396	1.4725	1.2571	1.36	1.0814	1.1013	1.4478	1.2812	1.1609	1.3803	1.1796	1.3014	1.3568	1.1847	1.1357		15	1.26935	0.0320678	0.124198		1.3759	1.2389	1.1361	1.2692	1.20046	1.409	1.3248
34	1.2963	1.1675	1.2059	1.0608	1.5495	1.278	1.2134	1.1699	1.1735	1.1765	1.3174	1.4651	1.4497	1.1979	1.3619		15	1.27222	0.0348266	0.134883		1.3301	1.4194	1.3265	1.3138	1.0812	1.1205	1.4575	1.2885	1.2605	1.3873	1.1648	1.3022	1.3641	1.2879	1.1453		15	1.28331	0.0286656	0.111021		1.31	1.1354	1.1416	1.2714	1.22509	1.6346	1.3288
35	1.3024	1.1643	1.2118	1.0662	1.243	0.9294	1.251	1.4935	1.1914	1.1947	1.3155	1.6369	1.4741	1.2927	1.5271		15	1.28627	0.0476611	0.184591		1.3323	1.4633	1.3281	1.3299	1.086	1.129	1.5779	1.2499	1.1927	1.3762	1.1607	1.2366	1.3028	1.2635	1.4988		15	1.30185	0.0355718	0.137769		1.2187	1.1684	1.18	1.2116	1.1616	1.6237	1.3971
36	1.3151	1.1161	1.215	1.069	1.2519	1.1717	1.1954	1.5132	1.4423	1.2019	1.262	1.7569	1.4363	1.1538	1.5295		15	1.30867	0.0488619	0.189241		1.3083	1.4601	1.3514	1.328	1.1152	1.1276	1.7542	1.236	1.2029	1.4032	1.1565	1.2002	1.2852	1.2717	1.5741		15	1.31831	0.0449946	0.174263		1.2162	1.1085	1.1966	1.2526	1.16099	1.4593	1.1377
37	1.3155	1.14	1.2374	1.091	1.2529	1.2325	1.1888	1.4833	1.3794	1.2265	1.3391	1.7594	1.5027	1.174	1.0908		15	1.29422	0.0463265	0.179422		1.2982	1.5203	1.343	1.2796	1.1134	1.1463	1.764	1.2423	1.1458	1.3985	1.1324	1.2008	1.291	1.2666	1.5831		15	1.31502	0.0476714	0.18463		1.168	1.0739	1.2022	1.2524	1.15138	1.0537	1.1414
38	1.3224	1.1367	1.1838	1.097	1.2356	1	1.3082	1.1688	1.3981	1.1553	1.3372	1.4881	1.5253	1.0855	1.2272		15	1.24461	0.0388336	0.150402		1.3004	1.349	1.3449	1.3354	1.1553	1.1433	1.6422	1.3363	1.0896	1.4119	1.1234	1.2024	1.1148	1.256	1.5304		15	1.28902	0.041092	0.159149		1.1903	1.0594	1.161	1.1079	1.1964	1.0519	1.1646
39	1.3021	1.1738	1.1467	1.0995	1.2379	1.3183	1.3015	1.1785	2.1933	1.1621	1.3739	1.4036	1.5631	1.0832	1.2294		15	1.31779	0.0706515	0.273632		1.226	1.3465	1.3069	1.333	1.1009	1.1416	1.4903	1.3471	1.0987	1.4394	1.1184	1.1575	1.09355	1.2638	1.2221		15	1.24572	0.0331647	0.128446		1.1856	1.0801	1.1774	1.1444	1.19651	1.2324	1.0548
40	1.2615	1.1385	1.1275	1.1299	1.0925	1.3778	1.2949	1.2511	1.8379	1.1234	1.2323	1.4048	1.5709	1.1013	1.0174		15	1.26411	0.0555185	0.215022		1.2219	1.3793	1.3342	1.3033	1.098	1.1561	1.4972	1.3537	1.0956	1.4681	1.1001	1.1579	1.09743	1.2447	1.2267		15	1.24895	0.0350111	0.135597		1.2599	1.0863	1.1825	1.143	1.1442	1.0818	1.0584
41	1.2688	1.1351	1.1241	1.1261	0.99861	1.5216	1.3816	1.4241	1.8562	1.1184	1.2306	1.2558	1.4916	1.1145	1		15	1.26981	0.0596778	0.231131		1.2239	1.383	1.3364	1.2	1.0955	1.1753	1.4769	1.2701	1.289	1.4366	1.1015	1.0884	1.1466	1.183	1.4337		15	1.25599	0.0339865	0.131629		1.3117	1.0624	1.1753	1.3425	1.1554	1.0843	1.1413
42	1.2602	1.1296	1.1266	1.1282	1.0454	1.5571	1.4675	1.4269	1.1541	1.1248	1.2241	1.2291	1.3222	1.1082	1.0084		15	1.22083	0.0411928	0.159539		1.2881	1.3807	1.3271	1.19762	1.0943	1.1733	1.4589	1.187	1.2996	1.462	1.09824	1.1322	1.1747	1.1902	1.5111		15	1.265	0.0354099	0.137142		1.3048	1.0663	1.1503	1.4205	1.15669	1.0214	1.081
43	1.2844	1.1662	1.0867	1.0879	1.0502	1.6111	1.4209	1.0985	1.1567	1.1078	1.2081	1.2294	1.3024	1.1255	1.2078		15	1.20957	0.038436	0.148862		1.2632	1.3051	1.3327	1.2442	1.0907	1.1566	1.4644	1.1932	1.1898	1.3849	1.09982	1.2266	1.1788	1.1529	1.5151		15	1.2532	0.0325812	0.126187		1.2441	1.073	1.1545	1.4185	1.11	1.1283	1.0846
44	1.2922	1.1627	1.0286	1.0294	1.0912	1.6207	1.4474	1.079	1.162	1.105	1.2064	1.1783	1.3207	1.2175	1.2688		15	1.21399	0.0414442	0.160513		1.2655	1.2974	1.3352	1.2438	1.098	1.1009	1.4782	1.0416	1.0574	1.2932	1.1039	1.2268	1.1188	1.0694	1.1868		15	1.19446	0.032295	0.125078		1.2579	1.0513	1.1598	1.4241	1.18377	1.1344	1.1992
45	1.3327	1.1206	1.0305	1.031	1.0369	1.6229	1.4692	1.0732	1.2955	1.1111	1.3164	1.1657	1.2714	1.2028	1.288		15	1.22453	0.0442274	0.171292		1.2843	1.2959	1.3188	1.2416	1.0961	1.0989	1.4986	1.0911	1.0662	1.3116	1.1006	1.1667	1.1317	1.0761	1.0789		15	1.19047	0.0330116	0.127853		1.2501	1.1137	1.1758	1.1957	1.1865	1.0594	1.2574
46	1.3513	1.1097	1.0339	1.0342	1.0448	1.6592	1.4357	1.1656	1.7442	1.0432	1.2573	1.1654	1.1898	1.2202	1.3552		15	1.25398	0.0570683	0.221025		1.3055	1.2797	1.2753	1.2378	1.0922	1.0779	1.5031	1.0975	1.075	1.2387	1.1111	1.1749	1.1356	1.1044	1.0815		15	1.18601	0.0311323	0.120575		1.2808	1.1208	1.1792	1.1947	1.14245	1.0667	1.2615
47	1.3599	1.1064	0.99864	0.99878	1.1185	1.6206	1.432	1.2131	1.7395	1.0298	1.2557	1.2032	1.1052	1.0629	1.2481		15	1.23282	0.0573206	0.222002		1.3083	1.2497	1.278	1.279	1.0825	1.0818	1.4907	1.0869	1.0814	1.1355	1.1167	1.1751	1.0996	1.1735	1.0396		15	1.17855	0.0313958	0.121595		1.331	1.1193	1.1843	1.1232	1.06096	1.1498	1.2981
48	1.3344	1.1211	1	1	1.1389	1.6528	1.4044	1.1972	1.8368	1.0353	1.2176	1.17	1.1384	0.9665	1.2739		15	1.23249	0.0631187	0.244458		1.2539	1.2489	1.2599	1.2775	1.0339	1.0798	1.5689	1.2392	1.1905	1.1453	1.1031	1.1787	1.1446	1.1817	1.0708		15	1.19845	0.0329168	0.127486		1.3222	1.0853	1.1152	1	1.06348	1.5295	1.1863
49	1.3326	1.0941	1.0047	1.0046	1.1506	1.6688	1.3241	1	1.7287	1.1285	1.1701	1.1693	1.1048	0.97932	1.2313		15	1.2061	0.0588538	0.22794		1.2223	1.2257	1.284	1.2626	1.0303	1.0942	1.5727	1.2479	1.2175	1.1553	1.1107	1.1385	1.1487	1.1646	1.0742		15	1.19661	0.0328723	0.127314		1.2115	1.0915	1.0173	1.0004	1.08638	1.5423	1.1898
50	1.3413	1.0911	1.0452	1.0451	1.1026	1.549	1.1378	1.3472	1.7093	1.1459	1.1686	1.1152	1.1178	1	1.2607		15	1.21179	0.0514298	0.199187		1.2254	1.2224	1.287	1.2611	1.0494	1.0781	1.3983	1.4734	1.2164	1.1542	1.1166	1.1387	1.2359	1.0784	1.1246		15	1.20399	0.0307572	0.119122		1.1801	1.1152	1.0475	1.0251	1.09664	1.4994	1.3317
51	1.3416	1.0815	1.0458	1.0456	1.0763	1.5176	1.1625	1.3211	1.4309	1.1517	1.1925	1.1406	1.1083	1.2785	1.408		15	1.22017	0.0393349	0.152344		1.2085	1.2223	1.24	1.2609	1.0507	1.076	1.4189	1.2809	1.226	1.1439	1.1	1.1	1.3635	1.187	1.184		15	1.20417	0.0266124	0.103069		1.1723	1.1431	1.0079	1.076	1.09707	1.1203	1.1195
52	1.3339	1.0846	1.0396	1.0395	1.0898	1.5149	1.039	1.0612	1.0207	1.1685	1.2053	1.1394	1.0702	1.2937	1.0852		15	1.1457	0.0358999	0.13904		1.2252	1.2	1.2543	1.3116	1.0475	1.0551	1.4216	1.2921	1.1759	1.2617	1.112	1.1124	1.3686	1.1621	1.1894		15	1.21263	0.0280531	0.108649		1.0787	1.1482	1.0084	1.078	1.08265	1.3558	1.1222
53	1.3081	1.0818	1.0231	1.023	1.06652	1.5337	1.016	1.2105	1	1.192	1.2039	1.2072	1.0814	1.1344	1.1148		15	1.14643	0.0361299	0.139931		1.1705	1.2179	1.2575	1.2662	1.0228	1.0577	1.597	1.0976	1.1385	1.3143	1.1171	1.1129	1.3045	1.1	1.1704		15	1.19633	0.036614	0.141805		1.0563	1.1853	1.0222	1.2225	1.07194	1.3678	1.0897
54	1.2598	1.0808	1.0216	1.0216	0.9743	1.6005	1.0446	1.1908	1.0412	1.1976	1.1301	1.2469	1.0303	1.3627	1.16515		15	1.15786	0.0424922	0.164571		1.1768	1.219	1.2057	1.2678	1.0174	1.0558	1.759	1.0489	1.1479	1.3127	1.1182	1.1249	1.1689	1.1081	1.1		15	1.18874	0.045786	0.177328		1.0498	1.1746	1	1.2224	1.06833	1.5533	1.0835
55	1.2003	1.0388	1	1	0.9872	1.5828	1.0409	1.1681	1.0399	1.1465	1.1965	1.2453	1.0741	1.377	1.0971		15	1.1463	0.04193	0.162394		1.0734	1.19763	1.178	1.2624	1.015	1.059	1.7617	1.0604	1.1312	1.3244	1.1091	1.1109	1.174	1.1	1.1074		15	1.17764	0.0466839	0.180806		1.0416	1.1572	0.99893	1.2263	1.02925	1.3481	1.0856
56	1.2593	1.0366	1.0103	1.0103	0.97053	1.1788	1	1.1402	1.013	1.1034	1.1952	1.2367	1.0833	1.2025	1.08981		15	1.102	0.0245178	0.0949571		1.185	1.2	1.151	1.1708	1.0158	1.067	1.5319	1	1.1489	1.3206	1.0742	1.1137	1.1	1.2352	1.1876		15	1.16678	0.033843	0.131073		1.0632	1.1782	1.0046	1.1346	1.00881	1.3587	1.0395
57	1.2622	1.0593	1.0064	1.0065	0.94702	1.3407	1.0924	1.1356	0.97437	1.1081	1.2144	1.1802	1.0787	1.334	1		15	1.11599	0.0327235	0.126738		1.1905	1.2047	1.1557	1.1017	0.99982	1.0653	1.4018	1.0113	1.1588	1.3203	1.0695	1.195	1.1203	1.2091	1.3381		15	1.16946	0.0301604	0.116811		1.0575	1.2334	1.0061	1.1558	1	1.0601	1.1337
58	1.2019	1.0018	1.0365	1.0366	0.96072	1.3174	1.0886	1	1.0281	1.1276	1.1676	1.1783	0.9939	1.3461	1.0385		15	1.10157	0.0306338	0.118644		1.1355	1.1956	1.0781	1.1098	0.99859	1.068	1.4037	1.0251	1.1687	1.3419	1.0597	1.0933	1.126	1.2309	1.3405		15	1.15836	0.0315923	0.122356		1.1194	1.2139	1.005	1.1609	0.995868	0.99445	1.1349
59	1.1937	1	1.0388	1.0388	0.99312	1.1789	1.189	1.2452	1.004	1.0355	1.1665	1.1327	1.0006	1.3756	1.1698		15	1.11748	0.0291069	0.112731		1.1353	1.193	1.0874	1.0855	1.0012	1.0664	1.1981	1.0923	1.152	1.2375	1.051	1.1015	1.2069	1.1789	1.2946		15	1.13877	0.02045	0.0792024		1.2049	1.0989	1.04	1.069	1.05317	1	1
60	1.1977	1.0286	1.035	1.0351	1.05087	1.1924	1.2192	1.2616	0.93882	1.0395	1.2343	1.0512	1.003	1.1977	1.1587		15	1.10958	0.0263164	0.101923		1.1398	1.1913	1.0846	1.1021	1.0152	1.0649	1	1.1759	1.1627	1.2437	1.0475	1.092	1.2007	1.1562	1.1166		15	1.11955	0.0182038	0.0705032		1.1997	1.0917	1.032	1	1.04097	1.6782	1.0415
61	1.1813	1.0407	1.0656	1.0657	1.0044	1.1675	1.2158	1.4838	1.2767	1.0775	1	1.0494	1.0008	1.2069	1.1241		15	1.13068	0.0337296	0.130634		1.08	1.2595	1.0265	1.1079	1.0154	1.0681	1.0012	1.1941	1.1421	1.1	1.0401	1.1199	1.2069	1.1	1.1		15	1.10411	0.0189015	0.0732053		1.1626	1.0757	1.0333	1.0056	1	1.5985	1.042
62	1.1815	1.0386	1.0463	1.0464	1	1	1.2594	1.4921	1.2576	1.0208	0.99914	1.0802	1.0066	1.3588	1.1489		15	1.12909	0.0391818	0.15175		1.0868	1.2564	1.0263	1.0542	1.0127	1.0554	1.0044	1.0572	1.1	1.126	1.0236	1.1202	1.3156	1.1236	1.1285		15	1.09939	0.0226268	0.0876333		1.0589	1	1	1.0337	1.05064	1.6041	1.0832
63	1.1863	1.0433	1.0461	1.0462	1.0171	1.0148	1.2533	1.504	1.154	1.0242	1.0359	1.1328	0.9219	1.414	1.1413		15	1.12901	0.040857	0.158238		1.0472	1.1794	1.0165	1.0642	1.0203	1.0543	1.0988	1.0261	1.011	1.1412	1.0222	1.1351	1.3921	1.1378	1.445		15	1.11941	0.0343841	0.133169		1.0559	1.065	1.026	1.0147	1.04305	1.8694	1.0738
64	1.2038	1.0641	1.0261	1.0261	1.2277	0.99233	1.2514	1	1	1.0286	1.0901	1.1307	0.994	1.4229	1.0518		15	1.10064	0.032202	0.124718		1.0072	1.1334	1.0046	1.0862	1.0222	1.0378	1.1001	1.0424	1.0059	1.2529	1.0178	1.0519	1.3976	1.1168	1.4059		15	1.11218	0.0347617	0.134632		1	1.0525	1.0317	1.0232	1.11333	1.4642	1.0756
65	1.1999	1.0596	1.0025	1.0026	1.2157	1.0642	1.2309	1.3327	0.99888	1.0235	1.09	1.1623	0.9991	1.2883	1.0305		15	1.11338	0.0296326	0.114767		1	1.1177	1.0247	1.0472	1.0177	1.004	1.1074	1.021	1.0612	1.3364	1	1.0521	1.3581	1.1098	1.4442		15	1.11343	0.0373669	0.144721		1.0128	1.007	1.0491	1.0359	1.06783	1.4704	1.2735
66	1.2077	1.0661	1.0091	1.0091	1.2083	1.0638	1.2027	1.3087	1.0979	1.0263	1.1466	1.2618	0.953	1.2266	1.0845		15	1.12481	0.0275028	0.106518		1.0036	1.1163	1.0281	1.0511	1	1.0033	1.0965	1	1.074	1.2639	1.0135	1.0455	1.3148	1.0065	1.0702		15	1.07249	0.0247741	0.0959497		1.0116	1.0071	1.0581	1.1062	1.06262	1.3302	1.1192
67	1.1643	1	1	1	1.1989	1.0407	1.203	1.4707	1.208	1.0124	1.1461	1.2595	1.0518	1.2327	1.0721		15	1.13735	0.0339574	0.131516		1.0061	1.0746	1.0248	1.0651	1.004	1	1.0977	1.0146	1.0693	1.2585	1.0135	1.0882	1.317	1	1.0558		15	1.07261	0.0243319	0.0942369		1.0422	1.0008	1.0649	1.1217	1.04755	1.2161	1.1249
68	1.1631	0.99183	1.0319	1.0319	1.1848	1.1232	1.1985	1	1.2197	1.0249	1.148	1.1971	1.0569	1.3705	1.0345		15	1.11846	0.0274555	0.106335		1.0189	1.0629	1.0516	1	1.015	1.0215	1.1421	1.0575	1.0647	1.2366	1.0181	1.0236	1.1928	1.0862	1		15	1.0661	0.0184231	0.0713525		1.0074	1.0058	1.0287	1	1.03376	1.226	1.0144
69	1.1706	1.0655	1.0478	1.0478	1.2666	1.2006	1.1899	0.97913	1.0547	1.0271	1.0394	1.1004	1.0714	1.2369	1		15	1.09986	0.0231753	0.0897576		1.0232	1.0602	1.055	1.0067	1.0924	1.0213	1	1.065	1.0789	1.2688	1.0219	1	1.2117	1.1332	0.99424		15	1.06884	0.0208079	0.0805886		1.0079	0.99812	1	1.0661	1.02769	1.1384	1
70	1.156	1.0384	1.0509	1.0509	1.1822	1.1769	1.193	1.0713	1.1152	1	0.9956	1.0984	1.0819	1.2415	1.0933		15	1.10303	0.0189341	0.0733314		1.0323	1.0699	1.0634	1.0312	1.0981	1.0952	1.0009	1.0825	1.0975	1.3424	1.0121	1.0147	1.2091	1.1315	1.0158		15	1.08644	0.023167	0.0897254		1.0944	1	1.0028	1.0897	1.04221	1.1108	1.0107
71	1.1505	1.0286	0.99932	0.9993	1.1697	1.0183	1.1333	1.4912	1.1292	0.99756	1	1.0791	1.0487	1.4239	1.1098		15	1.11857	0.0389051	0.150679		1.0584	1.0633	1.059	1.0628	1.028	1.0971	1.0151	1.0807	1.0556	1.2932	1.0136	1.0348	1	1	1.0081		15	1.05798	0.0185021	0.0716585		1.1568	1.0931	1.0503	1.0131	1	1.128	1.0844
72	1.1575	1	1.0159	1.0159	1.042	1	1.1277	1.4672	1.0455	0.99906	1.0787	1.0544	1.0825	1.2235	1.0946		15	1.09363	0.0314029	0.121623		1.0632	1.0765	1.0621	1.0734	1.0355	1.0973	1.0822	1	1.0713	1.3255	1.0171	1.0389	1.0157	1.0245	1.044		15	1.06848	0.0197429	0.076464		1.1592	1.0851	1.0435	1.0149	0.990411	1	1.1749
73	1.0861	1.0151	1	1	1.0423	0.98312	1.1341	1.1814	1.082	1.0248	1.0713	1.0525	1.0682	1.2265	1.0445		15	1.06746	0.0176543	0.0683747		1.0451	1.0356	1.0344	1	1.0404	1.0924	1.0842	1.0246	1.0308	1.314	1.0187	1.0589	1.0096	1.1885	1.0879		15	1.07101	0.0210933	0.0816939		1.0281	1.0965	1.0434	1.0405	1.06029	1.1759	1.1882
74	1.0767	1.0083	1.0252	1.0252	1.0354	1.102	1.0695	1.323	1.0892	1.0546	1.0789	1	1.0474	1.1617	1.0466		15	1.07625	0.0205361	0.0795358		1.0359	1.0183	1.0087	1.0789	1.0262	1.038	1.0026	1.0194	1.0107	1.2076	1.0115	1.0537	1.0347	1.2422	1.102		15	1.05936	0.0187821	0.0727428		1	1.0511	1.0313	1.1237	1.05084	1.2045	1.1347
75	1.0829	0.99469	1.0342	1.0343	1	0.98388	1.0583	1.3041	1	1.0557	0.99931	1.0131	1.0515	1.1862	1.0939		15	1.05947	0.0220111	0.0852488		1.0408	1	1.0109	1.0924	1	1.0387	1.0244	1.2641	1.0087	1.2289	1.015	1	1.0867	1.2505	1		15	1.07074	0.0248868	0.0963861		1.0035	1.0657	1.0529	1.0462	1.04628	1.3832	0.9978
76	1.082	1.0064	1.0348	1.035	1.0763	0.97022	1.0683	1.3063	1.0456	1.0745	1.0021	1.0114	1.0909	1.1878	1.0974		15	1.0726	0.0213934	0.0828562		1.005	1.0058	1	1.114	1.003	1.0192	1.0289	1.3066	1.0031	1.1644	1.0152	1.0169	1.0829	1.1102	1.0346		15	1.06065	0.021915	0.0848763		1.0157	1.0815	1.0533	1.0674	1	1.4928	1
77	1.1083	1.0024	1.0335	1.0339	1.0756	1.0457	1.144	1.4775	1.0386	1.0974	1.0097	1.0125	1.0976	1.2052	1.0547		15	1.09577	0.0307692	0.119169		1	1.0464	1.025	1.1012	1	1.046	0.99981	1.2681	1	1	1.0093	1.0407	1.1733	1	1		15	1.04732	0.0201424	0.0780111		1.0565	1.0959	1.0377	1	1.015	1.5174	1.1173
78	1.1139	1.0013	1.0366	1.0375	1.1283	0.99429	1.089	1.4554	1.093	1.0981	1.0934	0.99426	1.0903	1.2995	1.0979		15	1.10818	0.0313534	0.121431		1.0048	1.0158	1.0265	1.1122	1.0124	1.0471	0.98421	1.2672	1.0167	1.0035	1.0129	1.0509	1.0955	1.0085	1.098		15	1.05041	0.0184265	0.0713655		1.0616	1.0735	1.027	1.0165	1.02743	1.1142	1.1544
79	1.0714	1.0187	1.0165	1.0179	1.0729	0.98319	1.1046	1.0383	1.1078	1.0567	1.0855	0.99277	1.0602	1.3001	1.0782		15	1.06698	0.0193637	0.0749953		1.0247	1.0196	1.0182	1.0859	1.024	1.011	0.99299	1.3165	1.0249	1.0569	1	1.0625	1.1021	0.99676	1.1209		15	1.05713	0.0210985	0.0817141		1.0759	1.0889	1.0314	1.0239	1.08322	1.0142	1.1436
80	1.0172	1.0169	0.99795	1	1.0774	1.008	1	1.2498	1.09	1.1124	1.0916	1.0199	1.0684	1.1131	1.0837		15	1.06309	0.017366	0.0672583		1.0364	1.0224	1.0095	1	1.0406	1.0192	1.0704	1.2583	1.039	1.0618	1.0068	1.0362	1	1.0065	1.224		15	1.05541	0.0202926	0.0785929		1.1534	1.0676	1.0122	1.0958	1.02835	1	1.1787
81	1.0216	1.0082	1	1.0029	1.0804	1.0587	1.0285	1.2276	1.2039	1.1128	1	1.0062	1.061	1	1.1095		15	1.06142	0.0190898	0.0739346		1.0414	1.021	1.0106	1.0011	1.0381	1.0207	1.0384	1.1373	1.0569	1.0573	1.0107	0.99582	1.1478	1.0221	1		15	1.03995	0.0118569	0.0459215		1.1606	1	1	1.1047	1.047	1.5099	1.0582
82	1.0052	1	1.0167	1.0202	1	1.0496	1.0489	1	1.0636	1.0634	1.0215	1.0048	1.078	0.99957	1.0442		15	1.02771	0.00711611	0.0275606		1.0579	1.0256	1.0161	1.0452	1.0458	1	1.0546	1.1806	1.0106	1	1.0144	1	1.1725	1.2709	1.0266		15	1.06139	0.020891	0.0809103		1.1695	1.0082	1.0119	1.1031	0.994485	1.4582	1.0475
83	0.99663	0.99999	1.0371	1.0407	1.0077	1.0903	1.0586	1.0717	1.0427	1.0703	1.0229	1.0374	1.0885	1.0372	1		15	1.04011	0.00804728	0.031167		1.0312	1.0126	1.0272	1.1002	1	1.0245	1.0164	1.084	1.0198	1.1251	1.0084	1.0606	1.2382	1.2533	1.0766		15	1.07187	0.0205754	0.0796884		1.05	1.0072	1.0197	1.1395	1	1.2489	1.0246
84	1	1.0181	1.0408	1.0443	1.0239	1.0753	1.0402	1.0477	1.0152	1.0707	1.1079	1.0239	1.0201	1.013	0.97653		15	1.03451	0.00839264	0.0325046		1.0364	1.0165	1.0286	1.0929	1.0277	1.0264	1.0633	1	1.0352	1.1249	1.0124	1.0611	1.1284	1.2766	1.0738		15	1.06695	0.0180549	0.0699262		1.0579	1.087	1.0183	1.0558	1.00754	1.0251	1.0371
85	1.0379	1.0227	1.0791	1.0823	1.0671	1.0686	1.0637	1.258	1.0187	1.074	1.0526	1.0228	1.0818	1.0287	1.0252		15	1.06555	0.01506	0.0583271		1.019	1.0249	1.0007	1.0592	1.015	1.0575	1.0902	1.0283	1.0517	1.2354	1.0401	1.0591	1.1607	1.2362	1.1063		15	1.07895	0.0194632	0.0753806		1.0439	1.0892	1.0337	1.0523	1.03126	1	1.0364
86	1.049	1.0236	1.0282	1.0307	1.0803	1.0438	1.0743	1.5194	1	1.0402	1.0506	1.0355	1.0941	1.0879	0.97357		15	1.07541	0.0327888	0.126991		1	1	1	1.0811	1	1.0431	0.99563	1.0065	1.0441	1.17	1.0189	1.0875	1.1177	1.1552	1.1585		15	1.05855	0.0167613	0.0649163		1	1.087	1.0509	1	1.05391	1.0414	1
87	1.0515	1.0284	1.0318	1.0336	1.0176	1.0476	1.0125	1.474	1.043	1.0406	1.09	1.0314	1.0891	1.0971	0.9815		15	1.07131	0.0298421	0.115578		1.0056	1.0269	1.0023	1.0713	1.0232	1.0454	1	0.99511	1.0544	1.1763	1.0228	1.0635	1	1.1749	1		15	1.04411	0.0151908	0.0588337		1.0087	1.0482	1.0308	1.0863	1.05015	1.0835	1.0367
88	1.0323	1.0092	0.99912	1.0002	1.0175	1.0435	1.0336	1.4141	1.0209	1.0495	1.1099	1.0305	1.0392	1.0945	0.98131		15	1.05836	0.0268653	0.104049		1.0374	1.0421	1.0176	1.0677	1	1.0743	1.0395	1	1.0171	1.1415	1.0204	1.0589	1.0222	1.0863	1.0131		15	1.04254	0.00983491	0.0380905		1.0222	1.0476	1.039	1.0876	1.03713	1.06	1.0541
89	1.0635	1.01	0.99845	0.99893	1.0386	1	1.0364	1.35	1.0058	1.0585	1.1058	1.069	1.0531	1.0083	0.96586		15	1.05082	0.0233178	0.0903095		1.0595	1.0724	1.0521	1.0593	1.0178	1.076	1.1408	1.0851	1	1.1066	1	1.037	1.0129	1.0309	1.037		15	1.05249	0.0102497	0.039697		1.0175	1	1	1.1391	1.03559	1.0649	1.0734
90	1.0652	1.0413	1	1	1.0298	0.99759	1	1.2973	1.0802	1.0592	1.1147	1.0617	1.0877	1.0019	1.1223		15	1.06393	0.0199394	0.077225		1.0659	1.0555	1.0541	1.0526	0.99787	1.0786	1.1548	1.0958	1.0017	1.1188	1.0032	1.0031	1.0031	1.041	1.0936		15	1.05464	0.0123899	0.0479858		1.0237	1.0588	1.026	1.1082	1.03041	1.1008	1
91	1.0512	1.0264	1.0001	0.99975	0.97755	0.99585	1.014	1.208	1.0863	1.0846	1.0136	1.061	1.0418	1	1.0534		15	1.0409	0.0146893	0.0568915		1.0534	1.0756	1.0354	1.0148	1	1.0897	1.1165	1.0747	1.0005	1.111	1.0091	1	1.0165	1	1.0895		15	1.04578	0.0112307	0.0434963		1	1.0588	1.0191	1.1201	1.04401	1.0038	1.0271
92	1.098	1.0261	1.0265	1.026	1.0107	1.0547	1.0115	1.0505	1.0732	1	1.0094	1.0513	1.058	1.0125	1.0641		15	1.03817	0.00733857	0.0284222		1.0365	1.1167	1.0206	1	1.0255	1.0619	1.0659	1	1.084	0.9832	1.0201	1.0362	1.0345	1.015	1.0459		15	1.0364	0.00897099	0.0347445		1.0003	1.0401	1.0131	1.0441	1.02415	1	1.076
93	1.0992	1	1.0254	1.0249	1	1.0639	1.0303	1	1.0077	1.001	1.0647	1.0389	1	1.0485	1.1936		15	1.03987	0.0134256	0.051997		1.0425	1	1.0198	1.0007	1.0685	1.0645	1.0529	1.0199	1.0854	1	1.0224	1.0499	1	1.0136	1		15	1.02934	0.007497	0.0290358		0.99965	1.0895	1.0342	1	1.02716	1.2201	1
94	1.0523	1.045	1.0401	1.0398	1.091	1.0635	1.0372	1.1355	1.1359	1.0336	1.0033	1.0385	1.0644	1.0457	1.1927		15	1.0679	0.0129676	0.0502235		1.0783	1.0196	1	1.0122	1.0912	1.048	1.0362	1	1	1.0725	1.0061	1.0502	1.0109	1.1011	0.99363		15	1.03466	0.00945366	0.0366139		1.0151	1.0903	1.0228	1.026	1.00572	1.2038	1.0157
95	0.99919	1.0426	1.0023	1.0021	1.1497	0.98912	1.1026	1.1453	1.1244	1.0234	1	1.0344	1.0852	1.0322	1.1957		15	1.06188	0.0172316	0.0667377		1.0113	1.0132	1.0098	1.043	1.0043	1.0179	1.0264	1.0316	1.0038	1.0223	1.0422	1.0006	1.0002	1.0154	1.0112		15	1.01688	0.003561	0.0137917		1.0383	1.0908	1	1.1758	1	1	1.1714
96	1.0189	1.0096	1.1602	1.013	1.0312	1	1.0058	1.0425	1.0181	1	1.0473	1.0234	1.0568	1.0017	1		15	1.02857	0.01051	0.040705		1.0214	1.0146	1.0186	1	1.006	1.0054	1.0497	1.0285	1.0047	1	1.0385	1.0032	1	1.0135	1.0147		15	1.01459	0.0038334	0.0148467		1.0325	1	1.094	1.0055	1.0437	1	1.008
97	1.016	1.0345	1.1257	1	1.0271	1.0778	1.0093	1.0357	1.0149	1	1.0259	1.0276	1.0516	1	1.1051		15	1.03675	0.00988104	0.0382691		1.0209	1.0143	1.0238	1.002	1	1.0058	1.0342	1.0288	1	0.99995	1.0388	1	1.0433	1.0141	1.0077		15	1.01558	0.00392999	0.0152208		1.0436	1.0386	1.0997	1.0075	1	1.0015	0.99993
98	1.0187	1.0455	1.0993	1.0726	1.0352	1.0576	1.0128	1.0114	1	1.1664	1	1	1.0552	1.0069	1.1137		15	1.04635	0.0127024	0.0491961		1.0241	1.0191	1.0168	1.0526	1.0055	1.0078	1.0368	1	1.0069	1.0022	1.0406	1.0067	1.0639	1.0062	1.0093		15	1.0199	0.00509605	0.0197369		1.0141	1.1909	1.0352	1.012	1.0174	1.0147	0.99129
99	1.0152	1.0038	1.0976	1.081	1	1	1	1.0039	1.0079	1.1497	1.0036	1.0444	1.043	1.0263	1.1051		15	1.03877	0.0123149	0.0476956		1.0039	1.0231	1.026	1.0466	1.0044	1.0127	1	1.0269	1.0066	1.0128	1.0299	1.0101	1.0203	1.0067	1.0122		15	1.01615	0.00323607	0.0125333		1.0182	1	1	1	1.0205	1.009	1
100	0.99836	1.0466	1.063	1.0273	1.0402	1.0249	1.0078	1	1.0118	1.1494	1.0086	1.0478	1.0241	1.0129	1		15	1.03085	0.00987411	0.0382423		1.015	1.0298	1.0037	1.0306	1.019	1.0095	0.98281	1.0103	1.0184	1.0213	1.0168	1.0903	1.0508	1.0773	1.0073		15	1.02553	0.00723057	0.0280039		1	1.0598	1.006	1.0019	1.0313	1.0101	1.0199
[truncated: 109 more columns]

## Sheet: d-data
	control	ins1-5 RNAi	ins11-15 RNAi	ins16-20 RNAi	ins21-25 RNAi	ins26-30 RNAi	ins31-35 RNAi	ins36-39,daf-28 RNAi
	0.175452	0.3032	0.237029	0.125252	0.159384	0.110929	0.139194	0.1773
	0.185319	0.1329	0.148503	0.434787	0.347261	0.130268	0.237194	0.1065
	0.292632	0.2275	0.348074	0.129061	0.231526	0.14461	0.263203	0.231
	0.129616	0.3014	0.179874	0.208919	0.198984	0.245342	0.224455	0.3059
	0.225351	0.2822	0.142455	0.368745	0.291974	0.2239	0.101838	0.2347
	0.194658	0.2366	0.266768	0.306939	0.209588	0.337855	0.200287	0.2546
	0.179515	0.2502	0.171829	0.298319	0.419648	0.204415	0.349397	0.2134
	0.254768	0.2108	0.141474	0.103252	0.168194	0.340868	0.131039	0.2372
	0.305642	0.2024	0.277632	0.1637	0.12601	0.1033	0.116074	0.1432
	0.189097	0.1575	0.185177	0.281674	0.224077	0.126408	0.14131	0.3362
	0.285732	0.1579	0.213387	0.108929	0.067787	0.15463	0.413542	0.1676
	0.203524	0.2884	0.294055	0.159752	0.127135	0.242484	0.413826	0.1369
	0.290618	0.1322	0.118577	0.211116	0.182716	0.262826	0.209123	0.2847
	0.208399	0.2266	0.182277	0.192987	0.123526	0.369232	0.216529	0.2791
	0.195151	0.1768	0.138303	0.124687	0.292868	0.234132	0.162913	0.1413
			0.272312			0.353287
n=	15	15	16	15	15	16	15	15
Average	0.221032	0.219107	0.207358	0.214541	0.211379	0.22403	0.221328	0.21664
SE	0.0135849	0.0152268	0.0169223	0.0263074	0.0242813	0.0227301	0.0261044	0.0178236
STDEV	0.0526141	0.0589731	0.0676892	0.101888	0.0940409	0.0909204	0.101102	0.0690307

## Sheet: e-traces
Time	control																n=	Average	SE	STDEV		ins6-10 RNAi																n=	Average	SE	STDEV
1	1.0204	1.046	1.0424	1.115	1.0076	0.98888	1.0404	1.0075	1.0596	1.0178	1.002	1.0326	1.1135	1.0303	0.99946		15	1.0349	0.00973339	0.0376973		1.0267	1.0344	1.1192	1	1.0334	1.086	0.99965	1.0414	1.0679	1.0684	1.0146	1.0504	1.0926	1.0177	1.0163		15	1.04458	0.00918601	0.0355773
2	1.0359	1.0622	1.0387	1.1186	1.0148	1.052	1.0431	1.0057	1.0668	1.0168	1.0063	1.0824	1.0982	1.0501	1.0037		15	1.04635	0.00900948	0.0348935		1.0258	1.0437	1.0796	1.1113	1.0446	1.0901	1.0412	1	1.0649	1.0815	1.0016	1	1.0955	1.0182	1.0273		15	1.04835	0.00953358	0.0369234
3	1.0227	1.0658	1.0339	1.1442	1.0166	1.1057	1.0387	1.0052	1.0586	1.0243	1.0044	1.0839	1.1399	0.9988	0.99541		15	1.04921	0.0127462	0.0493657		1.018	1.0535	1.0763	1.0994	1.0525	1.0668	1.0269	1.0184	1.0708	1.0835	1.0053	1.0012	1.053	1.0058	1		15	1.04209	0.0085769	0.0332182
4	1.0219	1.076	1.0687	1.0961	1.0255	1.1047	1.04	1.0304	1.0447	1.04	0.99595	1.042	1.143	1	0.99724		15	1.04841	0.0109164	0.0422791		1.0161	1.0405	1.0637	1.0479	1.0438	1.0973	1.0307	1.0231	1.0739	1.0483	0.99989	1.0023	1.0384	1.0306	1.0807		15	1.04248	0.007161	0.0277344
5	1.0247	1	1.065	1.0926	1.0909	1.0713	1	1.0399	1.0506	1.0431	1	1.0491	1.1345	1.0007	1.0293		15	1.04611	0.0102886	0.0398477		1.0154	1.0495	1.0609	1.1089	1.0584	1.0998	1.0359	1.0187	1.0638	1.0043	1.0216	1.0288	1.041	1.0304	1.1075		15	1.04966	0.00867924	0.0336146
6	1.0029	1.0992	1.0266	1.0286	1.0376	1	1.0643	0.97645	1.0333	1.1133	1.0984	1.0504	0.99831	1	1.001		15	1.03536	0.0108885	0.0421711		1.0104	1.0398	1.1112	1	1.0446	1.0941	1.0735	1.1213	1.0817	1	1.0007	1.0351	1	1.0786	1		15	1.04607	0.0113957	0.0441352
7	1.0576	1.0564	1.088	1.0916	1.0017	1.0036	1.0863	1.0429	1.046	1.1076	1.1239	1.0537	1.0385	1.0061	1		15	1.05359	0.0103053	0.0399121		1.0231	1.0044	1.1371	1.0335	1.0117	1	1.0585	1.1365	1.0804	1.0298	1.0048	1.0174	1.0529	1.0611	0.99669		15	1.04319	0.011731	0.045434
8	1.0557	1.0498	1.1025	1.1075	1.0118	1.1325	1.0854	0.98361	1.0722	1.0914	1.1224	1	1.064	1.022	1.0728		15	1.06491	0.0115751	0.0448301		1.019	1.008	1	1.0606	1.0063	1.015	1.0509	1.0146	1	1.0283	1.0103	1.026	1.0366	1.0829	1		15	1.0239	0.00632185	0.0244844
9	1.0404	1.0313	1.0939	1.0999	1.0034	1.0861	1.124	1	1.0476	1.093	1.1428	1.0916	1.1328	1.0579	1.0963		15	1.07607	0.0114178	0.0442209		1	1	1.0521	1.0544	1	1.0454	1.0156	1.0341	1.0578	1.0163	1.0303	1.0064	1.1164	1.0975	1.0524		15	1.03858	0.00904523	0.035032
10	1	1.061	1.0557	1.0622	0.99483	1.0968	1.14	1.0096	1.0094	1	1.0109	1.097	1	1.1951	1.0908		15	1.05489	0.0155096	0.0600683		1.0568	1.0322	1.0526	1.0647	1.0607	1.0012	1	1	1.0602	1	1.0297	1	1.0436	1.0383	1.068		15	1.03387	0.00696781	0.0269862
11	1.0955	1.055	1	1.0062	1	1.1373	1.0902	1.0129	1.0273	1.1743	1.0096	1.1333	1.0237	1.2176	1.1037		15	1.07244	0.0180312	0.0698345		1.0549	1.0378	1.1453	1.068	1.0597	1	1.041	1.0301	1.0513	1.0001	1	1.0067	1.0248	1	1.0934		15	1.04087	0.0105302	0.0407832
12	1.083	1	0.99443	1	1.0245	1.0652	1	1.0038	1	1.0613	1	1.1644	1.0242	1.0277	1.1511		15	1.03998	0.0142736	0.0552814		1.0885	1.0168	1.1706	1.0589	1.0611	1.04	1.0219	1.0345	1.0281	1.0093	1.0245	1.0355	1	1.0134	1.0285		15	1.04211	0.0108726	0.0421095
13	1.0206	1.0206	1.0466	1.052	1.0289	1.0748	1.0022	1.0176	1.0607	1.0791	1.1138	1.1716	1.1094	1.0097	1.1343		15	1.06279	0.0130496	0.0505409		1.0862	1.0081	1.1587	1.0449	1.0489	1.0311	1.0083	1.0104	1.0339	1.0268	1.0204	1.0264	1.0846	1.0108	1		15	1.03997	0.0108073	0.0418565
14	1.0179	1.0177	1.0658	1.0712	1.0289	1	1.094	1.0226	1.0664	1.2216	1.1123	1.0839	1.1363	1.0303	1.1825		15	1.07676	0.0165905	0.0642547		1.0871	1.0137	1.0785	1.0454	1.0518	1.0347	1	1.0031	1.0124	1.0264	1.0549	1.0325	1.0676	1.0451	1.0261		15	1.03862	0.00680611	0.0263599
15	1.0091	1.0138	1.0649	1.0704	1.0108	1.1097	1.0762	1.0053	1.0853	1.2531	1.0443	1.0629	1.1829	1.0979	1.2324		15	1.08793	0.0202065	0.0782595		1.0915	1.0161	1	1.0379	1.0435	1.0788	1.0031	1.0076	1.016	1.02	1.0069	1.0083	1.0861	1.0584	1.1892		15	1.04423	0.0131457	0.050913
16	1.1109	1.0195	1.0589	1.0647	0.99273	1.1125	1.0681	1.0837	1.1099	1.2747	1.1343	1.07	1.1027	1.1071	1.1258		15	1.0957	0.0162747	0.0630315		1.0687	1.0103	0.99554	1.0448	1.0292	1.0749	1	1	1.0231	1	1	1.0626	1.0427	1.0749	1.3571		15	1.05226	0.0230694	0.0893473
17	1.1073	1.0185	1.0605	1.0667	0.99134	1.1252	1.0813	1.0899	1.1104	1.0737	1.1328	1.122	1.1297	1.0448	1.1044		15	1.0839	0.0108408	0.0419862		1.0724	1.0154	1.0281	1.0384	1.034	1.0829	1.0105	1.0314	0.99082	1.0061	1.0974	1.069	1.0301	1.0405	1.3847		15	1.06211	0.0242903	0.0940759
18	1	1.0264	1.063	1.0697	0.99546	1.0869	1.0107	1	1	0.982	1.1908	1	1.0592	1.0478	1.0775		15	1.04063	0.0139681	0.054098		1.0502	1	1.0342	1.036	1.0207	1.0811	1.0793	1.0525	0.99373	1.0165	1.0689	1	1	1.053	1.3032		15	1.05262	0.0194322	0.0752605
19	1.1724	1.0268	1.0871	1.0945	1	1.0901	1	1.0735	1.0462	1	1.1379	1.0061	1.0067	1.06	1.0343		15	1.05571	0.0137906	0.0534107		1.0357	1.0221	1.0393	1.006	0.99506	1.0625	1.0878	1.0691	1	1.0088	1.0606	1.0251	1.0084	1.0198	1.1852		15	1.0417	0.0125013	0.0484172
20	1.161	1.0264	1.0545	1.0621	1.001	1.0625	1.0418	0.97089	1.0507	1.061	1.1363	1.0387	1.031	1	1.0574		15	1.05035	0.0124477	0.0482096		1.0657	1	1.1093	1	1	1.0025	1.0419	1.0341	1	1	1.0004	1.0051	1	1	1.0852		15	1.02295	0.00940482	0.0364247
21	1.1555	1	1.0588	1.0668	0.987	1	1.0031	1.2979	0.9977	1.0673	1.1957	1.0629	1	1.0994	1.0081		15	1.06668	0.0229974	0.0890686		1.2656	1.0735	1.023	1.0077	1.0629	1.1049	1.0431	1.0245	1.0466	1.0167	1.0461	1.0121	1.0631	1.0624	1.038		15	1.05935	0.0162075	0.0627712
22	1.1856	1.0307	0.99236	1	1.0919	1.0127	0.99359	1.2657	1.0732	1.1483	1.1446	1.0684	1.0695	1.1218	1.0935		15	1.08612	0.0200927	0.0778189		1.2883	1.1453	1.1352	1.0456	1.1775	1.1182	1.0465	1.0869	1.051	1.0246	1.0412	1.0265	1.0464	1.0853	1.2096		15	1.10187	0.0198894	0.0770311
23	1.1612	1.0298	1	1.0077	1.1857	1.113	0.97406	1.4996	1.0824	1.3037	1.143	0.99885	1.0941	1.0659	1.3171		15	1.13174	0.0376291	0.145737		1.3061	1.1459	1.2672	1.0782	1.1819	1.1738	1.0836	1.1657	1.0356	1.0327	1.0986	1.0347	1.0391	1.1472	1.2177		15	1.13387	0.0223908	0.0867192
24	1.1575	1.0176	1.1543	1.0119	1.2055	1.0866	1.0692	1.5299	1.169	1.3116	1.1906	1.0948	1.1446	1.077	1.3524		15	1.1715	0.035536	0.13763		1.2631	1.1713	1.2403	1.0833	1.2271	1.2325	1.1949	1.1886	1.0334	1.0387	1.0939	1.0872	1.0961	1.1508	1.331		15	1.16215	0.0227442	0.088088
25	1.1538	1.056	1.1714	1.0289	1.4984	1.1135	1.0602	1.5513	1.6128	1.3739	1.161	1.0996	1.2288	1.0985	1.6805		15	1.25924	0.0574896	0.222656		1.2145	1.2014	1.1575	1.0964	1.2313	1.2468	1.1972	1.1592	1.0358	1.0433	1.0922	1.0614	1.0392	1.1778	1.2687		15	1.14818	0.0207858	0.0805032
26	1.2408	1.0544	1.2012	1.0588	1.5206	1.1186	1.0592	1.2622	1.6319	1.2348	1.1593	1.1399	1.2554	1.2039	1.9553		15	1.27309	0.0640818	0.248188		1.2398	1.2016	1.1757	1.0493	1.235	1.2451	1.1544	1.1751	1.0235	1.068	1.0538	1.0705	1.0332	1.1838	1.2693		15	1.14521	0.0224053	0.0867753
27	1.2385	1.0758	1.2054	1.0628	1.5448	1.1608	1.0197	1.2876	1.5979	1.2422	1.1773	1.3816	1.3242	1.3166	1.996		15	1.30875	0.0645577	0.250031		1.1799	1.2742	1.1821	1.0516	1.2332	1.2277	1.1918	1.1949	1.0789	1.086	1.1178	1.0284	1.0708	1.1868	1.4474		15	1.1701	0.027494	0.106484
28	1.2455	1.0662	1.2125	1.0697	1.5399	1.202	1.012	1.5229	1.3584	1.2085	1.2392	1.3866	1.4715	1.3424	1.745		15	1.30815	0.0520681	0.201659		1.1963	1.2367	1.1022	1.0658	1.2393	1.2412	1.1928	1.2152	1.0797	1.0901	1.1191	1.0509	1.2267	1.1851	1.4982		15	1.18262	0.0287114	0.111199
29	1.2401	1.0641	1.2538	1.1109	1.3865	0.95839	1.062	1.3143	1.3776	1.141	1.2374	1.4405	1.5012	1.1144	1.5746		15	1.25179	0.0462182	0.179002		1.2095	1.2366	1.1537	1.1161	1.2423	1.2954	1.125	1.3146	1.0429	1.1116	1.0525	1.0604	1.2209	1.1494	1.4915		15	1.18816	0.0308504	0.119483
30	1.2394	1.0957	1.2579	1.1146	1.4062	1.14	1.1758	1.3393	1.054	1.1479	1.2616	1.4099	1.6106	1.2555	1.5909		15	1.27329	0.0439144	0.17008		1.2656	1.1954	1.1357	1.1162	1.203	1.3056	1.1066	1.2319	1.0428	1.1461	1.1505	1.0732	1.167	1.1515	1.5119		15	1.18687	0.029331	0.113598
31	1.2083	1.1237	1.269	1.1255	1.3428	1.1907	1.1678	1.1494	1.0543	1.093	1.2533	1.4139	1.5053	1.2794	1.45		15	1.24176	0.0350104	0.135595		1.2453	1.2482	1.1875	1.1366	1.172	1.2664	1.1065	1.2187	1.0464	1.1495	1.1547	1.2177	1.0822	1.1157	1.3313		15	1.17858	0.0198429	0.0768512
32	1.2508	1.121	1.2277	1.0835	1.7443	1.1893	1.1512	1.0772	1.0705	1.14	1.2515	1.3924	1.5332	1.1813	1		15	1.22759	0.0505678	0.195848		1.2522	1.2479	1.2361	1.1495	1.1742	1.3232	1.0921	1.1967	1.1068	1.1141	1.09163	1.2286	1.078	1.0654	1.3206		15	1.17847	0.0224233	0.0868449
33	1.2515	1.1439	1.2314	1.0867	1.764	1.2163	1.2208	1.0953	1.2824	1.1469	1.3242	1.462	1.4218	1.1763	0.99657		15	1.25467	0.0482732	0.186961		1.3031	1.282	1.1908	1.1476	1.2095	1.2922	1.0912	1.2109	1.1318	1.1409	1.10981	1.16	1.1723	1.0668	1.1856		15	1.17963	0.0184009	0.0712666
34	1.2963	1.1675	1.2059	1.0608	1.5495	1.278	1.2134	1.1699	1.1735	1.1765	1.3174	1.4651	1.4497	1.1979	1.3619		15	1.27222	0.0348266	0.134883		1.2744	1.2546	1.2068	1.123	1.1754	1.3012	1.0903	1.2435	1.1302	1.1436	1.10544	1.0555	1.0564	1.0668	1.2607		15	1.16586	0.0220065	0.0852308
35	1.3024	1.1643	1.2118	1.0662	1.243	0.9294	1.251	1.4935	1.1914	1.1947	1.3155	1.6369	1.4741	1.2927	1.5271		15	1.28627	0.0476611	0.184591		1.2727	1.2544	1.2458	1.1045	1.1407	1.2973	1.1276	1.2137	1.1508	1.109	1.10157	1.0646	1.0533	1.0113	1.2477		15	1.15966	0.0230526	0.0892824
36	1.3151	1.1161	1.215	1.069	1.2519	1.1717	1.1954	1.5132	1.4423	1.2019	1.262	1.7569	1.4363	1.1538	1.5295		15	1.30867	0.0488619	0.189241		1.2434	1.187	1.1741	1.1015	1.106	1.2731	1.1473	1.1247	1.1492	1.1189	1.1103	1.1758	1.1175	1.0411	1.2029		15	1.15152	0.0153765	0.0595527
37	1.3155	1.14	1.2374	1.091	1.2529	1.2325	1.1888	1.4833	1.3794	1.2265	1.3391	1.7594	1.5027	1.174	1.0908		15	1.29422	0.0463265	0.179422		1.1255	1.2052	1.1861	1.161	1.1265	1.1847	1.1458	1.1185	1.147	1.1209	1.1188	1.0642	1.137	1.0468	1.2449		15	1.14219	0.0130821	0.0506668
38	1.3224	1.1367	1.1838	1.097	1.2356	1	1.3082	1.1688	1.3981	1.1553	1.3372	1.4881	1.5253	1.0855	1.2272		15	1.24461	0.0388336	0.150402		1.1168	1.2052	1.1691	1.1187	1.1279	1.2064	1.2117	1.1712	1.0677	1.1611	1.1135	1.0726	1.1345	1.058	1.2309		15	1.14435	0.014211	0.0550388
39	1.3021	1.1738	1.1467	1.0995	1.2379	1.3183	1.3015	1.1785	2.1933	1.1621	1.3739	1.4036	1.5631	1.0832	1.2294		15	1.31779	0.0706515	0.273632		1.0989	1.1824	1.1445	1.1149	1.1387	1.1517	1.2196	1.1804	1.0552	1.1816	1.0876	1.1241	1.141	1.061	1.1702		15	1.13679	0.0121818	0.0471801
40	1.2615	1.1385	1.1275	1.1299	1.0925	1.3778	1.2949	1.2511	1.8379	1.1234	1.2323	1.4048	1.5709	1.1013	1.0174		15	1.26411	0.0555185	0.215022		1	1.2049	1.1524	1.1358	1.2077	1.1244	1.2176	1.1507	1.0529	1.1832	1.0976	1.0965	1.1627	1.0554	1.1501		15	1.13279	0.0161959	0.0627264
41	1.2688	1.1351	1.1241	1.1261	0.99861	1.5216	1.3816	1.4241	1.8562	1.1184	1.2306	1.2558	1.4916	1.1145	1		15	1.26981	0.0596778	0.231131		0.98536	1.1494	1.2546	1.1104	1.2088	1.1323	1.2151	1.1473	1.0744	1.1491	1.1257	1.1037	1.161	1.066	1.1375		15	1.13471	0.0168903	0.0654158
42	1.2602	1.1296	1.1266	1.1282	1.0454	1.5571	1.4675	1.4269	1.1541	1.1248	1.2241	1.2291	1.3222	1.1082	1.0084		15	1.22083	0.0411928	0.159539		1.1176	1.0843	1.249	1.1064	1.1904	1.1379	1.1829	1.1561	1.1296	1.1458	1.112	1.0977	1.1083	1.0642	1.1469		15	1.13527	0.0120389	0.0466266
43	1.2844	1.1662	1.0867	1.0879	1.0502	1.6111	1.4209	1.0985	1.1567	1.1078	1.2081	1.2294	1.3024	1.1255	1.2078		15	1.20957	0.038436	0.148862		1.129	1.1092	1.2516	1.0739	1.1518	1.1515	1.1807	1.1761	1.1272	1.1469	1.1238	1.0875	1.194	1.0267	1.1416		15	1.1381	0.013811	0.0534897
44	1.2922	1.1627	1.0286	1.0294	1.0912	1.6207	1.4474	1.079	1.162	1.105	1.2064	1.1783	1.3207	1.2175	1.2688		15	1.21399	0.0414442	0.160513		1.0931	1.1102	1.1504	1.0488	1.1526	1.1297	1.1573	1.1698	1.1858	1.1203	1.1692	1.0928	1.1931	1.0363	1.1305		15	1.12933	0.0120488	0.0466648
45	1.3327	1.1206	1.0305	1.031	1.0369	1.6229	1.4692	1.0732	1.2955	1.1111	1.3164	1.1657	1.2714	1.2028	1.288		15	1.22453	0.0442274	0.171292		1.0579	1.133	1.0948	1.0453	1.1275	1.0492	1.1147	1.1788	1.1432	1.1037	1.1705	1.0815	1.2011	1.018	1.1218		15	1.1094	0.0136155	0.0527328
46	1.3513	1.1097	1.0339	1.0342	1.0448	1.6592	1.4357	1.1656	1.7442	1.0432	1.2573	1.1654	1.1898	1.2202	1.3552		15	1.25398	0.0570683	0.221025		1.0618	1.0947	1.0913	1.0712	1.0951	1.0619	1.1128	1.1794	1.1413	1.1044	1.1842	1.0559	1.1093	1.0399	1.0932		15	1.09976	0.0108758	0.042122
47	1.3599	1.1064	0.99864	0.99878	1.1185	1.6206	1.432	1.2131	1.7395	1.0298	1.2557	1.2032	1.1052	1.0629	1.2481		15	1.23282	0.0573206	0.222002		1.0709	1.0964	1.0218	1.0529	1.0957	1.0434	1.1013	1.179	1.0981	1.0818	1.1535	1.0588	1.1092	1.0488	1.0849		15	1.08643	0.0106292	0.0411669
48	1.3344	1.1211	1	1	1.1389	1.6528	1.4044	1.1972	1.8368	1.0353	1.2176	1.17	1.1384	0.9665	1.2739		15	1.23249	0.0631187	0.244458		1.0575	1.0866	1.0087	1.0502	1.0883	1	1.0704	1.1389	1.0939	1.0761	1.1325	1	1.1268	1.0179	1.0349		15	1.06551	0.0121203	0.0469416
49	1.3326	1.0941	1.0047	1.0046	1.1506	1.6688	1.3241	1	1.7287	1.1285	1.1701	1.1693	1.1048	0.97932	1.2313		15	1.2061	0.0588538	0.22794		1	1.0997	1	1.0515	1.0585	1.0512	1.0689	1.09928	1.0929	1.0765	1.1466	1.0637	1.1631	1.0067	1.0046		15	1.06555	0.0130012	0.0503534
50	1.3413	1.0911	1.0452	1.0451	1.1026	1.549	1.1378	1.3472	1.7093	1.1459	1.1686	1.1152	1.1178	1	1.2607		15	1.21179	0.0514298	0.199187		1.0349	1.1024	1.1202	1.0014	1.0591	1.058	1.0684	1.0891	1.0263	1.0742	1.1701	1.0641	1.1637	1.0145	1		15	1.06976	0.0136066	0.052698
51	1.3416	1.0815	1.0458	1.0456	1.0763	1.5176	1.1625	1.3211	1.4309	1.1517	1.1925	1.1406	1.1083	1.2785	1.408		15	1.22017	0.0393349	0.152344		1.1012	1.0941	1.2173	1	1.04	1.1092	1.0764	1	1.022	1.0611	1.1614	1.0549	1.1452	1.0399	1.0311		15	1.07692	0.0160134	0.0620197
52	1.3339	1.0846	1.0396	1.0395	1.0898	1.5149	1.039	1.0612	1.0207	1.1685	1.2053	1.1394	1.0702	1.2937	1.0852		15	1.1457	0.0358999	0.13904		1.1431	1.094	1.2038	1.029	1.0343	1.1582	1.1216	1.0447	1.0221	1.0614	1.1763	1.0338	1.1629	1.0047	1.0427		15	1.08884	0.0170648	0.0660917
53	1.3081	1.0818	1.0231	1.023	1.06652	1.5337	1.016	1.2105	1	1.192	1.2039	1.2072	1.0814	1.1344	1.1148		15	1.14643	0.0361299	0.139931		1.1962	1.0978	1.0568	1.0343	1.035	1.1646	1.1231	1.0286	1.0136	1.0548	1.1846	1.0338	1.1641	1.0118	1.0412		15	1.08269	0.0170948	0.0662078
54	1.2598	1.0808	1.0216	1.0216	0.9743	1.6005	1.0446	1.1908	1.0412	1.1976	1.1301	1.2469	1.0303	1.3627	1.16515		15	1.15786	0.0424922	0.164571		1.1471	1.0904	1.006	1.0418	1.038	1.0914	1.1297	1.0422	1.0398	1.0314	1.102	1.023	1.1386	1.0135	1.0932		15	1.06854	0.0121714	0.0471397
55	1.2003	1.0388	1	1	0.9872	1.5828	1.0409	1.1681	1.0399	1.1465	1.1965	1.2453	1.0741	1.377	1.0971		15	1.1463	0.04193	0.162394		1.0663	1	1	1.0281	1.0969	1.1167	1.0945	1	1.0414	1.0281	1.116	1.0535	1.2292	0.99344	1.209		15	1.07154	0.018952	0.0734007
56	1.2593	1.0366	1.0103	1.0103	0.97053	1.1788	1	1.1402	1.013	1.1034	1.1952	1.2367	1.0833	1.2025	1.08981		15	1.102	0.0245178	0.0949571		1.0424	1.0262	1.066	1.0372	1.0979	1.1231	1.0932	1.0484	1.048	1.0517	1	1.0553	1.231	0.99969	1.2099		15	1.07533	0.017501	0.067781
57	1.2622	1.0593	1.0064	1.0065	0.94702	1.3407	1.0924	1.1356	0.97437	1.1081	1.2144	1.1802	1.0787	1.334	1		15	1.11599	0.0327235	0.126738		1.1104	1.036	1.0252	1.0174	1.1061	1.1064	1.098	1.0641	1.0468	1.059	1.0062	1.0212	1.19	1.0073	1.2575		15	1.07677	0.0183769	0.0711735
58	1.2019	1.0018	1.0365	1.0366	0.96072	1.3174	1.0886	1	1.0281	1.1276	1.1676	1.1783	0.9939	1.3461	1.0385		15	1.10157	0.0306338	0.118644		1.1018	1.0229	1.0286	1.0218	1.1343	1.0641	1.0779	1.0612	1.0502	1.0618	1.0153	1	1.2346	0.99748	1.2248		15	1.07312	0.0190359	0.0737258
59	1.1937	1	1.0388	1.0388	0.99312	1.1789	1.189	1.2452	1.004	1.0355	1.1665	1.1327	1.0006	1.3756	1.1698		15	1.11748	0.0291069	0.112731		1.0844	1.0259	1.0601	1.008	1.1357	1.0716	1.0907	1.0445	1.0151	1.0806	1.0388	1.0057	1.237	1.003	1.2272		15	1.07522	0.0190747	0.073876
60	1.1977	1.0286	1.035	1.0351	1.05087	1.1924	1.2192	1.2616	0.93882	1.0395	1.2343	1.0512	1.003	1.1977	1.1587		15	1.10958	0.0263164	0.101923		1.0915	1.0219	1.0576	1.0081	1.0923	1.0379	1.0681	1.0648	1	1.0872	1.0155	1.0192	1	1.0156	1.2599		15	1.05597	0.0169082	0.0654853
61	1.1813	1.0407	1.0656	1.0657	1.0044	1.1675	1.2158	1.4838	1.2767	1.0775	1	1.0494	1.0008	1.2069	1.1241		15	1.13068	0.0337296	0.130634		1.0346	1.0136	1.0696	1.058	1.0646	1	1.0668	1.0128	1.0053	1.0898	1	1.085	1.1579	1.0186	1.1726		15	1.05661	0.0139215	0.0539178
62	1.1815	1.0386	1.0463	1.0464	1	1	1.2594	1.4921	1.2576	1.0208	0.99914	1.0802	1.0066	1.3588	1.1489		15	1.12909	0.0391818	0.15175		1.0251	1.0156	1.151	1.0203	1.0664	1.0097	1.0321	1	1.0141	1.0746	1.0313	1.0955	1.1623	1.0234	1.1752		15	1.05977	0.0153491	0.0594468
63	1.1863	1.0433	1.0461	1.0462	1.0171	1.0148	1.2533	1.504	1.154	1.0242	1.0359	1.1328	0.9219	1.414	1.1413		15	1.12901	0.040857	0.158238		1	1.0185	1.1981	1.0224	1.0565	1.1785	1.0069	1.0276	1.0193	1.0803	1.1124	1.1087	1.1865	1.001	1.1547		15	1.07809	0.0188299	0.0729277
64	1.2038	1.0641	1.0261	1.0261	1.2277	0.99233	1.2514	1	1	1.0286	1.0901	1.1307	0.994	1.4229	1.0518		15	1.10064	0.032202	0.124718		1.045	1.0144	1.2202	1.0525	1.0175	1.1503	1.0063	1.0024	1.0044	1.0535	1.0691	1.1355	1.1256	0.99835	1.106		15	1.06674	0.0172713	0.0668914
65	1.1999	1.0596	1.0025	1.0026	1.2157	1.0642	1.2309	1.3327	0.99888	1.0235	1.09	1.1623	0.9991	1.2883	1.0305		15	1.11338	0.0296326	0.114767		1.0475	1.0047	1.1342	1	1.0197	1.164	1	0.99982	1	1.0316	1.0911	1.1498	1.143	1.0129	1.1076		15	1.06039	0.0164448	0.0636903
66	1.2077	1.0661	1.0091	1.0091	1.2083	1.0638	1.2027	1.3087	1.0979	1.0263	1.1466	1.2618	0.953	1.2266	1.0845		15	1.12481	0.0275028	0.106518		1.0107	1.0374	1.0246	1.0043	1.0094	1.1108	1.0078	1.0361	1.0007	1.0163	1.0332	1.0455	1.0674	1.014	1.0943		15	1.03417	0.00857056	0.0331936
67	1.1643	1	1	1	1.1989	1.0407	1.203	1.4707	1.208	1.0124	1.1461	1.2595	1.0518	1.2327	1.0721		15	1.13735	0.0339574	0.131516		1.0076	1	1.0502	1.0254	0.99713	1.0432	1.0079	1.0208	1.011	1	1	1	1	1.0204	1.0627		15	1.01642	0.00535222	0.020729
68	1.1631	0.99183	1.0319	1.0319	1.1848	1.1232	1.1985	1	1.2197	1.0249	1.148	1.1971	1.0569	1.3705	1.0345		15	1.11846	0.0274555	0.106335		1.0133	0.99999	1	1.0349	1	1.0565	1.0101	1.0045	1.0856	1.0003	0.99389	1.0141	1.0395	1.008	1.0623		15	1.02153	0.00717938	0.0278056
69	1.1706	1.0655	1.0478	1.0478	1.2666	1.2006	1.1899	0.97913	1.0547	1.0271	1.0394	1.1004	1.0714	1.2369	1		15	1.09986	0.0231753	0.0897576		1.0212	1.0738	1.0597	1.0408	1.0108	1.0235	1.0296	1.0471	1.0456	1.027	1.0315	1.0161	1.0235	1.0102	1		15	1.03069	0.00510507	0.0197719
70	1.156	1.0384	1.0509	1.0509	1.1822	1.1769	1.193	1.0713	1.1152	1	0.9956	1.0984	1.0819	1.2415	1.0933		15	1.10303	0.0189341	0.0733314		1	1.068	1.0904	1.0393	1.0271	1	1.0302	1.0112	1.0414	1.0102	1.0198	1.0387	1	1.0147	1.069		15	1.03067	0.00713499	0.0276337
71	1.1505	1.0286	0.99932	0.9993	1.1697	1.0183	1.1333	1.4912	1.1292	0.99756	1	1.0791	1.0487	1.4239	1.1098		15	1.11857	0.0389051	0.150679		0.99926	1.0642	1.1105	1.0465	1.0306	1.0119	1.061	1.0035	1.0466	1.013	1	1.0539	1.0033	1	1.0661		15	1.03402	0.00860987	0.0333459
72	1.1575	1	1.0159	1.0159	1.042	1	1.1277	1.4672	1.0455	0.99906	1.0787	1.0544	1.0825	1.2235	1.0946		15	1.09363	0.0314029	0.121623		0.97055	1.0369	0.98191	1.0521	1.0304	1.031	1.0767	1.048	1.0376	1	1.0162	1.1206	1.1124	1.005	1.0672		15	1.0391	0.0110843	0.0429293
73	1.0861	1.0151	1	1	1.0423	0.98312	1.1341	1.1814	1.082	1.0248	1.0713	1.0525	1.0682	1.2265	1.0445		15	1.06746	0.0176543	0.0683747		0.97352	1	1	1.0335	1.024	1.0409	1.0774	1.0599	1.0337	1.0073	1.0243	1.1532	1	1.0068	1.1213		15	1.03705	0.012548	0.0485982
74	1.0767	1.0083	1.0252	1.0252	1.0354	1.102	1.0695	1.323	1.0892	1.0546	1.0789	1	1.0474	1.1617	1.0466		15	1.07625	0.0205361	0.0795358		1.002	0.99986	1.0786	1	1.0277	1.0512	1.0885	1	1.0048	1.0151	1.0442	1.1698	1.0862	1.0162	1.1183		15	1.04683	0.013315	0.0515688
75	1.0829	0.99469	1.0342	1.0343	1	0.98388	1.0583	1.3041	1	1.0557	0.99931	1.0131	1.0515	1.1862	1.0939		15	1.05947	0.0220111	0.0852488		1.0644	1.0806	1.0359	1.0032	1.033	1.1493	1.0935	1.0395	1.0003	1.0333	1.0245	1.1336	1	1.0236	1.0904		15	1.05367	0.0120909	0.0468277
76	1.082	1.0064	1.0348	1.035	1.0763	0.97022	1.0683	1.3063	1.0456	1.0745	1.0021	1.0114	1.0909	1.1878	1.0974		15	1.0726	0.0213934	0.0828562		1	1.0622	1.0335	1.0023	1.0039	1.0158	1.0937	0.97698	1	1.0128	1.0448	1.1653	1.0704	1.0096	1.0188		15	1.03401	0.0123678	0.0479003
77	1.1083	1.0024	1.0335	1.0339	1.0756	1.0457	1.144	1.4775	1.0386	1.0974	1.0097	1.0125	1.0976	1.2052	1.0547		15	1.09577	0.0307692	0.119169		1.1539	1.0654	1.0911	1.0045	1.0072	1.0231	1.1352	0.9759	1.0353	1.0219	1.0163	1.1806	1.1028	1.0322	1.0189		15	1.05762	0.0158108	0.0612348
78	1.1139	1.0013	1.0366	1.0375	1.1283	0.99429	1.089	1.4554	1.093	1.0981	1.0934	0.99426	1.0903	1.2995	1.0979		15	1.10818	0.0313534	0.121431		0.91283	1.0418	1.0165	1.0054	1.0024	1	1.0896	1.008	1.0546	1	1	1.0977	1.0975	1.04	1.0316		15	1.02653	0.0123095	0.0476744
79	1.0714	1.0187	1.0165	1.0179	1.0729	0.98319	1.1046	1.0383	1.1078	1.0567	1.0855	0.99277	1.0602	1.3001	1.0782		15	1.06698	0.0193637	0.0749953		1	1.0196	1	1	0.99761	1.0034	1.0891	1.0204	1.0607	1.0182	1.0229	1.0984	1.0815	1.0128	1		15	1.02831	0.00919773	0.0356226
80	1.0172	1.0169	0.99795	1	1.0774	1.008	1	1.2498	1.09	1.1124	1.0916	1.0199	1.0684	1.1131	1.0837		15	1.06309	0.017366	0.0672583		1.0278	1.0214	1.1048	1.0158	1	1.0072	1.0789	1	1	1.0245	1.0496	1.1103	1.0995	1	1.0055		15	1.03635	0.0107069	0.0414678
81	1.0216	1.0082	1	1.0029	1.0804	1.0587	1.0285	1.2276	1.2039	1.1128	1	1.0062	1.061	1	1.1095		15	1.06142	0.0190898	0.0739346		1.2855	1.0428	1.1446	1.0152	1.0134	1.0173	1.0016	1.0297	1.0174	1	1.0101	1.0948	1.0124	1.0055	1.0583		15	1.04991	0.0196953	0.0762797
82	1.0052	1	1.0167	1.0202	1	1.0496	1.0489	1	1.0636	1.0634	1.0215	1.0048	1.078	0.99957	1.0442		15	1.02771	0.00711611	0.0275606		1.1097	1.0187	1.1217	1.0307	1.0036	1.0055	1	1.07	1.0305	1.0252	1.0364	1	1.0926	1.0013	1.0611		15	1.04047	0.0106272	0.0411591
83	0.99663	0.99999	1.0371	1.0407	1.0077	1.0903	1.0586	1.0717	1.0427	1.0703	1.0229	1.0374	1.0885	1.0372	1		15	1.04011	0.00804728	0.031167		1	1.015	1.0965	1.0189	1.005	1.0072	1.0764	1.1411	1.0148	1.0314	1.0509	1.0072	1.0553	0.98896	1.0703		15	1.0386	0.010985	0.0425448
84	1	1.0181	1.0408	1.0443	1.0239	1.0753	1.0402	1.0477	1.0152	1.0707	1.1079	1.0239	1.0201	1.013	0.97653		15	1.03451	0.00839264	0.0325046		1.1176	1	1.0348	1.0169	1.0163	1.0078	1.1194	1.1729	1	1.0236	1	1.1046	1	0.99284	1.0279		15	1.04231	0.014684	0.056871
85	1.0379	1.0227	1.0791	1.0823	1.0671	1.0686	1.0637	1.258	1.0187	1.074	1.0526	1.0228	1.0818	1.0287	1.0252		15	1.06555	0.01506	0.0583271		1.129	1.0384	1.0223	1.0058	1.0159	0.9938	1.1163	1.2186	1.0142	1.0057	1.0354	1.1764	1.0775	1.0143	1		15	1.05757	0.0181717	0.0703786
86	1.049	1.0236	1.0282	1.0307	1.0803	1.0438	1.0743	1.5194	1	1.0402	1.0506	1.0355	1.0941	1.0879	0.97357		15	1.07541	0.0327888	0.126991		1.0931	1.027	1	1.0032	1.0169	0.9952	1.0981	1.2017	1.052	1.0094	1.0168	1.1809	1.1019	1.0023	1.0064		15	1.05366	0.0173288	0.0671142
87	1.0515	1.0284	1.0318	1.0336	1.0176	1.0476	1.0125	1.474	1.043	1.0406	1.09	1.0314	1.0891	1.0971	0.9815		15	1.07131	0.0298421	0.115578		1.0579	1.0594	1.1124	1	1.036	1.0095	1.0933	1.2322	1.0561	1	1	1.0996	1	1.0065	1.0854		15	1.05655	0.0163228	0.0632179
88	1.0323	1.0092	0.99912	1.0002	1.0175	1.0435	1.0336	1.4141	1.0209	1.0495	1.1099	1.0305	1.0392	1.0945	0.98131		15	1.05836	0.0268653	0.104049		1.0618	1.0469	1.1167	1.0175	1.0437	1.0247	1.0897	1.1819	1.0688	1.0025	1.0072	1.1478	1.0749	1	1.195		15	1.07194	0.0163647	0.06338
89	1.0635	1.01	0.99845	0.99893	1.0386	1	1.0364	1.35	1.0058	1.0585	1.1058	1.069	1.0531	1.0083	0.96586		15	1.05082	0.0233178	0.0903095		1.0709	1.0382	1.1704	1.0353	1.0447	1.0276	1.118	1.2094	1.0347	1.0014	1.0114	1.1493	1.0895	1.037	1.1981		15	1.08239	0.0179576	0.0695495
90	1.0652	1.0413	1	1	1.0298	0.99759	1	1.2973	1.0802	1.0592	1.1147	1.0617	1.0877	1.0019	1.1223		15	1.06393	0.0199394	0.077225		1.0575	1	1.1032	1.0314	1.0297	1.0286	1.088	1.2363	1.0098	1.0088	1.0373	1.0677	1.1081	1.0434	1.115		15	1.06432	0.0156007	0.0604214
91	1.0512	1.0264	1.0001	0.99975	0.97755	0.99585	1.014	1.208	1.0863	1.0846	1.0136	1.061	1.0418	1	1.0534		15	1.0409	0.0146893	0.0568915		1	1.0118	1.1168	1.0404	1.0291	0.99403	1.0842	1.23	1.018	1.046	1.0167	1.057	1.0998	1.0295	1.1692		15	1.06284	0.01725	0.0668091
92	1.098	1.0261	1.0265	1.026	1.0107	1.0547	1.0115	1.0505	1.0732	1	1.0094	1.0513	1.058	1.0125	1.0641		15	1.03817	0.00733857	0.0284222		1.0349	1.015	1.118	1.0373	1.0307	1	1.0767	1.212	1	1.0421	1	1.0569	1.0862	1.0243	1.1689		15	1.0602	0.0162898	0.0630902
93	1.0992	1	1.0254	1.0249	1	1.0639	1.0303	1	1.0077	1.001	1.0647	1.0389	1	1.0485	1.1936		15	1.03987	0.0134256	0.051997		1.1012	1.0585	1.0628	1.0343	1.0141	1.0207	1.0467	1.2343	1.0048	1.0124	1.0403	1.0931	1.0463	1.0333	1.0838		15	1.05911	0.0146105	0.0565864
94	1.0523	1.045	1.0401	1.0398	1.091	1.0635	1.0372	1.1355	1.1359	1.0336	1.0033	1.0385	1.0644	1.0457	1.1927		15	1.0679	0.0129676	0.0502235		1.1431	1.1159	1.0735	1.0282	1	1.032	1.0435	1.1716	1.0018	1.0337	1.0323	1.028	1.1099	1.0254	1.075		15	1.06093	0.0134703	0.0521702
95	0.99919	1.0426	1.0023	1.0021	1.1497	0.98912	1.1026	1.1453	1.1244	1.0234	1	1.0344	1.0852	1.0322	1.1957		15	1.06188	0.0172316	0.0667377		1.1962	1.1268	1	1	1.0027	1.0416	1	1.0713	1.0031	1.0301	1.0148	1.0275	1.0827	1	1.0726		15	1.04463	0.0147232	0.0570226
96	1.0189	1.0096	1.1602	1.013	1.0312	1	1.0058	1.0425	1.0181	1	1.0473	1.0234	1.0568	1.0017	1		15	1.02857	0.01051	0.040705		1.0186	1.023	0.99746	1.0244	1.0871	1.099	1	1.0121	1.04	1.0914	1.0229	1.0687	1	1.0508	1.0106		15	1.0364	0.00900341	0.03487
97	1.016	1.0345	1.1257	1	1.0271	1.0778	1.0093	1.0357	1.0149	1	1.0259	1.0276	1.0516	1	1.1051		15	1.03675	0.00988104	0.0382691		1.0205	1.0305	0.99692	1.0983	1.0259	1.1736	1.0034	1.0104	1.0254	1.0477	1.0327	1.0713	1.027	1.0802	1.0389		15	1.04551	0.011675	0.0452172
98	1.0187	1.0455	1.0993	1.0726	1.0352	1.0576	1.0128	1.0114	1	1.1664	1	1	1.0552	1.0069	1.1137		15	1.04635	0.0127024	0.0491961		1.0211	1.041	0.99771	1.09	1.0333	1.1407	1.0471	1.0478	0.99561	1.0099	1.0264	1.0614	1.0301	1.0839	1.0408		15	1.04445	0.00980546	0.0379764
99	1.0152	1.0038	1.0976	1.081	1	1	1	1.0039	1.0079	1.1497	1.0036	1.0444	1.043	1.0263	1.1051		15	1.03877	0.0123149	0.0476956		1.0092	1.0264	0.99448	1.0979	1.0852	1	1.0297	1.0009	1.0043	1	1.0307	1.0359	1.092	1.0563	1.0247		15	1.03251	0.00904395	0.0350271
100	0.99836	1.0466	1.063	1.0273	1.0402	1.0249	1.0078	1	1.0118	1.1494	1.0086	1.0478	1.0241	1.0129	1		15	1.03085	0.00987411	0.0382423		1.0207	1.0357	0.99406	1.0241	1	1.0009	1.0265	1	1	1.0577	1.0409	1.0378	1.1103	1.0281	1		15	1.02512	0.00785147	0.0304086

## Sheet: e-data
	control	ins6-10 RNAi
	0.175452	0.214163
	0.185319	0.171732
	0.292632	0.096855
	0.129616	0.184365
	0.225351	0.097619
	0.194658	0.152301
	0.179515	0.177358
	0.254768	0.168892
	0.305642	0.084545
	0.189097	0.101916
	0.285732	0.111121
	0.203524	0.139697
	0.290618	0.108613
	0.208399	0.150342
	0.195151	0.210455
n=	15	15
Average	0.221032	0.144665
SE	0.0135849	0.0110419
STDEV	0.0526141	0.0427651

[truncated: 2 more sheets: f-traces, f-data]
