# Supplementary material for: Intestinal pathogens override hunger-driven decision-making via immune regulation of central serotonin signaling in C. elegans
Source: Nat Commun. 2026 Feb 25;17:3144. doi: 10.1038/s41467-026-69924-w (PMC13044313; doi:10.1038/s41467-026-69924-w)
Supplement: Supplementary file 9 — Fig. 5 Source Data [file 41467_2026_69924_MOESM9_ESM.xlsx]

## Sheet: a
Pins-7::GFP	PA14+fasted
	4h	24h
	16.388	25.911
	10.517	24.529
	20.356	16.536
	17.58	24.376
	28.652	10.039
	20.899	16.259
	15.369	10.413
	12.629	14.801
	19.223	9.694
	17.399	11.582
	20.057	22.778
	22.643	19.017
	10.747	21.34
	14.94	12.717
	16.793	23.958
	21.573	24.498
	17.016	20.176
n=	17	17
Average	17.8106	18.1544
SE	1.09504	1.40558
STDEV	4.51496	5.79534

## Sheet: b
Pins-7::GFP	PA14+fasted
	0.25 peptone	0.35 peptone
	24.813	27.711
	12.698	29.601
	20.856	27.841
	15.531	29.013
	20.445	30.985
	18.558	23.688
	21.92	19.546
	10.183	27.56
	11.699	25.28
	17.72	24.632
	18.579	27.192
	19.37	25.705
	19.077	32.623
	18.459	26.651
	21.999	27.684
	18.292	27.264
	20.487	18.889
	13.468	27.358
n=	18	18
Average	18.0086	26.6235
SE	0.917702	0.80982
STDEV	3.89348	3.43578

## Sheet: c
Pins-37::GFP
	fasted
	sid-1	sid-1,pmk-2 RNAi
	5.467	4.207
	3.629	6.129
	2.977	5.931
	4.252	2.941
	7.771	2.967
	2.283	3.375
	2.357	4.687
	3.974	3.496
	5.74	2.341
	4.131	3.175
	5.092	2.107
	7.851	6.308
	2.117	7.626
	6.19	6.003
	5.04	5.058
	3.45	3.774
n=	16	16
Average	4.52006	4.38281
SE	0.445974	0.407933
STDEV	1.7839	1.63173

## Sheet: d
Pins-7::GFP	PA14+fasted
	1h			2h			4h
	sid-1	sid-1,aak-2 RNAi		sid-1	sid-1,aak-2 RNAi		sid-1	sid-1,aak-2 RNAi
	11.061	11.506		16.346	18.84		18.035	19.846
	10.044	19.868		17.392	20.784		14.311	22.868
	11.701	16.423		15.433	19.78		13.538	18.339
	11.638	12.175		16.169	17.121		22.836	16.995
	11.106	17.855		15.723	15.444		23.707	20.945
	11.168	11.567		16.3	16.381		16.249	18.819
	10.932	12.772		13.486	15.179		21.963	20.738
	14.02	18.335		16.362	15.596		23.738	18.11
	10.183	12.065		14.043	17.688		24.352	19.931
	10.655	15.017		16.117	20.875		15.09	19.659
	9.839	20.319		13.544	19.68		18.328	16.84
	12.752	17.56		16.545	20.768		14.81	18.884
	11.749	12.95		14.56	16.1		21.388	17.067
	11.888	14.712		15.22	17.07		15.175	20.844
	10.825	15.751		16.026	20.611		23.995	13.842
	9.476	13.336		12.071	15.676		16.543	15.354
n=	16	16		16	16		16	16
Average	11.1898	15.1382		15.3336	17.9746		19.0036	18.6926
SE	0.283658	0.743602		0.354797	0.543211		1.00349	0.574694
STDEV	1.13463	2.97441		1.41919	2.17285		4.01396	2.29878

## Sheet: e
CFU	After 6-h fasting
	E. coli	S. aureus	EPEC	PA14-gacA(-)
	85	70000	59	900
	35	130000	33	520
	12	80000	61	300
	26	30000	53	700
	18	60000	12	410
	36	70000	31	500
n=	6	6	6	6
Average	35.3333	73333.3	41.5	555
SE	10.6448	13333.3	7.89831	87.6261
STDEV	26.0743	32659.9	19.3468	214.639

## Sheet: f
Pins-7::GFP		After 6-h fasting
	E. coli	P. aeruginosa	S. aureus	EPEC	PA14-gacA(-)
	2.756	13.663	2.708	1.699	2.788
	2.201	12.207	2.646	3.403	3.017
	4.416	18.228	3.118	2.611	2.517
	2.341	20.716	4.775	3.092	2.133
	3.079	24.399	1.914	1.338	1.965
	1.028	16.334	1.603	3.488	2.597
	2.946	17.57	3.101	2.375	2.659
	2.626	9.718	2.058	2.437	4.205
	3.377	18.315	2.815	4.638	3.005
	1.873	14.891	1.749	2.767	2.934
	2.375	15.03	3.345	1.353	1.954
	2.348	10.832	2.837	2.536	1.81
	3.036	17.496	4.081	3.962	2.282
	2.592	19.934	1.97	4.583	2.829
	2.187	18.589	3.477	1.756	3.32
	1.983	20.115	2.579	2.033	2.133
n=	16	16	16	16	16
Average	2.57275	16.7523	2.7985	2.75444	2.63425
SE	0.186474	0.970759	0.215379	0.260905	0.152824
STDEV	0.745896	3.88303	0.861515	1.04362	0.611296

## Sheet: g
Pins-7::GFP	Well-fed
	E. coli	P. aeruginosa
	8.561	15.327
	9.332	18.996
	9.902	10.25
	9.842	18.623
	9.364	9.04
	10.446	8.732
	12.585	10.08
	12.939	14.832
	9.204	16.246
	9.107	15.076
	9.526	9.732
	9.911	13.619
	9.252	11.957
	10.102	16.664
	10.174	13.312
	8.775	15.767
n=	16	16
Average	9.93888	13.6408
SE	0.303998	0.836493
STDEV	1.21599	3.34597

## Sheet: h
Psri-36::GFP	Well-fed
	E. coli	P. aeruginosa
	2.075	5.256
	2.066	7.975
	3.073	8.179
	1.554	10.179
	1.865	8.99
	1.763	11.405
	3.054	8.405
	2.566	6.517
	3.141	6.341
	4.178	5.251
	3.108	9.251
	1.826	6.216
	2.114	7.582
	3.069	10.582
	2.088	9.373
n=	15	15
Average	2.50267	8.10013
SE	0.189521	0.492229
STDEV	0.73401	1.9064

## Sheet: i
1M glycerol + 1:1000 diacetyl	Well-fed				2M glycerol + 1:1000 diacetyl	Well-fed
	E. coli	P. aeruginosa				E. coli	P. aeruginosa
	94.4	80				50	42.2
	76.9	85.6				45.7	50
	86.7	82.2				33.3	41.1
	75	90.3				60	58.3
	80	80				66.7	50
	90.7	77.1				41.4	36.7
	83.3	68.6				33.3	51.1
	80	85				40	40
	68.6	78.6				46.7	34.3
	80	90				35	55
	80	95				40	40
	95.6	66.7				36.7	50
	75	75				47.2	36.7
	83.3	65				29.3	40.2
	66.7	78.6				35.4	35.9
n=	15	15			n=	15	15
Average	81.08	79.8467			Average	42.7133	44.1
SE	2.16118	2.24787			SE	2.66812	1.96168
STDEV	8.3702	8.70598			STDEV	10.3336	7.59756
