# Supplementary material for: Intestinal pathogens override hunger-driven decision-making via immune regulation of central serotonin signaling in C. elegans
Source: Nat Commun. 2026 Feb 25;17:3144. doi: 10.1038/s41467-026-69924-w (PMC13044313; doi:10.1038/s41467-026-69924-w)
Supplement: Supplementary file 10 — Fig. 6 Source Data [file 41467_2026_69924_MOESM10_ESM.xlsx]

## Sheet: b-traces
Time	odr-7																n=	Average	SE	STDEV		odr-7;daf-16 RNAi																	n=	Average	SE	STDEV		odr-7;hsf-1 RNAi
1	1	1.0998	1	1	1.0686	1	1.0403	1	1	1	1	1	1	1	1.0461		15	1.01699	0.00819032	0.031721		1.0084	1.0539	0.99449	1.0954	1.0346	1.0911	1.0483	1.0364	1.0438	1.0192	1.0243	1.041	1.0304	1.0116	1	0.99921		16	1.03326	0.00741164	0.0296466		1.0098	1.0477	1.0483	1.0352	1.0818	1.0208
2	0.99961	1.0753	1.0331	1.0365	1.0218	1.0397	1.0117	1.0153	1.0163	1	1.006	1.0575	1.0132	1.1109	1.0013		15	1.02921	0.00810679	0.0313975		1.0043	1.0557	0.9985	1.0428	1.0431	1.0977	1.052	1.077	1.0355	1.019	1.0142	1	1.0303	1.0141	1.0171	1.031		16	1.03327	0.00691472	0.0276589		1.0074	1.0407	1.0388	1.0431	1.0367	1.0197
3	1.0128	1.083	1.0321	1.0451	1.0737	1.0738	1.0334	1	1.016	1.0106	1.0109	1.1023	1.0078	1.1801	1		15	1.04544	0.0128338	0.0497051		1.0045	1	0.99686	1.0364	1.0485	1.0875	1.0722	1.0847	1.0169	1.018	1.0068	1.0184	1.0484	1.0248	1.0252	1.0124		16	1.03135	0.00729402	0.0291761		1.0068	1.0279	1	1.0397	1.0367	1.0286
4	1.0139	1.0725	1	1.0539	1.0722	1.0606	1.0603	1.0205	1	1.0167	1	1.1092	1	1.2392	1.007		15	1.0484	0.0162755	0.0630346		1.0074	1.108	0.98094	1.0381	1.0231	1.0833	1.06	1.0443	1.019	1.011	1.0035	1.0322	1.0523	1.0053	1.0433	1.019		16	1.03317	0.00803474	0.032139		1.0088	1.0488	1.0043	1	1.0678	1.0322
5	1.0149	1.0595	1.013	1	1.0518	1.0324	1.0256	1.0565	1.0107	1.0144	1.0066	1.1084	1.0155	1.0752	1.0117		15	1.03308	0.00794197	0.0307591		1.0054	1.1195	1.0422	1.0315	1.0585	1.0884	1.0638	1.0393	1.0294	1.0132	1.0028	1.0136	1.032	1.0086	1.0695	1		16	1.03861	0.00847712	0.0339085		1.0054	1.0442	1.0151	1.0545	1.0764	1.0269
6	1.0212	1.0644	1.0655	1.0354	1.0117	1.0354	1.0379	1.0708	1.0074	1.0014	1.0204	1.0631	1.0247	1.1229	1.0121		15	1.03962	0.0083804	0.0324572		1.0254	1.044	1.0017	1.0156	1	1.1347	1.0133	1.2452	1	1.0651	1	1.0084	1.027	1.0683	1.0626	1.0062		16	1.04484	0.0161704	0.0646816		1.0013	1.008	1.0059	1.0027	1.0125	1.0334
7	1.0257	1.0315	1.0713	1.0342	1	1	1	1.0845	1.0119	1	1.0078	1.0361	1	1	1.0139		15	1.02113	0.00691794	0.0267931		1	1.0495	0.99261	1.0061	1.0103	1	1.0255	1	1.0338	1	1.0112	1.0088	1.0266	1.195	1.0476	1		16	1.02544	0.0121258	0.0485033		1	1.0044	1.0015	1.0055	1.0182	1.0268
8	1.0279	1.1022	1.0722	1.0587	1.0283	1.0359	1.0403	1.0976	1.0188	1.0217	1.0149	1	1.0132	1.1071	1		15	1.04259	0.00941325	0.0364574		1.0053	1.0211	0.99605	1.0162	1.0089	1.0397	1.0336	0.99921	1.0306	1.0235	1.0648	1.0037	1.0209	1.0779	1.0373	1.0022		16	1.02381	0.00579808	0.0231923		1.012	1	1.0016	1.0056	1.0126	1
9	1.0201	1.1054	1.03	1.0603	1.0677	1.0193	1.0453	1.1126	1.04	1.0076	1.0017	1.0542	1.0085	1.1342	1.0016		15	1.04723	0.0109008	0.0422187		1.0282	1	1.006	1.0166	1.0003	1.0407	1	1.031	1.046	1.0302	1.0805	1.0061	1	1.0775	1.0311	1.0051		16	1.02496	0.00655245	0.0262098		1.0178	1.004	1.0031	1.001	1.0148	1.0068
10	1.0169	1	1.057	1.0558	1.0498	1.0443	1.027	1.1201	1.0376	1.0038	1.004	1.0428	1.0076	1.3682	0.99463		15	1.0553	0.023835	0.0923127		1.0053	1.0063	1.0101	1	1.0094	1.0428	1.0105	1.0124	1.1232	1.0636	1.0909	1.0044	1.0758	1	1.0117	1.0028		16	1.02932	0.00957219	0.0382888		1.0073	1.0139	1	1	1.0114	1.044
11	1.0199	1.0758	1.0555	1	1.0439	1.0533	1.0152	1.1068	1.0427	1	1.0114	1	1.0178	1.3889	1.0076		15	1.05592	0.0250991	0.0972084		1.0115	1.0185	1	1.0088	1.0023	1.059	1.0052	1.019	1.1207	1.0552	1.1236	1.0053	1.0801	1.0208	1	0.99904		16	1.03306	0.0105482	0.042193		1.0132	1.0072	1.0063	0.99979	1	1.0399
12	1.0014	1.0777	1.024	1.0042	1.0638	1.0302	1.0156	1.0623	1.0368	1.0077	1.0112	1.0558	1.0063	1.3993	1.0126		15	1.05393	0.0254867	0.0987096		1.0252	1.024	1.0103	1.0078	1.0031	1.0628	1.0004	1	1.1142	1.0602	1.0949	1.0077	1.0708	1.0239	0.99911	1.002		16	1.03165	0.0092698	0.0370792		1	1.0096	1	1.0016	1.0017	1.0498
13	1	1.0447	1.0297	1.0021	1.0453	1.0436	1.0553	1.0654	1.0052	1.0076	1.0013	1.0657	1	1.3766	1		15	1.0495	0.0242654	0.0939794		1.0261	1.032	1.023	1.0103	1.0108	1.0305	1.0099	1.0224	1.1414	1.0292	1.099	1.008	1.0629	1.0349	0.99552	1.0017		16	1.0336	0.00953748	0.0381499		1.0045	1.007	1.0013	1.0004	0.99957	1
14	1.0035	1.0218	1.0364	1.0396	1	1.0173	1.0106	1.0553	1.0104	0.99756	1.009	1.031	1.0089	1.298	1.0351		15	1.0383	0.019039	0.0737377		1.0334	1.0278	1.0169	1.0167	1	1.0418	1.0197	1.0183	1.14	1	1	1	1.0745	1	1.0018	0.99892		16	1.02436	0.0092602	0.0370408		1	1	1.0057	1.0007	1.002	1.0102
15	1.0163	1.0234	1.0591	1.0187	1.0014	1	1.0096	1.0418	1	0.99842	1.0119	1.0386	1.0056	1.2932	1.0108		15	1.03525	0.0189739	0.0734857		1.0094	1.0416	1.0274	1.0084	1.0223	1.0472	1.0372	1.0119	1.115	1.0057	1.0701	1.0029	1.0487	1.0055	1.0076	1.002		16	1.02893	0.0076763	0.0307052		1.0038	1.0007	1.0034	1	1.0032	1.0151
16	1.0275	1.019	1	1.0181	0.98656	0.99555	1	1.0434	1.0149	1	1	1.0217	1.012	1.1818	1		15	1.02137	0.012065	0.0467276		1	1.0508	1.0561	1.0089	1.0288	1.0371	1.0464	1	1.0848	1.0579	1.0648	1.015	0.98739	1.0343	1.0048	1.0023		16	1.02996	0.00711037	0.0284415		1.0022	1.0021	1	1.0002	1	1
17	1.0314	1.0631	1.0252	1	1.0044	0.99143	1.0037	1.0213	1.0222	1.0055	1.0079	1	1.0201	1.0397	1.0006		15	1.01577	0.00487901	0.0188963		1.0079	1.0696	1.0498	1.0136	0.9978	1.0482	1.0941	1.0114	1.0847	1.0691	1.1181	1.0164	1.0246	1.0324	1	1.0042		16	1.04012	0.00934751	0.03739		1.0026	1.001	1.0011	1.0018	0.99904	1.045
18	1.0277	1.0652	1.1188	1.016	1.0036	0.98415	1.0041	1	1.0131	1.011	1.0251	1.0403	1.0224	1.0318	1.0123		15	1.02504	0.00830297	0.0321573		1.0049	1.1183	1.0606	1.0182	0.99898	1.0542	1.0779	1.0065	1.087	1.0769	1.1411	1.0196	1.0262	1.0394	1.012	1.0076		16	1.04684	0.0108379	0.0433515		1.001	1.002	1.0033	1.0041	1.0003	1.0436
19	1.0291	1.0288	1.0278	1.0155	0.99161	1.0188	1.0028	1.0026	0.99439	1.0123	0.99568	1.0913	1.0204	1	1.0113		15	1.01616	0.00628384	0.0243372		1.0083	1.0688	1.058	1.0161	1.0053	1.1088	1.087	1.0212	1.0589	1.0587	1.132	1.0073	1.1124	1.0132	1.0149	1		16	1.04818	0.0109142	0.0436568		1.0033	1.0033	1.0023	1.0013	1.0022	1
20	1.0329	1.033	1.0646	0.9986	0.99919	1.0263	1.016	1.0066	1.0029	1.0115	1.0036	1.0806	1.0269	1.0776	1.0142		15	1.0263	0.00709144	0.027465		1	1	1	1	1	1	1	1	1.0602	1	1	1.0087	1	1	1	1		16	1.00431	0.00376554	0.0150622		1	1	1	1.0028	1	1.0106
21	1.04	1.0363	1.0764	1.0181	1.0243	1.0261	1.0179	1.0039	0.99708	1.007	1.0101	1	1.0011	1.0713	1		15	1.02197	0.00643372	0.0249177		1.0103	1.1624	1.0104	1.0144	1.0031	1.1396	1.0526	1.083	1	1.0085	1.0465	1	1.1497	1.1224	1.0145	1.0075		16	1.05156	0.0149043	0.0596171		1.0051	1.0041	1	1	1.0051	1.0196
22	1.0328	1.0153	1.0303	1.0189	1.0149	1.0604	1.0391	1.0079	1.0274	1.0084	1.0016	1.011	1	1.0762	1.011		15	1.02368	0.00556683	0.0215602		1.0238	1.1654	1.0508	1.0195	1.0113	1.1438	1.0618	1.1125	1.073	1.0221	1.0576	1.0304	1.1333	1.1292	1.0728	1.0208		16	1.07051	0.0127281	0.0509126		1	1	1.0046	1.0024	1.0058	1
23	1.0363	1.0077	1.0508	1.0114	1.0383	1.0132	1.0443	1.0332	1.0361	1.014	1.0098	1.0094	1.004	1.1608	0.99957		15	1.03126	0.0101639	0.0393645		1.0326	1.1566	1.0766	1.0292	1.018	1.223	1.0782	1.1349	1.076	1.0478	1.1012	1.0642	1.1435	1.1561	1.1472	1.0595		16	1.09654	0.0144557	0.057823		1.01	1.0033	1.0077	1.0029	1	1.04
24	1.0189	1.013	1	1.0058	1.0425	1.0181	1.0473	1.0234	1.0017	1.0067	1.0159	1.0125	1.0299	1.1558	0.99474		15	1.02575	0.010044	0.0389003		1.067	1.1619	1.088	1.033	1.0125	1.2349	1.0803	1.1716	1.1375	1.0558	1.1465	1.0654	1.1347	1.1065	1.1609	1.0662		16	1.10767	0.0148322	0.0593287		1.0061	1.0041	1.0118	1	1.0015	1.053
25	1.016	1	1.0778	1.0093	1.0357	1.0149	1.0259	1.0276	1	1.0087	1.0097	1.0246	1.0369	1.1532	1.0139		15	1.03028	0.010088	0.0390707		1.0363	1.1753	1.082	1.0391	1.0209	1.2376	1.1474	1.1066	1.1763	1.1106	1.1556	1.0859	1.0813	1.1122	1.2091	1.0645		16	1.11504	0.015878	0.0635118		1	1.007	1.0053	1.0004	1.0052	1.0592
26	1.0187	1.0726	1.0576	1.0128	1.0114	1	1	1	1.0069	1	1.0181	1.0281	1.039	1.1716	1		15	1.02912	0.0116792	0.0452334		1.0453	1.1773	1.0729	1.0583	1.0371	1.3074	1.123	1.1275	1.1812	1.095	1.2148	1.0908	1.0892	1.1111	1.144	1.0441		16	1.11994	0.0180877	0.0723509		1.0031	1.0084	1.0072	1.0016	1.0002	1
27	1.0152	1.081	1	1	1.0039	1.0079	1.0036	1.0444	1.0263	1.0092	1.0081	1.0176	1.012	1.1673	1.0164		15	1.02753	0.0113478	0.0439498		1.0499	1.1275	1.0845	1.0252	1.044	1.2068	1.1294	1.1486	1.1234	1.1026	1.1566	1.0925	1.0946	1.1608	1.1546	1.0494		16	1.1094	0.0126718	0.0506871		1	1.0077	1.0176	1.0049	1	0.99983
28	0.99836	1.0273	1.0249	1.0078	1	1.0118	1.0086	1.0478	1.0129	1.0117	1.0051	0.99475	1.0245	1.1032	1.0372		15	1.02106	0.00699142	0.0270777		1.029	1.1145	1.0859	1.032	1.0527	1.2078	1.049	1.1028	1.1095	1.0599	1.1629	1.0853	1.1313	1.1657	1.2137	1.0798		16	1.10511	0.0145238	0.058095		1.0273	1	1.0092	1.0021	1.0011	1.0592
29	1	1.0156	0.99076	1.03	1.0073	1.0305	1.0188	1.0589	1.0179	1	1.0138	1	1.0257	1.1123	1		15	1.02144	0.00784498	0.0303835		1.0381	1.1027	1.0561	1.0201	1.0507	1.2086	1.0233	1.122	1.1152	1.1638	1.1187	1.0941	1.1376	1.2022	1.2096	1.0981		16	1.11006	0.0157697	0.0630787		1.019	1.0018	1.0101	1.0036	1.0033	1.0504
30	1.0186	1.0244	1.099	1	1.0121	1.04	1.0229	1.0687	1.0508	1.0011	1.007	1.0287	1.0195	1.1075	1.0154		15	1.03438	0.00862755	0.0334144		1.0481	1.1352	1.0677	1.0393	1.0348	1.2573	1.0326	1.1637	1.0919	1.171	1.1005	1.0962	1.1699	1.1588	1.2179	1.1026		16	1.11797	0.0168895	0.0675579		1.0129	1.0038	1.0117	1.0013	1.0077	1.0419
31	1.0205	1.0983	1.1736	1.0034	1.0104	1.0254	1.0327	1.0713	1.0802	1.0017	1.0077	1.0521	1.0141	1.07	1.0353		15	1.04645	0.0120183	0.0465465		1.0403	1.0677	1.0879	1.0468	1.0432	1.2568	1.0449	1.1491	1.2137	1.1089	1.1041	1.0922	1.168	1.1628	1.1741	1.0777		16	1.11489	0.0164491	0.0657965		1	1	1	1	1.0098	1.0188
32	1.0211	1.09	1.1407	1.0471	1.0478	0.99561	1.0264	1.0614	1.0839	0.99889	1.0166	1.0573	1.0154	1.0377	1.0502		15	1.04601	0.00984637	0.0381348		1.0495	1.0707	1.0852	1.0429	1.0293	1.184	1.0624	1.1672	1.2209	1.1792	1.091	1.0862	1.1727	1.1461	1.1583	1.0731		16	1.11367	0.0150799	0.0603196		1.0105	1.0057	1.0003	1.0012	1.0155	1
33	1.0092	1.0979	1	1.0297	1.0009	1.0043	1.0307	1.0359	1.0563	0.99719	1.032	1.0008	1.0162	1.0318	1.0121		15	1.02367	0.00690854	0.0267567		1.0822	1.1036	1.0974	1.0407	1.0284	1.1335	1.0054	1.1058	1.1992	1.1857	1.0776	1.0886	1.0987	1.1095	1.1637	1.0764		16	1.09977	0.0131668	0.0526671		1.0291	1.0102	1.0032	1.0022	1.0217	1
34	1.0207	1.0241	1.0009	1.0265	1	1	1.0409	1.0378	1.0281	1.0032	1	1.009	1	1	1.0289		15	1.01467	0.00396441	0.0153541		1.06	1.0455	1.0851	1.0486	1.0367	1.1321	1.0224	1.1265	1.155	1.0747	1.0793	1.0922	1.0693	1.1125	1.1579	1.0706		16	1.08553	0.0102699	0.0410796		1.0108	1.009	1.0046	1.0059	1.0072	1.0006
35	1.0204	1.115	0.98888	1.0404	1.0075	1.0596	1.002	1.0326	1.0303	0.99504	1.0093	1.0136	1.0025	1.0258	1.008		15	1.02339	0.00811011	0.0314103		1.0693	1.0486	1.0853	1.0445	1.0269	1.1775	1.1077	1.1421	1.1624	1.1251	1.0837	1.0788	1.0721	1.0995	1.15	1.0673		16	1.0963	0.0110736	0.0442946		1.0021	1	1.0045	1.0067	1	1.0061
36	1.0359	1.1186	1.052	1.0431	1.0057	1.0668	1.0063	1.0824	1.0501	1	1.0261	1.0018	1.0146	1.0178	1		15	1.03475	0.00895892	0.0346977		1.0693	1.0829	1.0977	1.0519	1.0223	1.1826	1.1179	1.176	1.1535	1.1306	1.1827	1.0514	1.0702	1.1282	1.1531	1.0697		16	1.10875	0.0128624	0.0514497		1.0007	1.0021	1.0032	1.0026	1.0046	1.014
37	1.0227	1.1442	1.1057	1.0387	1.0052	1.0586	1.0044	1.0839	0.9988	1.0208	1.0108	0.99616	1.0065	1.064	1.0105		15	1.03806	0.01146	0.0443844		1.061	1.0948	1.0951	1.0602	1.0304	1.1803	1.1097	1.196	1.1949	1.1324	1.1828	1.0535	1.1314	1.1306	1.1646	1.0339		16	1.11573	0.0143383	0.057353		1	1.0102	1.0063	1.0046	1.0006	1.0225
38	1.0219	1.0961	1.1047	1.04	1.0304	1.0447	0.99595	1.042	1	1.0165	1.0203	1	1.0099	1.0184	1.0739		15	1.03432	0.00870062	0.0336974		1.0703	1.0979	1.1011	1.0466	1.0464	1.2069	1.0437	1.2102	1.2028	1.072	1.1709	1.0473	1.1331	1.1102	1.181	1.0542		16	1.11216	0.0158115	0.0632461		1.0055	1.0015	1.0059	1.0053	1	1
39	1.0247	1.0926	1.0713	1	1.0399	1.0506	1	1.0491	1.0007	1	1.0234	1.0688	1.0368	1.0102	1.094		15	1.03747	0.00854783	0.0331056		1.0887	1.0836	1.1141	1.0488	1.0499	1.1815	1.053	1.1346	1.1357	1.0766	1.1511	1.0601	1.1403	1.1092	1.1823	1.0557		16	1.10408	0.0115433	0.0461732		1.0045	1.0013	1.0025	1	1.0031	1.0063
40	1.0267	1	1.086	0.99965	1.0414	1.0679	1.0146	1.0504	1.0177	1.0137	1.0117	1.0414	1.0329	1.0197	1.0997		15	1.0349	0.00777127	0.030098		1.0291	1.0894	1.1172	1.0571	1.058	1.1787	1.0189	1.1478	1.1057	1.1648	1.15	1.0504	1.121	1.1109	1.1845	1.0353		16	1.10118	0.013716	0.054864		1.0009	1.0024	1.0003	0.99997	1.0097	1.0411
41	1.0258	1.1113	1.0901	1.0412	1	1.0649	1.0016	1	1.0182	1.0461	1.0209	1.0446	1.0363	1.0134	1.0774		15	1.03945	0.00875739	0.0339172		1.0378	1.0925	1.1103	1.0489	1.0375	1.1659	1.0357	1.1588	1.1127	1.1206	1.146	1.0363	1.1216	1.0802	1.1655	1.0565		16	1.09543	0.0122388	0.048955		1.0048	1	1	1.0008	1.0039	1.0293
42	1.018	1.0994	1.0668	1.0269	1.0184	1.0708	1.0053	1.0012	1.0058	1.036	1.0253	1.055	1.0089	1.0071	1.0276		15	1.0315	0.00748755	0.0289991		1.0567	1.09	1.1237	1.0345	1.0532	1.1203	1.0445	1.1966	1.0701	1.1249	1.136	1.0292	1.1273	1.0328	1.1653	1.0573		16	1.0914	0.0128823	0.0515291		1	1.0008	1.0115	0.99933	1.0052	1.032
43	1.0161	1.0479	1.0973	1.0307	1.0231	1.0739	0.99989	1.0023	1.0306	1.037	1.0072	1.0549	1	1.0292	1.0307		15	1.03205	0.00714452	0.0276706		1.0547	1.0677	1.1113	1.0427	1.061	1.1174	1.0344	1.1393	1.0815	1.0603	1.1342	1.0177	1.127	1.034	1.1576	1.0556		16	1.08102	0.0109264	0.0437055		1.0028	1.0027	1.0046	1.0012	1	1.0434
44	1.0154	1.1089	1.0998	1.0359	1.0187	1.0638	1.0216	1.0288	1.0304	1	1.0156	1.0573	1.0023	1.0059	1		15	1.03363	0.00888845	0.0344248		1.0631	1.0705	1.0634	1.0286	1.0442	1.1239	1.0452	1.1476	1.0878	1.1424	1.1562	1.0111	1.1268	1.0479	1.166	1.0533		16	1.08613	0.0125034	0.0500137		1.0097	1.0021	1.004	1.0021	1	1.0454
45	1.009	1.0942	1.1206	1.019	1.0324	1.0708	1.0252	1.0086	1	1.0117	1.0313	1.0604	1.0189	1.0034	1.0244		15	1.03533	0.00916533	0.0354972		1.0299	1.0983	1.0765	1.0546	1.0315	1.1178	1.0533	1.1704	1.0628	1.1463	1.0966	1.0184	1.1132	1.0412	1.1647	1.0535		16	1.08306	0.0121216	0.0484865		1.0051	1.0042	1	1.0015	0.99831	1.0467
46	1.017	1.1068	1.0055	1.0244	1.0387	1	1.0347	1.0099	1.0321	1.0141	1.0117	1.0515	1.0042	1	1.0281		15	1.02525	0.00703235	0.0272362		1.0379	1.0748	1.0665	1.0626	1.0387	1.115	1.0603	1.158	1.0647	1.1271	1.0946	1.0234	1.0876	1.042	1.1432	1.0443		16	1.07754	0.0100479	0.0401916		1	1.0042	1.0041	1	1.0034	1
47	1.0168	1.1064	1	1.0348	1	1.0698	1.0183	1.0433	1.031	1.0149	1.0189	1.0531	1.0054	1.0285	1.0161		15	1.03049	0.00737272	0.0285544		1.0457	1.0772	1.0682	1.0608	1.0285	1.0797	1.0729	1.1638	1.0699	1.1802	1.1396	1.0415	1.087	1.072	1.1161	1.0406		16	1.08398	0.0110508	0.0442032		1.0073	1	1.0027	1.0009	1.0118	1.012
48	1.0115	1.0946	1.1052	1.0559	1.0076	1.0788	1.0216	1.0278	1.0056	0.99694	1.0193	1.0723	1.0195	1.0311	1.0041		15	1.03679	0.00912422	0.035338		1.0521	1.0698	1.0818	1.0673	1.0321	1.0941	0.99573	1.104	1.0092	1.1838	1.1309	1.0344	1.0862	1.0371	1.1143	1.0404		16	1.07083	0.0120679	0.0482715		1.0075	1.0018	1.0011	1.0032	1.0105	1.0108
49	1	1.0627	1.0587	1.0604	1.0132	1.0765	1.0153	1.0293	1.0243	0.99989	1.0252	1.0338	1.0294	1.0255	1.0074		15	1.03077	0.00612458	0.0237204		1.0136	1.0764	1.104	1.0748	1.0388	1.0916	1.0659	1.148	0.99645	1.1834	1.1291	1.0206	1.0479	1.0377	1.1058	1.0396		16	1.07335	0.0128617	0.0514469		0.99943	1.0045	0.99928	1.0018	1	1
50	1.0007	1	1.0428	1	1.0307	1.0576	1.0074	1.0328	1.0228	1	1.0306	1.0345	1.0303	1.0184	1.0148		15	1.02156	0.00456322	0.0176733		1.0205	1.0782	1.0872	1.0665	1.0404	1.1195	1.042	1.151	1	1.1117	1.0945	1.0385	1.047	1.0389	1.0872	1.0392		16	1.06639	0.0100542	0.0402169		1	1.001	0.99956	1.0028	1.0048	1.0334
51	1.0033	0.99644	1	1.082	1.0135	1.0658	1.0106	1.0501	1.043	1.005	1.0251	1.0199	1.0271	1.0245	1.016		15	1.02549	0.00640941	0.0248235		1.0237	1.0564	1.1013	1.0588	1.0325	1.1047	1.0509	1.14	1.0225	1.1149	1.0861	1.0411	1.0486	1.0328	1.0854	1.0386		16	1.06489	0.00897296	0.0358918		1.006	1.0025	1	1.0014	1.0086	1.0182
52	1.0043	1.0014	1.018	1.0833	1.0186	1.0799	1.0242	1.0518	1.0481	1.0059	1	1	0.99883	1.013	1.0175		15	1.02432	0.00731399	0.028327		1.0065	1.0218	1.0838	1.0654	1.0386	1.1027	1	1.15	1.0319	1.2028	1.0849	1.0171	1.0347	1.0332	1.0828	1.0325		16	1.06179	0.0137118	0.0548472		1.005	1.0014	1.0057	1	1.0079	1
53	1.0058	1.0042	1	1.027	1	1.0819	1.0252	1.0635	1.0464	1.0129	1.003	0.99985	1	1	1		15	1.01798	0.00677269	0.0262305		1.0126	1.0227	1.0752	1.063	1.0413	1.0872	1.0249	1.1503	1.0341	1.1771	1.0326	1.0063	1.0338	1.0258	1.0745	1.034		16	1.05596	0.0120507	0.048203		1	1	1.0091	1.0014	1.0093	0.99807
54	1.007	1.0075	1.0036	1.0423	1.0345	1.086	1.0284	1.0232	1.0395	1.0082	1.0137	1.0259	1.01	1.0074	1.019		15	1.02375	0.00551264	0.0213504		1	1.0456	1.0894	1.0402	1.0442	1.1208	1.0437	1.0598	1.0844	1.1803	1.0841	1.0087	1	1.0239	1.073	1.0333		16	1.05821	0.0117774	0.0471096		1.0007	1.0021	1	1.0012	1.0147	0.99467
55	1.0015	1.0274	1.0236	1.0414	1.0396	1.0572	1.0124	1.0252	1.0228	1.0097	1.0091	1.0304	1.0153	1.0193	1.0181		15	1.02353	0.00371647	0.0143938		1.0121	1.0333	1.0917	1.0457	1.0497	1.1195	1.0468	1.0464	1.0767	1.1434	1.084	1.0116	1.0039	1.0243	1.0537	1.02		16	1.05393	0.00996789	0.0398716		1.0084	1.0024	1.0018	1.0043	1.0119	1.0245
56	1.0035	1.0281	1.0111	1.0191	1.0117	1.0035	1.0148	1	1.0214	1	1.0105	1.0307	1.0172	1.0279	1.0121		15	1.01411	0.00258609	0.0100159		1.0175	1.0332	1.0966	1.0411	1.0407	1.0985	1.0861	1.0444	1.0776	1.1554	1.0615	1.0116	1.0036	1.0117	1.0357	1.0187		16	1.05212	0.0103224	0.0412896		1.01	1.0014	1.0022	1.0059	1	1.0054
57	1.0039	1.036	1.0643	1.0244	1.0264	1	1.018	1.0233	1	1.013	1.0164	1.0186	1.027	1.0357	1		15	1.02047	0.00442345	0.017132		1.0039	1.0258	1.1113	1.0378	1.0361	1.0503	1.0405	1	1.1196	1.1585	1.0804	1.0122	1.0013	1.0203	1.0348	1.018		16	1.04693	0.0116776	0.0467104		1	1.0039	1.0055	1	1.0022	1.0108
58	1.0075	0.99858	1.0414	1.0233	1.0315	1.0583	1.0161	1.0257	1.028	1.0179	1.0085	1.0069	1.0155	1.0215	1.0014		15	1.02014	0.00406565	0.0157462		1	1	1.1123	1.0418	1.0408	1.0499	1.0432	1.0102	1.0822	1.062	1.0592	1	1.0155	1.0208	1.0435	1.0104		16	1.03699	0.00800339	0.0320136		0.99942	1.0027	1.0001	1.0048	1.0153	1.0054
59	1.0098	0.99619	1.0354	1.0295	1.0606	1.0617	1.008	1.0291	1.0271	0.99874	1.0097	1.0096	1.0178	1.0325	1.0079		15	1.02224	0.00514605	0.0199305		1.006	1.1073	1.1196	1.0217	1.0265	1.1097	1.0076	1.0063	1.082	1.1152	1.0547	1.0019	1.0179	1.0072	1.0206	1.0059		16	1.04438	0.0114501	0.0458004		1.0075	1	0.99997	1.0061	1.0187	0.99394
60	1.0036	1.0055	1	1	1.0369	1.051	1.0113	1.0117	1.0311	1	1.0102	1.0515	1.0155	1.0398	1.0275		15	1.01971	0.00475552	0.0184181		1.0204	1.0831	1.1348	1.0201	1.0272	1.1248	1.0019	1.0872	1.08	1.1183	1	1.0165	1.0104	1.0227	1.0208	1.0053		16	1.04834	0.0119332	0.047733		1.0043	1.0023	1.0022	1.0049	1.018	1
61	1.0002	1.0616	1.0085	1.0003	1.0421	1.0636	1.0158	1.0145	1.0191	1.0063	1.0186	1	1	1.0193	1.0324		15	1.02015	0.00544433	0.0210858		1.0199	1.0934	1.0849	1.0079	1.0309	1.1256	1.005	1.1238	1.0866	1.0416	1.0135	1.0086	1	1.0297	1.0276	1.0055		16	1.04403	0.0109186	0.0436746		1	1.0056	1	1	1.0172	1.0128
62	1.0024	1.0004	1.0098	1.0028	1.0241	1.0404	1	1.0183	1.0191	1.0152	1.0211	1.0071	1.0023	1	1.0078		15	1.01139	0.00298442	0.0115586		1.028	1.0896	1.0884	1	1.0256	1.1185	1.0149	1.1186	1.0859	1.0405	1.0181	1.0096	1.0075	1	1.0434	1.0093		16	1.04362	0.0105348	0.0421394		1.0068	1.0011	1.0032	1.0011	1.0065	1.0221
63	1.005	1.0086	1.0077	1.0104	1.0427	1.0306	1.0035	1.0246	1.0255	0.99512	1.008	1.0217	1.0245	1.0058	1.0161		15	1.01532	0.00325458	0.0126049		1.0073	1.0443	1.1031	1.0042	1.0175	1.111	1.0032	1.0441	1.0495	1.0493	1.1147	1.0078	1.0226	1.0007	1.0181	1.0075		16	1.03781	0.00986769	0.0394708		1.002	1.0029	1.0026	1.0019	1.006	1.0242
64	1	1.0414	0.97879	1.0126	1.0479	1	1.0078	1.0278	1.0038	1	1	1.0026	1.0051	1.0353	1.0227		15	1.01239	0.004859	0.0188188		1	1.0538	1.0685	1	1.0203	1.1132	1.0078	1.0527	1.0652	1.0928	1.0838	1.0044	1.0554	1.0048	1	1.0001		16	1.03893	0.00966211	0.0386485		1	1	1	1.0011	1	1.0304
65	1.0019	1	0.98479	0.99241	1.0411	1.0425	1.0168	0.9811	1.0048	1.0103	1.005	1.0135	1.0073	1.0477	1		15	1.00995	0.00516784	0.020015		1.0109	1.0175	1.0898	1.0024	1.0184	1.1208	1	1.0484	1.0641	1.1511	1.0954	1.0049	1.0666	1.0171	1.0247	1.0037		16	1.04599	0.0117877	0.0471508		1.006	1.0078	1.0025	1.002	0.99854	1.0317
66	1.0109	1.0041	1.0059	1.0351	1.0327	1.0392	1.0205	1.0048	1.015	1.0178	1.0083	1.0367	1.0243	1.0523	1.0031		15	1.02071	0.00396955	0.015374		1.0085	1.0116	1.1045	1.0059	1.0079	1.1238	1.0106	1.0534	1.0613	1.1615	1.0792	1.014	1.027	1.018	1.0261	1		16	1.04458	0.0122062	0.0488246		1.0003	1.009	1.0012	1.004	1.0008	1.0316
67	1.0097	1.009	1.0111	1.0387	1.0379	1.0105	1.0244	1.0084	1.0518	1.0195	1.0105	1.0371	0.99806	1.0315	1.0099		15	1.02054	0.00397972	0.0154134		1.013	1.0197	1.0828	1.036	1	1.1278	1.0174	1.1073	1.0542	1.1317	0.99896	0.99928	1	1.0107	1.005	1.0049		16	1.03805	0.0119278	0.0477111		1	1.0078	1	1	1.0053	1.0268
68	1.0112	1.1064	1.0193	1.0192	1.0513	1.0314	1.0101	1.0182	1.0543	1.0185	1.018	1.0498	1	1.0635	1.0314		15	1.03351	0.00707476	0.0274004		1.0258	1.0146	1.0588	1.0388	1.0077	1.0849	1.0244	1.1047	1.0532	1.0849	1.0117	1	1.0092	1.0207	1.0089	1.0078		16	1.03476	0.00820742	0.0328297		1.0031	1	1.001	1.0008	1.0097	1
69	1.0146	1.1065	1.0337	0.99518	0.98893	1.0342	1.014	1.0067	1.0267	1.0228	1.005	1	1.0191	1.0669	1.0291		15	1.02423	0.0076805	0.0297464		1.0282	1.0317	1.0728	1.0196	1	1.0484	1.0088	1.0664	1	1.0948	1	1.0021	1.0156	1.0215	1.0112	1.0062		16	1.02671	0.00729225	0.029169		1.0037	1.0013	1.0052	1.0021	1.014	0.9999
70	1.0094	1.0588	1.077	0.99965	0.99393	1.0323	1.0172	1.0106	1	1.0212	1.0081	1.0235	1.0218	1.0399	1.0361		15	1.0233	0.00587918	0.02277		1	1.0381	1.0469	1	1.0017	1.054	1.0161	1.0496	0.99791	1.0207	1.0013	1.0062	1.0675	1.0292	1.0166	1.0081		16	1.02212	0.00565842	0.0226337		1.0013	1.005	1.0031	1	1	0.99773
71	1.0106	1.0832	1.0846	1.0298	1.0503	1.0506	1.0155	1.0255	1.0042	1.0027	1.017	1.0352	1.0235	1.0429	1.0354		15	1.03407	0.00649229	0.0251445		1.0119	1.0164	1.0117	1.0057	1.0167	1.0141	1.0132	1.0501	0.99723	1	1.0101	1.0085	1.0742	1.0171	1.0218	1.011		16	1.01748	0.00475551	0.019022		1.0013	1.0068	1.0039	1.0006	0.99873	1.015
72	1.01	1.0814	1.0653	1.0521	1.0249	1.0582	1.0195	1.0159	1.022	1	0.99696	1.0325	1.0199	1.0451	1.0168		15	1.0307	0.00634916	0.0245902		1.0291	1.0438	1.0248	1.0105	1.0329	1.006	1	1	1.0581	1.0029	1.0046	1.0104	1.0759	1.0178	1.025	1.0059		16	1.02173	0.00551656	0.0220663		1	1.0082	1	1.001	1.0032	1.016
73	1.0078	1.04	0.99729	1.0575	1.0301	1.0499	1.0181	1.0202	1.0216	0.99561	1	1.0157	1.0267	1.0126	1.0239		15	1.02113	0.0046711	0.0180911		1.0086	1.0478	1.0014	1.0286	1.0344	1.0136	1.0058	1.011	1.0676	1.0304	1.0068	1.0112	1.1068	1	1.0147	1.0093		16	1.02487	0.00712269	0.0284908		1.0016	1.0074	1.0057	1.005	1.0037	1.0127
74	1.0088	1.0928	1	1.044	1.0343	1.041	1.0416	1.0204	1.0274	1.0365	1.009	1.0263	1.0282	1.0314	1.0213		15	1.03087	0.00553294	0.021429		1.0189	1.0153	1.0457	1.0371	1.0392	1	1.0254	1.0154	1.0676	1.0195	1.047	1	1.1112	1.0067	1.0081	1.0132		16	1.02939	0.00720546	0.0288218		1.0013	1.0069	1.0062	1.0064	1	1.012
75	1.01	1.0912	1.0468	1.0336	0.97926	1.0518	1.0458	1.0152	1.0268	1.0258	0.99589	1.0388	1.0232	1.0327	1.0199		15	1.02912	0.00668037	0.025873		1.0148	1	1.0564	1.0253	1.0348	1.0666	1.0281	1.0481	1.0167	1.0227	1.0621	1.002	1.1282	1.0071	1.0116	1.0123		16	1.03355	0.00821745	0.0328698		1	1.0081	1.0132	1	1.0008	1.0148
76	1.01	1.0984	1.0173	1.039	0.98426	1.0303	1.0323	1.0199	1.0038	1.0203	0.99073	1.0243	1.0107	1.0434	1.027		15	1.02345	0.0068286	0.0264471		1.0204	1.0007	1.0177	1	1.037	1.077	1.0321	1.0788	1.0237	1.0768	1.0646	1.0068	1.0883	1.0012	1	1.0084		16	1.03334	0.00817188	0.0326875		1.0074	1	1.0077	1.0002	0.99809	1.0072
77	1.0108	1.0455	1.0154	1	1.0801	1	1.0549	0.98879	1.0103	1.0132	0.99731	1.0343	1.0123	1.0338	1.0103		15	1.02047	0.00638463	0.0247276		1.0293	1.0514	1.0154	1.0084	1.019	1.1226	1.0302	1.0863	1.0247	1.0444	1.0353	1.0006	1.0908	1.0049	1.0088	1.0143		16	1.03665	0.00876703	0.0350681		1.0039	1.003	1.0081	1.0031	1.0106	1.0143
78	1.01	1.0466	1.0231	1.0234	1.018	1.0123	1.0591	1.0188	1.0188	1.0038	1	1.032	1.0293	1.0345	1.038		15	1.02451	0.00410884	0.0159135		1.0238	1.1039	1.0124	1.0504	1.0163	1.1895	1.0192	1.0216	1.0083	1.0481	1.0518	1.0026	1.0562	1.005	1.0123	1		16	1.03884	0.0121347	0.0485389		1.0044	1.0034	1	1	1.0135	1.0196
79	1.0109	1.1199	1.0258	1.0285	1.0232	1.0306	1.0482	1.0234	1.0282	1	1.0205	1.0498	1.0473	1	1.0455		15	1.03345	0.00741116	0.0287033		1.0218	1.1021	1.0169	1.0355	1.0204	1.2017	1.0217	1.0296	1.0171	1.052	1.0535	1.0166	1.0412	1.0159	1.0131	1.0024		16	1.04134	0.0122142	0.0488566		1	1.0073	1.0127	1.0054	1.0176	1
80	1.0116	1	1.0245	1.0481	1.0203	1.0322	0.99616	1.0164	1.035	1.0054	1.0219	1.0595	1.0494	1.0375	1.0294		15	1.02582	0.00476238	0.0184446		1.0292	1.0882	1.0472	1.0442	1.018	1.1665	1.0218	1.038	1.0195	1.0262	1	1.0061	1.0426	1.0215	1.0032	1.0109		16	1.03644	0.0102141	0.0408562		1.0001	1.006	1.0135	1.0062	1	1.0207
81	1.0098	1.0056	1.0331	1.067	1.0834	1.0462	1	1.0303	1.0667	1.0039	1.0193	1.0941	1.0259	1.0379	1.0178		15	1.03607	0.0076605	0.029669		1.0367	1.0696	1.0598	1.0588	1	1.1389	1.0176	1.0503	1.0477	1.0304	1.0144	1.0079	1.0229	1.0213	1.0064	1		16	1.03642	0.00880924	0.035237		1.0071	1.006	1.0008	1.0039	1.0158	1.0285
82	1.0037	1.0398	0.99529	1.0715	1.089	1.0306	1.0323	1.0357	1.0559	1.003	1.0154	1.0772	1.0187	1.0594	1.0252		15	1.03685	0.00736361	0.0285192		1.0291	1.0669	1.0443	1	1.007	1.1486	1.019	1.0195	1.0107	1.0402	1.0148	1	1.0211	1.0142	1.0017	1.0053		16	1.02765	0.00925386	0.0370155		1.0067	1.0062	1	1.0038	1.0197	1.0153
83	1.0045	1.0615	1	1.0678	1.0334	1.0357	1.0076	1.039	1.0625	1.0003	1.0118	1.0869	1.0213	1.0221	1.0428		15	1.03315	0.00698937	0.0270697		1.0354	1.0626	1.0063	1.0096	1.0074	1.1506	1.0149	1.0271	1.0149	1.0314	1.0431	1.0079	1.0223	1.0192	1	1.0137		16	1.02915	0.00903266	0.0361307		1.0109	1.0027	1.0014	1.004	1	1
84	1.01	1.071	1.0467	1.0874	1.0272	1.0505	1.0113	1.023	1.0355	1.0148	1	1.0389	1.0102	1.0222	1.0568		15	1.0337	0.00643195	0.0249108		1.0323	1.0746	1.0182	1.0232	1	1.1163	1.0104	1.0537	0.99255	1.0362	1.0844	1.0094	1.0038	1.0187	1.0026	1.0276		16	1.0315	0.00861997	0.0344799		1.0039	1.0025	1.0035	1	1.0045	1.0057
85	1.0015	1.0994	1.0423	1.0905	1.0325	1.0347	1.0183	1.0287	1	1.016	1.0058	1.0375	1.0012	1.0349	1.0647		15	1.03387	0.00792171	0.0306807		1.0195	1.0725	1.025	1.0301	1.0061	1.1211	1.0115	1	1.0186	1.0289	1.085	1.004	1	1.0281	1.0103	1		16	1.02879	0.00867342	0.0346937		1	1	1.0013	0.99943	1	1.0154
86	1.0024	1.0816	1.056	1.0968	1.0272	1.0287	1.0264	1.0188	1.005	1.0038	0.99849	1.047	1.0045	1.0428	1.0542		15	1.03291	0.00773867	0.0299718		1.0248	1.0557	1	1.0414	1.0149	1.0202	1.0095	1.0051	1.0251	1	1	1	1.0016	1.034	1.0156	1.0051		16	1.01581	0.00420078	0.0168031		1.0046	0.99959	1.0026	1.001	1.0204	1.0181
87	1.0084	1.0911	1.1094	1.0847	1.0393	1.0436	1.0301	1.0467	1.0041	1.0052	1.0167	1.0215	1.031	1.043	1		15	1.03832	0.00862257	0.0333951		1	1.0268	1.0118	1.0641	1.0088	1.0255	1.0101	1.0434	1.0038	1.0052	1.0392	1.0028	1.0201	1.033	1.0176	1.0048		16	1.01981	0.00447714	0.0179086		1.0065	0.99957	1.0068	1.0038	1	1.0207
88	1.0008	1.1152	1.0997	1.0857	1.0447	1.0578	1.0248	1.0529	1.0063	1.0075	1.0054	1	1	1.0167	1.0077		15	1.03501	0.0100908	0.0390813		1.0252	1.0269	1.0182	1.0386	1.0124	1	1.0112	1.0487	1	1.0059	1.0415	1.0032	1.0482	1.0176	1.025	1.0049		16	1.02047	0.0041716	0.0166864		1.0073	1.0009	1	1	1.0066	1.001
89	1.0019	1.0107	1.1201	1.1309	1.0479	1.0098	1.0313	1.0259	1.0101	1	0.99595	1.0096	1.0043	1.0111	1.0096		15	1.02794	0.0107902	0.0417902		1.0298	1.0207	1.0255	1.0508	1.004	1.0244	1.0069	1.0512	1.0091	1.0112	1.071	1	1.0506	1.03	1.0424	1.0036		16	1.02695	0.00529438	0.0211775		1.0106	1.0012	1.0003	1.001	0.99573	1.0019
90	1.0068	1.0156	1.0888	1.0751	1.0363	1.024	1.0349	1.011	1.0444	1.0074	1.0008	1.033	1.0095	1.0114	1.027		15	1.0284	0.00655174	0.0253748		1.0283	1.0215	1.0377	1.0078	1.0127	1.0226	0.99822	1.1021	1.041	1.0172	1.1068	1.0102	1.0522	1.0285	1.0443	1.0048		16	1.0335	0.00788035	0.0315214		1.0025	1.0019	1.004	1.0052	0.9932	1.0025
91	1.0073	1	1.1281	1.0735	1.0417	1.0218	1.0182	1.0172	1.0325	1.01	1.0077	1.0011	0.99955	1.021	1.0351		15	1.02765	0.00876369	0.0339416		1.0144	1.0251	1.0354	1.012	1.0153	1.0618	1	1.0953	1.0838	1.0747	1.1109	1.0223	1.0588	1.0247	1.0166	1		16	1.04069	0.00880719	0.0352287		1	1.0031	1.0041	1.0041	0.99342	1
92	1.0088	1.0614	1.1509	1	1.0634	1.0736	1.0117	1.0171	1.0353	1.018	0.99743	1.0113	1.0045	1.0123	1.0198		15	1.03237	0.0104736	0.0405639		1.0186	1.0244	1.0312	1.0242	1.0107	1.0931	1.023	1.0954	1.0942	1.0088	1.0283	1.0365	1.0618	1.0099	1.0073	1.0007		16	1.03551	0.00811296	0.0324518		1.0012	1	1.0038	1.0042	0.99552	1.0261
93	1.0096	1.0593	1.1432	0.99882	1.0052	1.0875	1.0152	1.0282	1.0651	1.0029	0.99261	1.0055	1.033	1.0129	1.0117		15	1.03138	0.0106407	0.0412111		1.0186	1	1.0433	1.0571	1.0128	1.0868	1.0283	1.191	1	1.0156	1.0839	1.03	1.0571	1.0081	1.0092	1.0042		16	1.04038	0.0122457	0.0489829		1.001	1.0018	1.0017	1.0028	1.0012	1.0264
94	1.0104	1.0965	1.145	0.9946	1.0105	1.0579	1.0627	1.0348	1.0658	1.0051	1.0013	1.0215	1	1.0684	1.0197		15	1.03961	0.0110038	0.0426175		1.0107	1.0085	1.0363	1.0375	1.0159	1.0564	1.031	1.1755	1.1063	1.0231	1.0892	1	1.0462	1.0077	1.0052	1.0036		16	1.04082	0.0118094	0.0472374		1.0046	1.0047	1	1	1	1.0277
95	1.0122	1.1191	1.1646	1.0509	1	1.0784	1.0147	1	1.0681	1.0186	0.99159	1.0326	1.0048	1.0442	1.0021		15	1.04013	0.0127852	0.0495169		1.0146	1.0327	1.0354	1.0496	1.0258	1.0377	1.0391	1.1739	1.1137	1.0476	1.0793	1.0325	1.0496	1.0023	1	1		16	1.04586	0.011218	0.044872		1.0048	1.0044	1.0003	1.0002	1.0016	1
96	1	1.1134	1.1774	1.0739	1.0218	1.0902	1.0182	1.0062	1.0768	0.99891	0.99876	0.99961	1.0176	1.0453	1.0482		15	1.04575	0.0134448	0.0520714		1.0111	1.0252	1.0475	1.0266	1.0637	1.097	1.0423	1.047	1.0235	1.012	0.99599	1.0351	1.0209	1.0504	1.0779	1.023		16	1.03745	0.00654041	0.0261616		1.0056	1.0084	1.0337	0.99622	1.0024	1.0209
97	1.0034	1.1461	1.1426	1.0675	1.0273	1	1.017	1.0129	1.0457	1	1.0178	0.99884	1.039	1.036	1.0566		15	1.04072	0.0121516	0.0470629		1.0143	1.0014	1.0279	1	1.0402	1.0709	1.0112	1.0286	1.0263	1.019	0.99465	1.0508	1.0244	1.022	1.0422	1.0283		16	1.02513	0.00491018	0.0196407		1.0047	1.0058	1.0521	0.99485	1.0168	1.0129
98	1.0057	1.1381	1.1523	1.0576	1.0208	1.0441	1.0693	1.0106	1.0475	1.0215	1.0096	1.0105	1.0436	1.006	1.0662		15	1.04689	0.0117848	0.0456422		1.0123	1.0147	1.046	1.0017	1	1.0754	1.0149	1.0099	1	1.0169	1.0164	1.0252	1.0182	1.0261	1.0423	1.031		16	1.02194	0.00489206	0.0195682		1.0081	1.0085	1.0435	1.0541	1.0147	1.032
99	1.0081	1.1336	1.0742	1.0993	1.0783	1.0527	1.073	1.0132	1.0312	1.0159	1	0.9995	1.0379	1.0077	1.0365		15	1.04407	0.0103762	0.0401868		1.0082	1.0321	1.0154	0.99904	1.0046	1.1	1.0157	1.0176	1.0315	1.016	1.0039	1.0307	1.0391	1.0264	1.0504	1.0391		16	1.02686	0.00607987	0.0243195		1.0136	1.0201	1.0502	1.0289	1.0286	1.0384
100	1.0057	1.1587	1	1.092	1.084	1.097	1.0413	1.0203	1.042	1.0157	1.03	1.0281	1.0263	1	1.0449		15	1.04573	0.0114017	0.0441586		1.0115	1	1	1.0414	1.0649	1.0759	1.028	1.0091	1.0353	1	1.0042	1.0488	1.0424	1.0309	1.0303	1.0423		16	1.02906	0.00587257	0.0234903		1.0061	1.0378	1.0492	1.0278	1.0124	1.0072
[truncated: 70 more columns]

## Sheet: b-data
AL	odr-7	daf-16 RNAi	hsf-1 RNAi	daf-12 RNAi	pha-4 RNAi	skn-1 RNAi
	0.00719	0.045552	0.005943	0.01719	0.011644	0.012374
	0.024606	0.098674	0.003352	0.014606	0.010807	0.016565
	0.037296	0.081739	0.004608	0.027296	0.003916	0.024944
	0.014943	0.04321	0.002068	0.014943	0.017473	0.014804
	0.03387	0.034274	0.004516	0.013387	0.025671	0.019458
	0.034355	0.165352	0.022456	0.01148	0.026116	0.024919
	0.022466	0.058501	0.011407	0.007255	0.011486	0.015707
	0.019635	0.140839	0.004685	0.007674	0.016781	0.015684
	0.02391	0.111069	0.013816	0.005177	0.023622	0.005177
	0.00974	0.111865	0.005425	0.002742	0.017311	0.006684
	0.007395	0.122316	0.003539	0.011261	0.008729	0.010348
	0.031845	0.054365	0.008426	0.021148	0.015417	0.008091
	0.0161	0.110113	0.003637	0.011881	0.005229	0.020097
	0.032213	0.100268	0.008586	0.024515	0.013447	0.025019
	0.02571	0.148371	0.005577	0.005777	0.004107	0.007519
		0.05441
n=	15	16	15	15	15	15
Average	0.0227516	0.0925574	0.00720273	0.0130888	0.0141171	0.0151593
SE	0.00259839	0.0102029	0.00136712	0.00184373	0.00187057	0.00175182
STDEV	0.0100635	0.0408116	0.00529484	0.00714072	0.00724469	0.00678476

## Sheet: c-traces
Time	odr-7																n=	Average	SE	STDEV		odr-7;pqm-1 RNAi																n=	Average	SE	STDEV
1	1.0064	1.0311	1.0875	1.0076	1.0084	0.9984	1.027	1.0035	1.0399	1.0041	1.0125	1.0263	1.0117	1.0066	1		15	1.01807	0.00588691	0.0227999		1.0192	1.0161	1.007	1.0147	1	1.0007	1.0076	1.0363	1	1.0091	1.0308	0.99776	1	1	1.0082		15	1.00983	0.00302604	0.0117198
2	1.0218	1	1	1.0087	1.0075	0.99363	1.0258	1.0069	1.0707	1.0041	1.0013	1.0075	1.0059	1.0109	1.0012		15	1.01106	0.00475785	0.0184271		1.0132	1	1	1.0149	1.0647	1	1.0759	1.0367	1.0015	1	1	1.0271	1.0049	1.0007	1.0129		15	1.01683	0.00631219	0.024447
3	1.0004	1.0332	1.0538	1.0087	1.0071	0.98638	1.0267	1.0093	1.0756	1.0116	1.0037	1.0096	1.0104	1.0122	1.0007		15	1.01663	0.00584525	0.0226386		1	1.014	1.0131	1.0377	1.0637	1.0022	1.0651	1	0.99507	1.0104	0.99697	1.0385	1.0202	1.0155	1.0204		15	1.01952	0.00579851	0.0224575
4	1	1.042	1.1055	1.0051	1.0084	0.98616	1.0306	1.0075	1	1.0121	1.0041	1.012	1.0124	1.0049	1.0003		15	1.0154	0.00727056	0.0281587		1.017	1.0161	1.0143	1	1	1.0217	1.0715	1.0169	1.0049	1.016	1.0361	1.0445	1.0378	1.0389	1		15	1.02238	0.00517043	0.020025
5	1.0274	1.0426	1	1.0044	1	0.9846	1.0234	1	1.0163	1.0092	1	1.0219	1.0087	1.0034	1.0101		15	1.01013	0.00368299	0.0142642		1	1.0088	0.999	0.99937	1.0772	1.0195	1.1153	1.0112	1	1	1.0387	1	1.0279	1.0401	1.0044		15	1.02276	0.00872011	0.0337729
6	1.0582	1.0143	1.025	1.0048	1.0034	0.9996	1.0303	1.0027	1.0123	1.011	1.0022	1.0135	1.0084	1.0046	1.0099		15	1.01335	0.00387543	0.0150095		1.0099	1.0087	0.99926	1.0188	1.0663	1.0747	1.0364	1	0.9995	1.003	1.0306	1.0146	1	1.0751	1.0025		15	1.02262	0.00722291	0.0279742
7	1.0653	1.0307	1.0474	1.0359	1	1.0008	0.99717	1.1562	1.0418	1.0244	1	1.0254	1.0304	1.0138	1.0269		15	1.03308	0.0101331	0.0392455		1.0218	1.0106	1	1.0033	1.0404	1.056	1.0415	1.013	1.0031	1.0083	1	1.0254	1.0027	1.0524	1.0249		15	1.02023	0.00498467	0.0193055
8	1.0523	1	1.1164	1.0316	1.0047	1	0.99457	1.124	1.0457	1.0289	1.0102	1.035	1.0099	1.0145	1		15	1.03118	0.0103933	0.0402529		1.0158	1.0109	1.0305	1.0014	1.0233	1.0585	1	1.0316	1.0116	1.0128	1.0315	1.031	1.0039	1.0548	1.0293		15	1.02313	0.0045618	0.0176678
9	1.0471	1.0222	1.1403	1.031	1.074	1.002	1.0327	1.105	1.0498	1	1.0599	1.0414	1.0097	1.014	1.0361		15	1.04435	0.00995383	0.038551		1.0252	1	1.0032	1.0299	1	1.0411	1.0406	1.0115	1.0172	1.0126	1.0351	1.0319	0.99827	1	1		15	1.01644	0.00417658	0.0161758
10	1.0619	1.03	1.0437	1.0239	1.1435	1.0108	1.0288	1.0896	1.0386	1.028	1.051	1.0271	1.0309	1.0072	1.0385		15	1.04357	0.00883889	0.0342329		1.018	1.0016	1	1.0028	1.1442	1	1.045	1.0227	1.0205	1	1.0268	1.0121	0.99829	1.023	1.0028		15	1.02119	0.00945171	0.0366063
11	1.0369	1	1	1.0121	1.1477	1.0113	1.0167	1	1	1.0285	1.0593	1.0296	1.0123	1.0078	1.006		15	1.02455	0.00979427	0.0379331		1.0229	1	1.041	1	1.0234	1.0124	1.0716	1.028	1.0153	1.013	1	1.0112	1.0059	1.0271	1.0058		15	1.01851	0.00488498	0.0189194
12	1	1.0097	1.0123	1.0117	1.1617	0.99465	1.0351	1.0577	1.0014	0.99668	1.0179	1.0357	1.0119	1	1.0617		15	1.02721	0.0110347	0.0427374		1	1.0015	1.044	1.0142	1	1	1.0393	1.0025	1.0152	1.0131	1.0129	1.0135	1	1.0416	1.0041		15	1.01346	0.00406597	0.0157474
13	1.0218	1.0337	1.0199	1.0495	1.0838	1.0198	1.0313	1.0565	1.0362	1.0388	1.0438	1.0203	1.0154	1.015	1.0623		15	1.03654	0.00512041	0.0198312		1.0379	1.0031	1.0393	1.0012	1.0467	1.0152	1.0418	1.0148	1.0181	1.0219	1.0077	1.0224	1.0094	1.0483	1.0085		15	1.02242	0.00419301	0.0162395
14	1	1	0.99351	1.0354	1.0878	1.0213	1.1126	1.0573	1.0644	1.0363	1.0506	1.0419	1.0004	1.0167	1		15	1.03455	0.00914881	0.0354332		1.0507	1.0069	1.011	0.99883	1	1.0192	1.0205	1	1.0124	1.0249	1	1.0425	1.0136	1.0537	1.0092		15	1.01756	0.00469869	0.0181979
15	1.0467	1.0268	1	1.0355	1.0353	1.0305	1.0249	1.0588	1.0646	1.0027	1.0263	1.0481	1	1.0074	1.0412		15	1.02992	0.00531083	0.0205687		1	1.0084	1.009	1.0252	1.1752	1.027	1.068	1.013	1	1.0208	1.0078	1.0464	1	1.0492	1		15	1.03	0.0116641	0.0451748
16	1.0676	1.0505	1.0169	1	1.0478	0.99828	1.0224	1.0676	1.0163	1.0176	0.99203	1.0616	1.0058	1.0053	1.039		15	1.02725	0.00677704	0.0262474		1.0295	1.0097	1.0057	1.0111	1.1717	1	1.0668	1.0288	1.0016	1.0218	1.0204	1.0154	0.99732	0.99443	1.0088		15	1.02554	0.0114138	0.0442053
17	1.1124	1	1.0637	1.0145	1.053	1	1.012	0.99925	1.0097	1.0141	0.99807	1.0748	1.0171	1.0074	1.0134		15	1.02596	0.00877328	0.0339788		1.034	1.0108	1	1.012	1.2848	1.0015	1	1.0447	1.0205	1.0304	0.99852	1.034	1	0.99858	1.0082		15	1.03187	0.0184994	0.0716478
18	1.1463	1.0317	1.0706	1.0152	1.0257	1.0056	1.0351	0.98718	1.0118	1.0065	1.0317	1.0815	1.0168	1	1.0028		15	1.03123	0.0105106	0.0407074		1.0371	1	1.0067	1	1.0469	1.0348	1.021	1	1.007	1.0277	1	1.0395	1.0096	1.0367	1.0042		15	1.01808	0.00447367	0.0173265
19	1.164	1.0328	1.0889	0.99608	0.99707	1.0243	1.035	1	1.0156	1.0029	1	1	1.0109	1.0123	1		15	1.02532	0.0116736	0.0452116		1.0201	1.0007	1.0067	1.0097	1.0689	1	1.0157	1.011	1.0088	1.0194	1.0593	1	1.0196	1.0642	1		15	1.02027	0.00616022	0.0238584
20	1.1728	1	1.1217	0.99462	1.0045	1.026	1	1.1273	1	1	1.1463	1.0538	1.019	1.014	1.0303		15	1.04735	0.0159966	0.0619547		1.0189	1	1	1	1.0013	1.014	1	1	1	1.0031	1.1013	1	1	1	1.0096		15	1.00988	0.00670967	0.0259865
21	1.1775	0.99318	1.1291	0.99584	1	1.0378	1.0148	1.1565	1.0069	1.0341	1.1576	1.1011	1.1319	1.0861	1.0871		15	1.07397	0.0170398	0.0659949		1	1.0154	1.0011	1.037	1	1	1.1196	1.0183	1.0266	1.0928	1.1553	1.0251	1.0565	1.1786	1.0007		15	1.04847	0.0154564	0.0598626
22	1.1903	1.0022	1.105	1.0052	1.0234	1.0744	1.018	1.1729	1.0245	1.1287	1.1758	1.1519	1.2037	1.1034	1.1284		15	1.10052	0.0184937	0.0716256		1.1332	1.0568	1.0683	1.041	1.0164	1.0066	1.1156	1.0549	1.0676	1.1535	1.1816	1.0346	1.1065	1.1081	1		15	1.07631	0.0141394	0.0547618
23	1.1895	1.0017	1.1301	1.209	1.0347	1.076	1.1119	1.1592	1.0526	1.2293	1.151	1.1427	1.1936	1.1325	1.1799		15	1.13291	0.0172223	0.0667019		1.132	1.1004	1.0857	1.1016	1	1.0231	1.1134	1.0776	1.1183	1.1254	1.1955	1.0554	1.1694	1.1143	1.0137		15	1.09505	0.014145	0.0547834
24	1.1967	1.0072	1.1375	1.2111	1.3083	1.0946	1.1318	1.171	1.0655	1.2325	1.1796	1.1505	1.1937	1.2686	1.1688		15	1.16783	0.01973	0.0764141		1.2477	1.1333	1.1371	1.1328	1.061	1.0648	1.1622	1.0973	1.1483	1.1606	1.1978	1.1036	1.1665	1.1394	1.043		15	1.13303	0.0138801	0.0537573
25	1.2046	1	1.1053	1.2009	1.3467	1.1352	1.1384	1.1881	1.1086	1.141	1.1986	1.1085	1.1989	1.2375	1.2066		15	1.16793	0.020104	0.0778625		1.281	1.1346	1.1834	1.1572	1.0718	1.1391	1.1618	1.0869	1.149	1.1632	1.2335	1.1111	1.1787	1.1285	1.0536		15	1.14889	0.0151409	0.0586404
26	1.2147	1.0075	1.2324	1.2337	1.3659	1.1366	1.1309	1.2228	1.141	1.1895	1.2137	1.1158	1.1958	1.2368	1.2083		15	1.18969	0.0203553	0.0788356		1.2808	1.1408	1.2273	1.1492	1.067	1.1556	1.1422	1.1046	1.1567	1.1834	1.2362	1.11	1.1897	1.1348	1.0653		15	1.15624	0.0155532	0.0602374
27	1.2154	1.0236	1.2403	1.2364	1.2779	1.0941	1.1827	1.2246	1.1602	1.1936	1.2028	1.124	1.196	1.1912	1.1721		15	1.18233	0.0163425	0.0632943		1.1995	1.1448	1.2289	1.1889	1.0537	1.1915	1.1367	1.1248	1.1461	1.201	1.2066	1.1144	1.2065	1.1499	1.0924		15	1.15905	0.0127975	0.0495646
28	1.2187	1.0489	1.1608	1.1088	1.1573	1.1056	1.1921	1.2416	1.1971	1.1049	1.2225	1.1067	1.1574	1.1814	1.1951		15	1.15993	0.0141291	0.0547219		1.0554	1.146	1.2043	1.1933	1.061	1.1556	1.1395	1.1354	1.1465	1.2041	1.202	1.1193	1.1971	1.1679	1.0913		15	1.14791	0.0128302	0.0496912
29	1.1968	1.0562	1.1648	1.2424	1.1767	1.1066	1.1747	1.2046	1.2067	1.2869	1.2547	1.1091	1.1686	1.1809	1.1969		15	1.18177	0.0152568	0.0590894		1.0561	1.1452	1.1926	1.1999	1.093	1.1702	1.1618	1.1192	1.1604	1.2386	1.2043	1.1464	1.2065	1.1744	1.1007		15	1.15795	0.0127389	0.0493376
30	1.2088	1.0895	1.172	1.2457	1.0952	1.1126	1.1192	1.2539	1.2312	1.2922	1.2307	1.1175	1.1689	1.1626	1.2239		15	1.18159	0.016661	0.0645279		1.0266	1.1445	1.1945	1.2082	1.1809	1.1347	1.1688	1.1396	1.1724	1.2286	1.1765	1.1443	1.2115	1.1224	1.1077		15	1.15741	0.0129466	0.0501421
31	1.2082	1.1233	1.1169	1.1794	1.0326	1.1119	1.1295	1.2692	1.2725	1.3369	1.2509	1.1128	1.1562	1.187	1.228		15	1.18102	0.0207575	0.0803935		1.0468	1.1455	1.2405	1.2129	1.1855	1.1384	1.1747	1.1607	1.1726	1.232	1.2024	1.1471	1.2189	1.1473	1.1157		15	1.1694	0.0129488	0.0501505
32	1.1929	1.1306	1.1677	1.1026	1.0515	1.1126	1.0918	1.326	1.2712	1.2631	1.2132	1.09996	1.1813	1.1868	1.2298		15	1.17474	0.0199694	0.0773412		1.0484	1.1517	1.1979	1.2188	1.1694	1.1507	1.128	1.237	1.1796	1.2444	1.2042	1.1833	1.2268	1.1536	1.1227		15	1.17443	0.0133308	0.0516298
33	1.1799	1.1501	1.1743	1.106	1.0139	1.1157	1.1904	1.1841	1.2912	1.269	1.2786	1.1086	1.1818	1.1496	1.2242		15	1.17449	0.0189967	0.0735739		1.1007	1.1485	1.2	1.1738	1.215	1.115	1.1429	1.2735	1.1755	1.2643	1.2075	1.1985	1.239	1.1882	1.1202		15	1.18417	0.0135183	0.052356
34	1.1762	1.1948	1.2031	1.0714	1.0243	1.117	1.2018	1.1949	1.288	1.2124	1.2993	1.1169	1.171	1.1621	1.2384		15	1.17811	0.0190433	0.0737543		1.1295	1.1494	1.1984	1.1786	1.2164	1.1657	1.1511	1.2957	1.1755	1.268	1.2364	1.1993	1.2205	1.1526	1.1225		15	1.19064	0.0128906	0.049925
35	1.1817	1.2021	1.164	1.0878	1.0436	1.1173	1.162	1.3546	1.3397	1.0584	1.2769	1.1275	1.1773	1.1622	1.24		15	1.17967	0.0238	0.0921771		1.132	1.1523	1.1824	1.1724	1.1971	1.1762	1.1328	1.2312	1.1697	1.2513	1.2379	1.1961	1.2267	1.1587	1.127		15	1.18292	0.0103298	0.0400072
36	1.1641	1.1967	1.1699	1.0916	0.9957	1.1208	1.1092	1.2941	1.3012	1.0636	1.3068	1.1365	1.1779	1.1664	1.2054		15	1.16666	0.022712	0.087963		1.1064	1.1409	1.1848	1.1444	1.1896	1.2097	1.0603	1.2734	1.1694	1.2704	1.0973	1.1856	1.2342	1.1243	1.1406		15	1.16875	0.0159033	0.0615934
37	1.1584	1.2092	1.1149	1.247	1.0069	1.1153	1.1194	1.3004	1.2399	1.1936	1.3273	1.1203	1.161	1.1908	1.2195		15	1.18159	0.0210892	0.0816782		1.1021	1.1417	1.1804	1.1493	1.1882	1.1808	1.07	1.2952	1.1694	1.2743	1.157	1.1847	1.1872	1.1337	1.1735		15	1.1725	0.0146168	0.0566107
38	1.1344	1.2161	1.1223	1.1477	1.025	1.1153	1.1307	1.2521	1.2466	1.2017	1.3358	1.1495	1.1747	1.1913	1.2208		15	1.1776	0.0189535	0.0734066		1.1053	1.1568	1.1783	1.1614	1.2382	1.1895	1.1568	1.2847	1.1675	1.2544	1.1595	1.1487	1.1916	1.1394	1.1758		15	1.18053	0.0120184	0.0465472
39	1.1397	1.2123	1.1271	1.1522	1.0285	1.0996	1.153	1.2992	1.2042	1.2078	1.2924	1.1586	1.1754	1.1594	1.1624		15	1.17145	0.017553	0.0679824		1.0951	1.1598	1.1811	1.1418	1.1798	1.1821	1.0824	1.2918	1.1769	1.1947	1.1524	1.171	1.2105	1.0874	1.1534		15	1.16401	0.0135494	0.0524768
40	1.1329	1.2178	1.1265	1.0993	1	1.1025	1.1618	1.2983	1.0106	1.1941	1.3116	1.1746	1.1775	1.1496	1.2188		15	1.15839	0.022618	0.0875991		1.4552	1.1606	1.1812	1.1472	1.1763	1.1208	1.094	1.3133	1.1769	1.1982	1.1492	1.1688	1.1849	1.165	1.1524		15	1.1896	0.0225637	0.0873888
41	1.1307	1.2245	1.1122	1.078	1.0156	1.102	1.2377	1.1879	1.0078	1.1373	1.2643	1.1918	1.1775	1.1506	1.2198		15	1.14918	0.0198618	0.0769244		1.4603	1.1547	1.1637	1.1636	1.1968	1.1274	1.14	1.2944	1.1778	1.2091	1.1519	1.178	1.1879	1.1705	1.1525		15	1.19524	0.021442	0.0830445
42	1.1292	1.1896	1.116	1.0825	1.0368	1.1169	1.2067	1.2779	1.0265	1.1429	1.3068	1.201	1.1782	1.1518	1.2036		15	1.15776	0.0202901	0.0785831		1.3946	1.1539	1.1669	1.1676	1.1627	1.1364	1.033	1.3236	1.1742	1.2173	1.147	1.1449	1.2034	1.1288	1.1432		15	1.17983	0.0217954	0.0844134
43	1.122	1.177	1.0921	1.0505	1.0547	1.1254	1.2127	1.2688	0.99561	1.0707	1.3245	1.1858	1.1917	1.1685	1.1989		15	1.14926	0.0227636	0.0881632		1.0716	1.1639	1.1515	1.1735	1.1576	1.1369	1.0455	1.345	1.1743	1.2208	1.184	1.1419	1.1897	1.1429	1.1309		15	1.162	0.0172827	0.0669354
44	1.0896	1.1834	1.0985	1.1226	1.0681	1.1244	1.2539	1.209	1.0345	1.1332	1.2431	1.1471	1.1706	1.1499	1.1994		15	1.14849	0.0161739	0.0626412		1.076	1.1608	1.1708	1.1669	1.1642	1.1422	1.1258	1.3728	1.1635	1.2051	1.1869	1.1617	1.1915	1.148	1.1293		15	1.17103	0.0164801	0.063827
45	1.1037	1.172	1.101	1.1276	1.0315	1.1084	1.2247	1.1768	1.0468	1.1384	1.2417	1.1554	1.1713	1.1507	1.1671		15	1.14114	0.0148634	0.0575658		1.0842	1.1604	1.1744	1.1134	1.125	1.154	1.0531	1.3178	1.1502	1.1972	1.2075	1.1038	1.1863	1.2029	1.1791		15	1.16062	0.0162568	0.0629625
46	1.097	1.1508	1.1312	1.1404	1.0609	1.1284	1.2263	1.1601	1.0404	1.1336	1.2564	1.1354	1.1938	1.1532	1.1651		15	1.14487	0.0143363	0.0555241		1.1315	1.1329	1.1725	1.1195	1.1192	1.1562	1.0669	1.3384	1.1505	1.214	1.1573	1.1004	1.1775	1.1373	1.1641		15	1.15588	0.0158363	0.0613339
47	1.1069	1.1569	1.0848	1.0676	1.0716	1.1269	1.1132	1.2312	1.0176	1.1881	1.311	1.1454	1.1763	1.1385	1.1776		15	1.14091	0.0186245	0.0721322		1.1367	1.1363	1.1333	1.1275	1.0805	1.1604	1.0354	1.2713	1.1541	1.2203	1.1602	1.1107	1.1781	1.1419	1.161		15	1.14718	0.0140406	0.0543792
48	1.0925	1.1508	1.0859	1.0726	1.0336	1.1075	1.0462	1.1705	1.0199	1.1928	1.245	1.1053	1.1771	1.1388	1.199		15	1.1225	0.0171345	0.0663618		1.0516	1.1358	1.1373	1.0835	1.1222	1.1559	1.0089	1.3374	1.1597	1.2234	1.1844	1.1028	1.1834	1.1663	1.1418		15	1.14629	0.0195714	0.0757998
49	1.0868	1.1497	1.1188	1.1867	1.0386	1.0774	1.0426	1.1457	1.0382	1.2021	1.257	1.0813	1.1769	1.142	1.1977		15	1.12943	0.0174095	0.0674267		1.0618	1.1235	1.169	1.09	1.1159	1.0841	1.0226	1.3575	1.1602	1.2864	1.1897	1.0993	1.149	1.0827	1.1238		15	1.14103	0.0222648	0.0862312
50	1.0633	1.1559	1.1096	1.0686	1.0468	1.0754	1.0428	1.1117	1	1.172	1.0068	1.0415	1.1704	1.1464	1.2122		15	1.09489	0.0167607	0.0649138		1.0672	1.1082	1.1272	1.1056	1.1057	1.0873	1.1037	1.3715	1.1547	1.2634	1.1926	1.1242	1.1487	1.0865	1.1198		15	1.14442	0.0204747	0.0792983
51	1.058	1.1475	1.1092	1.0738	1.0734	1.0677	1.0089	1.0285	0.99054	1.1756	1.0207	1.0481	1.1712	1.1463	1.1821		15	1.08677	0.0166133	0.064343		1.1088	1.0875	1.1317	1.0936	1.1053	1.1353	1.0258	1.2701	1.1465	1.2662	1.165	1.0781	1.1455	1.045	1.1328		15	1.12915	0.0175812	0.0680918
52	1.0541	1.1203	1.0825	1.1174	1	1.0772	1	1	0.98159	1.0856	1.0016	1.044	1.1913	1.1473	1.1816		15	1.0723	0.0177839	0.0688768		1.0594	1.0528	1.1264	1.09	1.0991	1.0935	1.0399	1.2883	1.1474	1.2408	1.1947	1.0749	1.1389	1.0877	1.1322		15	1.1244	0.0181561	0.0703184
53	1.057	1.1265	1.0658	1.1023	1.0062	1.0747	1.0591	1.2473	1.0001	1.0963	1.0096	1.0125	1.1717	1.1894	1.2526		15	1.09807	0.0216818	0.0839733		1.0651	1.0317	1.1296	1.0959	1.1014	1.0962	1.0942	1.2248	1.1493	1.2398	1.1975	1.0754	1.1378	1.091	1.1275		15	1.12381	0.0151574	0.0587044
54	1.0439	1.1004	1.0638	1.1079	1.0021	1.0739	1.1109	1.2785	0.98324	1.0984	1.0177	1.0179	1.1226	1.1891	1.184		15	1.09296	0.0205493	0.079587		1.0504	1.0162	1.1347	1.1005	1.1114	1.0322	1.0925	1.19	1.1518	1.1863	1.1852	1.0374	1.13	1.0877	1.1024		15	1.10725	0.0146626	0.0567879
55	1.0422	1.084	1.0379	1.1048	0.99858	1.0843	1.0974	1.2394	1.0839	1.0946	1.0175	1	1.0769	1.1773	1.184		15	1.08819	0.0177299	0.0686678		1.2394	1.0104	1.12	1.094	1.1057	1.0389	1.107	1.1477	1.1531	1.1766	1.1562	1.0348	1.1307	1.0851	1.1144		15	1.11427	0.0151817	0.0587987
56	1.0182	1.0903	1	1.1061	1.0034	1.0811	1.1132	1.3018	1.09	1.1221	1.0267	1.032	1.0886	1.1768	1.209		15	1.09729	0.0213578	0.0827185		1.2465	1.0116	1.1498	1.0984	1.1653	1.0413	1.0875	1.1684	1.1517	1.15	1.08	1.0792	1.1317	1.0877	1.1094		15	1.11723	0.0149761	0.058002
57	1.018	1.0801	0.99654	1.1118	1.009	1.0947	1.2415	1.0946	1.071	1.1227	1.0517	1.0361	1.0895	1.1762	1.1602		15	1.09024	0.0172114	0.0666595		1.1687	1.0106	1.11874	1.1107	1.157	1.0278	1.0355	1.1794	1.1484	1.1501	1.0807	1.0521	1.13	1.0862	1.0742		15	1.10201	0.014027	0.0543265
58	1.019	1.0483	1.002	1.094	1.013	1.0694	1.2302	1.066	1.0395	1.0604	1.0264	1.0622	1.0768	1.1708	1.1608		15	1.07592	0.0166349	0.0644268		1.1468	1	1.102	1.1025	1.152	1.0332	1.0481	1.1903	1.1503	1.15	1.1149	1.0504	1.1394	1.0486	1.102		15	1.10203	0.0141527	0.0548133
59	1	1.0548	1.0512	1.0703	1.0166	1.0657	1.0635	1.0411	1	1.0196	1.0368	1.0831	1.0263	1.1628	1.1805		15	1.05815	0.0135528	0.0524899		1.1536	1.0041	1.0805	1.1065	1.1692	1.0358	1.0208	1.2116	1.1485	1.1689	1.0983	1.0462	1.1529	1.0504	1.0969		15	1.10295	0.0162223	0.0628288
60	1.0195	1.046	1.0475	1.0759	1.0217	1.0472	1.0001	1	0.98754	1.0091	1.0334	1.0859	1.0272	1.162	1.1404		15	1.0469	0.0130296	0.0504635		1.058	1.0018	1.1038	1.1103	1.1404	1.027	1.1061	1.2152	1.09941	1.1648	1.0986	1.0259	1.13	1.1251	1.0897		15	1.09974	0.0143302	0.0555006
61	1.0236	1.0092	1	1.0232	1.0228	1.0503	1	0.98324	1.0639	1.0079	1.0701	1.0528	1.0448	1.1385	1.1413		15	1.04211	0.0121332	0.0469918		1.0316	1.0545	1.0746	1.1085	1.1368	1.0298	1.1176	1.2064	1.1018	1.1879	1.0848	1.0254	1.1432	1.1647	1.0738		15	1.10276	0.0147244	0.0570273
62	1.0059	1.0161	1.0087	1	1.0255	1.0461	1.0435	1.041	1.0519	0.97101	1.0819	1.0519	1.0234	1.1227	1.1472		15	1.04245	0.0119302	0.0462055		1.0379	1.0454	1.0328	1.1133	1.0818	1.0328	1	1.2277	1.09902	1.2092	1.1305	1	1.1425	1.1659	1.0691		15	1.09253	0.0184916	0.0716175
63	1.0038	1.0033	1.0074	1.0052	1.0386	1.0354	1.0312	1.0641	1.0439	0.98789	1.0784	1.0532	1.0243	1.1218	1.1642		15	1.04418	0.0123623	0.0478788		1	1.0502	1	1.09	1.1024	1.0421	1.009	1.2061	1.1	1.1908	1.1304	1.0067	1.1526	1.0933	1.0585		15	1.08214	0.0173342	0.0671349
64	1.01	0.99673	1.0153	1.0029	1.057	1.0394	1.0381	1.0439	1.0723	0.98813	1.0943	1.0379	1.0903	1.1072	1.1655		15	1.0506	0.0125101	0.0484512		1.0395	1.0507	1.0004	1.1099	1.1022	1.022	1.0347	1.1231	1.1	1.2063	1.1028	1.0133	1.13	1.127	1.0512		15	1.08087	0.0145312	0.0562792
65	1.0124	1.0042	0.99554	1.0227	1.0589	1.0346	1	1	1.0469	1.0238	1.1075	1.0001	1.0674	1.0835	1.1033		15	1.03739	0.00997896	0.0386483		1.0458	1.0527	1.0087	1.1164	1.0719	1.0258	1.0289	1.0831	1.1117	1.1875	1.1109	1.0125	1.1356	1.1273	1.047		15	1.07772	0.0135153	0.0523447
66	1.025	1.0044	0.99635	1.028	1	1.0231	1.0764	1.0706	1.0415	1.0325	1.0777	1	1.0683	1.0525	1.0996		15	1.03973	0.00852911	0.0330331		1.0415	1.0528	1.0289	1.0992	1.0875	1.0196	1.0576	1.0968	1.1156	1.1802	1.1106	1.0207	1.1408	1.0385	1.0518		15	1.07614	0.012236	0.0473899
67	1.0323	0.9959	1.0081	0.99999	1.0626	1.0052	1.0746	1.0343	1	1.0011	1.0806	1.0093	1.0965	1.0368	1.0596		15	1.03313	0.00877114	0.0339705		1.0356	1.0532	1.0287	1	1.0879	1.001	1.002	1	1.0825	1.165	1.107	1.0263	1.1422	1.0674	1.0274		15	1.05508	0.0135983	0.052666
68	1.0296	1.0042	0.99988	1.0085	1.0639	1	1.0094	1.0798	1.0555	1	1.0946	1.0387	1.0182	1.0167	1.0219		15	1.02939	0.00791748	0.0306643		1.041	1.0513	1.036	1.0065	1.0766	1.0059	1	1.0007	1.0634	1.15	1.1082	1	1.1565	1.0668	1.0241		15	1.05247	0.0134562	0.0521157
69	1	1.004	1.0025	1.0137	1.0547	1.0025	1.024	1.0767	1.0507	1.0088	1.0792	1.0375	1.019	1.0258	1.0396		15	1.02925	0.00681674	0.0264011		1.1055	1.0645	1.0371	1.0255	1.0709	1	1.021	1.0279	1.0685	1.1203	1.1079	1.0026	1.13	1.099	1.0512		15	1.06213	0.0110848	0.0429314
70	1.007	1	1.0063	1.0045	1.0352	1.0233	1.016	1.0374	1.0202	1.0488	1.0906	1.0632	1.0112	1.0388	1.0394		15	1.02946	0.00643746	0.0249322		1.0374	1.0647	1.0359	1.0026	1.0644	1.008	1.0857	1.0346	1.0522	1.1017	1.1068	1.0049	1.1557	1	1.0258		15	1.05203	0.011637	0.0450697
71	1.0199	1.0093	1.0142	1.0544	1.0362	1.0175	1.0194	1.06	0.98798	1.0464	1.1056	1.074	1.0498	1.0646	1.0802		15	1.04263	0.00816038	0.031605		1.0409	1.0713	1.025	1.0094	1.0542	1.0137	1.0878	1.0119	1	1.1196	1.08	1.0367	1.1355	1.0621	1.0235		15	1.05144	0.0105953	0.0410353
72	1.0411	1.0206	1.0185	1.0598	1.0269	1.0331	1.0246	1.082	0.98523	1.0384	1.0809	1.072	1.0506	1.0637	1.0015		15	1.03993	0.00733796	0.0284198		1.029	1.0767	1.0253	1.0111	1.0305	1.0088	1.0623	1.0032	1.0044	1.0965	1.07985	1.0292	1.1044	1.0622	1.0231		15	1.0431	0.00883177	0.0342053
73	1.0487	1.0261	1	1.0053	1.0371	1.0442	1.016	1.0523	1.0608	1.0243	1.094	1.1015	1	0.99913	1.0014		15	1.03406	0.00857292	0.0332028		1	1.0768	1.0227	1.0091	1.0105	1	1.05	1.0117	1.0092	1.0832	1.0971	1.0297	1.0975	1.0178	1		15	1.03435	0.00943188	0.0365295
74	1	1.036	1.0081	1	1.0383	1.0381	1	1	1.0329	1.0221	1.1099	1.0806	1.0299	1	1.0115		15	1.02716	0.00827693	0.0320564		1.0005	1.0668	1	1.0177	1	1.0028	1.0493	1	1.0047	1.0741	1.1095	1.0578	1.0526	1.0156	0.99891		15	1.03002	0.00914195	0.0354066
75	1.0344	1.0214	1.0136	1.0052	1.0335	1.0228	1.0774	1.0103	1.0335	1.0491	1.1129	1.0783	1.0305	1.0166	1.0052		15	1.03631	0.00800464	0.0310018		1.0239	1.0602	1.0327	1	1.008	1.0065	1	1.0164	1.0082	1.0567	1.1097	1.0613	1.0363	1.058	1.0189		15	1.03312	0.00795779	0.0308204
76	1.0434	1.0234	1.0346	1.0179	1	1.0384	1.0719	0.99777	1.0556	1	1.0927	1.0762	1.0547	1.0293	1.0058		15	1.03611	0.00768818	0.0297762		1.0276	1.0602	1.0286	1.0132	1.0163	1.0305	1.1586	1.0324	1.0094	1	1.087	1.0621	1.0358	1.1156	1.0155		15	1.04619	0.0113764	0.0440605
77	1.0108	1.0324	1.0185	1.0191	1.0016	1.0325	1.0234	1.0046	1	0.99954	1.1093	1.0948	1	1.0306	1		15	1.02514	0.00869833	0.0336885		1.0266	1.064	1.025	1.0243	1.0348	1.0306	1.1492	1.0203	1.0044	1.0183	1.1038	1.051	1.0384	1.1137	1.0175		15	1.04813	0.0108089	0.0418626
78	1	1.0244	1.0241	1.0244	1.0114	1.042	1.0646	0.98828	1.0056	1.0439	1.0648	1.0926	0.99917	1.0204	1.0415		15	1.02981	0.0074059	0.0286829		1.0202	1.0706	1.0168	1.0028	1.0056	1.0465	1.0844	1.0043	1.0075	1.0081	1.1048	1	1.0159	1.015	1		15	1.02683	0.00867405	0.0335945
79	1.0077	1.0267	1	1.0042	1.0147	1.0431	1.0607	0.98554	1.0091	1.0816	1	1.0622	1.0136	1.0191	1.043		15	1.02475	0.00709733	0.0274878		1.0137	1.0704	1.0132	1	1.0127	1.0159	1.0705	1.0161	1.0105	1.0445	1.0887	1.0032	1	1.0294	1.0158		15	1.02697	0.00728033	0.0281966
80	1.0178	1.0333	1.0085	1.0313	1.017	1.0377	1.0792	0.98654	1.0168	1.0825	1.0071	1.0232	1.0147	1.0205	1.0524		15	1.02857	0.00671101	0.0259916		1.0136	1.0792	1	1.0103	0.99876	1.0164	1.0587	1.0618	1.0016	1	1.0848	1.0283	1.0029	1.0285	1.0212		15	1.02707	0.00767538	0.0297266
81	1.0075	1	1.0129	1.0367	1.0275	1.0256	1	1.0202	1.0259	1.1051	1.0374	1.0218	1.013	1.0092	1.0274		15	1.02468	0.00649098	0.0251394		1.0172	1.0762	1.0145	1.0085	0.99911	1	1	1.0279	1.0046	1.0203	1.0869	1.0223	1.0134	1.0124	1		15	1.02022	0.00684743	0.02652
82	1.0133	1.0093	1.0711	1.0075	1.0316	1.0283	0.99539	1.0206	1.0532	1.0459	1.0334	1.0158	1.0172	1.0013	1.0288		15	1.02485	0.00525052	0.0203352		1	1.0759	1.0132	1.0141	1	1.0185	1.0246	1.0384	1	0.99665	1.08	1.029	1.0133	0.99961	1.0173		15	1.02137	0.00670245	0.0259585
83	1.0166	1.0129	1.0577	1.0315	1.0347	1.0237	0.99563	1.0155	1.0526	1.0467	1.0399	1.036	1.0232	1.0026	1.0697		15	1.0306	0.00533911	0.0206783		1.003	1.0022	1.0068	1.0226	1.0133	1.0218	1.0155	1.0519	1.0002	1	1.0873	1.0596	1.0181	1	1.0161		15	1.02123	0.00660396	0.025577
84	1	1	1.0609	1.0368	1.0369	1.0304	1.0114	1.0028	1.0617	1.0637	1.029	1.0357	1.022	1.0149	1.0001		15	1.02709	0.00584213	0.0226265		1.0087	1.004	1.0343	1.0249	1.0029	1.02	1.0754	1	1.0037	1.0102	1.0907	1.0221	1	1.0045	1.0217		15	1.02154	0.00701901	0.0271845
85	1.004	1.0257	1.0586	1.0488	0.99612	1.0123	1.0056	1	1.0315	1.0973	1.06	1	1.0333	0.999	1		15	1.02481	0.00775288	0.0300268		1.0248	1	1.0347	1.0153	0.99774	1.0238	1.0632	1.0083	1.006	1.0233	1.0631	1.033	1.0024	1.006	1.0024		15	1.02027	0.00544331	0.0210819
86	1.0219	1.0303	1.0632	1.0172	1	1.0088	1.0036	1.0089	1.0222	1.0966	1.0688	1.0294	1.0267	1	1.0329		15	1.0287	0.00714461	0.0276709		1.0269	1.0007	1.0139	1.0223	1.0134	1.0294	1.0573	1.0048	1	1	1.0695	1	1.0099	1.0075	1		15	1.01704	0.00551791	0.0213708
87	1.0259	1.0096	1.0647	1.0224	1.0301	1.015	1.0434	1.0717	1.0264	1.0895	1	1.0305	1.0275	1.0412	1.0179		15	1.03439	0.00627967	0.0243211		1	1.0066	0.99906	1.0089	1.0214	1.0336	1.0548	1.0644	1.0036	1.0198	1.0739	1.0436	1.0078	1.094	1.005		15	1.0291	0.00782248	0.0302963
88	1.0291	1.0075	1.0509	1	1.0156	1	1.0374	1.063	1	1.0851	1.0148	1.0238	1	1.0498	1.0157		15	1.02618	0.00675353	0.0261563		1.1402	1.0022	1	1	1.019	1.037	1.0679	1.0775	1.0145	1	1	1.0586	1.01	0.99876	1.0397		15	1.03102	0.0104408	0.0404369
89	1.0309	1.0146	1	1.0205	1.0203	0.99786	1.0471	1.0245	1.0285	1.0813	1.0281	1.0339	1.0048	1.0503	1.0322		15	1.02766	0.00547738	0.0212138		1.1353	1.0033	1.0283	1.006	1	1.0438	1.0662	1	1.0044	1.0153	1.0314	1.0268	1.0192	1	1.0404		15	1.02803	0.00916276	0.0354872
90	1.0207	1	0.9998	1.0258	1.0147	1.0203	1	1	1.025	1.046	1.0336	1.0361	1.0087	1.067	1.004		15	1.02011	0.00507469	0.0196542		1.0441	1.0112	1.0151	1.0214	1.0337	1.0116	1.0546	1.0508	1.0079	1	1.0354	1.0368	1.0399	1.0034	1.0312		15	1.02647	0.0045369	0.0175713
91	1.0246	1.011	1.0552	1.0239	1.0013	1.0405	0.99531	0.99148	1.0792	1	1.0168	1.0568	1.0348	1.033	1		15	1.02426	0.00666704	0.0258213		1.07	1.0167	1.016	1.0513	1.0406	1	1.0483	1.0751	1.0044	1.0155	1.011	1.0491	1.0284	1.0072	1.0047		15	1.02922	0.00638175	0.0247164
92	1.0072	1.0192	1.0963	1.027	1.0057	1.0395	1.0371	1.0086	0.99409	0.99256	1.0339	1.0599	1.0325	1.0331	1.0396		15	1.02842	0.00686648	0.0265938		1.0687	1.018	1.0219	1.0569	1.0237	1.0063	1.0513	1.138	1.0082	1.006	1.0217	1	1.0377	1.0078	1.0052		15	1.03143	0.00933676	0.0361611
93	1	1.0196	1.0944	1.0322	1.0208	1.0235	1.0051	1.0205	0.98591	1.1151	1.0223	1.0629	1.038	1.0129	1.031		15	1.03228	0.00889209	0.0344389		1	1.0094	1.0457	1.0735	1.0199	1.0183	1.0242	1.1993	1.0114	1	1.0234	1.0743	1.0173	1.0134	1		15	1.03534	0.0131944	0.0511016
94	1.0058	1	1.0888	1.0308	1.0227	1.0092	1.0027	1.0128	1.0526	1.047	1.0905	1.0394	1	1.0153	1.026		15	1.02957	0.00760592	0.0294576		1.002	1.0031	1.0465	1.0465	1.0257	1.0124	1	1.2211	1.0049	1.0534	1.0342	1.0777	1	1.0089	1.0115		15	1.03653	0.0145272	0.0562638
95	1.0529	0.99609	1.0706	1.0347	1.0261	1.0091	1.0304	1.0213	1.0478	1.0372	1.1107	1.0244	1.0249	1.015	1.0135		15	1.03431	0.00724714	0.0280681		1.0128	1.0045	1.0404	1.0516	1	1.0178	1.0083	1.1241	1.0002	1.081	1	1.0403	1.0074	1.0102	1.0113		15	1.02733	0.00913803	0.0353915
96	1.0357	0.99304	1.0672	1.0011	1	1.0245	1.01	1.004	1.0325	0.99883	1.0034	1.0157	1.0037	1.002	1.0057		15	1.01316	0.00503563	0.0195029		1.0469	1.0073	1	1.0641	1.0397	1	1.0578	1	1.0031	1.0861	0.99719	1.0472	1.0197	1	1		15	1.02461	0.00763559	0.0295725
97	1.0439	1	1.0633	1.0037	1.0018	1.026	1.0077	1.0075	1.0417	1	1.0021	1.0172	1.0052	1.0045	1.0046		15	1.01528	0.00504644	0.0195448		1.0424	1.0062	1.0008	1.0756	1.0342	1.0121	1.0392	0.99118	0.99967	1.0432	1.0648	1.0464	1.0278	1.0098	1.0137		15	1.02714	0.0064408	0.0249451
98	1.0542	1.0612	1.0627	1.0039	1.005	1.0167	1	1.0012	1.0466	1.0063	1.0013	1.0122	1.0061	1.0032	0.9968		15	1.01849	0.00625807	0.0242374		1.0568	1	1.0273	1.0805	1.0569	1.0164	1.0515	1.0253	1	0.99701	1.0205	1.0666	1.0335	1.0129	1.0231		15	1.03122	0.00666074	0.025797
99	1.0584	1.147	1.0581	1.0041	1.0017	1.021	1.0427	1.0026	1.0502	1.0015	1.0048	1.0176	1.0057	1.0044	1		15	1.02799	0.010199	0.0395005		1	1.0135	1.0318	1.0896	1.0563	1.024	1	1.0803	1.0026	1	1.0158	1.0632	1.0384	1.1097	1		15	1.03501	0.00945811	0.0366311
100	1.0684	1	1.0417	1.0038	1.0039	1.0227	1.0396	1.0029	1.0327	1.0028	1.0046	1.0192	1.0072	1.0029	1.0116		15	1.0176	0.00514286	0.0199182		1.0031	1.0118	1.0326	1	1.0487	1.0086	1.0242	1.0623	1.0147	1.0172	1.0219	1.0656	1.0234	1.0219	1.022		15	1.0252	0.00507311	0.0196481

## Sheet: c-data
PA14+Fasted	odr-7	odr-7;pqm-1 RNAi
	0.1384	0.138329
	0.1509	0.132239
	0.1827	0.161768
	0.1921	0.148458
	0.1747	0.126174
	0.1192	0.129835
	0.1295	0.104823
	0.151	0.224026
	0.1796	0.14981
	0.1986	0.208494
	0.1137	0.182448
	0.2028	0.129516
	0.1225	0.181442
	0.1847	0.137945
	0.0936	0.110558
n=	15	15
Average	0.1556	0.151058
SE	0.00898984	0.00890546
STDEV	0.0348175	0.0344907
