# Supplementary material for: Intestinal pathogens override hunger-driven decision-making via immune regulation of central serotonin signaling in C. elegans
Source: Nat Commun. 2026 Feb 25;17:3144. doi: 10.1038/s41467-026-69924-w (PMC13044313; doi:10.1038/s41467-026-69924-w)
Supplement: Supplementary file 11 — Supplementary Fig. 1 Source Data [file 41467_2026_69924_MOESM11_ESM.xlsx]

## Sheet: a-traces
Time	odr-7;AIB+AUA His(-)																n=	Average	SE	STDEV		odr-7;AIB+AUA His(+)																n=	Average	SE	STDEV		odr-7;AIA+AIY His(-)
1	1	1.0022	1.0294	1.005	1.032	1.018	1.0165	1	1.0224	1.0092	1.0216	1.0075	1	1.0135	1		15	1.01182	0.00285376	0.0110525		1.0014	1.013	1.0237	1.0078	1.0024	1	0.99988	1.0133	1.0599	1.0096	1	1.0029	1.0061	1.0108	1.014		15	1.01099	0.0039063	0.015129		0.99886	1.0333	1.0247	1.0053	1.0003	1	1.0123
2	1.0031	1.0088	1.0314	1	1.0359	1.0133	1.0198	1.0122	1.0294	1.0058	1.009	1.0042	1.0244	1.015	1.0072		15	1.01463	0.00287552	0.0111369		0.99887	1.0284	1	1.0055	1.0101	1.0027	1.0024	1	1.0605	1.0019	1.0022	1.0072	0.99878	1	1		15	1.0079	0.00421914	0.0163406		1	1	1	1.0144	1	1.0003	1.0037
3	1.0074	1.0103	1.0409	1.0107	1.0221	1	1.0063	1.0068	1.0149	1.0253	1	1.0108	1.0138	1.018	1.0063		15	1.01291	0.00272259	0.0105446		1	1	1.0038	1.006	1.0099	1.0076	1	1.0063	1.0707	1.0047	1.01	1.0086	0.99791	1.0067	1.0092		15	1.00943	0.00449403	0.0174053		1.0054	1.0403	1.004	1	1.0159	1.002	1
4	1.0079	1.0001	1.0257	1.0004	1.0225	1.007	1	1.003	1	1.0042	1.0216	1.0128	1.0104	1.0297	1.0019		15	1.00981	0.00265894	0.010298		1.0071	1.0535	1.0093	1.0019	1.0115	1.0047	1.0053	1.0032	1.0767	1.0091	1.0247	1	1	1.0075	1.0111		15	1.01504	0.00558811	0.0216426		1.0118	1	1.0014	1.0075	1.0105	0.99928	1.0094
5	1.0128	1	1.0217	1.0066	1.0272	1.0153	1.0074	1.0146	1.0043	1	1.0079	1.012	1.0271	1.0337	1.0101		15	1.01338	0.00261113	0.0101129		1.0106	1.0634	1.038	1.0044	1	1.0076	1.0123	1.0114	1	1	1.0277	1.0067	1.003	1.0027	1.0251		15	1.01419	0.00456227	0.0176696		1	1.0706	1.0121	1.0121	1.0147	0.9997	1.0134
6	1.0118	1.002	1.0284	1.0165	1.003	1.0284	1.0082	1.0044	1.0083	1.0206	1	1.0153	1.0222	1.0331	0.99813		15	1.01336	0.00290158	0.0112378		1.0142	1.0118	1.0419	1.0052	1.0021	1.0055	0.99994	1.0178	1.0081	1.0025	1.0114	1.0218	1.0036	0.99927	1.016		15	1.01074	0.0028378	0.0109908		1.0046	1.0471	1.0042	1.0219	1.0038	1.001	1
7	1.0151	1.0007	1.016	1.0102	1	1.0379	1.0184	1	1.0395	1.0171	1.0117	1.0163	1	1.0423	0.99772		15	1.01486	0.00384234	0.0148813		1.0178	1.0218	1.0283	1.006	1.0036	1	1	1.0301	1.0126	1.0074	1	1.025	1.0052	1.0005	1.0177		15	1.01173	0.00281321	0.0108955		1.0071	1.0394	0.99996	1.0113	1	1.0021	1.0093
8	1.0208	1.0007	1	1.0092	1.0066	1.0052	1.0294	1.0093	1.0409	1.0034	0.99391	1.0237	1.0149	1.0307	1.0062		15	1.01299	0.00344525	0.0133434		1.0235	1.0275	1.0388	1	1.0151	1.0052	1.0062	1.0195	1.0405	1.0218	1.0026	1.035	1.0245	1.0028	1.0173		15	1.01869	0.00345339	0.0133749		1.0048	1.0807	0.99556	1.0146	1.0023	1.005	1.0026
9	1.0075	1.0033	1.0048	1.0181	1.0123	1.0166	1.0334	1.0156	1.0111	1.0246	0.9862	1	1.0225	1	1.0047		15	1.01071	0.00303086	0.0117385		1.0269	1.0037	1.0428	1.001	1.0152	1.0064	1.0102	1.0273	1.0108	1.0059	1.0183	1.0186	1.0252	0.99828	1.0167		15	1.01515	0.00308368	0.0119431		1.0084	1.0301	1.0152	1	1	1.0037	1.005
10	1	1.0033	1.0005	1.034	0.99816	0.99918	1.016	1	1	1.0151	1	0.99964	1.0125	1.0057	1		15	1.00561	0.00255677	0.00990231		1.0283	1	1.0518	1.0093	1.0165	1.0062	1.0162	1	1.0078	1.0095	1.013	1	1.0266	1.0021	1.0182		15	1.0137	0.00358017	0.0138659		1.0038	1.0186	1.0172	1.0036	1.0078	1	1.0124
11	1.0053	1.0025	1.0219	1.0402	1.0051	1.0052	1.0278	1.0138	1.0007	1	0.99402	1.0118	1.0295	1.0206	1.0081		15	1.01243	0.00335426	0.012991		1.0215	1.0052	1.0151	1.003	1.0107	1.0123	1.02	1.0008	1	1	1.0149	1.0053	1.0058	1	1.0141		15	1.00858	0.00191613	0.00742113		1	1.0284	1.0258	1.0091	1	1.0074	1
12	1.0146	1.0053	1.0271	1.0478	1	1.0156	1.0084	1.0155	1.0408	1.0194	1.0054	1.0039	1.0162	0.9967	1.0065		15	1.01488	0.00371253	0.0143786		1.0234	1.1049	1.0192	1.0052	1.0087	1.0086	1.0203	1.0107	1.0023	1.0122	1.0236	1	1.0055	1.009	1.0128		15	1.01776	0.00650216	0.0251828		1.006	1.0274	1	1.0093	1.0069	1	1.0044
13	1.0115	1.0077	1.0102	1.0149	1.0053	1	1	1.0185	1.0193	1.0156	1.0086	1.0058	1	1	1.0174		15	1.00899	0.00182931	0.00708488		1	1.0797	1.0065	1	1.0097	1.0053	1.0093	1.0032	0.98753	1.0129	1.0351	1.0284	1.0069	1.0172	1.014		15	1.01438	0.00552507	0.0213985		1.0059	1	1.0146	1	1.0105	1.0164	1.009
14	1.0162	1	1.0035	0.99957	1.0094	1.0057	1.0097	1.0214	1.0171	1.013	1.027	1	1.0204	1.0079	1.0244		15	1.01168	0.00235447	0.00911883		1.0119	1.0861	1.0166	1.007	1.0037	1.0084	1.0118	1	1.0146	1.0036	1.0365	1.0279	1.0114	1.0212	1.0158		15	1.01843	0.00542124	0.0209964		1	1.0401	1	1.0038	1	1.02	1.0103
15	1.003	1.0026	1.012	1.0051	1.0096	1.0072	1.0175	1.0246	1	1.0305	1.0329	0.99693	1.0148	1.0361	1.02		15	1.01419	0.00321139	0.0124377		1.0114	1.0962	1.0212	1.0111	1	1	1.0092	1.01	1	0.99957	1.0077	1.0193	1.0002	1.0122	1.0156		15	1.01424	0.00614206	0.0237881		1.0043	1.1109	1.0419	1.0048	1.008	1.019	1.0023
16	1.0026	1.0078	1	1	1.0085	1.0085	1.0275	1.0077	1.0263	1.0161	1.0251	1.0056	1	1.0387	1.0137		15	1.01254	0.00306012	0.0118518		1.0174	1.0761	1	1.0182	1.0003	1.0052	1	1.0245	1.0005	1.0004	1	1	1.002	1.0226	1.0166		15	1.01225	0.0051599	0.0199842		1.0024	1.133	1.0345	1.007	1.0149	1	1.0057
17	1.0067	1.0112	1.0065	1.0026	1.0102	1.0134	1.0348	1.0132	1.0189	1.006	1.0016	1.004	1.0129	1.0163	1.0189		15	1.01181	0.00217779	0.00843453		1.0211	1.0827	1.0035	1.0068	1.0097	1.0036	1.0026	1.0122	1.0065	1.0021	1.0011	0.99878	1	0.99999	1.0151		15	1.01105	0.00536791	0.0207898		1	1.1011	1.0301	1.008	1.0094	1.0008	1.0039
18	1	1.0135	1.0204	1.0062	1.0171	1.0199	1	1	1.0151	1.0226	1.0072	1.0037	1.0063	0.99959	1.025		15	1.01044	0.00235001	0.00910154		1.0195	1.0204	1.0085	1.0095	1.0044	1.0035	1.0017	1.0214	1	1	1.0007	1.0144	1.0039	1.0007	1.0138		15	1.00816	0.00203139	0.00786755		1.0026	1.0694	1	1.0123	1.0072	0.99903	1
19	1.0084	1.0139	1.0162	1.0217	1.0255	1	1.0166	1.0076	1.0129	0.99951	1	0.99859	1	1.0027	1.0116		15	1.00901	0.00225996	0.00875278		1.0124	1.0218	1.014	1.0165	1.0043	1	1	1.0021	1.0088	1.0045	1.0011	1	1.0063	1.0417	1.0144		15	1.00986	0.00288402	0.0111698		1.0092	1.03	1.0077	1.0038	1.0142	1	1.0045
20		1.0093	1	1	1	1	1	1	1.0127	1	1	1	1.0184	1	1.0142		14	1.0039	0.00177752	0.00665085		1	1.0279	1	1	1.0027	1.0027	1.0043	1	1.0198	1	1.002	1.0062	1	1	1		15	1.00437	0.00213705	0.00827677		1.0082	1	1.0045	1.0036	1.0118	1.0007	1.0081
21	1	1	1.0145	1.0085	1.0103	1.0208	1.0238	1.0161	1.047	1.0171	1.025	1.0109	1	1.0953	1		15	1.01929	0.00632251	0.024487		1.0026	1	1.0305	1.0226	1.006	1	1	1.0087	1.0252	1.0114	1	1	1.0144	1.0092	1.0166		15	1.00981	0.00262542	0.0101682		1.011	1.0404	1	1	1	1.1959	1
22	1.0027	1.0027	1.0556	1.0247	1.0326	1.0291	1.0334	1.0309	1	1.0172	1.0248	1.0159	0.99447	1.1018	1.008		15	1.02492	0.00690027	0.0267246		1.0071	1.029	1.0385	1.0285	1.0056	1.0487	1.0037	1.0168	1.0323	1.0164	1.0089	1.0128	1.084	1.0412	1.0168		15	1.02602	0.00548603	0.0212473		1.0199	1.0178	1.0187	1.1033	1.0216	1.224	1.0049
23	1.0035	1.007	1.0867	1.0594	1.0274	1.0278	1.1125	1.0394	1.0212	1	1.0383	1.0781	1.0143	1.222	1.0082		15	1.04972	0.0150126	0.0581434		1.0166	1.0346	1.1012	1.0391	1.0019	1.0532	1.008	1.0412	1.0957	1.0345	1.0098	1.0203	1.0869	1.0761	1.1228		15	1.04946	0.00986176	0.0381944		1.1122	1.0672	1.0637	1.1033	1.0211	1.2253	1.0108
24	1.0049	1.0075	1.1007	1.0674	1.0367	1.0429	1.1672	1.0544	1	1.0171	1.0611	1.0898	1.021	1.1629	1.017		15	1.05671	0.0137991	0.0534438		1.0256	1.0976	1.0985	1.0266	1	1.1581	1.0337	1.05	1.111	1.0695	1.0651	1.0104	1.1251	1.0835	1.1081		15	1.07085	0.0118973	0.046078		1.1154	1.0279	1.0941	1.2506	1.0188	1.1616	1.0298
25	1.0075	1.0184	1.0994	1.1191	1.0441	1.0498	1.1782	1.0563	1.0262	1.0368	1.0513	1.0962	1.0348	1.169	0.99746		15	1.06564	0.0142914	0.0553503		1.0297	1.1663	1.1059	1.0321	0.99969	1.161	1.0532	1.1667	1.1175	1.0742	1.0791	1.0286	1.0997	1.107	1.108		15	1.08858	0.0136397	0.0528262		1.2245	1.0694	1.1113	1.2205	1.0238	1.0865	1.0343
26	1.0598	1.0219	1.0939	1.123	1.053	1.0675	1.1432	1.0517	1.0503	1.0487	1.0551	1.0945	1.0525	1.1818	1.0003		15	1.07315	0.0121431	0.0470299		1.0413	1.1719	1.102	1.022	1.0033	1.166	1.0572	1.1562	1.0727	1.0663	1.0802	1.035	1.1027	1.1317	1.0603		15	1.08459	0.0136143	0.0527279		1.1541	1.0526	1.1351	1.2208	1.0283	1.088	1.0487
27	1.098	1.0199	1.1063	1.1302	1.0612	1.0557	1.1572	1.0651	1.136	1.0658	1.0749	1.1061	1.0523	1.2117	1.0117		15	1.09014	0.013724	0.0531528		1.0325	1.215	1.1048	1.014	1.0349	1.0687	1.0539	1.1665	1.0879	1.0739	1.1259	1.0954	1.1184	1.1376	1.0647		15	1.09294	0.0139277	0.0539416		1.2244	1.2016	1.0808	1.1403	1.0594	1.1101	1.0461
28	1.1007	1.0691	1.1078	1.1012	1.0622	1.0611	1.1663	1.0881	1.0811	1.077	1.0697	1.1004	1.0459	1.2173	1		15	1.08986	0.0129918	0.050317		1.0362	1.2196	1.1113	1.0188	1.0348	1.0672	1.0373	1.1177	1.0923	1.078	1.1154	1.1127	1.1423	1.1236	1.0643		15	1.09143	0.0134746	0.0521871		1.176	1.2693	1.0946	1.1464	1.1284	1.0826	1.0501
29	1.0781	1.0721	1.1061	1.1029	1.0726	1.0951	1.1214	1.0943	1.1014	1.0744	1.0698	1.0958	1.0608	1.2031	1.0111		15	1.0906	0.0104426	0.0404439		1.0232	1.2247	1.1019	1.0374	1.0545	1.0717	1.0407	1.0486	1.0741	1.0802	1.1165	1.1185	1.1455	1.1474	1.0728		15	1.09051	0.0137641	0.0533081		1.1802	1.2219	1.1242	1.1471	1.1385	1.0844	1.0389
30	1.0612	1.062	1.1168	1.1089	1.0796	1.0967	1.0949	1.1063	1.1278	1.0909	1.0866	1.1073	1.0633	1.1387	1		15	1.0894	0.0087427	0.0338603		1.0136	1.173	1.1415	1.0627	1.068	1.1109	1.0391	1.0578	1.0682	1.064	1.0612	1.0814	1.079	1.1512	1.0823		15	1.08359	0.0111348	0.0431249		1.1493	1.1079	1.1744	1.1577	1.1418	1.1008	1.0652
31	1.0637	1.1001	1.1093	1.0934	1.0733	1.1009	1.1009	1.1188	1.1825	1.0965	1.0749	1.1038	1.063	1.1434	1.0487		15	1.09821	0.00867811	0.0336102		1.0168	1.1715	1.1472	1.0672	1.0682	1.1289	1.0351	1.0508	1.0708	1.0676	1.04	1.1342	1.089	1.17	1.0817		15	1.08927	0.0127461	0.0493654		1.0758	1.1212	1.1859	1.1714	1.1166	1.0892	1.1278
32	1.0538	1.1025	1.1096	1.0711	1.0791	1.1201	1.0911	1.1189	1.1993	1.1051	1.08	1.096	1.0751	1.0633	1.0609		15	1.09506	0.00920079	0.0356345		1.017	1.1758	1.1951	1.0538	1.1637	1.1335	1.0381	1.0671	1.0564	1.073	1.0412	1.1388	1.0918	1.0829	1.0679		15	1.09307	0.0141708	0.0548832		1.1172	1.2088	1.1357	1.1724	1.1235	1.0913	1.1282
33	1.0798	1.0451	1.1186	1.076	1.0847	1.1205	1.0998	1.1293	1.2103	1.121	1.0937	1.1071	1.0677	1.031	1.1126		15	1.09981	0.0108049	0.0418472		1.0255	1.1946	1.1914	1.0452	1.1689	1.1186	1.051	1.0761	1.0603	1.0676	1.0312	1.1323	1.0144	1.0843	1.0654		15	1.08845	0.0152901	0.0592184		1.1206	1.2352	1.1366	1.1645	1.203	1.0983	1.1318
34	1.0823	1.0255	1.1172	1.0913	1.077	1.1235	1.1046	1.1245	1.1898	1.1094	1.075	1.0886	1.0577	1.0347	1.0953		15	1.09309	0.0102829	0.0398255		1.0284	1.1713	1.1965	1.049	1.1441	1.1051	1.0658	1.029	1.0617	1.0707	1.0678	1.1204	1.0195	1.1245	1.0647		15	1.0879	0.0138381	0.0535949		1.0746	1.221	1.1446	1.1062	1.2169	1.0695	1.1345
35	1.1447	1.0272	1.1117	1.0879	1.0834	1.1174	1.1049	1.1272	1.2015	1.1106	1.068	1.063	1.0668	1.0675	1.1057		15	1.09917	0.0106707	0.0413276		1.0497	1.1752	1.1787	1.0409	1.1206	1.1095	1.0686	1.0126	1.0556	1.0767	1.069	1.1238	1.0222	1.0861	1.0613		15	1.08337	0.0128446	0.0497468		1.1419	1.1873	1.1456	1.1075	1.2212	1.0716	1.1346
36	1.0648	1.0363	1.1191	1.092	1.0878	1.1222	1.11	1.136	1.1877	1.1253	1.0788	1.0735	1.0787	1.0693	1.0937		15	1.09835	0.00942165	0.0364899		1.0556	1.1679	1.1525	1.0374	1.1271	1.0793	1.0786	1.0208	1.038	1.0388	1.0244	1.1858	1.0334	1.0856	1.0795		15	1.08031	0.0139841	0.0541601		1.1455	1.1875	1.1648	1.1642	1.2249	1.0792	1.1024
37	1.0671	1.0319	1.117	1.0553	1.0744	1.1242	1.1136	1.1282	1.2057	1.1147	1.0713	1.06	1.0634	1.0727	1.0886		15	1.09254	0.0110023	0.0426117		1.0582	1.1322	1.1276	1.0406	1.1122	1.0545	1.0525	1.0749	1.0382	1.0415	1.0465	1.1225	1.042	1.1105	1.0787		15	1.07551	0.00918556	0.0355755		1.1967	1.2431	1.17	1.1094	1.2286	1.1661	1.0583
38	1.043	1.0332	1.1158	1.0673	1.0929	1.1213	1.1132	1.1125	1.2127	1.0944	1.071	1.0449	1.07	1.0874	1.0969		15	1.09177	0.011239	0.0435283		1.0469	1.1356	1.0771	1.0619	1.1288	1.0586	1.0551	1.0915	1.0991	1.03	1.0476	1.1248	1.0447	1.105	1.0646		15	1.07809	0.00875312	0.0339007		1.1092	1.1653	1.1482	1.1109	1.2302	1.1684	1.0579
39	1.02	1.0172	1.1217	1.0706	1.0961	1.1106	1.1044	1.1195	1.2289	1.1077	1.0795	1.0547	1.0526	1.1165	1.0883		15	1.09255	0.0131093	0.0507721		1.0379	1.1516	1.0565	1.0633	1.1166	1.0454	1.0183	1.0999	1.0875	1.0409	1.0612	1.1405	1.0385	1.103	1.0434		15	1.07363	0.010477	0.0405773		1.1128	1.1373	1.1358	1.1365	1.2533	1.1582	1.0369
40	1.0221	1.0134	1.1084	1.0953	1.0932	1.1117	1.107	1.1351	1.2069	1.0912	1.0473	1.0507	1.0398	1.1197	1.1103		15	1.09014	0.0128169	0.0496398		1.0401	1.2053	1.0599	1.0659	1.1042	1.0304	1.0215	1.1196	1.0669	1.0433	1.0405	1.1365	1.0336	1.0438	1.0426		15	1.07027	0.0130284	0.0504587		1.0565	1.0367	1.1384	1.1556	1.2625	1.1412	1.0379
41	1.0454	1.0143	1.0978	1.0837	1.0653	1.1225	1.1141	1.1082	1.21	1.0942	1.0554	1.0485	1.044	1.0456	1.1166		15	1.08437	0.012355	0.0478507		1.0421	1.2086	1.0742	1.0455	1.1048	1.0343	1.0239	1.0865	1.0443	1.0566	1.0415	1.1379	1.0363	1.1025	1.0794		15	1.07456	0.0126717	0.0490775		1.0392	1.0633	1.1237	1.1575	1.2616	1.1435	1.0291
42	1.056	1.0424	1.1023	1.0863	1.0674	1.1049	1.0801	1.1137	1.1381	1.1061	1.0621	1.0578	1.0447	1.0557	1.0925		15	1.08067	0.00733462	0.0284069		1.0355	1.1013	1.058	1.0432	1.0731	1.0329	1.0302	1.0938	1.0433	1.0449	1.0539	1.1527	1.0408	1.0997	1.0425		15	1.06305	0.00893821	0.0346175		1.0427	1.1189	1.1434	1.0821	1.2713	1.1605	1.0324
43	1.058	1.0445	1.0812	1.0883	1.0718	1.1053	1.0818	1.1223	1.1674	1.1076	1.0556	1.0307	1.0507	1.0584	1.0619		15	1.07903	0.00909721	0.0352334		1.0375	1.1286	1.0611	1.0452	1.0308	1.0389	1.0233	1.1161	1.0682	1.0471	1.0549	1.1535	1.0483	1.058	1.0419		15	1.06356	0.00988137	0.0382704		1.0749	1.1909	1.144	1.0755	1.2726	1.1423	1.032
44	1.0448	1.0453	1.0764	1.071	1.0831	1.1075	1.1063	1.1183	1.1675	1.0964	1.0377	1.0257	1.0531	1.0304	1.0663		15	1.07532	0.0100398	0.0388839		1.0378	1.1315	1.0803	1.0451	1.0351	1.0427	1.0258	1.0957	1.0338	1.0299	1.0558	1.1541	1.0509	1.0668	1.0653		15	1.06337	0.00977216	0.0378474		1.1501	1.2003	1.1286	1.0776	1.2697	1.1444	1.039
45	1.0424	1.0223	1.0797	1.0731	1.0842	1.0904	1.1027	1.1227	1.1616	1.1069	1.0432	1.0343	1.0438	1.0221	1.1095		15	1.07593	0.0105479	0.0408519		1.0244	1.1437	1.125	1.0394	1.0355	1.0426	1.005	1.1026	1.0328	1.0093	1.0396	1.1337	1.0582	1.0634	1.0908		15	1.06307	0.0116794	0.0452341		1.0798	1.1765	1.1405	1.0633	1.2685	1.1352	1.0419
46	1.0442	1.009	1.0871	1.0527	1.084	1.0905	1.1037	1.1214	1.1595	1.0894	1.0219	1.0125	1.0337	1.0245	1.1135		15	1.06984	0.011682	0.0452442		1.0261	1.1394	1.1282	1.0408	1.0452	1.0442	0.99566	1.0999	1.0343	1.0114	1.0752	1.1021	1.0374	1.1421	1.0903		15	1.06748	0.0121555	0.047078		1.0555	1.1459	1.1396	1.0376	1.2286	1.0966	1.0423
47	1.0443	1.0096	1.0646	1.0467	1.0691	1.0843	1.0943	1.1243	1.1578	1.0698	1.0054	1.0025	1.0346	1.0158	1.1166		15	1.06265	0.0120741	0.0467627		1.021	1.1422	1.1607	1.0558	1.03718	1.0478	0.99816	1.0835	1.0599	1.0244	1.0762	1.1022	1.0398	1.0909	1.0695		15	1.06728	0.0114331	0.0442801		1.0231	1.1118	1.1041	1.0399	1.2244	1.0985	1.0545
48	1.0495	1.0136	1.067	1.0485	1.0693	1.0705	1.1097	1.1276	1.2072	1.0787	1.0104	1.0103	1.0473	1.0274	1.101		15	1.0692	0.0134986	0.0522797		1.0152	1.0968	1.1331	1.0477	1.03792	1.0414	1.0071	1.09	1.0574	1.0213	1.0304	1.1296	1.0323	1.0871	1.0736		15	1.06006	0.0103047	0.0399101		1.0269	1.1086	1.1051	1.0321	1.1369	1.0804	1.0568
49	1.0512	1.011	1.0659	1.0549	1.0506	1.0705	1.1102	1.0939	1.1865	1.0977	1.015	1.0055	1.039	1.0297	1.0755		15	1.06381	0.0119936	0.0464511		1.0166	1.0954	1.1364	1.0485	1.0432	1.055	1.0017	1.1156	1.0566	1.0234	1.0261	1.1133	1.041	1.0286	1.0733		15	1.05831	0.0104028	0.0402899		1.0399	1.1719	1.1033	1.103	1.0982	1.0603	1.0578
50	1.0343	1.0116	1.0667	1.0544	1.0553	1.0719	1.1025	1.0817	1.1838	1.0784	1	1.0003	1.039	1.0051	1.0773		15	1.05749	0.012346	0.0478157		1.0249	1.0981	1.0897	1.0312	1.0508	1.0585	1.0044	1.1359	1.0466	1.0225	1.027	1.113	1.0432	1.0116	1.0873		15	1.05631	0.0102317	0.039627		1.0502	1.1859	1.0794	1.1058	1.0936	1.0618	1.0475
51	1.0329	1.0062	1.0685	1.056	1.0548	1.0579	1.0769	1.0842	1.1359	1.086	0.99446	1.0072	1.0263	1.0094	1.0736		15	1.05135	0.00997587	0.0386364		1.0434	1.083	1.1048	1.0301	1.0519	1.0573	1	1.1422	1.045	1	1.0486	1.1028	1.0577	1.008	1.0899		15	1.05765	0.0105655	0.0409201		1.0542	1.1739	1.1426	1.1356	1.082	1.0934	1.0493
52	1.0344	1.0049	1.0635	1.0579	1.0416	1.0579	1.0771	1.0931	1.0978	1.085	0.99938	1.0055	1.0223	1.0118	1.0737		15	1.04839	0.00874205	0.0338578		1.0447	1.0743	1.1082	1.0303	1.0591	1.0758	1.0054	1.1036	1.0448	1.0021	1.0691	1.1009	1.0636	1.0377	1.0899		15	1.06063	0.00859507	0.0332886		1.1572	1.1095	1.1403	1.0831	1.0565	1.1004	1.0605
53	1.0379	1.0058	1.0542	1.0305	1.0315	1.0545	1.0604	1.0701	1.0954	1.0732	1.0129	1.008	1.0219	1.023	1.0747		15	1.0436	0.00711361	0.0275509		1.0312	1.0773	1.1245	1.0137	1.0597	1.0792	1.0084	1.09	1.0578	1.017	1.07	1.1004	1.0661	1.0179	1.0633		15	1.05843	0.00892659	0.0345725		1.1318	1.1574	1.1315	1.0861	1	1.1016	1.0481
54	1.0459	1.0115	1.0555	1.0319	1.0304	1.0269	1.0485	1.0721	1.1167	1.0794	0.99994	1.0141	1.0197	1.0241	1.052		15	1.04191	0.00786324	0.0304542		1.0335	1.1168	1.1286	1.0004	1.0613	1.0522	1.0235	1.0962	1.046	1.0338	1.0609	1.1226	1.0757	1.0146	1.0306		15	1.05978	0.0104346	0.0404132		1.1362	1.1938	1.1161	1.0771	1.0129	1.07	1.0494
55	1.0472	1.008	1.0466	1.0341	1.0158	1.0273	1.0485	1.0599	1.1107	1.0683	1.0044	1.0147	1.0182	1.0266	1.0456		15	1.03839	0.00714598	0.0276763		1.0347	1.0662	1.1325	1	1.057	1.064	1.0252	1.0669	1.053	1.0362	1.0639	1.1045	1.0634	1.0667	1.0311		15	1.05769	0.00823486	0.0318935		1.067	1.199	1.1139	1.0561	0.98982	1.0525	1.0469
56	1.0371	1.0091	1.0435	1.0139	1	1.0383	1.042	1.05	1.1094	1.0708	0.99783	1.0045	1.0178	1.0202	1.0459		15	1.03336	0.00769185	0.0297904		1.0386	1.0701	1.0667	1	1.07	1.0674	1.0285	1.0548	1.0546	1.0366	1.0647	1.1139	1.0554	1.0314	1.0933		15	1.0564	0.00711689	0.0275636		1.0946	1.1906	1.1068	1.0594	1	1.0531	1.0499
57	1.0375	1.0069	1.0447	1.0153	1.0263	1.0316	1.0384	1.0517	1.0818	1.0755	0.99202	1.0097	1.0118	1.0312	1.0797		15	1.03561	0.0070774	0.0274107		1.0276	1.0889	1.0573	0.99764	1.0721	1.0742	1.0338	1.0608	1.0067	1.0562	1.0416	1.1435	1.0396	1.0282	1.0107		15	1.04926	0.00953906	0.0369446		1.0989	1.0561	1.0465	1.0431	1.0149	1.0436	1.0507
58	1.0387	1	1.0376	1.0297	1.0191	1.0325	1.0383	1.0483	1.0687	1.0637	0.99628	1	1	1.0339	1.0521		15	1.03059	0.00602817	0.023347		1.0287	1.0751	1.0616	1	1.0961	1.0802	1.0386	1.1087	1.0085	1.0588	1.0354	1.1015	1.0241	1.045	1.0115		15	1.05159	0.00903342	0.0349863		1.0973	1.0051	1.045	1.0169	1.0568	1.0607	1.0372
59	1.017	1.0111	1.0283	1.0063	1.0088	1.0279	1.0313	1.04	1.0694	1.0651	1.0069	1.0037	1.0001	1.0273	1.0522		15	1.02636	0.00571189	0.0221221		1.0218	1.0699	1.028	1.0033	1.0592	1.0834	1.042	1.0721	1.0396	1.0369	1.0361	1.101	1.0258	1.0252	1.0243		15	1.04457	0.00693582	0.0268623		1.0318	1.0277	1.0529	1.0203	1.0684	1.0608	1.0312
60	1.0346	1.0073	1.0294	1.0078	1.01	1.0262	1.0223	1.0418	1.0344	1.0686	1.0046	1.0079	1.0192	1.0576	1.0643		15	1.02907	0.00548909	0.0212592		1.0145	1.0557	1.0092	1.0079	1.0618	1.0601	1.03	1.0773	1.0381	1.0408	1.0454	1.0965	1.0191	1.0232	1.0309		15	1.0407	0.00664275	0.0257273		1.0359	1	1	1.0123	1.0812	1.0458	1.0285
61	1.0356	1.0043	1.0304	1.0054	1.0162	1.0279	1.0223	1.0509	1	1.046	1.0091	1.0097	1.0148	1.0607	1.0366		15	1.02466	0.00477213	0.0184824		1.0155	1.0387	1.0141	1.0108	1.02804	1.0447	1.0125	1.0459	1.0413	1.0437	1.0534	1.0734	1.0037	1.087	1.0822		15	1.03966	0.00679562	0.0263193		1.0351	1.0125	0.9994	1	1.0861	1.029	1.0275
62	1.0305	1.0057	1.0206	1	1	1.0368	1.0201	1.0263	1.0033	1.03	1.0024	1.0091	1.0155	1.0243	1.0369		15	1.01743	0.00342959	0.0132827		1.0066	1.0431	1.0146	1.0151	1.00865	1.0476	1.0155	1.0918	1.0288	1.044	1.054	1.0732	1.0053	1.0262	1.0745		15	1.0366	0.00709297	0.0274709		1.0173	1.0734	1.053	1.0037	1.0516	1.0286	1.0143
63	1.0289	1.007	1.022	1.0285	1.003	1.0139	1.0115	1.0284	0.99763	1.0322	1.0124	1.0113	1.0035	1.0329	1.0547		15	1.01919	0.00390912	0.01514		1.0079	1.0242	1.0302	1.0144	1.01169	1.0521	1	1.0961	1.041	1.0366	1.0774	1.0388	1	1.0255	1.0492		15	1.03367	0.00704869	0.0272995		1.0215	1.1171	1.0843	1.0061	1.0279	1.0133	1.0113
64	1.0296	1	1.0193	1.0307	1.0265	1.0165	1.0118	1	1.0205	1.0428	1.0174	1.0066	1	1.0363	1.0487		15	1.02045	0.00397712	0.0154033		1.0089	1.0433	1.0363	1.0055	1.01235	1.0555	0.99972	1.0989	1.0399	1.04	1.0443	1.0779	1.0037	1.0521	1.0511		15	1.03796	0.00732204	0.0283581		1.0435	1.1425	1.0842	1.0031	1.0111	1	1.0101
65	1.0171	1.0009	1.0141	1.0253	1.0096	1.0156	1	1.0171	1.0273	1	1.0112	1	1.0011	1.0185	1.0494		15	1.01381	0.00348635	0.0135026		1.0028	1.0478	1.0373	1.0023	1.0443	1.0579	1.0024	1.0805	1.0444	1.0201	1.0447	1.0781	0.9974	1	1.0299		15	1.03266	0.00719255	0.0278566		1.0217	1.1098	1.0454	1.0069	1.0064	0.99899	1
66	0.99945	1.0067	1.0161	1.0048	1.0136	1.0147	1.0219	1.0247	1	1.0011	1	0.99961	1.0175	1	1.0268		15	1.0098	0.00258589	0.0100151		1	1.0424	1.0088	1.0021	1.0481	1.024	1.0042	1.0843	1	1	1.0292	1.0885	1.0077	1.0281	1.0231		15	1.02603	0.00749436	0.0290255		1.0259	1.0419	1.0308	1	1	0.99628	1.0013
67	1	1.0004	1	1.006	1.0242	1.0185	1.0158	1.0298	1.0112	0.9974	1.0058	1.0136	1.0057	1.0122	1.0272		15	1.01119	0.00266956	0.0103392		1.0042	1.0299	1.016	1.0171	1.0994	1.0022	1	1.0729	1.0063	1.0038	1	1.037	1.009	1.0304	1.0256		15	1.02359	0.00736735	0.0285336		1	1.0309	1.0306	1.0057	1.0004	0.99541	1
68	1.0123	1.0011	0.99806	1.0015	1.0216	1.0024	1.0118	1.0407	1.0216	1.0011	1.0103	1.054	1.007	1	1.0286		15	1.01414	0.00424568	0.0164435		1.0032	1.035	1	1.0035	1.065	1.0042	1.0027	1.0759	1.0353	1.0058	1.0003	1.0378	1.0121	1.0118	1.0068		15	1.01996	0.00629541	0.024382		1.0268	1.0366	1.0184	1.0092	0.99612	0.99766	1.016
69	1.0152	0.99611	1.0006	1.0003	1.0248	1	1.016	1	1.0455	1.002	1.0257	1.0535	1.0121	1.0051	1.0246		15	1.01477	0.00448337	0.017364		1	1.0157	1.0439	1.0046	1	1	1.0071	1.0792	1.0474	1.0008	1.0151	1.0161	1.0213	1	1		15	1.01675	0.00597593	0.0231447		1.0309	1.0147	1	1.0028	1.0007	1.0058	1.021
70	1	0.99802	1.0006	1.0013	1.0099	1.0041	1.0264	1.0117	1.0398	1.0086	1.0323	1.014	1.0191	1.0042	1.0221		15	1.01281	0.00328207	0.0127114		1.0086	1.0344	1.0497	1.0015	1.0083	0.99721	1.0045	1.0453	1.0544	1.0044	1.0235	1.0036	1.0225	1.0038	1.0031		15	1.01765	0.00501329	0.0194164		1.0083	1.0103	0.99885	1.0023	1.0125	1	1.0203
71	1.003	0.99924	1.0089	1.0043	1	1.0205	1.0198	1.0205	1.0522	1.0171	1.0271	1	1.0206	1.0067	1.0246		15	1.01497	0.00365453	0.0141539		1.0094	1.0402	1.0506	1.002	1.0095	0.99896	1.0072	1.0091	1.0515	1	1.0246	1.005	1.0212	1.0422	1.005		15	1.01843	0.00484871	0.018779		1.0093	1.0363	1.0014	1.0052	1.0088	1.0111	1.0224
72	1.0044	0.99689	1.0118	1.008	1.0004	1.0172	1.0238	1.0109	1.0152	1.0193	1.0208	0.99603	1.0211	1.0132	1		15	1.0106	0.00238954	0.00925465		1.0045	1.0257	1.0551	1.0051	1.0177	1.0123	1.0068	1.0117	1	1.0019	1.0242	1	1.0113	1.022	1		15	1.01322	0.00376063	0.0145648		1.0133	1.0038	1.0455	1.0043	1.0152	1.0159	1.0174
73	1.0021	1.0014	1	1.0095	1.0045	1.0208	1.0309	1.0055	1	1.0189	1.0272	1.0038	1.0271	1.0263	1.001		15	1.01193	0.00303715	0.0117628		1.0074	1	1.0614	1.0005	1.0266	1.0076	1.007	1	1.0048	1.0042	1.0123	1.0139	1.0126	1.0261	1.0041		15	1.01257	0.00408973	0.0158394		1.0231	1	1.0447	0.99822	1.0026	1	1.0174
74	1.0043	1.0038	1.0007	1	0.99492	1.0156	1.0146	1.0124	1.0107	1	1.027	1.0009	1.0285	1.0218	1.0047		15	1.00933	0.00268879	0.0104136		1.0092	1.0065	1.0619	1	1.011	1.0095	1.0096	1.0084	1.0096	1.0064	1.0158	1.016	1.0096	1.0113	1.0122		15	1.01313	0.00362048	0.0140221		1.0312	1.0121	0.99834	1	1	1.0031	1.0184
75	1.0038	1.0114	1.0038	1.011	0.99596	1.0123	1.019	1.0185	1.0125	1.0048	1	0.99596	1.0206	1.0281	1.0055		15	1.00955	0.00241332	0.00934677		1.0082	1.0034	1.0171	1.006	1.0038	1.0139	1.0066	1.0107	0.99884	1.0107	1	1.0093	1	1	0.99795		15	1.00577	0.00151302	0.00585989		1.0352	1.0158	1.0114	1.0023	1.0367	1.0228	1.0088
76	1.0059	1	1.005	1.0135	0.99473	1.0157	1.0128	1.017	1.0228	1.013	1.0056	1.0055	1.0185	1	0.99838		15	1.00856	0.00214389	0.00830324		1.0046	1.005	1.0235	1.0184	1.012	1.0094	1	1.0076	1	1.0121	1.0076	1.006	1.0015	1.0023	1.0016		15	1.00744	0.00175534	0.0067984		1.0135	1.021	1.0135	1.0106	1.053	1.0045	1.0093
77	1.0073	1.0039	1.0004	1.0224	1	1.0199	1	1.0229	1.0316	1.0019	1.0411	1.0032	1.0197	1.0165	1.0031		15	1.01293	0.00334943	0.0129723		1.006	1.0122	1	1.0149	1	1.0116	1.0022	1.0005	1.0537	1.025	1.0145	1.0083	1.0029	1.0099	1		15	1.01078	0.00358411	0.0138812		1.0098	1.0612	1.0505	1.0113	1.0515	1	1
78	1.0069	1	1.0043	1.0341	1.0078	1.0119	1.0057	1.0073	1.0269	1.0094	1.0387	1	1	1.0208	1.0102		15	1.01227	0.0031671	0.0122661		1.0031	1.0321	1.0627	1.0214	1.0136	1.0062	1.0037	1.0034	1.0584	1.0251	1	1.0028	1.0013	1.0095	1.0115		15	1.01699	0.00517426	0.0200398		1.0135	1.0361	1	1.0093	1.0682	1.0061	0.99967
79	1	1.0058	1	1.0368	1.0142	1.0154	1.0046	1	1.0247	1.0165	1.0435	1.0088	1.0092	1.0359	1.0139		15	1.01529	0.00362616	0.0140441		1	1.0431	1.0697	1.0244	1.0206	1.003	1.0069	1.0003	1.0782	1.0259	1.0011	1	1.0029	1.0109	1.0126		15	1.01997	0.00650324	0.0251869		1.0137	1.0293	1.0071	1.0025	1.071	1.0054	1.0007
80	1.0007	1.0058	1.0062	1.0146	0.99861	1.0104	1.016	1.0057	1.0315	1.0121	1.0437	1.0114	1.0101	1.0607	1.0194		15	1.01646	0.00434313	0.0168209		0.99999	1.0505	1.0865	1	1.0218	1.006	1.0086	1.0027	1.0527	1.0211	1.0091	1.0018	1	1.0109	1.011		15	1.01885	0.0064902	0.0251364		1.0167	1.019	1.0127	1.003	1.0704	1.0039	1.0006
81	1.0088	1.0024	1.0113	1	1.0141	1.0102	1.0229	1.0206	1.0481	1.0217	1.0281	1.0052	1.0411	1.0635	1.0159		15	1.02093	0.00461315	0.0178667		1.0017	1.0316	1.1006	1.0026	1.0094	1	1.0078	1.0073	1.057	1.0184	1.0047	1.0003	1.0097	0.99709	1.0216		15	1.01799	0.0071239	0.0275907		1.0201	1.009	1.036	1.0062	1.0636	1.0077	1
82	1.0439	1	1.0087	1.002	1.0057	1.014	1.0047	1.0189	1.0313	1.0255	1.032	1.0125	1.0233	1.0438	1.0034		15	1.01798	0.00381011	0.0147565		1.0011	1.0099	1.1082	1.0192	1.0156	1.0091	1.0037	1	1.0159	1.019	1	1.0036	1.0113	1	1.0214		15	1.01587	0.00688377	0.0266607		1.0053	1	1.0449	1	1.0632	1	1.0015
83	1.0444	1.0035	1	1.0126	1.0081	1.0105	1.0078	1.0248	1.0365	1	1.0476	1.0045	1.0239	1.0387	1.0092		15	1.01814	0.00427062	0.01654		1.0018	1.0163	1.0517	1.0084	1	1.0132	1.005	1.0014	1.0162	1.0208	1.0041	1.005	1.0213	1.0075	1.0208		15	1.0129	0.00337843	0.0130846		1.0119	1.024	1	1.0012	1.0634	0.99887	1.0081
84	1.0212	1.0014	1.0047	1.0023	1	1	1.0146	1.0312	1.0339	1.0107	1.0517	1.0089	1.0282	1.0404	1.0147		15	1.01759	0.00418716	0.0162168		1	1.0158	1.0497	1.0084	1.0053	1.0114	1.0086	1.0083	1.0181	1.015	1.0109	1.0053	1.0276	1.0143	1.0153		15	1.01427	0.00303784	0.0117655		1.0148	1.0455	1.0221	1	1.0492	1.0011	1.0031
85	0.99902	1.0031	1.002	1.0045	1.0124	1.0044	1.0097	1	1.0253	1.025	1.0549	1.015	1.0306	1.0398	1.0007		15	1.01509	0.00431459	0.0167103		1.0085	1	1.0573	1.0125	1.0116	1	1	1.0232	1	1.0159	1.0161	1.0042	1.0295	1.0199	1.0156		15	1.01429	0.0038805	0.0150291		1	1.0567	1.0268	1.0094	1.0376	1.0108	1.0044
86	1	1.0038	1.0048	1.0097	1.0222	1.0081	1	1.0059	1.0289	1.0165	1.0369	1.0069	1.031	1.0528	1.0064		15	1.01559	0.00401428	0.0155472		1.0127	1.0049	1.0094	1	1.0141	1.0057	1.0008	1.0166	1.0208	1.0057	1.0165	1.0055	1.0085	1.0167	1		15	1.00919	0.00173503	0.00671974		1.0176	1.0698	1.076	1.0119	1.0383	1.0088	1.0049
87	1.0322	1.0055	1.0086	1.0148	1	1.0085	1.0056	1.0106	1.0259	1.0277	1.0475	1	1.0172	1.0542	1		15	1.01722	0.00439478	0.0170209		1.001	1.0212	1.0287	1.0013	1.0076	1.0046	0.99987	1.0248	1.0193	1	1.0081	1.0047	1	1.0232	1.0041		15	1.0099	0.00268637	0.0104043		1.0201	1.0276	1	1.0086	1.0456	1.0054	1.0052
88	1.05	1.0048	1.0048	1.019	1.0074	1.0132	1.0109	1.0093	1.0239	1.0268	1.0499	1.0054	1.0205	1.0419	1.0068		15	1.01964	0.00413242	0.0160048		1.0127	1.006	1.0367	1.0048	1.0137	1.0094	0.99991	1.0265	1.0192	1.0015	1	1	1.0025	1.0293	1.0061		15	1.01122	0.00303144	0.0117407		1.0231	1.0226	1.0054	1.0059	1.0311	1.0028	1.0051
89	1.0518	1.0037	1.001	0.99735	1.0139	1.0056	1.0079	1.0155	1.0265	1.0165	1.0248	1.0096	1.0209	1.0344	1.0121		15	1.0161	0.00364542	0.0141186		1.0107	1.0095	1.0258	1.0121	1.0107	1.015	1.0005	1.0133	1.0026	1.0025	1	1.0015	1.0003	1.0281	1.0012		15	1.00892	0.00233638	0.00904877		1.0223	1.0289	1.0047	1.0089	1.032	1	1.0038
90	1.0571	1.0054	1.004	1	1.0241	1.0097	1.0123	1.0043	1.0136	1.0268	1.0326	1.0011	1.0172	1.0362	1.0137		15	1.01721	0.00406515	0.0157443		1.0119	1.0105	0.99925	1.0151	1	1.0152	1.003	1.0207	1	1.0017	0.99984	1.0041	1.0003	1.0179	1.004		15	1.0069	0.00194101	0.00751748		1.0248	1.0252	1.0528	1.0031	1.0343	1.0075	1.0024
91	1.0602	1.0009	1.0087	1.0077	1.0183	1.0138	1.0207	1.0148	1	1.0373	1.0343	1.0065	1.0203	1.0096	1.0259		15	1.0186	0.004099	0.0158754		1.0133	1.0171	1.0077	1.0042	1.0055	1	1.0047	1.0192	1.0234	1.0033	0.99944	1.005	1.0028	1.0224	1.0068		15	1.00899	0.00206408	0.00799416		1.0019	1.0089	1.0592	1.0006	1.0242	1.0102	1
92	1.0627	1	1.0062	1.0064	1.0223	1.0244	1	1.0213	1.0018	1.0243	1.0324	1.0101	1.0208	1	1.0308		15	1.01757	0.00439426	0.0170189		1.0083	1.0194	1	1.0048	1.0152	1.0023	1.0057	1	1.0023	1.0048	1.0006	1.0065	1	1	1		15	1.00466	0.0015155	0.00586951		1	1	1.0329	1.0031	1.0252	1.0073	1.0025
93	1.0328	1.0014	1.009	1.0019	1.0149	0.9973	1.0038	1.0271	1.0084	1.0325	1	1.0118	1	1.0028	1.0213		15	1.011	0.0031268	0.01211		1.0098	1.0259	1.0098	1.0074	1.0173	1.0132	1.008	1.0046	1.0011	0.99937	0.99847	1.0084	1.0023	1.0046	1.0041		15	1.00762	0.00185489	0.00718397		1.0028	1.0361	1	1	1.0226	1	1.004
94	1	1.0011	1.0061	1.0196	1	1	1.0199	1	1.012	1	1.0012	1.0182	1.0089	1.0011	1.0303		15	1.00789	0.0025441	0.00985324		1.0159	1.0263	1.019	1	1.022	1.0124	1	0.99827	1	1	1	1.0027	1.0039	1.0056	1.0063		15	1.00749	0.00238847	0.00925049		1.0208	1.0121	1.0022	1.0037	1.022	1.0025	1
95	1.0027	1.0039	1	1.0133	1.005	1.0177	1.0081	1.007	1.0143	1.0072	1.0254	1.0029	1.0094	1	1.0347		15	1.01011	0.00250948	0.00971916		1.0085	1.0277	1.0448	1.0099	1.0039	1.0122	1.0019	1.0143	1.0038	1.0046	1.0025	1.0041	1.0058	1.0128	1.0033		15	1.01067	0.00298805	0.0115727		1.0269	1.0232	1.0149	1.0047	1.0227	1.0016	1.0133
96	1.0032	1.0051	1.0029	1.0158	1.0096	1.0191	1.0114	1.0301	1.0141	1.0121	1.0348	1	1.0106	1.005	1.0234		15	1.01315	0.00261488	0.0101274		1.0104	1.0178	1.0841	1.0109	1.0139	1.0096	1.005	1.017	1.0055	1.0093	1.0271	1.0034	1.0065	1.0208	1.0047		15	1.0164	0.00513683	0.0198949		1.03	1.027	1.002	1.0105	1.0178	1.0106	1.0132
97	1.0478	1.0038	1.0051	1.0202	1.0009	1.0204	1.0104	1.0238	1	1.0097	1.0366	1.0081	1.0066	1.0396	1.0132		15	1.01641	0.00382296	0.0148063		1.004	1.0161	1.0941	1	1.0178	1.0046	1.004	1.0123	1.0072	1.0088	1.0183	1	1.0071	1.0196	1.0055		15	1.01463	0.00591818	0.022921		1.0271	1.0244	1.0022	1.0091	1.0041	1	1.0104
98	1.0481	1.0066	1.0096	1.0155	1.0074	1.0051	1.0089	1.0315	1.0041	0.99635	1.0277	1.0092	1.0071	1.0207	1.017		15	1.01432	0.00339075	0.0131323		1	1.017	1.0908	1.0035	1.0169	1.0046	1.0064	1.0128	1.0114	1.0088	1.0209	1.001	1.0094	1.0293	1		15	1.01552	0.00578852	0.0224188		1.014	1.0184	1.0081	1.009	1.0043	1.0003	1.0092
99	1.045	1.0077	1.013	1.0189	1.0258	1.0085	1.0117	1.0078	1.0078	1	1.0203	1.0064	1.0093	1.0272	1.008		15	1.01449	0.00292728	0.0113373		1.0025	1.0187	1.0245	1.005	1	1	1.0044	1.0156	1.0146	1.004	1	1.0016	1.007	1.0252	1.0125		15	1.00904	0.00227836	0.00882406		1.0167	1	0.99636	1.0081	1	1.0009	1.0128
100	1.028	1	0.99928	1.0097	1.0099	1.01	1.0188	1	1.0258	1.0537	1.0243	1.0158	1.0114	1.0038	1		15	1.01403	0.00378623	0.014664		1.0021	1.0102	1.0336	1.0044	1.003	1.001	1.0037	1	1	1.0039	1.0101	1.0046	1.007	1.0236	1.0115		15	1.00791	0.00240806	0.00932637		1.0317	1.0139	1	1.0049	1.0075	1.0025	1.0118
[truncated: 31 more columns]

## Sheet: a-data
	odr-7;AIB+AUA His(-)	odr-7;AIB+AUA His(+)				odr-7;AIA+AIY His(-)	odr-7;AIA+AIY His+)
	0.0909	0.1165				0.1772	0.1242
	0.0871	0.0212				0.1839	0.1806
	0.0486	0.054				0.1901	0.2021
	0.0116	0.0812				0.2113	0.1769
	0.0408	0.0312				0.1886	0.1901
	0.0377	0.0678				0.1927	0.1314
	0.0479	0.069				0.1308	0.15
	0.0146	0.0244				0.216	0.1696
	0.0667	0.0365				0.1181	0.1708
	0.0314	0.0176				0.1684	0.2352
	0.0282	0.0612				0.1562	0.1868
	0.035	0.0505				0.1768	0.0879
	0.0452	0.0215				0.1055	0.2138
	0.0232	0.0139				0.1397	0.1489
	0.1087	0.0549				0.1192	0.1098
n=	15	15			n=	15	15
Average	0.04784	0.0480933			Average	0.164967	0.165207
SE	0.00738767	0.00735832			SE	0.00901862	0.0103509
STDEV	0.0286123	0.0284986			STDEV	0.034929	0.0400888

## Sheet: b
	fasting 6h							PA14+fasting 6h
	N2	ser-1;ser-7	ser-4	ser-5	lgc-50	mod-1		N2	ser-1;ser-7	ser-4	ser-5	lgc-50	mod-1
	64.3	77.8	26.7	70	65.4	72.7		25	18.1818	16.6667	16.6667	12.5	75
	66.7	87.5	44.4	81.8	61.4	66.7		33.3333	20	25	23.0769	20	75
	84.6	73.7	30	78.6	40	100		18.1818	21.4286	14.2857	20	20	46.1538
	91.7	92.3	52.5	81.8	54.3	83.3		10	18.1818	33.3333	25	12.5	50
	77.8	92.3	68.2	78.6	25	76.9		14.2857	30	20	14.2857	18.1818	66.6667
	76.9	83.3	30	77.8	52.2	72.7		25	18.1818	12.5	8.33333	11.1111	58.3333
	66.7	100	58.6	72.7	46.7	66.7		25	23.0769	20	20	16.6667	53.3333
	75	80	28.6	75	65.4	100		14.2857	14.2857	16.6667	25	20	66.6667
	75	66.7	60	81.8	45	73.7		13.3333	13.3333	22.2222	21.4286	18.1818	81.8182
	87.5	66.7	25	70	28.6	84.6		10	16.6667	15.3846	9.09091	20	66.6667
	90	90.9	48.2	77.8	38.8	88.9		12.5	25	23.0769	25	18.75	50
	75	81.3	56.7	72.2	58.2	78.6		28.5714	22.2222	20	21.4286	7.69231	85.7143
	100	100	70	75	38.8	75		20	20	20	18.75	15.3846	78.5714
	87.5	87.5	62.2	81.8	65	70		18.1818	18.1818	16.6667	16.6667	16.6667	73.3333
	81.8	72.7	40	77.8	59.1	75		15.3846	12.5	18.1818	20	30	88.8889
n=	15	15	15	15	15	15		15	15	15	15	15	15
Average	80.0333	83.5133	46.74	76.8467	49.5933	78.9867		18.8705	19.416	19.599	18.9818	17.1757	67.7431
SE	2.63989	2.77138	4.08611	1.08316	3.4295	2.72334		1.82708	1.18324	1.31224	1.35323	1.33637	3.53044
STDEV	10.2242	10.7335	15.8254	4.19504	13.2824	10.5474		7.07624	4.58268	5.08229	5.24102	5.17575	13.6733
