# Supplementary material for: Intestinal pathogens override hunger-driven decision-making via immune regulation of central serotonin signaling in C. elegans
Source: Nat Commun. 2026 Feb 25;17:3144. doi: 10.1038/s41467-026-69924-w (PMC13044313; doi:10.1038/s41467-026-69924-w)
Supplement: Supplementary file 12 — Supplementary Fig. 2 Source Data [file 41467_2026_69924_MOESM12_ESM.xlsx]

## Sheet: a
tph-1	Well-fed	fasted		PA14 + Well-fed	PA14 + fasted
	36.5	46.2		39.8	50
	18.6	40		36.4	60
	48.8	44.4		35.1	57.1
	29.8	28.6		39.7	40
	35.9	50		41.2	44.4
	53.3	66.7		20	30.8
	33.8	37.5		18.9	60
	38.6	62.5		23.5	57.1
	26.6	57.1		20.3	63.6
	17.8	62.5		41.3	62.5
	32.1	40		31.7	40
	44	60		48.9	53.3
	32.1	40		23.3	41.7
	51.8	55.6		20	72.7
	33.6	37.5		31.4	33.3
n=	15	15		15	15
Average	35.5533	48.5733		31.4333	51.1
SE	2.74523	2.97521		2.53162	3.16065
STDEV	10.6322	11.5229		9.80493	12.2411

## Sheet: b
ADF::Hiscl + 5mM Hist	Well-fed	fasted		PA14 + Well-fed	PA14 + fasted
	36.4	42.7		35.5	38.2
	11.5	36.7		28.5	65
	16.7	40		38.7	55.4
	24.4	75		33.6	45
	20	40		40	43.1
	33.3	66.7		34.5	76.7
	12.9	35		32.7	66.7
	41.2	33.3		28.3	65
	21.5	66.7		34.5	67.7
	25	80		22.3	58.6
	37.1	75		30	43.3
	11.7	50		24.4	72.5
	22.9	40		41.5	38.2
	15.6	66.7		41.2	57.3
	16.3	39.6		26.3	72.5
n=	15	15		15	15
Average	23.1	52.4933		32.8	57.68
SE	2.52045	4.38376		1.56792	3.40533
STDEV	9.76166	16.9782		6.07254	13.1888

## Sheet: c
sri-36	Well-fed	fasted		PA14 + Well-fed	PA14 + fasted
	20	59		21.8	44.4
	15.7	57.4		43.3	69.6
	23.3	66.7		32.5	27.3
	20	54.7		27.8	75
	16.7	67.3		38.9	30.6
	21.4	80		25	66.7
	33.3	55.9		33.3	41.3
	30	48.2		36.9	61.3
	16.7	39.3		27.8	53.8
	25	52.6		41.3	37.6
	20	37.7		37.8	50
	16.7	56.7		54.5	43.8
	27.2	28.6		40	63
	39.3	61.1		29.7	46.3
	25.4	46.2		19.9	44.4
n=	15	15		15	15
Average	23.38	54.0933		34.0333	50.34
SE	1.75665	3.33509		2.36002	3.6732
STDEV	6.80349	12.9167		9.14031	14.2262
