# Supplementary material for: Intestinal pathogens override hunger-driven decision-making via immune regulation of central serotonin signaling in C. elegans
Source: Nat Commun. 2026 Feb 25;17:3144. doi: 10.1038/s41467-026-69924-w (PMC13044313; doi:10.1038/s41467-026-69924-w)
Supplement: Supplementary file 14 — Supplementary Fig. 3 Source Data [file 41467_2026_69924_MOESM14_ESM.xlsx]

## Sheet: b
	Well-fed	fasting 6h
	OP50	OP50	PA14 4h	EPEC 4h	S. aureus 4h
	12.5	63.3	37.8	71.4	75
	30	66.7	27.5	66.7	66.7
	25	80	33.7	60	66.7
	16.7	73.3	12.3	87.5	80
	22.2	75	22.3	75	75
	25	85	33.3	57.1	77.8
	22.2	58.6	10	71.4	70
	25	62.2	20	66.7	66.7
	40	66.7	36.7	75	83.3
	12.5	75	16.7	80	71.4
	21.4	82.2	20.9	83.3	91.7
	22.2	50	21.3	60	75
	30.8	80	10	71.4	71.4
	22.2	88.6	17.5	71.4	66.7
	11.1	82.3	22.7	80	77.8
n=	15	15	15	15	15
Average	22.5867	72.5933	22.8467	71.7933	74.3467
SE	1.97025	2.83563	2.37699	2.26876	1.83684
STDEV	7.63075	10.9824	9.20604	8.78688	7.11406

## Sheet: c
	fasting 6h
	OP50	PA14	PA14 metabolites 4h +OP50	PA14 ordor 4h +OP50	heat-killed PA14 4h	PA14-gacA(-)	PA14 bacteria 4h
	66.7	23.1	71.4	60	73.3	85	16.7
	66.7	28.6	80	75	81.8	55.6	16.7
	71.4	12.5	72.7	55.6	83.3	89.3	40
	71.4	12.5	42.9	90	84.6	68.4	0
	66.7	8.3	70	85.7	83.3	75.3	0
	63.6	20	72.7	90.9	76.9	48	28.6
	90.9	9.1	66.7	83.3	72.7	68.1	20
	75	11.1	83.3	83.3	44.4	69.1	20
	87.5	21.4	50	77.8	76.9	82.9	0
	77.8	14.3	50	83.3	66.7	60.1	0
	70	6.7	50	80	75	45	22.2
	75	16.7	75	66.7	80	54.3	12.5
	54.5	25	75	75	50	75.6	11.1
	62.5	14.3	83.3	55.6	83.3	90	33.3
	75	28.6	66.7	66.7	68.6	53.9	33.3
n=	15	15	15	15	15	15	15
Average	71.6467	16.8133	67.3133	75.26	73.3867	68.04	16.96
SE	2.40265	1.86744	3.35817	3.04435	3.09964	3.83764	3.41648
STDEV	9.30544	7.23255	13.0061	11.7907	12.0049	14.8631	13.232

## Sheet: d
	fasting 6h
	E. coli	PA14+0.25 peptone	PA14+0.35 peptone
	71.4	50	18.2
	70	25	15.4
	70	22.2	16.7
	100	12.3	15.4
	83.3	20	25
	75	57.1	28.6
	75	28.6	14.3
	87.5	25	15.4
	62.5	28.6	21.4
	75	20	14.3
	66.7	25	22.2
	71.4	16.7	20
	66.7	25	27.3
	75	25	14.3
	75	28.6	12.5
n=	15	15	15
Average	74.9667	27.2733	18.7333
SE	2.41037	3.01171	1.32074
STDEV	9.33531	11.6643	5.1152

## Sheet: e
		nol-6 RNAi
	N2	line2
	87.6977	6.6518
	90.5102	12.0867
	107.366	4.6186
	95.8418	9.4719
	135.083	12.5842
	98.8265	8.4515
	91.4541	14.8434
	89.0306	6.2209
	101.225	7.4987
	96.2181	9.9987
	98.6798	6.9184
	109.12	7.3138
	118.304	7.6709
	98.3291	4.8661
	87.9145	12.2066
	94.4643	10.9247
n=	16	16
Average	100.004	8.89543
SE	3.13165	0.743226
STDEV	12.5266	2.9729

## Sheet: f
	OP50+fasting 6h				PA14+fasting 6h
	N2	nol-6 RNAi line2			N2	nol-6 RNAi line2
	83.3333	88.5714			25	66.6667
	81.8182	71.4286			33.3333	80
	83.3333	83.8462			20	62.5
	66.6667	85.7143			25	62.5
	66.6667	55.5556			28.5714	82.8571
	71.4286	90			23.0769	71.4286
	90	75			16.6667	85.7143
	85	81.8182			16.6667	41.8182
	83.3333	75			16.6667	57.1429
	66.6667	72.7273			37.5	79.2308
	75	83.3333			25	80.9091
	83.3333	71.4286			25	66.6667
	69.2308	75			21.4286	81.4286
	76.9231	77.7778			28.5714	71.8182
	69.2308	90			36.3636	87.7778
n=	15	15			15	15
Average	76.7976	78.4801			25.2564	71.8973
SE	2.06115	2.36842			1.73087	3.2431
STDEV	7.98278	9.17286			6.70361	12.5605

## Sheet: g
	fasting 6h			PA14+fasting 6h
	N2	cat-2		N2	cat-2
	71.67	66.6667		30	31.1
	80	52.7273		23.6364	24.3
	58.46	81.4286		22.8571	30
	60	75.5556		19.2308	19.5
	75.5	85		20.9091	40
	83.33	81.4286		36.6667	20
	66.67	85		21.8182	36
	56.25	69.2308		37.7778	28.5
	50	66.6667		33.3333	25.8
	84.44	85		21.5385	31.8
	80	61.4286		43.6364	21.4
	80	70		36.6667	30
	76.67	70.5882		36.6667	27.6
	82.86	55		24.5454	17.6
	80	53.6842		21.4286	36.3
n=	15	15		15	15
Average	72.39	70.627		28.7141	27.9933
SE	2.90873	2.96598		2.06788	1.71249
STDEV	11.2655	11.4872		8.00885	6.63244

## Sheet: h
	fasting 6h					PA14 4-6h+fasting 6h
	N2	tph-1	NSM resc.	ADF resc.		N2	tph-1	NSM resc.	ADF resc.
	75	46.2	55.6	71.4		11.1	50	62.5	12.5
	60	40	63.6	87.5		8.3	60	55.6	20
	100	44.4	40	71.4		12.5	57.1	60	20
	87.5	28.6	38.5	72.7		10	40	36.4	20
	80	50	42.9	75		25	44.4	33.3	18.2
	70	66.7	60	75		12.5	30.8	37.5	14.3
	80	37.5	37.5	85.7		13.3	60	46.2	16.7
	66.7	62.5	66.7	66.7		16.7	57.1	40	7.1
	81.8	57.1	55.6	71.4		14.3	63.6	45.5	18.2
	88.9	62.5	37.5	72.2		16.7	62.5	37.5	23.1
	80	40	60	80		20	40	38.5	12.5
	60	60	33.3	83.3		20	53.3	55.6	18.2
	84.6	40	42.9	69.2		17.6	41.7	60	12.5
	84.6	55.6	44.4	80		22.2	72.7	63.6	20
	72.7	37.5	40	80		11.1	33.3	42.9	20
n=	15	15	15	15		15	15	15	15
Average	78.12	48.5733	47.9	76.1		15.42	51.1	47.6733	16.8867
SE	2.83111	2.97521	2.85877	1.61985		1.24962	3.16065	2.7744	1.09648
STDEV	10.9648	11.5229	11.072	6.27364		4.83975	12.2411	10.7452	4.24666

## Sheet: i
	fasting 6h			PA14+fasting 6h
	N2	mod-5		N2	mod-5
	80	90.1		13.3333	11.8
	85.7	86.7		7.77778	13.1
	76.9	80		26.6667	15
	70	90		31.8182	8.9
	77.8	75		22.7273	10
	71.4	82.5		36.6667	19.2
	80	90		19.2308	20.6
	71.4	90.1		23.3333	9.1
	87.5	72.5		21.5385	12.5
	75	100		13.6364	10
	71.4	80		36.6667	23.1
	75	82.2		16.6667	25
	87.5	86.7		24.5455	18.9
	83.3	95.4		20	10
	80	88.8		23.6364	9.2
n=	15	15		15	15
Average	78.1933	86		22.5496	14.4267
SE	1.53258	1.90331		2.11906	1.42369
STDEV	5.93566	7.37147		8.20709	5.51394

## Sheet: j
	fasting 6h					fasting 6h
	N2		ADF::HisCl			N2		ADF::HisCl
	0mM	5mM	0mM	5mM		0mM	5mM	0mM	5mM
	87.5	83.3	75	42.7		24.3	37.5	14.3	38.2
	80	78.6	75	36.7		20	18.2	20	65
	70	63.6	80	40		33.3	23.1	16.7	55.4
	80	85.7	75	75		21.4	15.4	28.6	45
	87.5	71.4	72.7	40		36.4	23.5	25	43.1
	80	75	83.3	66.7		25	28.6	37.5	76.7
	66.7	72.7	96.7	35		16.7	7.7	14.3	66.7
	66.7	90.9	66.7	33.3		20	22.2	30.8	65
	80	80	76.9	66.7		25	33.3	20	67.7
	88.9	71.4	80	80		33.3	8.3	30.8	58.6
	75	87.5	50	75		20	15.8	9.1	43.3
	66.7	71.4	80	50		12.5	33.3	20	72.5
	75	81.8	71.4	40		8.3	22.2	29.4	38.2
	59.8	81.8	77.5	66.7		21.4	25	18.2	57.3
	80	90.3	65.3	39.6		30.8	10	12.5	72.5
n=	15	15	15	15		15	15	15	15
Average	76.2533	79.0267	75.0333	52.4933		23.2267	21.6067	21.8133	57.68
SE	2.25711	2.05622	2.61028	4.38376		2.02326	2.37249	2.10634	3.40533
STDEV	8.74176	7.96371	10.1096	16.9782		7.83604	9.18862	8.15781	13.1888

## Sheet: k
	fasting 6h				PA14+fasting 6h
	N2		NSM::HisCl		N2			NSM::HisCl
	0mM	5mM	0mM	5mM	0mM	5mM		0mM	5mM
	100	81.8	43.8	90	22.7	22.7		25	25
	85.7	73.3	66.7	66.7	30	14.6		20	20
	83.3	62.5	80	60	18.6	30		33.3	25
	100	77.8	66.7	71.4	25	20		27.3	22.2
	66.7	88.9	92.3	77.8	21.4	21.8		16.7	16.7
	71.4	75	77.8	72.7	21.4	22.5		16.7	20
	83.3	83.3	66.7	71.4	16.7	31.4		16.7	27.8
	80	76.9	75	83.3	15	17.8		20	16.7
	66.7	77.8	72.7	80	21.8	26.7		16.7	25
	75	81.3	82.9	54.5	13.3	33.3		20	25
	100	77.8	81.8	62.9	20	25		20	20.8
	66.7	54.5	64.4	73.3	33.6	10		12.5	25
	77.2	100	85.3	80	21.4	22.5		30	30
	59.3	69.7	76.9	70.6	17.5	20.6		24.3	16.7
	55.4	59.9	94.3	89.6	26.7	24.7		27.3	23.1
n=	15	15	15	15	15	15		15	15
Average	78.0467	76.0333	75.1533	73.6133	21.6733	22.9067		21.7667	22.6
SE	3.69566	2.94362	3.25165	2.62774	1.41126	1.58788		1.51178	1.05153
STDEV	14.3132	11.4006	12.5936	10.1772	5.4658	6.14985		5.85512	4.07256

[truncated: 1 more sheets: l]
