# Supplementary material for: Intestinal pathogens override hunger-driven decision-making via immune regulation of central serotonin signaling in C. elegans
Source: Nat Commun. 2026 Feb 25;17:3144. doi: 10.1038/s41467-026-69924-w (PMC13044313; doi:10.1038/s41467-026-69924-w)
Supplement: Supplementary file 15 — Supplementary Fig. 4 Source Data [file 41467_2026_69924_MOESM15_ESM.xlsx]

## Sheet: a-traces
Time	AL																n=	Average	SE	STDEV		fasting																n=	Average	SE	STDEV		PA14+fasting
1	1.031	1.063	1	1.0053	1.0051	1.0147	1.0428	1.0386	1.0116	1.0002	1.0108	1	1.0151	1.02	1.0139		15	1.01814	0.00470995	0.0182415		1.009	1.0153	1.0009	1.0067	1.0215	1.0537	1.0009	1.0072	1.0709	1.0603	1.0055	1.0088	1	1.0121	1.004		15	1.01845	0.00600971	0.0232755		1.0077	1.0077	1.0131	1	1.0062	1.0266	0.998
2	1.0154	1.0753	1.0059	1.002	1.0054	1.0282	1.0099	1.0145	1.0282	1.0044	1.01	1.0325	1	1	0.99847		15	1.01534	0.00512697	0.0198567		1.0106	1.0022	1	1.0063	1	1.0723	1	1.0106	1.0287	1.0458	1	1.0116	1.0196	1.0396	1.0008		15	1.01654	0.00552131	0.0213839		1.0029	1.0028	1	1.0024	1	1.0295	1.0213
3	1.0131	1.0796	1.0189	1.0108	1.0018	1.0332	1	1.0197	0.99993	1.0323	1.0157	1.0315	1.0078	1.0308	1		15	1.01968	0.00532734	0.0206327		1.0122	1.0085	1.0199	1.0055	1.0078	1.0281	1.0107	1	1.0038	1	1.0032	1	1.02	1.0402	1.0018		15	1.01078	0.0030183	0.0116898		1.002	1.0019	0.9931	1.0037	1.0071	1.0107	1
4	1.0372	1.0595	1.0117	1.0072	1.0072	1.0201	1.0131	1	1.0101	1.0317	1.028	1	1.0162	1.0338	1.0052		15	1.01873	0.00425331	0.016473		1.0066	1.0095	1.0341	1.0134	1.0056	1.0285	1.0054	1.0311	1	1.023	1.0081	1.0183	1	1.0391	1		15	1.01485	0.00342826	0.0132776		1	1	1.037	1.0043	1.0144	1.0121	1.0008
5	1.0084	1.048	1.0157	1	1.0088	1.0316	1.0265	1.0023	1.0031	1.0124	1.0267	1.0272	1.0044	1.0194	1.0175		15	1.0168	0.00344277	0.0133338		1	1.0156	1.0172	1.0066	1.0185	1.0151	1	1.0331	1.0135	1.021	1.0381	1.0248	1.0066	1.047	1.0068		15	1.01759	0.0035149	0.0136131		1.0085	1.0086	1	1.0069	1.0056	1	1.0332
6	1.0072	1.0519	1.0195	1.0074	1.0012	1	1	1.0117	1	0.99965	1.0316	1.0263	1.0124	1.031	1.0198		15	1.01464	0.00396386	0.015352		1.003	1.0045	1	0.99995	1.0259	1.0501	1.0172	1.0128	1.0336	1.0253	1.0409	1	1.0025	1.0475	1.0093		15	1.01817	0.0046334	0.0179451		1.0078	1.0081	1.0448	1.0052	1.0121	1.0102	1.0435
7	1	1.0334	1	1.0082	1.0061	1.0214	1.0119	1.0247	1.0079	1	1	1.0466	1.0157	1.0317	1.0141		15	1.01478	0.0036756	0.0142355		1.0224	1.0063	1.0012	1.0091	1.0067	1.0532	1.0528	1.0067	1.0244	1	1.0461	1.012	1.0053	1.0338	1.0053		15	1.01902	0.00486501	0.0188421		1.0022	1.0029	1.0138	1.0043	1.0143	1.0117	1.0381
8	1.0288	1	1.0024	1.0065	1.0122	1.0295	1.019	1.0177	1.0068	1.0322	0.99847	1.0266	1.014	1	1.0216		15	1.01438	0.00302576	0.0117187		1.0177	1.0108	1.0121	1.015	1	1.0328	1.0417	1.0089	1.009	1.0087	1.0452	1.0161	1.0292	1	1.0084		15	1.01704	0.00360026	0.0139438		1	1.0016	1	1.0066	1.0131	1.0073	1.0225
9	1.0292	1.0101	1.0315	1.0135	1	1.0044	1.008	1.0307	1.0192	1.0407	1.0197	1.0256	1.0219	1.0239	1.0227		15	1.02007	0.00288313	0.0111663		1.0218	1	1.0062	1.0254	1.0065	1	1	1	1.0069	1.0573	1	1	1.0252	0.99947	1.0103		15	1.0106	0.00413263	0.0160056		0.9973	1	1.0096	1.0079	1.0194	1.0151	1.0129
10	1.023	0.99914	1.0237	1.0077	1.0039	1.0134	1.0175	1	1.0253	1.0427	1.0277	1.0551	1.0134	1.0239	1.0134		15	1.01932	0.00393293	0.0152322		1.0081	1.0045	1	1.0363	1.0123	1.0092	1.0127	1.0337	1	1.0251	1.004	1.0316	1.0016	0.99882	1.0159		15	1.01292	0.00333337	0.0129101		0.99985	1.0031	1.0107	1	1.0095	1.017	1.0073
11	1.0194	1.0017	1.0252	1	1.013	1.0193	1.0155	1.0331	1.0163	1.0342	1.0256	1.0435	1.0125	1.0202	1.0238		15	1.02022	0.00298615	0.0115653		1.018	1.0082	1.0096	1.0056	1.0147	1.0637	1.0071	1.0381	1.0019	1.0334	1.0148	1.0359	1	1.0189	1		15	1.01799	0.00458693	0.0177651		0.9937	0.9969	1.014	1.0014	1.0109	1	1
12	1.0207	1.0155	1.0134	1.0079	1.0042	1.0229	1.0269	1.047	1.0096	1.0265	1.0239	1.0415	1.0197	1.0019	1.0218		15	1.02023	0.0032392	0.0125454		1.0216	1.0112	1.0039	1	1.0206	1.0287	1.0286	1.033	1.026	1	1.026	1.0151	1.0036	1.018	0.9988		15	1.01567	0.00308285	0.0119398		0.99429	0.99686	1	1.0095	1.0173	1.0015	1.0076
13	1.0219	1.0136	1.0216	1.0058	1.0074	1.0095	1.0349	1.0429	1.0148	1.0286	1.0291	1	1.019	1.002	1		15	1.01674	0.00339018	0.0131301		1.0087	1.0172	1.004	1.0121	1.0113	1.0391	1.0239	1.0373	1.0243	1.0306	1.0272	1.0227	1.0249	1	0.99936		15	1.01884	0.00325788	0.0126177		0.99719	0.99868	1.0074	1.0033	1.0093	1.0037	1.0061
14	1.0244	1.014	1.0227	1.0048	0.99956	1.015	1.0162	1.0105	1.0106	1.02	1.026	1.0102	1	1.0114	1.0067		15	1.0128	0.00211084	0.00817526		1	1.0116	1.0188	1.0138	1.0085	1.0722	1.018	1.0422	1.013	1.0271	1.0646	1.0286	1.0183	1.0171	1.0043		15	1.02387	0.00537173	0.0208046		1	1	1.0369	1.0042	1.0054	1.0133	1.0013
15	1.0253	1.0222	1.0066	1.0125	0.99948	1	1	1.0175	1	1.0107	1.0224	1.0077	1.0059	1.0243	1.0009		15	1.01037	0.00251596	0.00974426		1.0013	1.0163	1.0206	1	1.0138	1	1	1.0119	1.0088	1	1	1.0036	1.0223	1.0167	1		15	1.00769	0.00218664	0.00846884		1.012	1.0106	0.97877	1.0032	1.0124	1.0242	1.005
16	1	1	1.0088	1.009	1.0031	1.0079	1.0069	1	1.0055	1.0113	1	0.99848	1.0139	1.0251	0.99833		15	1.00589	0.00188278	0.00729197		1.0214	1.0206	1.018	1.0065	1.0093	1.0006	1.0036	1	1.0091	1.0485	0.99618	1	1	1.011	1.005		15	1.00999	0.00341456	0.0132245		1	1	0.99021	1.0034	1.0074	1.0268	1.0065
17	1.0236	1.0075	1.01	1	1.0016	1.0163	1.0158	1.0016	1.0067	1.0053	0.99558	0.99973	0.99805	1.0064	1.0013		15	1.00596	0.001999	0.0077421		1.0091	1.0174	1	1.0111	1.0115	1.0315	0.99467	1.0031	1	1.0439	1.0374	1.0077	1.0521	1.0029	1.0063		15	1.01524	0.00454243	0.0175928		1.0084	1.0138	1	1.0043	1	1.0129	1.007
18	1.0236	1.0043	1.0152	1.0049	1.0054	1.017	1.0114	0.99867	1.0059	1.0024	1.0046	1.0033	1.0035	1.0034	0.99742		15	1.00673	0.00183036	0.00708894		1.0097	1	1.0083	1.0102	1.0168	1.0213	1.0085	0.99972	0.99639	1	0.99996	1.0172	1.0462	1	1.0027		15	1.00913	0.00329152	0.012748		1	1.0092	1.0084	0.99903	1.0079	1.03	1.0042
19	1.0105	1.0131	1.0102	1.0053	1.0106	1	1.0168	1	1.0127	1	1.0031	1	1.0071	1.0056	1.0066		15	1.00677	0.00140856	0.00545533		1.0027	0.99973	1	1.0129	1.0038	1.028	0.98904	1	0.99958	1.0476	1	1.0211	1.0192	1.012	1		15	1.00904	0.00383554	0.014855		1.002	1.0087	1.0017	1	1.0283	1.0327	1.0068
20	1	1	1.012	1	1.0087	1.0224	1.0048	1.0241	1.0128	1.0287	1	1.0306	1	1	1		15	1.00961	0.00297999	0.0115414		1	1	1.007	1	1	1	1	1.0045	1	1.0496	1.0245	1.0281	1	1	1.0063		15	1.008	0.00377899	0.014636		0.99907	1	1	1.0016	1	1	1
21	1.0021	1.0023	1	1.013	1	1.0132	1	1.0302	1	1.0486	1.023	1.045	1.0065	1.008	1.0039		15	1.01305	0.00422383	0.0163588		1.003	1.0138	1.0126	0.99718	1.0055	1.0687	1.0301	1.0145	1.0168	1	1.0296	1	1.008	1.0011	1.0096		15	1.01403	0.00467754	0.018116		1	0.99632	1.0404	1.0048	1.0076	0.99393	1.0169
22	1.0166	1.0038	1.0034	1.0117	1.0079	1	1.0023	1.0316	1.0091	1.0429	1.0185	1	1.0017	1.0116	1.0102		15	1.01142	0.00312854	0.0121168		0.99822	1.0257	1.0131	1.0042	1.006	1.1075	1	1.0167	1.0396	1.0293	1.0412	1.0079	1	1.0158	1.0188		15	1.0216	0.0070759	0.0274049		1.0082	1.0026	1.0411	1.0051	1.0106	0.99714	1.0194
23	1.0343	1	1.0063	1	1.0174	1.0223	1.0234	1.0219	1.0076	1.0567	1.0199	1.031	0.99288	1.016	1.0028		15	1.01683	0.00421892	0.0163398		1.0013	1.0346	1.0053	1.0052	1.0098	1.0851	1.0234	1.023	1	1.0419	1.0195	1.0107	1.0157	0.99992	1.012		15	1.01916	0.0056913	0.0220423		1.0244	1.0189	1.017	1.0079	1.0116	1.0121	1.0275
24	1.0386	1.0115	1.0024	1.0147	1.0152	1.0576	1.0451	1.0335	1.0015	1.0461	1.0184	1.0385	1.0009	1	1		15	1.0216	0.00511757	0.0198203		1.0076	1.0343	1	0.99466	1.0156	1	1	1.0184	1.0293	1.0088	1.0236	1.0161	1.0115	1.0108	1.02		15	1.01271	0.00294575	0.0114088		1.0263	1.0223	1.0383	1.0054	1.0176	1.0042	1.0153
25	1.0231	1.0374	1.019	1	1.0244	1.0714	1.0447	1.0162	1.0118	1.04	1	1.0519	0.99139	1.0025	1.0102		15	1.02293	0.00576355	0.0223221		1.0242	1.0549	1.0017	1.0055	1.0159	1.0374	1.0164	1	1.0407	1	1.0407	1	1	0.99945	1.0251		15	1.01746	0.00484134	0.0187504		1.0136	1.0118	1	1	1.0125	1.0115	1.021
26	1.0027	1.013	1.0227	1.0304	1.0244	1.0837	1.0561	1	1.0147	1.0287	1.0063	1.0516	0.99343	1.015	1.0152		15	1.02386	0.00619689	0.0240005		1	1.0103	1.0038	1.0043	1.0281	1.0256	1.0273	1.0051	1.0361	1.0119	1.0044	1.0049	1.0158	1	1		15	1.01184	0.0030786	0.0119234		1	1	1.0487	1.0046	1.0274	1	1.0142
27	1.0069	1.0306	1.0215	1.0302	1.0074	1.0736	1.0926	1.0079	1	1.0347	1.0357	1.0517	1.0027	1.0117	1		15	1.02715	0.00714099	0.0276569		1.0089	1	1.0119	1.0009	1.0342	1.0137	1	1.0183	1.0367	1.0586	1	1.0032	1.0111	1.0158	1.009		15	1.01482	0.00428969	0.0166139		1.0041	1.005	1	1.0085	1.0309	1.0537	1
28	1	1.044	1.0183	1.0311	1.0144	1.0773	1.0912	1	1.0092	1.0307	1.024	1.0426	0.99394	1.0132	1.023		15	1.02753	0.00708052	0.0274227		1.012	1.0176	1.0123	1.0134	1.0302	1.0342	1.0011	1.0152	1.0364	1.0275	1.0149	1.0374	1.0168	1.0083	1.0101		15	1.01916	0.00288434	0.011171		1.0237	1.0248	1.036	1.0134	1.0133	1.0652	1.013
29	1.0541	1.037	1.0224	1.0189	1.0152	1.0809	1.074	1.0185	1.0133	1	1.0343	1.0391	0.99693	1.0132	1.0369		15	1.03032	0.00632119	0.0244818		1.0004	1.0282	1.0327	1.0147	1.0117	1	1.0043	1.0182	1.0558	1.0322	1.0532	1.0462	1.0234	1.0186	1		15	1.02264	0.00482431	0.0186845		1.0124	1.0131	1	1.0184	1	1.0557	1.0076
30	1.0565	1.0586	1.0263	1.0124	1	1.0522	1.0469	1.0248	1.0149	1.0347	1.0328	1.0355	1.0073	1.0384	1.0271		15	1.03123	0.00458207	0.0177463		1.0116	1	1.0025	1	1.0178	1.0244	1.0049	1.0301	1.0211	1	1	1.0473	1.0214	1.0349	1.0078		15	1.01492	0.00381928	0.014792		1.0168	1.0171	1.0262	1.0185	1.0001	1.0131	1.0029
31	1.04	1.0189	1.0266	1	1.0014	1.0544	1.0462	1.0343	1.0228	1.0346	1.0202	1.0185	1.0067	1.041	1.0221		15	1.02585	0.00413916	0.0160309		1.0158	1.0185	1.0022	1.0117	1.0085	1.0296	1	1.0239	1.018	1.0126	1.0066	1.0216	1.0178	1.0263	1.0058		15	1.01459	0.00228224	0.00883907		1	1	1.0798	1.0224	1.0215	1	1.0189
32	1.0407	1.0203	1.0307	1	1.0076	1.0532	1.0361	1.0255	1.0159	1.028	1.0319	1.0186	1.002	1.0324	1.0246		15	1.0245	0.00372129	0.0144125		1	1	1	1.0314	1.005	1	1.0012	1.0249	1	1.0087	1.0426	1.0311	1.001	1	1.002		15	1.00986	0.00380274	0.014728		1.0177	1.018	1	1.0249	1.02278	1.049	1
33	1.0415	1.0421	1.032	0.99791	1.015	1.0096	1.0567	1.0313	1.0142	1	1.0101	1.0152	1.0132	1.0424	1.0199		15	1.02274	0.00446169	0.01728		1.0131	1.0085	1.0137	1.0146	1.0111	1.0199	1.0257	1.0315	1.0206	1.0641	1.0322	1.0172	1.0014	1.0105	1.0083		15	1.01949	0.00388144	0.0150327		1.0188	1.0197	1.0494	1.0111	1.02289	1.0314	1.0048
34	1.0478	1	1.0195	1.001	1.0108	1.0019	1.0583	1.0114	1.0212	1.0017	1	1.0156	1.0038	1.0484	1.0155		15	1.01713	0.0049801	0.0192878		1.0122	1.0182	1.0132	1.0249	1.0053	1.0221	1.0289	1.0224	1.0218	1.0474	1.0307	1	1	1	1.0048		15	1.01679	0.00350855	0.0135886		1.0137	1.0156	1.046	1	1.00798	1	1.0144
35	1.0023	1.026	1.0231	0.99985	1.0159	1	1.0524	1.0196	1.0076	1.0033	1.0102	1	1	1	1.0096		15	1.01132	0.00374117	0.0144895		1.014	1.0236	1.014	1.0228	1.0039	1.0065	1.0302	1.0215	1.0131	1.0408	1.0794	1.0075	1.0119	1.0116	1.0029		15	1.02025	0.00499194	0.0193337		1.0144	1.0173	1	0.99736	1.00791	0.99908	1.0115
36	1.0023	1.0455	1.0314	1	1.0279	1.0267	1	1.025	1.0025	1.0028	1.0161	1.0002	1.0118	1.0092	1.0088		15	1.01401	0.00365595	0.0141594		1.0278	1.0146	1.0075	1	1.0099	1.0495	1.0151	1.0327	1.0079	1	1.0232	1.0594	1.0137	1	1.0078		15	1.01794	0.00459694	0.0178039		1.014	1.0178	1.0126	1.009	1.01327	1.0476	1
37	1	1.0335	1	1.0037	1.0201	1.0379	1.0054	1.0373	1.0095	1.0081	1.0349	1.0232	1.0055	1.0197	1.0075		15	1.01642	0.00361166	0.0139879		1.0251	1.0174	1.0073	1.0091	1	1.0508	1.0239	1	1.0107	1.0266	1.0176	1.0478	1.0194	1.0124	1		15	1.01787	0.0040093	0.015528		1.0136	1.0181	1.0622	1.0067	1.01248	1.0345	1.0025
38	1.0469	1.0138	1.0025	1.0095	1.0135	1.0376	1.0308	1.0048	1.0135	1.0083	1.043	1.0288	1.01	1.0474	1		15	1.02069	0.00431353	0.0167062		1.0375	1.0124	1.0049	1.0384	1.0023	1.036	1.0257	0.99755	1.0349	1.0238	1	1.0529	1.0111	1.0153	1.0028		15	1.0197	0.00444599	0.0172193		1	1.0046	1.0337	1	1.01436	1.0513	1.0107
39	1.0467	1.0298	1.0274	1.0094	1.018	1.0465	1.0113	1.01	1.0153	1	1.0153	1.0326	1.0223	1.0034	1.0023		15	1.01935	0.00381026	0.0147571		1.0503	1	1.0123	1.036	1.008	1.0553	1.0157	1.0322	1	1.0325	1.0333	1.0423	1.0124	1.007	1.0069		15	1.02295	0.00472549	0.0183018		1.0009	1.0051	1	0.99981	1.001	1.0118	1.0197
40	1.0612	1.021	1.0157	1.016	1.0088	1.0377	1.019	1.0062	1.0233	1.0128	1.0097	1.0092	1.0144	1.0153	1.0053		15	1.01837	0.00370226	0.0143388		1.0318	1.0035	1.0127	1.0446	1.0085	1.0554	1.0175	1.0418	1.0002	1.0494	1.0271	1.0305	1	1.0262	1.0025		15	1.02345	0.0048405	0.0187472		0.99925	1.0027	1.0236	1.0133	1.0063	1.0083	1.0174
41	1.0594	1.025	1.0173	1.0076	1	1.0391	1.016	1	1	1	1.0151	1	1.0098	1.0058	1.0121		15	1.01381	0.00432996	0.0167699		1	1.0103	1.0226	1.0436	1.006	1	1.0202	1.0386	1.013	1.0497	1.0371	1.0336	1.0207	1.0094	1.011		15	1.02105	0.00413203	0.0160033		1.0008	1.0032	1.0177	1.0065	1	1	1.0084
42	1.0593	1.0379	1.0184	1.0073	1.0052	1.0229	1	1.0051	1.0127	1.0278	1	1.0053	1.0224	1.0232	1.0164		15	1.01759	0.00411184	0.0159251		1.0089	1.0129	1.0201	1.036	1.0121	1.0052	1	1.048	1.0025	1.0163	1.0535	1.0402	1.0197	1.0063	1.0156		15	1.01982	0.00433807	0.0168013		1.0038	1.005	1	1	1.0358	1.0131	1.0043
43	1.0634	1.0388	1.0268	1.0059	0.99631	1.0201	1.0061	1.0248	1.0223	1.0328	1.0108	1.0208	1.0269	1.032	1.0095		15	1.02249	0.00421053	0.0163073		1.0151	1.0177	1.0215	1.044	0.99794	1.004	1.0099	1.0282	1	1.0073	1.0481	1.037	1.0189	1	1.0024		15	1.0168	0.00420712	0.0162941		1	1	1.0363	1.0042	1.0204	1.0121	1
44	1.0337	1.0141	1.0277	1.0053	1.0156	1.023	1.0049	1.0356	1.0114	1.0309	1.0138	1.0286	1.0118	1	1.0156		15	1.01813	0.0028761	0.0111391		1.0109	1.0218	1	1.0662	0.99909	1.0887	1.0135	1.0258	1.0033	1.0094	1.0492	1.0389	1.018	1.003	0.99841		15	1.02308	0.00692519	0.0268211		1.0151	1.0142	1.0246	1.0011	1	1.0135	0.99913
45	1.0337	1.0236	1.0203	1.0051	1.0064	1.0175	1.032	1.0409	1.0079	1.0182	1.01	1.0342	1.0245	1.0037	1.0204		15	1.01989	0.00303314	0.0117473		1.0168	1	1.017	1.05	1.0059	1.0679	1.0225	1.0223	1.0107	1.0067	1.0031	1.0462	1.0161	1.0055	1.005		15	1.01971	0.00512169	0.0198362		1.0198	1.0183	1	1.005	1.0344	1.0226	1.0079
46	1.0539	1.0222	1.0179	1	0.99823	1.0221	1.0354	1.0201	1.0183	1.017	1.0198	1.0128	1.018	1.0058	1.0261		15	1.01918	0.00349857	0.0135499		1.0199	1.0025	1.0197	1.0578	1.003	1.0658	1.0305	1	1.0073	1.0073	1	1.0274	1.0239	1.0046	1.0027		15	1.01816	0.00530512	0.0205466		1.0049	1.0036	1.0013	1.0037	1.0158	1.0289	1
47	1.0231	1	1.0183	0.99998	1.0094	1.0264	1.0304	1.0714	1.0229	1.0117	1.0214	1	1	1.0188	1.007		15	1.01739	0.00471264	0.018252		1.0252	1.0034	1.012	1.0399	1.0129	0.99992	1.0339	0.99967	1.0321	1.0097	1.0495	1.0286	1	1.0042	1		15	1.01673	0.00431441	0.0167096		1	1	1.0089	1	1	1.0129	1.0671
48	1.0234	1.0063	1.0252	1.0001	1.0195	1.0118	1.0131	1.0766	1.0088	1	1.0065	1.0043	1.0124	0.99969	1.0109		15	1.01457	0.00488261	0.0189103		1.0303	1.0055	1.0215	1	1.0211	1.0572	1.0291	1.0092	1.0628	1	1.0458	1.0639	0.99931	1.0119	1.0104		15	1.02453	0.00593828	0.0229989		1.0022	1.0045	1.0229	1.0094	1.03	1	1.0977
49	1.0285	1.0261	1.0198	1.0018	1.0121	1	1.0137	1.0457	1.019	1.0006	1.0246	1.0188	1.0088	1	1		15	1.01463	0.00344806	0.0133543		1.0245	1.0062	1.0247	1.0074	1.0203	1.0551	1.0075	0.99791	1.059	1.0235	1.0452	1.0206	1.0053	1	1.0253		15	1.0215	0.00490234	0.0189867		1.0055	1.0104	1.0388	1.0134	1.0007	1.021	1.0881
50	1.0109	1.0097	1.02	1.0058	1.0129	1.0055	1	1.0062	1.0174	1.0034	1.0259	1.0116	1.0098	1.0173	1.0083		15	1.01098	0.00176897	0.00685119		1	1	1.0248	1.026	1	1.0378	1.0091	0.99958	1.0379	1.0251	1.0494	1.022	1.0073	1.0088	1.0109		15	1.01725	0.00413012	0.0159959		1	1.0069	1.0505	1.0071	1	1.0145	1
51	1.0115	1.0134	1.0226	1.0062	1.0062	1.015	1.0449	1.0108	1	1.0112	1.0146	1.018	1.022	1.0231	1.01		15	1.0153	0.00269564	0.0104402		1.0061	1.0165	1	1.0213	1.0101	1	1	1.0123	1.0625	1.0383	1.0669	1.0072	1.01	1.0213	1.0259		15	1.01989	0.00543593	0.0210533		1.0042	1.0116	1.0129	1	1.0272	1	0.99991
52	1.0044	1.0084	1.0199	1.0077	1	1.0097	1.0432	1.0092	1.0086	1.014	1.0072	1.008	1.0134	1.0252	1		15	1.01193	0.00280892	0.0108789		1.0229	1.0176	1.0029	1.0288	1.004	0.99867	1.0226	1.0133	1.0592	1.0069	1.0683	1.0134	1	1.0088	1.0271		15	1.01963	0.00525772	0.020363		1.007	1.0137	1	1.0152	1.035	1.0372	1.0078
53	1.0274	1.0155	1.0201	1.015	1.0136	1.015	1.0116	1	1.0121	1.0099	1.0092	1	1.0038	1.0383	1.0049		15	1.01309	0.00260714	0.0100974		1.0154	1.0192	1.0118	1.027	1.0339	1.0652	1.0215	1.0163	1.0515	1.0086	1.0363	1.0158	1.0126	1	1		15	1.02234	0.00466415	0.0180642		1.0063	1.0115	0.99052	1.0094	1.0126	1.0112	1.0042
54	1.0285	1.0169	1.0319	1.0156	1.0146	1	1.0137	1.0042	1.0082	1	1.0211	1.0128	1.0152	1.0066	1.0047		15	1.01293	0.00243118	0.00941592		1.0214	1	1.0226	1.0325	1.0444	1.0683	1.0132	1.0139	1	1.0124	1.0207	1	1.0198	1.0181	1.0192		15	1.02043	0.00459627	0.0178013		1.0142	1.0174	0.99603	1.0126	1.0319	1	0.99568
55	1.0083	1	1.0259	1.0127	1.0104	1.0364	1.0122	1.0079	1.0153	1.0013	1	1	1.0099	1.0085	1.0092		15	1.01053	0.00255583	0.00989868		1	1.0003	1.025	1.0399	1.0173	1.0677	1.0159	1.0181	0.99817	1.0087	1.0234	1.0052	1.0168	1.0136	1.0101		15	1.01734	0.00457237	0.0177087		1.0055	1.0069	1.0173	1.0121	1	1.0493	1.0063
56	1.0311	1.043	1.0265	1.0181	1.0095	1.0395	1.0434	1.0131	1.0171	1.019	1.0038	1.0195	0.99912	1.0202	1.0026		15	1.02037	0.00364664	0.0141234		1.0251	1.0205	1.0239	1.0219	1	1.0673	1.0132	1.0217	1.028	1.0118	1.0268	1.0091	1	1	1.0006		15	1.01799	0.00444209	0.0172041		1	1	1	1.0091	1.0188	1.0123	1
57	1.0328	1.0425	1.0119	1.0189	1.0065	1.0541	1.0464	1.017	1.0241	1.0425	1.0155	1.0096	1.0095	1	1		15	1.02209	0.00451681	0.0174935		1.0281	1.0248	1.0143	1.0228	1.0066	1.0161	1.0206	1.0096	1.0301	1.0035	1	1.0402	1.0039	1.0168	1.0178		15	1.01701	0.00289092	0.0111965		1.0081	1.0077	1.0227	1.014	1.029	1	1.0083
58	1.0105	1.0233	1.0228	1.0201	1.0068	1.0435	1.0478	1.0271	1.0302	1.0418	1.0087	1	1	0.99968	1.0063		15	1.01924	0.00423005	0.0163829		1.0289	1.024	1.0165	1.0297	1.0118	1.016	1.0217	1.0255	1.03	1	1.0034	0.9968	1.0198	1.0059	1		15	1.01533	0.00301102	0.0116616		1.0224	1.0221	1.0481	1.0057	1.0425	1.0271	1.0062
59	1.0093	1.0272	1.0239	1.0257	1.0052	1.0447	1.0366	1.0282	1.0205	1.0059	1.0135	1.0035	1.0121	1.0102	1.0152		15	1.01878	0.00313102	0.0121264		1.0068	1.0225	1.0066	1.0127	1.0196	1.0158	1.019	1.029	1.0203	1.0056	1.0074	1.0019	1.0195	1.0176	1.0084		15	1.01418	0.00199934	0.0077434		1	1	1.037	1.0074	1.0382	1.014	1
60	1.0117	1.0253	1	1.0268	1	1.026	1	1.0319	1.0249	1.0222	1	0.99521	1.0214	1.0098	1.0116		15	1.01379	0.00320849	0.0124264		1.0072	1.0224	1.0105	1	1.0222	1.0109	1	1.0196	1.0161	1.0184	1.037	1.0438	1.0199	1.0297	1.0146		15	1.01815	0.00315699	0.012227		1.0023	1.0026	1	1.0013	1.042	1	1.0166
61	1.0339	1.0613	1.0159	1.0278	1.0071	1.0311	1.0068	1.0327	1.0307	1.0208	1.0129	1.0366	1.0281	1.008	1.006		15	1.02398	0.00391018	0.0151441		1.0124	1.0212	1.0129	1.0061	1.0655	1.0114	1.0051	1	1.0181	1	1.0414	1.0076	1.0249	1.0326	1.0077		15	1.01779	0.00454888	0.0176177		1.0246	1.0249	1.0236	1	1.0422	1.0055	1.0146
62	1.0186	1.051	1.0177	1.0201	1.0125	1.0312	1.0023	1.0282	1.0254	1.0156	1.0169	1.0183	1.0156	1.0356	1.0161		15	1.02167	0.00294992	0.011425		1.015	1.0111	1.0145	1.0169	1.0631	1.035	1.0037	1.0024	1.0318	1.0073	1.019	1.0135	1	1.0093	1		15	1.01617	0.0042766	0.0165632		1.0158	1.0161	1.0081	1.0082	1.0231	1.0127	1.0163
63	1.0218	1.0479	1.0053	1.0213	1.008	1.0174	0.99805	1.0317	1	1.0254	1.0254	1.0162	1.0238	1.0376	1.017		15	1.01979	0.00350114	0.0135599		1.0142	1.0052	1	1.024	1.0629	1	0.99965	1.0073	1.0141	1.0425	1.043	1.0048	1.0017	1.0185	0.99859		15	1.01576	0.00502935	0.0194786		1.0138	1.014	1	0.9993	1.0241	1.0077	1.0106
64	1.0473	1.06	1.0088	1.0233	1.0207	1.0399	1.0101	1.0202	1.0059	1.0244	1.0318	1.0222	1.0259	1.0368	1		15	1.02515	0.00417311	0.0161624		1.0141	1.0043	1.0028	1.0296	1.0608	1.0007	1.0036	1.0317	1.0187	1.0138	1.0485	1.0327	1.0179	1	1.0052		15	1.01896	0.00474752	0.0183871		1.0058	1.0059	1.032	1	1.027	1.0077	1.0103
65	1.0265	1.0632	1.0111	1.0192	1.0175	1.0398	1	1.0052	1.0118	1	1.0343	1.0038	1.0238	1.039	1.0101		15	1.02035	0.00458331	0.0177511		1.0007	1.0167	1.008	1.0122	1.0593	1.0306	1.0031	1.0331	1.007	1.0158	1	1.039	1	1.0136	1.0092		15	1.01655	0.00438033	0.016965		1	1	1.0262	1.0074	1.0323	1.0091	1
66	1.0307	1.0593	1.0191	1.0205	1.0163	1.0255	1.0248	1.0086	1.0105	1.0364	1.0267	1.0074	1.0311	1.0157	1.0194		15	1.02347	0.00336766	0.0130429		1	1.0046	1.0127	1.0419	1.0575	1.0066	1.0126	1.0222	1.0026	1	1.0031	1.0181	0.9962	1.0218	1.0047		15	1.01364	0.0043668	0.0169125		1.0001	1	1.0381	1.0071	1.0345	1.0209	1.0012
67	1	1.0659	1.0014	1.0103	1.0307	1.0363	1.0405	1	1.0169	1.0369	0.99952	1	1.0358	1.0182	1.0126		15	1.02033	0.00514916	0.0199426		1.0342	1.0046	1.0159	1.0472	1.0502	1.0078	1.0174	1.02	1.0101	1.0089	1.0098	1.0194	0.99648	1.0185	1.0182		15	1.01858	0.0038527	0.0149214		1.0064	1.0064	1.0323	1	1	1.02	1.0015
68	1.013	1.0711	1.004	1	1.0105	1.0369	1.0541	1.003	1.0215	1.0286	1	1.0117	1.0367	1	1		15	1.01941	0.00567475	0.0219782		1.0134	1.0272	1.0087	1.0094	1.0232	1.0263	1.017	1.0209	1.009	1	1.005	1.0253	1	1.0029	1.0041		15	1.01283	0.00252855	0.00979303		1.0092	1.0091	1.0337	1.0053	1.0194	1	0.99869
69	1.0181	1.0669	1.0155	1.0013	1	1	1.0357	1.0066	1.0073	1.0266	1.0192	1.0197	1.0433	1.0336	1.0098		15	1.02024	0.00479872	0.0185854		1.0136	1	1.0281	1.0071	1.0213	1.0078	1.0256	1.0214	1	1.0068	1.0218	1.0013	1.0214	1.0089	1		15	1.01234	0.00260863	0.0101032		1.0095	1.0095	1.0337	0.99854	1.0259	1.0071	1.0176
70	1.0099	1.044	1	1.0012	1.0113	1.0152	1.0522	1.0387	1.0139	1.028	1.0133	1	1.0347	1.0423	1.002		15	1.02045	0.00462766	0.0179228		1.0323	1.0015	1.0314	1.0118	1	1.01	1.0009	1.0137	1.0107	1.0295	1.0287	1	1	1.0107	1.0104		15	1.01277	0.00311903	0.0120799		1	1	1.0263	0.99944	1.0316	1.0089	1.0188
71	1.0308	1.0433	1.0026	1.0032	1.0202	1.0172	1.0041	1.0337	1.015	1.0312	1.0117	1.0184	1.025	1.0158	1.0054		15	1.01851	0.00319013	0.0123553		1.0039	1.0074	1.005	1.0216	1.0366	1.0357	1	1.0144	1.0168	1.0205	1.0187	1.0048	1.0128	1	1.0126		15	1.01405	0.00294256	0.0113965		1.0055	1.0055	1.0289	1.0045	1.0257	1.0033	1
72	1.0359	1.0392	1.0276	1.0047	1.0252	1.0053	1	1.0375	1.0039	1.0442	1	1.023	1.0311	0.99583	1.0136		15	1.01914	0.00428379	0.016591		1.0046	1.0124	1.0062	1.0043	1.0357	1.0329	1.0331	1.0065	1	1.0239	1.0172	1.0352	1	1.0023	1.0106		15	1.01499	0.00350398	0.0135708		1	1	1	0.99835	1.0354	1	1.0032
73	1.0347	1.0053	1.0384	1.0059	1.033	1.0088	1.0135	1.0283	1.0105	1.0457	1.0157	1.0165	1.0299	1.0135	1.0149		15	1.02097	0.00331567	0.0128415		1.0128	1.015	1.0091	1.0089	1.0321	1.0366	1.0336	1.0153	1	1.0061	1.0226	1.0049	1.0183	1.0032	1.062		15	1.0187	0.00425365	0.0164743		1.0153	1.0153	1.0038	0.99972	1.0131	1.0027	1.0052
74	1.0207	1.0056	1.0411	1.0024	1.0143	1.0123	1.0304	1.019	1.0195	1.0348	1.0124	1.0309	1.0107	1.0151	1.011		15	1.01868	0.00286604	0.0111001		1.0135	1.0305	1.016	1.0257	1.0183	1	1.0316	1.0162	1.026	1	1	1.0088	1.0017	1.0126	1		15	1.01339	0.00296748	0.011493		1.0088	1.0088	1.0026	1.0045	0.99935	1.0093	1
75	1.0248	1.002	1.0135	1.0041	1	1.0037	1.017	1.0231	1.0109	1.018	1.0435	1.0317	1.0166	1	1.0198		15	1.01525	0.00321828	0.0124643		1.0146	1.0049	1	1.0218	1.0184	1.0013	1.0073	1.0103	1.0171	1.0081	1.013	1.0104	1	1.0119	0.99923		15	1.00922	0.00184358	0.00714015		1	1	1.0087	1.0109	1.0096	1.0164	1.004
76	1	1	1.0238	0.99926	1.0053	0.99903	1.0274	1.0226	1.0175	1.0185	1.0425	1.04	1.0159	1.0314	1.022		15	1.01768	0.0037459	0.0145078		1.0037	1.0076	1.0023	1.0265	1.0181	1.006	1.0309	1	1.0142	1.0338	1.0154	1.004	1.0082	1.0041	1.0405		15	1.01435	0.00333001	0.0128971		0.99982	0.99982	1.0281	1.0045	1.003	1.0186	1.0065
77	1.0228	1.0198	1.0263	1.0017	1.0017	1.0038	1	1.0243	1.0192	1	1.0379	1.0191	1	1.0043	1		15	1.01206	0.00325209	0.0125953		1.004	1	1.0105	1.0178	1.0092	1.0479	1.028	1.0015	1.0106	1.0302	1.024	1.0074	1.0157	1.0297	1.0142		15	1.01671	0.00338325	0.0131033		1.0109	1.0109	1.0244	1.009	0.99675	1.0293	1.0363
78	1.0251	1.0168	1.0229	1.0037	1.0046	0.99963	1.0232	1.0287	1.0184	1.0189	1.0498	1.0174	1.006	1	1.0116		15	1.01645	0.00339771	0.0131593		1.0053	1.018	1.018	1.0088	1.0102	0.99875	1.0165	1.0188	1.0225	1.0041	1.0504	1.0199	1.0152	1.028	1.0143		15	1.01658	0.00311561	0.0120667		1.0065	1.0065	1.0477	1.0142	1.0053	1.0141	1
79	1	1.0089	1.0156	1.0007	1.0088	0.99406	1.0315	1.02	1.0247	1.0179	1.0468	1	1.0126	1.0291	1.0024		15	1.0142	0.00373771	0.0144761		1.0206	1.0199	1.0196	1.0136	1.0091	1	1.0313	1.018	1.0218	1.0046	1.0502	1.0109	1.0087	1.0104	0.99821		15	1.01579	0.00334987	0.012974		1.008	1.008	1	1	1.0195	1.015	1.0022
80	1.0175	1.0162	1.0181	1.0053	1.0012	1.0001	1.0107	1.0184	1.024	1.011	1.0416	1.0161	1.0109	1.0464	1.0186		15	1.01707	0.00331728	0.0128478		1	1.0172	1.0071	1	1.005	1.0728	1.0277	1.0205	1	1	1	1.0142	1.0062	1.0005	1.0148		15	1.0124	0.00488516	0.0189201		1.0131	1.0131	0.9962	1.0042	1	1	1.0188
81	1.019	1.0138	1.0245	1.0078	1	1.0145	1.016	1.0232	1.0065	1.0322	1.0298	1.0132	1.0174	1	1.0331		15	1.01673	0.00272265	0.0105448		1.0011	1.0133	1.0163	1.0377	1.0067	1.1121	1.0677	1.0123	1.0352	1.0345	1.0235	1.0037	1.0067	1	1.0153		15	1.02574	0.00772964	0.0299368		1.0117	1.0117	1.033	1.0123	1.0043	1.0012	1.0333
82	1.0103	1.0326	1.0163	1	1.0039	1.0134	1.0226	1.0217	1.0121	1.0293	1.0486	1.029	1.0094	1.0023	1.0265		15	1.01853	0.00342432	0.0132623		1.0349	1.0142	1.0172	1.0429	1.0056	1.1064	1	1	1.0402	1.0202	1.0214	1.0079	1	1.0005	1.003		15	1.02096	0.00719527	0.0278672		1.0102	1.0102	1.0008	1	1.0149	1.0014	1.0341
83	1.0214	1.0213	1.0188	1.006	1.0084	1.0207	1.0249	1.0022	1.0045	1.0205	1.0432	1.0205	1.0114	1.0001	1.0167		15	1.01604	0.00284657	0.0110247		1.0178	1.0144	1.0156	1.0526	1.006	1.0906	0.99584	1.0039	1.0366	1.0131	1.032	1.0115	1.0219	1.0021	1.001		15	1.021	0.00630614	0.0244236		1	1	1	1.0035	1.0194	0.99861	1
84	1.0225	1.0194	1.0285	1.0091	1.0088	1	1.0107	1.0075	1	1.0205	1.0218	1.0181	1.0183	1.0151	1.0315		15	1.01545	0.00241229	0.00934275		1.0187	1.0175	1.0187	1.0274	1.0082	1.1027	0.99863	1.0167	1.0527	1.0562	1.0231	1	1.0232	1.0035	1.0018		15	1.0246	0.00710328	0.0275109		1	1	1.0268	1.0114	1.0203	0.99166	1.0204
85	1.0202	1.025	1.015	1.0041	1.0125	1.0044	1.016	1	1.0047	1.0158	1.0248	1.0009	1.0149	1	1.0256		15	1.01226	0.00240713	0.00932277		1.0076	1.0174	1.0191	1.0327	1.0076	1.0921	1.0317	1.0215	1.0612	1.0514	1.0199	1.0195	1.0176	1.008	1		15	1.02715	0.00627914	0.024319		1.0005	1.0005	1.0402	1.0008	1.0173	0.99683	1.0189
86	1.0272	1.0132	1.0174	1.0049	1.0132	1.0127	0.99848	1.005	1.0099	1.0146	1.0199	1.0089	1.008	1.0503	1		15	1.01358	0.00325025	0.0125882		1.0308	1.0202	1	1.0338	1.0027	1.0782	1.0268	1.0262	1.0854	1.0449	1.0131	1.0236	1.0001	1.0076	1.0185		15	1.02746	0.00660206	0.0255697		0.99989	0.99989	1.0441	1.0036	1.0065	0.99765	1.026
87	1.0282	1.0118	1.0286	1.0085	1.0037	1.0059	1	1.0109	1.0159	1.0064	1.0103	1.0086	1.0154	1.0609	1.0123		15	1.01516	0.00385184	0.0149181		1.0315	1.0197	1.0012	1	1.0053	1.0998	1.0235	1.012	1.0443	1	1.0332	1.0138	1	1.0099	1.0181		15	1.02082	0.006635	0.0256972		1	1	1.0203	1.0072	1.0064	1	1.0024
88	1.022	0.99452	1.0212	1.0129	1.0072	1.0242	1.0045	1.0355	1.0203	1	1.0041	1	1.0163	1.0452	1.0179		15	1.01505	0.00358984	0.0139034		1.0098	1.0187	1.0011	1.0051	1.0055	1.0863	1.0177	1.0074	1.0526	1.0182	1.0294	1.0329	1.0223	1.0264	1		15	1.02223	0.00583405	0.0225952		1.0104	1.0104	1.0128	1.0013	1.0175	1.0171	1
89	0.99879	1.0212	1.0237	1.0153	1.01	1.0332	1.0321	0.99927	1.0136	1.0105	1	1.0031	1.0008	1.0762	1.0187		15	1.0171	0.00514396	0.0199225		1.015	1.0214	1.0013	1.0342	1.0186	1.0797	1.0123	1.0115	1	1.0151	1.0132	1.0357	1.025	1.0278	1.0199		15	1.02205	0.00488712	0.0189278		1.0134	1.0134	1.0188	1.0038	1.0109	1.0302	1.0123
90	1	1.0202	1.0288	1.0196	1.0002	1.0311	1.0151	1.0053	1	1.0129	1.0001	1.0059	1.0087	1.0528	1.0285		15	1.01528	0.00391567	0.0151653		1.0156	1.04	1.0001	1.0267	1.0215	1.0132	1	1	1.0603	1.0348	1	1	1.0227	1.0297	1.0136		15	1.01855	0.00460979	0.0178536		1.013	1.013	1	1.0025	1.0127	1.0592	1.0329
91	1.0446	1.0271	1.0198	1.0205	1.0034	1.0226	1.0188	1.0071	1.0051	1.0057	1.0143	1.0249	0.99862	1.0392	1.03		15	1.01878	0.00344515	0.013343		1.0024	1.0381	1.0003	1.0315	1.0212	1	1.0249	1.015	1.0652	1.0439	0.99645	1.0092	1.0397	1.0398	1.0011		15	1.02192	0.00533447	0.0206603		1.0174	1.0174	1.0039	1.0031	1.0032	1.0744	1.0314
92	1.0436	1.0242	1.0222	1.0138	0.99843	1.0314	1.024	1	1.0161	1.0123	1.0112	1.0477	0.9987	1.048	1.0228		15	1.02096	0.00424263	0.0164316		0.99953	1.0376	1.0081	1.0403	1	0.9999	1.019	1.0173	1.0434	1.0429	1.0067	1.0088	1.0025	1.0167	1.0031		15	1.01639	0.00429629	0.0166395		1.0108	1.0108	1.0094	1.0055	1	1	1.0042
93	1.045	1.0236	1.0038	1.0188	1	1.041	1.0242	1.0059	1.0161	1.0204	1.0022	1.0515	1.0073	1.0303	1.0309		15	1.0214	0.00416364	0.0161257		1	1.0181	0.99974	1.0508	1.003	1.0385	1.0304	1.0315	1.0153	1.0431	1.0068	1.055	1	1.0169	1		15	1.02061	0.00506781	0.0196275		1.0101	1.0101	1.0299	1.0014	1.0063	1.0107	1
94	1.0539	1	1.0319	1.0112	1.0028	1.0223	1.0267	1.0135	1.022	1.0147	1.0128	1.0475	1.0125	1.0202	1.0002		15	1.01948	0.00404792	0.0156775		1.0081	1.0154	1.0008	1.0552	1.0086	1.0241	1.0306	1.0174	1.0174	1	1.0048	1.0417	1.0004	1	1.0091		15	1.01557	0.00422806	0.0163752		1.0223	1.0223	1.0316	1.0046	1.018	1	1.001
95	1.0365	1.0018	1.0344	1.0067	1.0149	1.0302	1.0375	1.0493	1.016	1	1.0102	1	1.0133	1.0307	1		15	1.01877	0.00421513	0.0163251		1.0086	1	1.0096	1.022	0.99931	1.0427	1.0255	1.0183	1.0091	0.99985	1.0042	1.0395	1.0074	1.0199	1.0176		15	1.0149	0.00348353	0.0134916		1.0023	1.0023	1.033	1.0072	1.0329	1.0065	1.0163
96	1.0371	1.0015	1	1.0123	1.0184	1.0076	1	1.0549	1.0239	1.0107	1.0051	1.0017	1.0229	1.0427	1.0071		15	1.01639	0.00437627	0.0169492		1.0089	1.0069	1	1.0215	1.0023	1.0259	1.0312	1.0327	1.0144	1.0248	0.98916	1.0619	1.0064	1.0175	1.0217		15	1.01768	0.00447568	0.0173342		1.0018	1.0018	1	1.0064	1.0433	1.0216	1.0095
97	1.0428	1.0296	1.0173	1.008	1.0209	1	1.0009	1.0639	1.0302	1.0084	1.0101	1.0145	1.0146	1.0369	1.0029		15	1.02007	0.004593	0.0177886		1.0125	1.0038	1.0025	1.0249	1.0011	1.0078	1.0296	1.0164	1.0155	1.0227	0.99055	1.0489	1.0055	1.0353	1.0289		15	1.0164	0.0039755	0.015397		1	1	1.018	1	1.0452	1	1.0123
98	1.0448	1.0246	1.0197	1	1.0136	1.0062	1.0377	1.0517	1.0271	1.006	1.0076	1.0173	1	1.0018	1.0047		15	1.01752	0.00429086	0.0166184		1.0065	1.0179	1.0039	1.0338	1.0002	1	1.0266	1.0166	1.0087	1.0239	1.0135	1.0466	1.0147	1.0164	1.0345		15	1.01759	0.0034779	0.0134699		1.0033	1.0033	1.014	1.0032	1.0363	1.0068	1.006
99	1.0437	1.0242	1.0148	1.0063	1.0097	1.0176	1	1.0561	1.0269	1.0171	1.0035	1.0173	1.0104	1	1.0104		15	1.0172	0.00403048	0.01561		1.0069	1.0176	1	1.0283	1.0032	1.084	1	1.0108	1	1.0152	1.0093	1.0387	1.0165	1.0117	1.0375		15	1.01865	0.0056721	0.021968		1.0031	1.0031	1	1.0037	1.0477	1.0182	1
100	1.0201	1.035	1.037	1.0012	1.012	1.0279	0.99948	1.0555	1.0329	1.017	1.0108	1.0331	1.0058	0.99975	1.0134		15	1.02006	0.00423255	0.0163926		1.0215	1.0163	0.99826	1.0308	1.0048	1.0597	1.0304	1	1.0016	1.0222	1.0162	1.0073	1.0307	1.025	1.0626		15	1.02182	0.00504455	0.0195375		1.0162	1.0162	1.0111	1.0066	1.0233	1	1.0028
[truncated: 12 more columns]

## Sheet: a-data
	AL	fasting	PA14+fasting
	0.030761	0.014401	0.008807
	0.022348	0.013432	0.009578
	0.018545	0.012084	0.024387
	0.007698	0.020788	0.007199
	0.011279	0.010182	0.012876
	0.033823	0.035591	0.01865
	0.03061	0.015084	0.016462
	0.023887	0.01812	0.031574
	0.012303	0.021558	0.023835
	0.020445	0.023248	0.013753
	0.017813	0.029845	0.018582
	0.02309	0.028081	0.013545
	0.007154	0.01102	0.028818
	0.015971	0.008635	0.015632
	0.011974	0.007878	0.008848
n=	15	15	15
Average	0.0191801	0.0179965	0.0168364
SE	0.00215908	0.00215659	0.00193286
STDEV	0.00836207	0.00835243	0.00748594

## Sheet: b-traces
Time	AL																	n=	Average	SE	STDEV		fast. 6h																	n=	Average	SE	STDEV		PA14+fast. 6h
1	1.0016	1.0147	1.0244	1.0134	1	1.003	1.0221	1.1108	1.0127	1.0125	1.0067	1.0009	1	1.0401	1			15	1.01753	0.00728047	0.0281971		1.0475	1	1.0381	1.0356	1	1.0387	1.037	1.0343	1.0016	1	1.0321	1.015	1.0116	1.0348	1.0334	0.98965		16	1.02183	0.00466227	0.0186491		1	1.0113	1.0636	1.0637	1.0356
2	1.0171	1	1.0194	1	1.0019	1.0045	1.012	1.0531	1	1.0063	1.0173	1.0147	1.0186	1.0501	1.0195			15	1.01563	0.00424349	0.016435		1.032	1.0312	1.0449	1.015	1.005	1.037	1.0561	1	0.99867	1.0595	0.99746	1.0192	1.0232	1.0383	1.0301	1		16	1.02423	0.00508955	0.0203582		1.1143	1.0107	1.061	1.0608	1.0487
3	1.0156	1.0158	1.0382	0.99887	1.0012	1.0061	0.99856	1.064	1.0106	1.0203	1.0223	1.0114	1.0339	1.0524	1.0221			15	1.02076	0.00495867	0.0192048		1.0509	1.0307	1.0221	1	1.0116	1.0467	1.0894	1.0076	0.99962	1.1009	1	1.0458	1.0408	1.0606	1.0487	1.0541		16	1.03809	0.00765988	0.0306395		1.0988	1	1.0759	1.0756	1.0227
4	1.0127	1.0122	1	1.0135	1.0167	1.0071	1	1.0579	1.0132	1.0044	1	1.0101	0.99079	1.0237	1.0153			15	1.01184	0.00393262	0.015231		1.0553	1.0165	1.0368	1.0013	1.0207	1.0729	1.088	1.0199	1	1.0833	1.0185	1.0054	1.0137	1.0198	1.0176	1.1815		16	1.0407	0.0117628	0.0470513		1.046	1.1048	1	1	1.0126
5	1	1.0302	0.99356	1.0365	1.0348	1.0095	1.0193	1.0353	1.0137	1	1.0089	1.0026	0.99426	1.0318	1.0091			15	1.01463	0.00402	0.0155694		1.0262	1.0367	1.0432	1.011	1.0229	1.071	1.0418	1.0292	1.0263	1.1195	1.0302	1.0112	1.026	1.0229	1.0152	1.1955		16	1.04555	0.0120156	0.0480626		1.0188	1.1004	1.0265	1.0273	1.0253
6	0.9979	1.0027	1.0081	1.0359	1.0328	1.0058	1.0369	1.0296	1.0111	1.0138	1.0081	1.0004	1.0078	1.033	1.0117			15	1.01571	0.00357173	0.0138333		1.0238	1.0361	1.0436	1.0177	1.0248	1.0127	1	1.0361	1.0266	1.1797	1.0346	1.015	1.0349	1.0245	1.0131	1.1716		16	1.04343	0.0132051	0.0528204		1.0029	1.0992	1.0266	1.0286	1.0376
7	1.0242	1.0208	1.0661	1.0007	1.0038	1.0053	1.0121	1.0356	0.99904	1.0527	1.0066	1.0211	1.0559	1.002	1.0304			15	1.02242	0.00561571	0.0217495		1.0269	1.0359	1	1.0187	1.0138	1.0008	0.99717	1.0254	1.0304	1.1562	1.0418	1.0244	1	1.0307	1.0012	1.0556		16	1.02869	0.00951775	0.038071		1.0576	1.0564	1.088	1.0916	1.0017
8	1.0071	1.0208	1.0356	1.0234	1.0131	1.0069	1.0128	1	1.003	1.0135	1.0172	1.0253	1.0523	1.0292	1.0375			15	1.01985	0.00371229	0.0143777		1	1.0316	1.0047	1.0089	1.0145	1	0.99457	1.035	1.0099	1.124	1.0457	1.0289	1.0102	1.0335	1	1.0692		16	1.02567	0.00827562	0.0331025		1.0557	1.0498	1.1025	1.1075	1.0118
9	1.001	1.0463	1.0307	1.0365	1.0114	1.0074	1.0058	1.0178	1	1	1.0274	1.017	1.0421	1.0272	1.0192			15	1.01932	0.00394989	0.0152979		1.0361	1.031	1.074	1.0237	1.014	1.002	1.0327	1.0414	1.0097	1.105	1.0498	1	1.0599	1.0108	1.0329	1.0414		16	1.03527	0.00691499	0.0276599		1.0404	1.0313	1.0939	1.0999	1.0034
10	1	1.0238	1	1.0358	1.0143	1.0093	1	1.0272	1.004	1.0168	1.0369	1	1.0412	1.0299	1.0215			15	1.01738	0.00381818	0.0147877		1.0385	1.0239	1.1435	1.025	1.0072	1.0108	1.0288	1.0271	1.0309	1.0896	1.0386	1.028	1.051	1.0192	1.0248	1.0468		16	1.03961	0.0084005	0.033602		1	1.061	1.0557	1.0622	0.99483
11	1.0459	1.0228	1.0211	1.0258	1.0431	1.0107	1.0005	1.0137	1.0071	1.0223	1	1.0039	0.99301	1.0256	1.02			15	1.01703	0.0039111	0.0151476		1.006	1.0121	1.1477	1.0142	1.0078	1.0113	1.0167	1.0296	1.0123	1	1	1.0285	1.0593	1.022	1.0264	1.0606		16	1.02841	0.00912086	0.0364834		1.0955	1.055	1	1.0062	1
12	1.0108	1.0339	1.0165	1.0412	1.028	1.0044	1.0036	1.0513	1.016	1.0148	1.0109	1.025	0.98801	1.0284	1.0337			15	1.02043	0.00421177	0.0163121		1.0617	1.0117	1.1617	1	1	0.99465	1.0351	1.0357	1.0119	1.0577	1.0014	0.99668	1.0179	1.0094	1.0123	1.0473		16	1.02845	0.0104004	0.0416017		1.083	1	0.99443	1	1.0245
13	1.0097	1.017	0.99762	1.0399	1.0292	1.0019	1.0216	1.0629	1.0101	1.03	1.0152	1	0.99432	1.0312	1.0361			15	1.01978	0.00484603	0.0187686		1.0623	1.0495	1.0838	1.002	1.015	1.0198	1.0313	1.0203	1.0154	1.0565	1.0362	1.0388	1.0438	1.0031	1.0326	0.99464		16	1.03156	0.00601735	0.0240694		1.0206	1.0206	1.0466	1.052	1.0289
14	1.0087	1	1.0127	1.0366	1.0199	1.0067	1.0399	1	1.0137	1.0348	1.0123	1	1.0204	1.0218	1.027			15	1.01697	0.0034239	0.0132607		1	1.0354	1.0878	1.0066	1.0167	1.0213	1.1126	1.0419	1.0004	1.0573	1.0644	1.0363	1.0506	1.0462	1.0413	1.0075		16	1.03914	0.00786925	0.031477		1.0179	1.0177	1.0658	1.0712	1.0289
15	1.0161	1.0399	1.0054	1.0177	1.0164	1.0062	1.0115	1.0289	1.0075	0.99907	1.02	1.0156	1.0012	1.0005	1.0179			15	1.01359	0.0028621	0.0110849		1.0412	1.0355	1.0353	1.0164	1.0074	1.0305	1.0249	1.0481	1	1.0588	1.0646	1.0027	1.0263	1.0263	0.98926	0.98944		16	1.02479	0.00570227	0.0228091		1.0091	1.0138	1.0649	1.0704	1.0108
16	1.0139	1.0319	0.99906	1.0177	1.0145	0.99912	0.9995	1.025	1.0119	1.0131	1.0229	1.0133	1	1	1.0203			15	1.01215	0.00273882	0.0106074		1.039	1	1.0478	1.019	1.0053	0.99828	1.0224	1.0616	1.0058	1.0676	1.0163	1.0176	0.99203	1.0288	1	0.96814		16	1.0181	0.006563	0.026252		1.1109	1.0195	1.0589	1.0647	0.99273
17	1.0202	1.0317	0.98652	0.98915	1.0062	1	1.0038	0.98538	1.0143	1.0332	1.0403	1.0151	1.0274	1.0346	1.0144			15	1.01348	0.00466297	0.0180596		1.0134	1.0145	1.053	1.0099	1.0074	1	1.012	1.0748	1.0171	0.99925	1.0097	1.0141	0.99807	1.0202	1.02	0.97952		16	1.01518	0.00548443	0.0219377		1.1073	1.0185	1.0605	1.0667	0.99134
18	1.0012	1.0203	0.98031	0.99911	1.0008	1.0007	1.0022	1.0064	1	0.99009	1.0484	0.99683	1.0127	1.0191	1.0009			15	1.00527	0.00402976	0.0156072		1.0028	1.0152	1.0257	1.0175	1	1.0056	1.0351	1.0815	1.0168	0.98718	1.0118	1.0065	1.0317	1.0311	1.0644	1.0487		16	1.02385	0.00616788	0.0246715		1.0379	1.0264	1.063	1.0697	0.99546
19	1	1	0.99229	1	1	1.0021	0.99446	1	1.0185	1.0043	1.0322	1	1	1.0169	1.0029			15	1.00424	0.00268688	0.0104062		1.0303	0.99608	0.99707	1.0202	1.0123	1.0243	1.035	1.0294	1.0109	1.0411	1.0156	1.0029	1	1.0324	0.99971	0.99037		16	1.01485	0.00400746	0.0160298		1.049	1.0268	1.0871	1.0945	1
20	1.0055	1.0027	1	1.045	1.0099	1.003	1	1.0101	1.0207	1	1	1.0291	1.0132	1.0295	1			15	1.01125	0.00358172	0.013872		1	0.99462	1.0045	1	1	1.0126	1	1	1	1	1	1	1.0792	1	1.0277	1		16	1.00741	0.00515124	0.020605		1	1.0264	1.0545	1	1.001
21	1.0106	1.0186	1.0613	1.0454	0.99685	1.09882	1.0066	1.1213	1.049	1.095	1.0373	1.0289	1.0593	1.0038	1.0198			15	1.0435	0.00975787	0.0377921		1.0371	0.99584	1	1.0338	1.0058	1.0378	1.0148	1.0538	1.019	1.1273	1.0526	1.0238	1.1056	1.0029	1	1.0379		16	1.03425	0.00931756	0.0372702		1.1724	1	1.0588	1.0077	0.99861
22	1.0109	0.98915	1.1312	1.0472	0.99764	1.13881	1.0278	1.1607	1.0467	1.0639	1.052	1.0191	1.0547	1.0881	1.0211			15	1.0566	0.0134567	0.0521176		1.0351	1.0052	1.0234	1.0761	1.0388	1.0744	1.018	1.0811	1.0537	1.1565	1.0655	1.0325	1.0927	1.051	1.0543	1.0665		16	1.0578	0.00898468	0.0359387		1.2963	1.0307	0.99236	1.0119	1.0454
23	1.0006	0.9944	1.2357	1.0628	1.0047	1.13977	1.0346	1.1818	1.0486	1.079	1.0915	1.0209	1.0591	1.0859	1.2584			15	1.08652	0.0213931	0.0828553		1.0476	1.209	1.0347	1.119	1.0646	1.076	1.1119	1.0895	1.0838	1.1729	1.1086	1.0341	1.1093	1.0338	1.1129	1.0741		16	1.09261	0.0122065	0.0488258		1.3024	1.0298	1	1.0289	1.0502
24	1.013	1.0371	1.2343	1.042	1.0011	1.13915	1.0105	1.1858	1.0417	1.049	1.0707	1.0402	1.0985	1.1848	1.2325			15	1.09202	0.0211391	0.0818715		1.069	1.2111	1.3083	1.1355	1.0637	1.0946	1.1318	1.0986	1.0663	1.1592	1.141	1.1287	1.1463	1.0371	1.189	1.1436		16	1.13274	0.0166123	0.0664493		1.3151	1.0176	1.0043	1.0588	1.0912
25	1.0145	1.0382	1.2281	1.0441	1.0031	1.1407	1.043	1.1016	1.0448	1.09	1.1272	1.041	1.1008	1.1695	1.2261			15	1.09418	0.0185874	0.0719888		1.0677	1.2009	1.3467	1.1374	1.0861	1.1352	1.1384	1.1146	1.0671	1.171	1.1602	1.2293	1.2225	1.0495	1.2087	1.2466		16	1.16137	0.0197564	0.0790255		1.3155	1.056	1.0214	1.0628	1.1857
26	0.9871	1.0457	1.2021	1.0014	1.0062	1.1217	1.0502	1.1026	1.0464	1.1048	1.1441	1.0424	1.0847	1.1673	1.1876			15	1.08629	0.0176436	0.0683334		1.0822	1.2337	1.3659	1.1181	1.1034	1.1366	1.1309	1.1318	1.0669	1.1881	1.1971	1.2325	1.2547	1.0513	1.2504	1.2523		16	1.17474	0.021517	0.0860679		1.3224	1.0544	1.0512	1.0697	1.2055
27	1.0336	1.0438	1.2126	1.0028	1.0114	1.1257	1.0624	1.1783	1.0417	1.0862	1.1108	1.0447	1.1778	1.1489	1.056			15	1.08911	0.0170595	0.0660711		1.0521	1.2364	1.2779	1.0913	1.1025	1.0941	1.1827	1.141	1.0604	1.2228	1.2067	1.141	1.2993	1.0548	1.3145	1.3648		16	1.17764	0.0251938	0.100775		1.3021	1.0758	1.0554	1.1109	1.2984
28	1.036	1.0441	1.2011	1.0045	1.0141	1.1308	1.0469	1.1603	1.047	1.1042	1.0681	1.0319	1.1856	1.1227	1.0566			15	1.08359	0.0162592	0.0629715		1.0516	1.1088	1.1573	1.0927	1.1386	1.1056	1.1921	1.1258	1.0612	1.2246	1.2312	1.1895	1.3358	1.0394	1.446	1.5411		16	1.19008	0.0354968	0.141987		1.2615	1.0662	1.0625	1.1146	1.3206
29	1.0376	1.0529	1.1812	0.98726	1.0377	1.1319	1.0535	1.1613	1.0483	1.1184	1.0839	1.0328	1.2145	1.1208	1.0155			15	1.08517	0.0171	0.0662278		1.1226	1.2424	1.1767	1.1001	1.1075	1.1066	1.1747	1.0871	1.0813	1.2416	1.2725	1.1936	1.3068	1.0621	1.4589	1.5447		16	1.20495	0.0345189	0.138076		1.2688	1.0641	1.1038	1.1255	1.3448
30	1.0222	1.0879	1.1831	1.0215	1.0405	1.1062	1.0575	1.1464	1.0121	1.1465	1.0824	1.0406	1.1484	1.0555	1.0708			15	1.08144	0.0138942	0.0538119		1.054	1.2457	1.0952	1.1166	1.1068	1.1126	1.1192	1.0954	1.1117	1.2046	1.2712	1.1049	1.3273	1.0658	1.351	1.4893		16	1.17946	0.031026	0.124104		1.2602	1.0957	1.1079	1.0835	1.3399
31	1.0252	1.1029	1.1984	1.0224	1.0436	1.106	1.0407	1.1109	1.0331	1.1241	1.0705	1.0508	1.1589	1.11	1.0715			15	1.0846	0.013333	0.0516384		1.054	1.1794	1.0326	1.1177	1.0912	1.1119	1.1295	1.0754	1.1126	1.2539	1.2912	1.2869	1.3116	1.204	1.3278	1.4297		16	1.18809	0.0290358	0.116143		1.2844	1.1237	1.119	1.0867	1.1865
32	1.0298	1.1125	1.16	1.0204	1.042	1.1071	1.0458	1.1116	1.0342	1.1374	1.0854	1.0512	1.0876	1.1082	1.2357			15	1.09126	0.0150111	0.0581376		1.079	1.1026	1.0515	1.0873	1.0814	1.1126	1.0918	1.0854	1.1169	1.2692	1.288	1.2922	1.2643	1.2512	1.3348	1.43		16	1.18364	0.0293619	0.117448		1.2922	1.121	1.0777	1.0608	1.2062
33	1.0447	1.0883	1.1626	1.0005	1.0717	1.1038	1.0458	1.0679	1.0245	1.1518	1.0487	1.0582	1.0868	1.1294	1.1304			15	1.08101	0.0121717	0.0471406		1.0939	1.106	1.0139	1.1021	1.0809	1.1157	1.1904	1.093	1.0886	1.326	1.3397	1.3369	1.3068	1.2558	1.3192	1.4291		16	1.19988	0.0319441	0.127776		1.3327	1.1439	1.0814	1.0662	1.1428
34	1.048	1.0837	1.1424	1	1.0747	1.0951	1.0485	1.067	1.023	1.0467	1.0659	1.0427	1.0968	1.1046	1.1312			15	1.07135	0.01002	0.0388074		1.098	1.0714	1.0243	1.1028	1.0626	1.117	1.2018	1.1213	1.0895	1.1841	1.3012	1.2631	1.3245	1.226	1.2962	1.4319		16	1.18223	0.0288724	0.11549		1.3513	1.1675	1.0559	1.069	1.1443
35	1.0432	1.0925	1.1549	1.0662	1.0476	1.0861	1.0512	1.0576	1.0238	1.0578	1.0659	1.0424	1.0981	1.1031	1.0335			15	1.06826	0.0087148	0.0337523		1.0998	1.0878	1.0436	1.0866	1.057	1.1173	1.162	1.0815	1.0768	1.1949	1.2399	1.269	1.311	1.0949	1.2986	1.4297		16	1.16565	0.0282292	0.112917		1.3599	1.1643	1.0618	1.091	1.1564
36	1.0783	1.0929	1.1574	1.0703	1.0384	1.0731	1.04	1.03262	1.0448	1.0975	1.0812	1.0161	1.04	1.0994	1.0668			15	1.06859	0.00918182	0.035561		1.0942	1.0916	0.9957	1.091	1.0568	1.1208	1.1092	1.0881	1.0263	1.3546	1.2466	1.2124	1.2924	1.099	1.3121	1.4179		16	1.16304	0.0314537	0.125815		1.3344	1.1161	1.065	1.097	1.3495
37	1.0816	1.0707	1.1652	1.0678	1.0407	1.0742	1.0523	1.0324	1.0356	1.0089	1.0398	1.0415	1.0477	1.124	1.0681			15	1.06337	0.0100484	0.0389174		1.1084	1.247	1.0069	1.0915	1.0594	1.1153	1.1194	1.084	1.0272	1.2941	1.2042	1.0584	1.2769	1.1404	1.2933	1.459		16	1.16159	0.0307531	0.123012		1.3326	1.14	1.0874	1.0995	1.243
38	1.0647	1.0777	1.1448	1.0357	1.0336	1.062	1.0524	1.0858	1.0362	1.0183	1.0242	1.0405	1.1152	1.1226	1.0722			15	1.06573	0.00979096	0.0379202		1.11	1.1477	1.025	1.087	1.0591	1.1153	1.1307	1.0525	1.0448	1.3004	1.1706	1.0636	1.2786	1.1304	1.292	1.4547		16	1.1539	0.0297073	0.118829		1.3413	1.1367	1.0938	1.1299	1.2519
39	1.0827	1.1108	1.1368	1.0577	1.0306	1.0618	1.0419	1.0767	1.0391	1.1184	1.0255	1.033	1.12	1.0582	1.0921			15	1.07235	0.00940738	0.0364346		1.0754	1.1522	1.0285	1.0783	1.0473	1.0996	1.153	1.0579	1.0234	1.2521	1.1678	1.1936	1.2564	1.1347	1.2575	1.5972		16	1.16093	0.0351727	0.140691		1.3416	1.1738	1.0967	1.1261	1.2529
40	1.0824	1.0903	1.1455	1.0529	1.0317	1.0528	1.0481	1.077	1.046	1	1.0095	1.0387	1.126	1.1396	1.0701			15	1.06737	0.0113058	0.0437872		1.0895	1.0993	1	1.0786	1.0468	1.1025	1.1618	1.04	1.0243	1.2992	1.1465	1.2017	1.245	1.0559	1.2671	1.5049		16	1.14769	0.0327352	0.130941		1.2408	1.1385	1.1275	1.1282	1.2356
41	1.0655	1.0947	1.1259	1.071	1.0395	1.0551	1.0491	1.0164	1.0464	1.0077	1	1.037	1.0797	1.1383	1.0745			15	1.06005	0.0102215	0.0395877		1.0908	1.078	1.0156	1.0822	1.0462	1.102	1.2377	1.072	1.0903	1.2983	1.11561	1.2078	1.257	1.0743	1.2629	1.4988		16	1.15809	0.0315451	0.12618		1.2385	1.1351	1.1241	1.1179	1.2379
42	1.0633	1.1192	1.0967	1.0497	1.0426	1.0471	1.04	1.0308	1.0612	1.1104	1.0119	1.0154	1.1045	1.0545	1.0681			15	1.06103	0.00861753	0.0333756		1.0324	1.0825	1.0368	1.0606	1.0408	1.1169	1.2067	1.0761	1.0674	1.1879	1.0745	1.1941	1.2431	1.0786	1.3287	1.6367		16	1.15399	0.0386822	0.154729		1.2455	1.1296	1.1266	1.0594	1.1925
43	1.063	1.1134	1.0776	1.0423	1.042	1.0482	1.0106	1.0315	1.0345	1.0873	1.046	1.0328	1.1092	1.011	1.071			15	1.05469	0.00817984	0.0316804		1.0888	1.0505	1.0547	1.0608	1.0328	1.1254	1.2127	1.1022	1.0683	1.2779	1.0868	1.1373	1.2417	1.1077	1.2927	1.5415		16	1.15511	0.0330307	0.132123		1.2401	1.1662	1.1267	1.061	1.2044
44	1.0584	1.1138	1.0923	1.0509	1.0375	1.0353	1.0143	1.0454	1.0348	1.0944	1.0555	1.0304	1.04	1.0087	1.0809			15	1.05284	0.00782408	0.0303025		1.0898	1.1226	1.0681	1.0695	1.032	1.1244	1.2539	1.0831	1.0965	1.2688	1.0804	1.1429	1.2307	1.0936	1.2861	1.534		16	1.16102	0.0318205	0.127282		1.2394	1.1627	1.0686	1.0642	1.2144
45	1.0507	1.0888	1.0911	1.04	1.0473	1.0219	1.0455	1.0242	1.0353	1.1381	1.0628	1.0236	1.0831	1.0103	1.0289			15	1.05277	0.00889568	0.0344528		1.0736	1.1276	1.0315	1.0984	1.0385	1.1084	1.2247	1.0859	1.0182	1.209	1.0976	1.0707	1.2509	1.098	1.2733	1.4392		16	1.14034	0.0279146	0.111658		1.2083	1.1506	1.0705	1.02878	1.2171
46	1.0509	1.1149	1.06	1.03031	1.0446	1.013	1.0062	0.98137	1.0426	1.0834	1.0635	1.0032	1.0873	1.0026	1.0328			15	1.04111	0.00951664	0.0368578		1.0689	1.1404	1.0609	1.0987	1.0227	1.1284	1.2263	1.0528	1.019	1.1768	1.0999	1.1332	1.2132	1.0677	1.2623	1.4439		16	1.13844	0.0271931	0.108773		1.2508	1.1397	1.0739	1.03	1.2277
47	1.047	1.1103	1.0643	1.0567	1.0517	1.0123	1	0.97645	1.0427	1.09	1.0239	1	1.0654	1.0004	1.0342			15	1.03836	0.00950594	0.0368163		1.0694	1.0676	1.0716	1.0943	1.0218	1.1269	1.1132	1.0519	1.0112	1.1601	1.1182	1.1384	1.2028	1.0808	1.2543	1.4363		16	1.12617	0.0260077	0.104031		1.2515	1.1364	1.03864	1.0346	1.2157
48	1.0189	1.1053	1.0609	1.03665	1.0351	1.0109	1.0193	1.0314	1.0268	1.1042	1.0218	1.0346	1.095	1	0.98673			15	1.03917	0.00942117	0.0364881		1.0766	1.0726	1.0336	1.0586	1.0206	1.1075	1.1062	1.0532	1.0498	1.2312	1.08	1.1336	1.2137	1.0851	1.259	1.3902		16	1.12322	0.0251076	0.10043		1.1999	1.1211	1.04	1.0751	1.2083
49	1.0216	1.0939	1.0935	1.0252	1.03	1.012	1.0381	1.0284	1.0296	1.0816	1	1.0063	1.0992	0.99758	0.99188			15	1.03659	0.0096033	0.0371934		1.0783	1.1867	1.0386	1.0589	1.0218	1.0774	1.1026	1.0779	1.0506	1.1705	1.07054	1.1881	1.1796	1.0783	1.2229	1.3881		16	1.12443	0.0234498	0.0937991		1.2077	1.0941	1.0447	1.0756	1.1989
50	1.056	1.0837	1.0795	1.03971	1.0311	1.0124	1.0252	1.0246	1.0295	1.0886	1.0255	1.0027	1.095	1.0321	0.99229			15	1.04119	0.00829206	0.032115		1.0421	1.0686	1.0468	1.0835	1.0385	1.0754	1.1028	1.0401	1.0436	1.1457	1.06159	1.1928	1.1986	1.0933	1.2346	1.3805		16	1.11553	0.0235837	0.0943348		1.2038	1.0911	1.0852	1.0695	1.1848
51	1.018	1.0721	1.0745	1.0522	1.0362	1.0104	1.0362	1.0436	1.0264	1.1061	1.014	1	1.0973	1.0011	1.0541			15	1.04281	0.00858522	0.0332504		1.0651	1.0738	1.0734	1.0721	1.0199	1.0677	1.1189	1.04	1.0437	1.1117	1.0801	1.2021	1.1576	1.0977	1.197	1.2194		16	1.10251	0.0152509	0.0610035		1.1937	1.0815	1.0858	1.053	1.2666
52	1.0199	1.0152	1.1054	1.04	1.02908	1.0115	1	1.0526	1.031	1.0532	1.0436	1.011	1.1017	1	1.0614			15	1.03837	0.00842919	0.0326461		1.0669	1.1174	1	1.0726	1.0207	1.0772	1.1191	1.0493	1.0489	1.1285	1.06324	1.172	1.1758	1.0971	1.1886	1.2492		16	1.10291	0.0167805	0.0671222		1.1977	1.0846	1.0796	1.0516	1.1822
53	1	1	1.0719	1.0153	1.0349	1.0141	1.0132	1.0499	1.0308	1.0615	1.0578	1.0084	1.1452	1.007	1.0003			15	1.03402	0.0100945	0.0390958		1.0871	1.1023	1.0062	1.0775	1.0232	1.0747	1.1191	1.0787	1.0458	1.1885	1.0839	1.1756	1.151	1.094	1.2153	1.2425		16	1.11034	0.0168455	0.0673821		1.1813	1.0818	1.0631	1.03	1.1697
54	1.0016	1.0229	1.0665	1.037	1.02	1.0127	1	1.0038	1.0341	1	1.0563	1.0121	1.1017	1.0026	1			15	1.02475	0.00772491	0.0299185		1.0484	1.1079	1.0021	1.0524	1.0085	1.0739	1.1709	1.0775	1.046	1.2473	1.049	1.0856	1.1075	1.0982	1.2093	1.2944		16	1.10493	0.021015	0.0840601		1.1815	1.0808	1.0616	1.0403	1.1185
55	1.0024	1.0283	1.06	1.0246	1.01282	1.0138	1.0269	0.99547	1.0226	1.0252	1	1.0005	1.1054	1.0016	1.0089			15	1.0219	0.00732055	0.0283524		1.0499	1.1048	0.99858	1.0329	1.0088	1.0843	1.1574	1.0632	1.0074	1.2785	1.071	1.0963	1.1099	1.0557	1.2006	1.2741		16	1.09959	0.0218246	0.0872984		1.1863	1.0788	1.04	1.0365	1.1389
56	1.0236	1.0122	1.0912	1.043	1.0309	1.014	1.0325	0.99382	1.0223	1.0355	1.0599	1	1.1375	1.0035	1.011			15	1.03406	0.00978335	0.0378908		1.0388	1.1061	1.0034	1.043	1.012	1.0811	1.1132	1.074	1.0186	1.2394	1.0395	1.0984	1.1129	1.0643	1.1577	1.2678		16	1.09189	0.0190296	0.0761182		1.1856	1.0766	1.0503	1.0666	1.1506
57	1.0162	1.0139	1.086	1.0246	1.0262	1.0158	1.0292	1	1.0376	1.0296	1.0772	1.0212	1.0852	1.0133	1.0108			15	1.03245	0.00713777	0.0276444		1.0342	1.1118	1.009	1.0344	1.0164	1.0947	1.0915	1.072	1.0189	1.1618	1.0245	1.0946	1.094	1.0684	1.1442	1.1869		16	1.07858	0.0135788	0.0543151		1.1612	1.0993	1.0464	1.0688	1.1026
58	1.0163	1	1.0794	1.0121	1.02	1.0128	1.0215	1.0003	1.038	1.0641	1	1.0175	1.088	1.0123	1.0212			15	1.0269	0.00726776	0.0281479		1.0355	1.094	1.013	1.0352	1.0163	1.0694	1.0802	1.1015	1.0062	1.0946	1.0069	1.1221	1.0906	1.0728	1.1363	1.1841		16	1.07242	0.0128016	0.0512063		1.1575	1.0418	1.0765	1.0651	1.0763
59	1.0054	0.99619	1.0488	1	1.0341	1.0138	1.0174	1.0488	1.0376	1.0767	1.0585	1.0194	1.023	1.0043	1.0096			15	1.02624	0.00612176	0.0237095		1.0302	1.0703	1.0166	1.02	1.0173	1.0657	1.0635	1.0806	1.0313	1.066	1	1.1227	1.0809	1.0565	1.1356	1.179		16	1.06476	0.0120974	0.0483898		1.1538	1.04	1.0788	1.0657	1.0898
60	1.0318	1.0285	1.0449	1.0124	1.0376	1.0131	1.0158	0.99856	1.0296	1.1075	1.0132	1.0141	1.0316	1.015	1.0208			15	1.02763	0.00648816	0.0251285		1.0308	1.0759	1.0217	1.0408	1.0196	1.0472	1.0301	1.0783	1.0318	1	0.98754	1.0604	1.0777	1.0604	1.1435	1.1372		16	1.05268	0.0108014	0.0432056		1.1503	1.0686	1.075	1.0464	1.07652
61	1.0328	1.0001	1.0503	1.0007	1.0329	1.0045	1	0.99855	1.0305	1.0087	1.0204	1.0308	1.0338	1.014	1.0316			15	1.01931	0.00426826	0.0165309		1.0505	1.0232	1.0228	1.0418	1.0172	1.0503	1.0401	1.0762	1.021	0.98324	1.0639	1.0011	1.0806	1.065	1.1361	1.1109		16	1.049	0.00990276	0.039611		1.1593	1.0807	1.0656	1.0462	1.0743
62	1	1	1.0419	1.0196	1.0286	1.0055	0.99899	1.073	1.03	1.0217	1.0187	1.0336	1.0156	1.0404	1.0301			15	1.02385	0.00508012	0.0196752		1.0104	1	1.0255	1.0331	1.0135	1.0461	1.0435	1.0948	1.0273	1.041	1.0519	1	1.0946	1.0731	1.1165	1.107		16	1.04864	0.00949018	0.0379607		1.1622	1.0786	1.0463	1.0261	1.0872
63	1.0424	1.0194	1.04	1.0453	1.0302	1.007	1.0089	1.0054	1.0246	1.0315	1	1.0274	1.0262	1.0201	1.0358			15	1.02428	0.0036339	0.014074		1.0113	1.0052	1.0386	1.045	1.0125	1.0354	1.0312	1.0926	1.0279	1.0641	1.0439	1.0196	1.0819	1.0768	1.1135	1.053		16	1.04703	0.00783474	0.031339		1.1519	1.0833	1.0461	1.0026	1.07053
64	1.0445	1.0099	1.0243	1.041	1.0278	1.0069	0.99406	1.0054	1.0048	1.0661	1.0796	1	1.0278	1.0189	1.0456			15	1.02644	0.00643028	0.0249044		1.0172	1.0029	1.057	1.045	1.0168	1.0394	1.0181	1.0622	1.011	1.0439	1.0723	1.0091	1.0784	1.0385	1.1097	1.0888		16	1.04439	0.00790123	0.0316049		1.161	1.0641	1.0261	1.0091	1.04702
65	1.028	1.0039	1.0207	1	1.0139	1.0078	0.99814	1.0161	1.0043	1.08	1.0704	1.0019	1.0412	1.0144	1.0206			15	1.02142	0.00638744	0.0247385		1.033	1.0227	1.0589	1.02	1.0067	1.0346	1	1.0519	1.0247	1	1.0469	1.0079	1.0943	1.042	1.094	1.0862		16	1.03899	0.00787501	0.0315001		1.1555	1.0596	1.0025	1	1.06072
66	1.0301	1.03	1.0209	1.0147	1	1.0107	1	1.0138	1.006	1.0587	1.0678	1.0276	1	1.0304	1.0589			15	1.02464	0.00572819	0.0221852		1	1.028	1	1.0229	1.0196	1.0231	1.0764	1.0427	1.0254	1.0706	1.0415	0.97101	1.0701	1.0454	1.0826	1.1213		16	1.04004	0.00934109	0.0373643		1.1643	1.0661	1.0091	1.0621	1.00312
67	1.033	1.0176	1.0234	1.0233	1.0004	1.0091	1.0123	1.0239	1	0.98787	1	1.0283	1.0009	1.029	1.0662			15	1.01702	0.00493904	0.0191288		0.99996	0.99999	1.0626	1.0207	1.0321	1.0052	1.0746	1.0505	1.0275	1.0343	1	0.98789	1.0517	0.99803	1.0696	1.0608		16	1.02972	0.00727083	0.0290833		1.1631	1	1	1.0668	1.06087
68	1.0129	1.0132	1.0474	1.0152	1.0135	1.0099	1.0178	1.0387	0.99949	1	1.0446	1.0291	1.0676	1	1			15	1.02063	0.00531743	0.0205943		1.0219	1.0085	1.0639	1.0485	1.0322	1	1.0094	1.0085	1.0275	1.0798	1.0555	0.98813	1.0264	1	1.063	1.0598		16	1.03081	0.00694616	0.0277846		1.1706	0.99183	1.0319	1.0319	1.077
69	1.0174	1	1.0487	0.99167	1.0444	1.0094	1.024	1.0227	1.014	0.97888	1.0124	1.0193	1.0571	1.0233	1.0257			15	1.01926	0.00532774	0.0206342		1.0396	1.0137	1.0547	1.0235	1.0364	1.0025	1.024	1.0158	1.0282	1.0767	1.0507	1.0088	1.0368	1.0565	1.049	1.0409		16	1.03486	0.00498209	0.0199284		1.156	1.0655	1.0478	1.0478	1.0919
70	1.0198	1.0102	1.0394	1.0013	1.0464	1.0051	1.0104	1.0232	1.0016	0.99317	1.0841	1.0244	1.0573	1.0217	1.029			15	1.02447	0.00625085	0.0242095		1.0394	1.0045	1.0352	1.0201	1.0608	1.0233	1.016	1.024	1.0417	1.0374	1.0202	1.0488	1.0334	1	1.0273	0.9994		16	1.02697	0.00430044	0.0172018		1.1505	1.0384	1.0509	1.0509	1.0369
71	1.0231	1.0132	1.0578	1	1.0404	1.0059	1.012	1.0388	1.0011	0.99817	1	1.0242	1.0713	1.0516	1.0697			15	1.02715	0.00672653	0.0260518		1.0802	1.0544	1.0362	1.0022	1.0613	1.0175	1.0194	1.0067	1.0206	1.06	0.98798	1.0464	1.0177	0.99953	1.0221	1		16	1.02701	0.00665841	0.0266336		1.1575	1.0286	0.99932	0.9993	1.0448
72	1.0213	1.0433	1.0593	1.0171	1.0311	1	1	1.0207	1.0257	0.96129	0.99656	1.0271	1.0421	1.1134	1.0843			15	1.02955	0.0095316	0.0369157		1.0015	1.0598	1.0269	1.0289	1.0294	1.0331	1.0246	1.0091	1.0213	1.082	0.98523	1.0384	1.0175	1.0402	1	1.0614		16	1.02871	0.00617832	0.0247133		1.1339	1	1.0159	1.0159	1.042
73	1.0245	1.0432	1.0453	1.016	1.0322	1.0029	1.0263	1.018	1.0041	0.97556	1.0156	1.001	1.0413	1.1115	1.0853			15	1.02952	0.00873933	0.0338473		1.0014	1.0053	1.0371	1.0256	0.99913	1.0442	1.016	1.0175	1	1.0523	1.0608	1.0243	1.0267	1.0466	1.0141	1.0676		16	1.02741	0.0054883	0.0219532		1.1081	1.0151	1	1	1.0423
74	1.0097	1.0489	1	1.0153	1.0322	1.0036	1.0207	1.0248	1.0038	1.0067	1.0465	1	1	1.0511	1.0698			15	1.02221	0.00582299	0.0225523		1.0115	1	1.0383	1	1	1.0381	1	1.0128	1.0299	1	1.0329	1.0221	1.0207	1.0445	1.0103	1.0698		16	1.02068	0.00509201	0.0203681		1.1098	1.0083	1.0252	1.0252	1.0354
75	1.0118	1	1.0004	1.0258	1.0328	1.0011	1	1.0188	1.0119	0.97926	1.0751	1.0208	1.0107	1.0446	1.0492			15	1.01882	0.00620785	0.0240429		1.0052	1.0052	1.0335	0.9979	1.0166	1.0228	1.0774	0.99996	1.0305	1.0103	1.0335	1.0491	1.0016	1.0332	1.0336	1.0287		16	1.02369	0.00524934	0.0209974		1.0861	0.99469	1.0342	1.0343	1
76	1.0145	1.016	1.0433	1.0207	1.0307	1.0004	1.0065	1.0208	1.0112	0.99397	1.0574	1.0191	1.0091	1.0429	1.0499			15	1.02243	0.00481777	0.0186592		1.0058	1.0179	1	0.99597	1.0293	1.0384	1.0719	1.0086	1.0547	0.99777	1.0556	1	1.0096	1.0479	1.0171	1.0543		16	1.0253	0.00626476	0.025059		1.0767	1.0064	1.0348	1.035	1.0763
77	1	1.018	1.0664	1	1	1.0011	1.003	1.0138	1.0111	0.99572	1	1.0176	1.0589	1.047	0.99388			15	1.0151	0.00604759	0.0234222		1	1.0191	1.0016	1.0214	1.0306	1.0325	1.0234	1.0169	1	1.0046	1	0.99954	1.0068	1.0448	1.0145	1.0569		16	1.01704	0.0043435	0.017374		1.0829	1.0024	1.0335	1.0339	1.0756
78	1.01	1.025	1.0656	1.0177	1.0215	1.0009	0.99923	1	1.005	0.98671	1.0252	1.0055	1.045	1.0362	1			15	1.01624	0.00536902	0.0207941		1.0415	1.0244	1.0114	1.0149	1.0204	1.042	1.0646	1.0275	0.99917	0.98828	1.0056	1.0439	1.0048	1.0624	1.0123	1.0312		16	1.02465	0.00547639	0.0219056		1.082	1.0013	1.0366	1.0375	1.1283
79	1.0118	1.0332	1.0659	1.0172	1.0151	1.0035	1.0142	1.0028	1	1.0016	1.0278	1.0077	1.0429	1.0348	1.0024			15	1.01873	0.00486065	0.0188252		1.043	1.0042	1.0147	1.0143	1.0191	1.0431	1.0607	1.0365	1.0136	0.98554	1.0091	1.0816	1	1.0612	1.0124	1		16	1.02494	0.0066486	0.0265944		1.1083	1.0187	1.0165	1.0179	1.0729
80	1.036	1.033	1.035	1.0329	1.0296	1.0043	1.0132	1.0352	1.0002	0.99774	1.0413	1.0059	1	1.063	0.99376			15	1.02141	0.00529161	0.0204943		1.0524	1.0313	1.017	1.0192	1.0205	1.0377	1.0792	1.0203	1.0147	0.98654	1.0168	1.0825	1.0071	1.0576	1.0108	1.0019		16	1.02847	0.00674343	0.0269737		1.1139	1.0169	0.99795	1	1.0774
81	1.017	1.004	1.0333	1.0247	1.0055	1.0053	1.0038	1.0598	1.0234	1.0138	1.0462	1.0191	1.0121	1.0497	1.0144			15	1.02214	0.0045676	0.0176902		1.0274	1.0367	1.0275	1.0018	1.0092	1.0256	1	1.0232	1.013	1.0202	1.0259	1.1051	1.0374	1.0383	0.99852	1.0106		16	1.02503	0.00625447	0.0250179		1.0714	1.0082	1	1.0029	1.0804
82	1.0185	1.0019	1.0659	1.0273	1	1.0071	0.9999	1.0364	1.0179	1.0292	1.0474	1.0017	1.0103	1.0487	1.0188			15	1.02207	0.00523686	0.0202823		1.0288	1.0075	1.0316	1.0024	1.0013	1.0283	0.99539	1.0218	1.0172	1.0206	1.0532	1.0459	1.0334	1.0356	1.0188	1.0203		16	1.02263	0.00397935	0.0159174		1.0172	1	1.0167	1.0202	1
83	1.0458	1.0018	1.052	1.0413	0.99733	1.0079	1	1.0387	1.0184	1.0144	1.0203	1	1.0174	1.0207	0.99115			15	1.01781	0.00492146	0.0190608		1.0697	1.0315	1.0347	1.0104	1.0026	1.0237	0.99563	1.0158	1.0232	1.0155	1.0526	1.0467	1.0399	1.0323	1.0179	1.0215		16	1.0271	0.00473977	0.0189591		1.0216	0.99999	1.0371	1.0407	1.0077
84	1.0214	1	1.0497	1.047	1.014	1.0045	0.9999	1.0132	1.0526	1.006	1	1.002	1.0611	1.0193	1.0107			15	1.02009	0.00556279	0.0215446		1.0001	1.0368	1.0369	1.0019	1.0149	1.0304	1.0114	1.036	1.022	1.0028	1.0617	1.0637	1.029	1.0221	1.0682	1.0595		16	1.03109	0.00566642	0.0226657		1.0052	1.0181	1.0408	1.0443	1.0239
85	1.0233	1.0357	1	1.0499	1.0125	1.0024	1.0033	1.032	1.0404	1.0212	1.0138	1.0217	1.0597	1.019	1.0164			15	1.02342	0.00447949	0.017349		1	1.0488	0.99612	1.0038	0.999	1.0123	1.0056	1.0357	1.0333	1	1.0315	1.0973	1.06	1.0354	1.0122	1.0649		16	1.02725	0.0072958	0.0291832		0.99663	1.0227	1.0791	1.0823	1.0671
86	1.0287	1.0374	1.0488	1	1.0196	1.0033	1.0036	1.0307	1.0411	1.0433	1.0281	1.0206	1.0646	1	0.98964			15	1.02396	0.00552044	0.0213806		1.0329	1.0172	1	1.0058	1	1.0088	1.0036	1	1.0267	1.0089	1.0222	1.0966	1.0688	1.0327	1.0118	1.0655		16	1.02509	0.00715188	0.0286075		1	1.0236	1.0282	1.0307	1.0803
87	0.99688	1.0372	1.0463	1.0438	1.012	1.007	1.0084	1.0373	1.0293	1.0235	1.0573	1.0017	1.0144	1.0032	1.013			15	1.02209	0.00481943	0.0186656		1.0179	1.0224	1.0301	1.0039	1.0412	1.015	1.0434	1.0305	1.0275	1.0717	1.0264	1.0895	1	1	1.0124	1.0664		16	1.03114	0.00649608	0.0259843		1.0515	1.0284	1.0318	1.0336	1.0176
88	1	1	1.0326	1.0442	1.0128	1.0058	1.0094	1.0157	1.0415	1.0388	1.0691	1.0173	1.0137	1.0037	1.0191			15	1.02158	0.00508558	0.0196964		1.026	1.0308	1.0227	1.0326	1.0153	1.0092	1.0027	1.0394	1	1.0128	1.0526	1.047	1.0905	1.0408	1.0364	1.0409		16	1.03123	0.00557789	0.0223115		1.0323	1.0092	0.99912	1.0002	1.0175
89	1.009	1.0258	1.0267	0.99585	1.0405	1.0048	1.0195	1.0291	1.0101	1.0045	1.063	1.0182	1.0425	1.008	1.0093			15	1.02046	0.00461324	0.017867		1.0135	1.0347	1.0261	1.0173	1.015	1.0091	1.0304	1.0244	1.0249	1.0213	1.0478	1.0372	1.1107	1.0404	1.036	1.0413		16	1.03313	0.00586729	0.0234691		1.0635	1.01	0.99845	0.99893	1.0386
90	1.0155	1.0242	1.0053	0.9988	1.0389	1.0064	1.0118	1	1.0105	1.0787	1.077	1.0221	1.0016	1.0242	1			15	1.021	0.00663446	0.0256952		1.0309	1.0399	1.0295	1.0193	1	1.0229	0.99738	1.0277	1.0301	1.0643	1.0382	1.0141	1.0722	1.037	1	1.0174		16	1.02755	0.00521329	0.0208532		1.0393	1.0492	1.0068	1.007	1.0429
91	1	1.0207	1	0.99945	1.0243	0.99991	1.015	1.0365	1	1.0999	1.0488	1.0275	0.99766	1.0086	1.044			15	1.02149	0.00716595	0.0277536		1.0266	1.0374	0.99876	1.0219	1.0028	1.0168	0.99859	1.0225	1.039	1.057	1.0266	1.0079	1.0326	1.0542	1.0093	0.99126		16	1.02145	0.00488491	0.0195396		1.0497	1.0455	1.0461	1.0465	1.0276
92	0.99806	1.0174	1.0301	0.99418	1.0242	1.0029	1.0136	1.0475	1.0292	1.11	1	1.0277	0.99871	1.01	1.0466			15	1.02334	0.00759108	0.0294001		1.0467	1.0386	1	1	1.0022	1.0174	1.0038	0.99696	1.0156	1	1	1	1.0509	1.0537	1.0085	0.99182		16	1.01414	0.00526855	0.0210742		1.0505	1.0248	1.0438	1.0444	1.0599
93	1.0132	1.0164	1.0104	0.98666	1.0351	1.0045	1	1.0371	1.0293	1.1156	1.0695	1.0306	1	1	1.0606			15	1.02726	0.00869289	0.0336674		1	1.0436	1.003	1.0089	1.0003	1.0278	1	1	1.0198	1.0309	0.99307	1.0271	1.0696	1.0296	1.0188	1.0054		16	1.01737	0.00506975	0.020279		1.0713	1.0317	1.0351	1.0358	1.0353
94	0.99783	1.0467	1.0051	1.0052	1.0222	1.0072	1.0225	1.031	1.0238	1.0523	1.0548	1.0267	1.038	1.006	1.032			15	1.02476	0.00466999	0.0180868		0.99799	1.0321	1.0171	1.009	1.0144	1.0124	1.0061	1.0029	1.0205	1.0242	1.0535	1.0087	0.98628	1.0274	1.0083	1.0023		16	1.01395	0.00390449	0.015618		1.0652	1.0413	1	1	1.0298
95	0.99304	1.0384	0.99499	0.99998	1.0218	1	1.0219	1.0402	1.0353	1.0602	1.0368	1.0293	1.0381	1.0068	1.0333			15	1.02334	0.00518091	0.0200656		1.0157	1	1.0156	1.0069	1.0498	1	1.0374	1.0238	1	1.063	1	1.0851	1.0148	1.0196	1.033	1.0568		16	1.02634	0.00645764	0.0258305		1.0512	1.0264	1.0001	0.99975	0.97755
96	1.0209	1.0007	1.0268	1.054	1.0299	1.007	1.0092	1.0237	1.0422	1.027	1	1.0178	1.0112	1.0383	1.0096			15	1.02122	0.00403421	0.0156244		1.0322	1.0205	1.0203	1	1.0503	0.99786	1.0471	1.0339	1.0048	1.0245	1.0285	1.0813	1.0281	1.0181	1.0328	1.0572		16	1.02984	0.00541356	0.0216542		1.098	1.0261	1.0265	1.026	1.0107
97	1.0117	1.0034	1.0237	1.0552	1.0084	1	1	1.0107	1.0451	1.0366	1.0043	1	1.0254	0.99884	1.0185			15	1.01612	0.00458981	0.0177763		1.004	1.0258	1.0147	1.0114	1.067	1.0203	1	1.0361	1.0087	1	1.025	1.046	1.0336	1.0276	1.0258	1.0217		16	1.02298	0.0043902	0.0175608		1.0992	1	1.0254	1.0249	1
98	1.0157	1.0083	1.021	1.053	1.0099	0.99804	1.0086	1.0195	1.0361	1.0518	1.0556	1.0026	1.0256	1	1.0243			15	1.022	0.0049714	0.0192541		1	1.0239	1.0013	1.0155	1.033	1.0405	0.99531	1.0568	1.0348	0.99148	1.0792	1	1.0168	1.0247	1.0232	1		16	1.02103	0.0060211	0.0240844		1.0523	1.045	1.0401	1.0398	1.091
99	1.0012	1.0073	1.0193	1.05	1	0.99946	1.0068	1.0412	1.0367	1.0568	1	1.0055	1	1.0094	1.0177			15	1.01676	0.00510093	0.0197558		1.0396	1.027	1.0057	1.0098	1.0331	1.0395	1.0371	1.0599	1.0325	1.0086	0.99409	0.99256	1.0339	1.0239	1.023	1.0003		16	1.02253	0.00473955	0.0189582		0.99919	1.0426	1.0023	1.0021	1.0497
100	1.0067	1.0201	1.0152	1	1.0399	1.0004	1	1.0195	1.0209	0.99382	0.99237	1.0182	1.0414	1.0064	1.0048			15	1.01198	0.00386819	0.0149814		1.031	1.0322	1.0208	1.0285	1.0129	1.0235	1.0051	1.0629	1.038	1.0205	0.98591	1.1151	1.0223	1.0107	1.0362	1.0216		16	1.0292	0.00707123	0.0282849		1	1.0286	1	1	1.0209
[truncated: 15 more columns]

## Sheet: b-data
Amp.
	AL	fast. 6h	PA14+fast. 6h
	0.0115	0.204	0.1985
	0.0708	0.2512	0.2039
	0.0615	0.2358	0.3166
	0.0604	0.226	0.3424
	0.1312	0.0949	0.1144
	0.0335	0.099	0.2555
	0.0668	0.1404	0.2794
	0.0581	0.1304	0.1813
	0.0722	0.1047	0.1763
	0.0921	0.0559	0.1979
	0.0401	0.0743	0.2927
	0.0345	0.0786	0.1538
	0.0681	0.1077	0.1255
	0.0271	0.0936	0.2175
	0.0509	0.098	0.2028
		0.0677	0.3879
n=	15	16	16
Average	0.0585867	0.128888	0.2279
SE	0.00747033	0.0160025	0.0194682
STDEV	0.0289325	0.0640102	0.0778727

## Sheet: c-traces
Well-fed
Time	WT																	n=	Average	SE	STDEV		unc-13																n=	Average	SE	STDEV		unc-31
1	1.0016	1.0147	1.0244	1.0134	1	1.003	1.0221	1.1108	1.0127	1.0125	1.0067	1.0009	1	1.0401	1			15	1.01753	0.00728047	0.0281971		1.034	1.0147	1.0043	1.0284	1	1.0294	1.0272	1.0281	1.0234	1	1.0057	0.9975	0.99187	1.006	1		15	1.0127	0.00368925	0.0142884		1.0158	1.0267	1	1.0363	1.0099	0.99864
2	1.0171	1	1.0194	1	1.0019	1.0045	1.012	1.0531	1	1.0063	1.0173	1.0147	1.0186	1.0501	1.0195			15	1.01563	0.00424349	0.016435		1.0304	1.0145	1	1.0435	1.0136	1.0291	1.0307	1.0431	1.0205	1.0364	1.0328	1	1.0406	1.0057	1.0253		15	1.02441	0.00381748	0.014785		1.0136	1.0063	1	1.036	1.0528	1.005
3	1.0156	1.0158	1.0382	0.99887	1.0012	1.0061	0.99856	1.064	1.0106	1.0203	1.0223	1.0114	1.0339	1.0524	1.0221			15	1.02076	0.00495867	0.0192048		1.0206	1.0127	1.0178	1.0449	1.0132	1.0077	1.033	1.0446	1	1.0324	1	1.0376	1.0471	1.0073	1.0495		15	1.02456	0.00456057	0.017663		1.0087	0.99894	0.99585	1.0257	1.0543	1.0033
4	1.0127	1.0122	1	1.0135	1.0167	1.0071	1	1.0579	1.0132	1.0044	1	1.0101	0.99079	1.0237	1.0153			15	1.01184	0.00393262	0.015231		1.069	1.0229	1.0133	1.0076	1	1.0127	1.0146	1.0074	1.0056	1	1.0049	1.0439	1.0109	1	1.0317		15	1.0163	0.00491364	0.0190304		1.0133	1.0233	0.99553	1.0304	1.0273	1.0414
5	1	1.0302	0.99356	1.0365	1.0348	1.0095	1.0193	1.0353	1.0137	1	1.0089	1.0026	0.99426	1.0318	1.0091			15	1.01463	0.00402	0.0155694		1.0124	1.0146	1.0028	1.0038	1.0194	1.0122	1	1.0036	1.0105	1.0176	1.0226	1.0446	0.99515	1.0126	1.0514		15	1.01488	0.00399334	0.0154662		1.0207	1	0.99031	1.0321	1	1.0356
6	0.9979	1.0027	1.0081	1.0359	1.0328	1.0058	1.0369	1.0296	1.0111	1.0138	1.0081	1.0004	1.0078	1.033	1.0117			15	1.01571	0.00357173	0.0138333		1	1.0143	1	1.0041	1.0138	1.0275	1.0026	1.0039	1.0055	1.0157	0.99368	1.0179	1	1.0156	1.013		15	1.00851	0.0023445	0.00908021		1.0096	1.0196	0.98859	1.0321	1.0006	1.0331
7	1.0242	1.0208	1.0661	1.0007	1.0038	1.0053	1.0121	1.0356	0.99904	1.0527	1.0066	1.0211	1.0559	1.002	1.0304			15	1.02242	0.00561571	0.0217495		1.035	1	1.0135	0.99584	1.007	1.0123	1.0056	0.99577	1.0053	1.0344	1	1.0004	1.0245	1.0097	1		15	1.00929	0.00329952	0.012779		1.014	1.0154	0.99349	1	1.0024	1.0205
8	1.0071	1.0208	1.0356	1.0234	1.0131	1.0069	1.0128	1	1.003	1.0135	1.0172	1.0253	1.0523	1.0292	1.0375			15	1.01985	0.00371229	0.0143777		1.0282	1.0263	1.0081	1	1	1.0117	0.98887	1	1	1.0011	1.0289	1	1.0228	1.0182	1.0208		15	1.01033	0.00333267	0.0129074		1.0066	1.2043	1.0125	1.0052	1.0266	1.0044
9	1.001	1.0463	1.0307	1.0365	1.0114	1.0074	1.0058	1.0178	1	1	1.0274	1.017	1.0421	1.0272	1.0192			15	1.01932	0.00394989	0.0152979		1.0132	1.0278	1	0.99956	1.0154	1	0.99236	0.99962	1.0284	1	1.0037	1.0267	1.0265	1.0208	1.0572		15	1.01408	0.00447639	0.017337		1	1.021	1.0138	1.044	1.0317	1
10	1	1.0238	1	1.0358	1.0143	1.0093	1	1.0272	1.004	1.0168	1.0369	1	1.0412	1.0299	1.0215			15	1.01738	0.00381818	0.0147877		1.0285	1.0108	0.99963	1.0108	1	1.015	0.98975	1.0109	1.0246	1.0162	1	1.0281	1.0383	1	1.0477		15	1.01469	0.00417421	0.0161666		1.0043	1	1	1.0271	1.0184	1.023
11	1.0459	1.0228	1.0211	1.0258	1.0431	1.0107	1.0005	1.0137	1.0071	1.0223	1	1.0039	0.99301	1.0256	1.02			15	1.01703	0.0039111	0.0151476		1.0123	1.0152	1.0106	1.017	1.0138	1.0146	0.99337	1.0171	1.0101	1.0145	1.0743	1.0271	1	1.0225	1		15	1.01616	0.00471957	0.0182788		1.0035	0.995	1.0031	1.0336	1	1.0198
12	1.0108	1.0339	1.0165	1.0412	1.028	1.0044	1.0036	1.0513	1.016	1.0148	1.0109	1.025	0.98801	1.0284	1.0337			15	1.02043	0.00421177	0.0163121		1	1.0181	1.0163	1.0167	1	1.0134	0.99768	1.0168	1.0386	1.0125	1.0018	1.0176	1.0044	1.0224	1.0168		15	1.01287	0.00277456	0.0107458		0.99863	1.1044	1.0075	1.0742	1.0039	1.0227
13	1.0097	1.017	0.99762	1.0399	1.0292	1.0019	1.0216	1.0629	1.0101	1.03	1.0152	1	0.99432	1.0312	1.0361			15	1.01978	0.00484603	0.0187686		1.0125	1.0294	1	1.0289	1.002	1.023	1.0086	1.029	1.0357	1.0269	1	1.0342	1.0452	1	1.0053		15	1.01871	0.003958	0.0153293		1.0028	1.0937	0.99452	1	1.0294	1.0042
14	1.0087	1	1.0127	1.0366	1.0199	1.0067	1.0399	1	1.0137	1.0348	1.0123	1	1.0204	1.0218	1.027			15	1.01697	0.0034239	0.0132607		1.0103	1.0206	1.0188	1.0188	0.99465	1.0227	0.99918	1.0189	1	1.0194	1.0098	1.0329	1.0249	1.0081	1.019		15	1.01454	0.0027355	0.0105945		1.016	1.0757	0.99568	1.0024	1.0159	1.0174
15	1.0161	1.0399	1.0054	1.0177	1.0164	1.0062	1.0115	1.0289	1.0075	0.99907	1.02	1.0156	1.0012	1.0005	1.0179			15	1.01359	0.0028621	0.0110849		1.0027	1.0246	1.0026	1.0195	1.004	1.0063	1.0042	1.0196	1.0162	1.017	1.0182	1.0221	1.0308	1.0053	1.0061		15	1.01328	0.00238707	0.00924509		1.021	1	1	1.0442	1.0206	1.0108
16	1.0139	1.0319	0.99906	1.0177	1.0145	0.99912	0.9995	1.025	1.0119	1.0131	1.0229	1.0133	1	1	1.0203			15	1.01215	0.00273882	0.0106074		1.0235	1.0252	1	1.0159	1	1	1.0044	1.016	1.0187	1.0036	1.0184	1.028	1.0147	1.0063	0.99301		15	1.01118	0.00278619	0.0107909		1.025	1.0409	1.0085	1.0668	1.0266	1.0154
17	1.0202	1.0317	0.98652	0.98915	1.0062	1	1.0038	0.98538	1.0143	1.0332	1.0403	1.0151	1.0274	1.0346	1.0144			15	1.01348	0.00466297	0.0180596		1.0115	1.0183	1.0122	1.0044	1.0194	0.99971	0.99591	1.0044	1	1.0185	1	1.0267	1.0052	1.0169	1.0002		15	1.00889	0.0024209	0.00937609		1.0198	1.0742	1.016	1.0664	1.0368	1.0106
18	1.0012	1.0203	0.98031	0.99911	1.0008	1.0007	1.0022	1.0064	1	0.99009	1.0484	0.99683	1.0127	1.0191	1.0009			15	1.00527	0.00402976	0.0156072		1.0073	1.0231	1.0123	1.007	1.0089	1.0109	1.0016	1.007	1.0248	1.016	1.0259	1.0029	1.012	1.0167	1.0426		15	1.0146	0.00278369	0.0107812		1.0271	1.0519	1.0186	1	1.0378	1.021
19	1	1	0.99229	1	1	1.0021	0.99446	1	1.0185	1.0043	1.0322	1	1	1.0169	1.0029			15	1.00424	0.00268688	0.0104062		1	1.026	1.0208	1	1	1.0407	1.0045	1	1.0329	1	1.0305	1.015	1.0275	1	1.029		15	1.01513	0.0038963	0.0150903		1.0304	0.99066	1.015	1.0016	1.0321	1.0234
20	1.0055	1.0027	1	1.045	1.0099	1.003	1	1.0101	1.0207	1	1	1.0291	1.0132	1.0295	1			15	1.01125	0.00358172	0.013872		1.0123	1.032	1	1.0073	1.0096	1.0404	1	1.0073	1.0354	1.0239	1.0337	1.0141	1	1.006	1		15	1.0148	0.00372601	0.0144308		1	1.0075	1	1.0027	1	1
21	1.0106	1.0186	1.0613	1.0454	0.99685	1.09882	1.0066	1.1213	1.049	1.095	1.0373	1.0289	1.0593	1.0038	1.0198			15	1.0435	0.00975787	0.0377921		1.0101	1.0371	1.0318	1.0128	1.0124	1.0192	1.0062	1.0128	1.033	1.0216	1.0067	1	1.0073	1.0123	1.0297		15	1.01687	0.0029261	0.0113327		1.0036	1	1.0024	1.0206	1.0302	1.0009
22	1.0109	0.98915	1.1312	1.0472	0.99764	1.13881	1.0278	1.1607	1.0467	1.0639	1.052	1.0191	1.0547	1.0881	1.0211			15	1.0566	0.0134567	0.0521176		1.0056	1	1.0256	0.99884	0.99473	1.0052	1.0131	0.99883	1.0439	1.0144	1.0113	1.0313	1.0407	1.0186	1.0257		15	1.01519	0.00400073	0.0154948		1.0191	1.0555	1.0321	1.0527	1.0305	1.0146
23	1.0006	0.9944	1.2357	1.0628	1.0047	1.13977	1.0346	1.1818	1.0486	1.079	1.0915	1.0209	1.0591	1.0859	1.2584			15	1.08652	0.0213931	0.0828553		0.99648	1.0117	1	1.0162	0.99325	1.005	1.0105	1.0162	1.0376	1.0269	1	1.0308	0.9987	1	1.0292		15	1.0115	0.00365857	0.0141696		1.009	1.1743	1.0226	1.0855	1.052	1.0081
24	1.013	1.0371	1.2343	1.042	1.0011	1.13915	1.0105	1.1858	1.0417	1.049	1.0707	1.0402	1.0985	1.1848	1.2325			15	1.09202	0.0211391	0.0818715		0.99522	1.0164	1.0181	1.0239	1	1.0116	1.0172	1.0239	1.0297	1.0249	1.0355	1.0327	1.0061	1.0038	1.0396		15	1.01857	0.00342846	0.0132784		1.0122	1.1466	1.0257	1.1011	1.0649	1.0191
25	1.0145	1.0382	1.2281	1.0441	1.0031	1.1407	1.043	1.1016	1.0448	1.09	1.1272	1.041	1.1008	1.1695	1.2261			15	1.09418	0.0185874	0.0719888		1.0138	1.0064	1.0299	1.0033	1.0225	1.0191	1.0112	1.0033	1.0392	1.0429	1.0357	1.0303	1.0034	1.0202	1.0284		15	1.02064	0.00348421	0.0134943		1.022	1.1847	1.0387	1.1421	1.0638	1.0607
26	0.9871	1.0457	1.2021	1.0014	1.0062	1.1217	1.0502	1.1026	1.0464	1.1048	1.1441	1.0424	1.0847	1.1673	1.1876			15	1.08629	0.0176436	0.0683334		1.0009	1.0017	1.0034	1.0005	1.0152	1.0189	1.01	1.0005	1.0394	1.0413	1.0273	1.0303	1.0478	1.0203	1.0256		15	1.01887	0.00416029	0.0161127		1.0185	1.1731	1.0691	1.1761	1.0495	1.0528
27	1.0336	1.0438	1.2126	1.0028	1.0114	1.1257	1.0624	1.1783	1.0417	1.0862	1.1108	1.0447	1.1778	1.1489	1.056			15	1.08911	0.0170595	0.0660711		0.99942	1.0055	1	1.0093	1.015	1.0016	1.0167	1.0094	1.0161	1.0394	1.0521	1.0167	1.0554	1.0194	1.0341		15	1.01934	0.00463618	0.0179559		1.0213	1.2196	1.0729	1.1836	1.0675	1.0742
28	1.036	1.0441	1.2011	1.0045	1.0141	1.1308	1.0469	1.1603	1.047	1.1042	1.0681	1.0319	1.1856	1.1227	1.0566			15	1.08359	0.0162592	0.0629715		1.0194	1.0405	1.0047	1.0146	1.0204	1.0145	1.0226	1.0146	1.02	1.0509	1.0495	1.0026	1.0559	1.0033	0.99431		15	1.02185	0.00490584	0.0190002		1.0492	1.229	1.0886	1.1214	1.0639	1.0633
29	1.0376	1.0529	1.1812	0.98726	1.0377	1.1319	1.0535	1.1613	1.0483	1.1184	1.0839	1.0328	1.2145	1.1208	1.0155			15	1.08517	0.0171	0.0662278		1.0029	1.0143	1.0171	1.0325	1	1.0143	1.0097	1.0325	1	1.0472	1.0298	1.003	1.0576	1.0306	1.0208		15	1.02082	0.00448593	0.0173739		1.058	1.2298	1.0891	1.1125	1.1124	1.0557
30	1.0222	1.0879	1.1831	1.0215	1.0405	1.1062	1.0575	1.1464	1.0121	1.1465	1.0824	1.0406	1.1484	1.0555	1.0708			15	1.08144	0.0138942	0.0538119		1	1.0168	1.0097	1.0418	0.99635	1.0141	1.0162	1.0418	1.0398	1.0455	1.0217	1.0173	1.0647	1.0282	0.99384		15	1.02319	0.00522142	0.0202225		1.0606	1.1405	1.0934	1.1146	1.1279	1.0241
31	1.0252	1.1029	1.1984	1.0224	1.0436	1.106	1.0407	1.1109	1.0331	1.1241	1.0705	1.0508	1.1589	1.11	1.0715			15	1.0846	0.013333	0.0516384		1.0382	1	1	1.0215	1.005	1.0251	1.0178	1.0215	1.043	1.0476	1.0192	1.0283	1.0204	1.0334	0.98483		15	1.02039	0.00445414	0.0172508		1.0408	1.1289	1.0966	1.1613	1.12	1.0118
32	1.0298	1.1125	1.16	1.0204	1.042	1.1071	1.0458	1.1116	1.0342	1.1374	1.0854	1.0512	1.0876	1.1082	1.2357			15	1.09126	0.0150111	0.0581376		1.0144	1.0149	1.0007	1	1.0075	1.025	1	1	1	1.0323	1.033	1.0291	1.0259	1	0.98948		15	1.01149	0.00371163	0.0143751		1.0548	1.2247	1.0786	1.0995	1.155	1.0163
33	1.0447	1.0883	1.1626	1.0005	1.0717	1.1038	1.0458	1.0679	1.0245	1.1518	1.0487	1.0582	1.0868	1.1294	1.1304			15	1.08101	0.0121717	0.0471406		1.0096	1.0154	1.0205	1.0082	1.0052	0.99484	1.006	1.0081	1.0161	1.0309	1.0139	1.0177	1.0317	0.9994	1.0267		15	1.01362	0.00278586	0.0107896		1.0571	1.2326	1.0833	1.0993	1.1265	1.015
34	1.048	1.0837	1.1424	1	1.0747	1.0951	1.0485	1.067	1.023	1.0467	1.0659	1.0427	1.0968	1.1046	1.1312			15	1.07135	0.01002	0.0388074		1.0396	1.0255	1.0122	1.016	1	0.99642	1.0127	1.0159	1.02	1.0336	1.0142	1.0307	1.0162	1.0237	1.0377		15	1.01963	0.00322918	0.0125066		1.0351	1.2101	1.0758	1.0884	1.1136	1.0294
35	1.0432	1.0925	1.1549	1.0662	1.0476	1.0861	1.0512	1.0576	1.0238	1.0578	1.0659	1.0424	1.0981	1.1031	1.0335			15	1.06826	0.0087148	0.0337523		1.0216	1.0284	1	1.0419	1.0084	0.9963	1.0075	1.0418	1	1.0386	1	1.0317	0.9957	1.0152	1.0321		15	1.01728	0.00447867	0.0173458		1.0719	1.1151	1.0554	1.0802	1.1152	1.0355
36	1.0783	1.0929	1.1574	1.0703	1.0384	1.0731	1.04	1.03262	1.0448	1.0975	1.0812	1.0161	1.04	1.0994	1.0668			15	1.06859	0.00918182	0.035561		1.0155	1.0276	1.0153	1.0491	1.0115	1.0073	1.013	1.049	1.0351	1.0375	1.0265	1.0073	1	1.0167	1.0446		15	1.02373	0.00414914	0.0160696		1.074	1.1584	1.0604	1.0771	1.1157	1.0351
37	1.0816	1.0707	1.1652	1.0678	1.0407	1.0742	1.0523	1.0324	1.0356	1.0089	1.0398	1.0415	1.0477	1.124	1.0681			15	1.06337	0.0100484	0.0389174		1.0454	1.0302	1.0258	1.0468	1.0159	1.0061	1.0226	1.0466	1.0341	1.0276	1.0314	0.9989	1.0719	1.0046	1.0361		15	1.0296	0.00491099	0.0190202		1.0868	1.1381	1.0126	1.0633	1.0978	1.0179
38	1.0647	1.0777	1.1448	1.0357	1.0336	1.062	1.0524	1.0858	1.0362	1.0183	1.0242	1.0405	1.1152	1.1226	1.0722			15	1.06573	0.00979096	0.0379202		1.0466	1.0249	1.017	1.0403	0.99372	1.006	1.0219	1.0401	1.0382	1.0236	1.0411	1	1.0129	0.99603	1.0321		15	1.0223	0.00454008	0.0175837		1.0747	1.138	1.0366	1.0968	1.0819	1.0248
39	1.0827	1.1108	1.1368	1.0577	1.0306	1.0618	1.0419	1.0767	1.0391	1.1184	1.0255	1.033	1.12	1.0582	1.0921			15	1.07235	0.00940738	0.0364346		1.0398	1.0236	1	1.0464	1	0.99706	1.0271	1.0462	1.0324	1.0228	1.0189	1.0117	1.0157	0.99833	1.0431		15	1.02154	0.00456847	0.0176936		1.0766	1.1096	1.0418	1.0902	1.0625	1.0251
40	1.0824	1.0903	1.1455	1.0529	1.0317	1.0528	1.0481	1.077	1.046	1	1.0095	1.0387	1.126	1.1396	1.0701			15	1.06737	0.0113058	0.0437872		1	1.026	1.006	1.0406	1.0252	1.0058	1.0178	1.0404	1.0388	1.0023	1.0233	1.0257	1.0373	1.0119	1.035		15	1.02241	0.00372838	0.0144399		1.0346	1.1001	1.0309	1.0835	1.085	1.0311
41	1.0655	1.0947	1.1259	1.071	1.0395	1.0551	1.0491	1.0164	1.0464	1.0077	1	1.037	1.0797	1.1383	1.0745			15	1.06005	0.0102215	0.0395877		1.04	1.0268	1.0098	1.0148	1	1.0058	1.0218	1.0146	1.0329	1	1	1.0269	1.0356	0.99806	1.0278		15	1.01699	0.00370013	0.0143305		1.0554	1.0633	1.0114	1.0635	1.04904	1.0235
42	1.0633	1.1192	1.0967	1.0497	1.0426	1.0471	1.04	1.0308	1.0612	1.1104	1.0119	1.0154	1.1045	1.0545	1.0681			15	1.06103	0.00861753	0.0333756		1.0332	1.0258	1.0087	1.0198	0.99772	1.0325	1.0267	1.0197	1.0321	0.99938	1.0307	1.0465	1.0372	1	1.0201		15	1.02201	0.0038154	0.014777		1.0571	1.0333	1.0166	1.0806	1.0629	1.0245
43	1.063	1.1134	1.0776	1.0423	1.042	1.0482	1.0106	1.0315	1.0345	1.0873	1.046	1.0328	1.1092	1.011	1.071			15	1.05469	0.00817984	0.0316804		1.0323	1.0067	1.0083	1.0229	0.99192	1.0217	1.0269	1.0228	1.0351	1.0348	1.0296	1.0036	1.037	1.0133	1.0221		15	1.0206	0.00342355	0.0132594		1.0443	1.0552	1.0389	1.0801	1.05	1.048
44	1.0584	1.1138	1.0923	1.0509	1.0375	1.0353	1.0143	1.0454	1.0348	1.0944	1.0555	1.0304	1.04	1.0087	1.0809			15	1.05284	0.00782408	0.0303025		0.99849	1	1	1	1.0029	1.0216	1.0099	1	1.0295	1.0035	1.0466	1.0048	1.0485	1.0247	1.0239		15	1.01429	0.00443026	0.0171583		1.0552	1.0784	1.0479	1.0613	1.0646	1.0503
45	1.0507	1.0888	1.0911	1.04	1.0473	1.0219	1.0455	1.0242	1.0353	1.1381	1.0628	1.0236	1.0831	1.0103	1.0289			15	1.05277	0.00889568	0.0344528		0.99283	1.0001	1.0159	1.0043	1	1.0291	1.0145	1.0044	1.0071	1.0034	1.0478	1.0031	1.0493	1.0257	1.0365		15	1.0156	0.0046432	0.017983		1.057	1.1121	1.0534	1.0616	1.04807	1.0519
46	1.0509	1.1149	1.06	1.03031	1.0446	1.013	1.0062	0.98137	1.0426	1.0834	1.0635	1.0032	1.0873	1.0026	1.0328			15	1.04111	0.00951664	0.0368578		1.0268	1.0181	1.0212	1.0211	1.0097	1.0322	1.0185	1.0214	1	1	1.0447	1.0209	1.0299	1.0238	1.0286		15	1.02113	0.00299993	0.0116187		1.0505	1.1286	1.0514	1.0612	1.0562	1.0356
47	1.047	1.1103	1.0643	1.0567	1.0517	1.0123	1	0.97645	1.0427	1.09	1.0239	1	1.0654	1.0004	1.0342			15	1.03836	0.00950594	0.0368163		1.0077	1.0292	1.0062	1.0256	1.0266	1.0322	1.0124	1.026	1.0324	1.0087	1.0113	1.0219	1.0341	1.0203	1.0239		15	1.02123	0.00248417	0.00962116		1.0421	1.1376	1.0171	1.0655	1.05	1.0234
48	1.0189	1.1053	1.0609	1.03665	1.0351	1.0109	1.0193	1.0314	1.0268	1.1042	1.0218	1.0346	1.095	1	0.98673			15	1.03917	0.00942117	0.0364881		1.0035	1.0306	1	1.0295	1.0344	1.0322	1.017	1.0301	1.0253	1.0096	1	1.0307	1.0345	1.0208	1.0218		15	1.02133	0.00322215	0.0124793		1.0439	1.1376	1.0225	1.0551	1.0684	1.0254
49	1.0216	1.0939	1.0935	1.0252	1.03	1.012	1.0381	1.0284	1.0296	1.0816	1	1.0063	1.0992	0.99758	0.99188			15	1.03659	0.0096033	0.0371934		0.99711	1.0259	1.0071	1.0337	1	1.0103	1.0109	1.0345	1.0238	1.0049	0.9994	1.0051	1.0424	1.0166	1.0139		15	1.01504	0.00363216	0.0140673		1.0664	1.1091	1.0237	1.052	1.0667	1.0297
50	1.056	1.0837	1.0795	1.03971	1.0311	1.0124	1.0252	1.0246	1.0295	1.0886	1.0255	1.0027	1.095	1.0321	0.99229			15	1.04119	0.00829206	0.032115		1.0013	1.008	1.0228	1.0195	1.0283	1.0104	1.0114	1.0204	1	1.0042	1.038	1.0058	0.99955	1.0115	1		15	1.01208	0.00297689	0.0115294		1.0394	1.1321	1	1.0569	1.0594	1.0247
51	1.018	1.0721	1.0745	1.0522	1.0362	1.0104	1.0362	1.0436	1.0264	1.1061	1.014	1	1.0973	1.0011	1.0541			15	1.04281	0.00858522	0.0332504		0.99939	1.0102	1.0553	1.023	1.0302	1.0461	1.0161	1.0241	1.0531	1.0061	1.0003	1.0322	1	1.012	1.047		15	1.02367	0.00507543	0.0196571		1.0413	1.0903	1.0052	1.0467	1.0422	1.0269
52	1.0199	1.0152	1.1054	1.04	1.02908	1.0115	1	1.0526	1.031	1.0532	1.0436	1.011	1.1017	1	1.0614			15	1.03837	0.00842919	0.0326461		1.017	1.0168	1.0628	1.0243	1	1.043	1.0118	1.0255	1.0553	1.0084	1	1	1.049	1.0112	1.0389		15	1.02427	0.00538043	0.0208383		1.0513	1.0925	1.0219	1.0377	1.04	1.0059
53	1	1	1.0719	1.0153	1.0349	1.0141	1.0132	1.0499	1.0308	1.0615	1.0578	1.0084	1.1452	1.007	1.0003			15	1.03402	0.0100945	0.0390958		1.0112	1.0038	1.062	1.0289	1.0154	1.0431	1	1.0303	1.0112	1.0084	1.0123	1.0003	1.0213	1	1.0402		15	1.01923	0.00473291	0.0183305		1.06	1.11	1.0157	1.0307	1.0486	1
54	1.0016	1.0229	1.0665	1.037	1.02	1.0127	1	1.0038	1.0341	1	1.0563	1.0121	1.1017	1.0026	1			15	1.02475	0.00772491	0.0299185		1.0123	1.0066	1	1.0322	1.0087	1.0296	1.0049	1.0337	0.99191	1.0114	1.0035	1.0173	1.022	1.0011	1.0069		15	1.01214	0.00321608	0.0124558		1.0621	1.0691	1.0233	1.0407	1.046	1.0024
55	1.0024	1.0283	1.06	1.0246	1.01282	1.0138	1.0269	0.99547	1.0226	1.0252	1	1.0005	1.1054	1.0016	1.0089			15	1.0219	0.00732055	0.0283524		1	1	1.008	1.0362	1.0038	1.032	1.0125	1.0379	1	1.0142	1	1.0128	1.0557	0.99898	1		15	1.01414	0.00461675	0.0178806		1.0396	1.0682	1.0298	1.0482	1.0518	1.0303
56	1.0236	1.0122	1.0912	1.043	1.0309	1.014	1.0325	0.99382	1.0223	1.0355	1.0599	1	1.1375	1.0035	1.011			15	1.03406	0.00978335	0.0378908		1.0384	1.0352	1.0679	1.0145	1.0025	1.0321	1.0178	1.0161	1.0276	1	1.0235	1.0127	1.1006	1.006	1.0311		15	1.0284	0.00677792	0.0262508		1.0477	1.0822	1	1.0511	1.0423	1.034
57	1.0162	1.0139	1.086	1.0246	1.0262	1.0158	1.0292	1	1.0376	1.0296	1.0772	1.0212	1.0852	1.0133	1.0108			15	1.03245	0.00713777	0.0276444		1.0429	1.0383	1.0191	1.0176	1	1.0508	1.0232	1.0194	1.026	1.0041	1.0078	1.0237	1.1015	1.0076	1.0245		15	1.0271	0.00645001	0.0249808		1.0499	1.0572	1.0133	1.0198	1.0505	1.0357
58	1.0163	1	1.0794	1.0121	1.02	1.0128	1.0215	1.0003	1.038	1.0641	1	1.0175	1.088	1.0123	1.0212			15	1.0269	0.00726776	0.0281479		1.0311	1.0113	1.0238	1.0103	1.006	1.0116	1.0119	1.012	1.0392	1.0066	1.0089	1.0336	1.0312	1.0005	1.0188		15	1.01712	0.00304153	0.0117798		1.0355	1.058	1.0204	1.0206	1.0586	1.0342
59	1.0054	0.99619	1.0488	1	1.0341	1.0138	1.0174	1.0488	1.0376	1.0767	1.0585	1.0194	1.023	1.0043	1.0096			15	1.02624	0.00612176	0.0237095		1.0416	1.0068	1.0173	1.0125	1.0124	1.0118	1.0089	1.0141	1	1.0033	1	1.0334	1.0351	1.0066	1.0329		15	1.01578	0.00348648	0.0135031		1.0353	1	1.0461	1.0277	1.04	1.0299
60	1.0318	1.0285	1.0449	1.0124	1.0376	1.0131	1.0158	0.99856	1.0296	1.1075	1.0132	1.0141	1.0316	1.015	1.0208			15	1.02763	0.00648816	0.0251285		1.0462	1.0093	1	1.0158	1.0185	1.0234	1.015	1.0174	1.0102	1.0084	1.0256	1.0269	1.0359	1.0084	1.0136		15	1.01831	0.00305429	0.0118292		1.0378	1.0998	1.0638	1.0117	1.0601	1.0296
61	1.0328	1.0001	1.0503	1.0007	1.0329	1.0045	1	0.99855	1.0305	1.0087	1.0204	1.0308	1.0338	1.014	1.0316			15	1.01931	0.00426826	0.0165309		1.0038	1.0163	0.99453	1.0128	1.0019	1.043	1.0125	1.0142	1.0186	1.0123	1.0416	1.0159	1.0464	1	1.0092		15	1.0162	0.00406204	0.0157322		1.03	1.1207	1.007	1	1.0648	1.0285
62	1	1	1.0419	1.0196	1.0286	1.0055	0.99899	1.073	1.03	1.0217	1.0187	1.0336	1.0156	1.0404	1.0301			15	1.02385	0.00508012	0.0196752		1	0.99887	0.98841	1.0201	1	1.0432	1	1.0213	1.0282	1	1	1.0157	1.0237	1.0077	1.0256		15	1.01152	0.00389592	0.0150888		1.0453	1.0817	1	1.0033	1.0598	1.0208
63	1.0424	1.0194	1.04	1.0453	1.0302	1.007	1.0089	1.0054	1.0246	1.0315	1	1.0274	1.0262	1.0201	1.0358			15	1.02428	0.0036339	0.014074		1.0006	1	0.99613	1.0238	1.0017	1.0478	1.007	1.0247	1.0262	1.0055	1.0076	1.0317	1.0243	1.0094	1.0034		15	1.01399	0.00381919	0.0147917		1.0482	1.0119	1.0138	1.0414	1.0576	1.0171
64	1.0445	1.0099	1.0243	1.041	1.0278	1.0069	0.99406	1.0054	1.0048	1.0661	1.0796	1	1.0278	1.0189	1.0456			15	1.02644	0.00643028	0.0249044		1.0068	0.99984	0.98712	1.0264	1.022	1.0169	1.0283	1.0268	1.0303	1.0095	0.9959	1.0147	1	1.0085	1		15	1.01154	0.00346046	0.0134023		1.0401	1.0236	1.0039	1.0571	1.0595	1.0244
65	1.028	1.0039	1.0207	1	1.0139	1.0078	0.99814	1.0161	1.0043	1.08	1.0704	1.0019	1.0412	1.0144	1.0206			15	1.02142	0.00638744	0.0247385		1.0206	1.0127	1.0015	1	1	1.0171	1.0162	1	1	1.0306	1.0198	1.0147	1.0297	1.0004	1.0116		15	1.01166	0.00281553	0.0109045		1.0407	1	1.0075	1.0554	1.0499	1.0081
66	1.0301	1.03	1.0209	1.0147	1	1.0107	1	1.0138	1.006	1.0587	1.0678	1.0276	1	1.0304	1.0589			15	1.02464	0.00572819	0.0221852		1.0172	1.0123	1.0055	1.0042	1.007	1.0137	1.0239	1.0036	1.0212	1.0344	1	1.0186	1.03	1.0031	1.0042		15	1.01326	0.00274684	0.0106385		1.0244	1.0647	1.0165	1.0537	1.049	1
67	1.033	1.0176	1.0234	1.0233	1.0004	1.0091	1.0123	1.0239	1	0.98787	1	1.0283	1.0009	1.029	1.0662			15	1.01702	0.00493904	0.0191288		1.013	1.0257	1.0059	1.0266	0.99657	1	1.0145	1.0254	1.023	1	1.0049	1.0222	1.0602	1	1.0017		15	1.01464	0.0043066	0.0166794		1.0181	1.0899	1.0279	1.0167	1.0497	1.0274
68	1.0129	1.0132	1.0474	1.0152	1.0135	1.0099	1.0178	1.0387	0.99949	1	1.0446	1.0291	1.0676	1	1			15	1.02063	0.00531743	0.0205943		1.0151	1.0087	1	1.0084	0.99793	1.0003	1.014	1.0065	1.0119	1.0095	1.0202	1.0225	1.0227	1.0068	0.99821		15	1.00952	0.00214859	0.00832147		1.0072	1.0767	1.044	1.0128	1.0611	1
69	1.0174	1	1.0487	0.99167	1.0444	1.0094	1.024	1.0227	1.014	0.97888	1.0124	1.0193	1.0571	1.0233	1.0257			15	1.01926	0.00532774	0.0206342		1.0098	1.0075	1.0146	1.0131	1	1.0209	1.0216	1.0105	0.999	1.009	0.99268	1.0005	1.0227	1.0114	1.0123		15	1.00971	0.00225742	0.00874296		1.0107	1.0663	1.0498	1.0378	1.04	0.99351
70	1.0198	1.0102	1.0394	1.0013	1.0464	1.0051	1.0104	1.0232	1.0016	0.99317	1.0841	1.0244	1.0573	1.0217	1.029			15	1.02447	0.00625085	0.0242095		1.0151	1.0031	1.0323	1.0194	1.0229	1.0055	1.0194	1.0159	0.99973	1.0495	1	1	1.0182	1.0224	1.0114		15	1.01566	0.00350377	0.01357		1.032	1.037	1.0274	1.0036	1.0413	0.99505
71	1.0231	1.0132	1.0578	1	1.0404	1.0059	1.012	1.0388	1.0011	0.99817	1	1.0242	1.0713	1.0516	1.0697			15	1.02715	0.00672653	0.0260518		1.031	1.0209	1.0101	1.0256	1.0074	1.0057	1.0076	1.0213	1.0099	1.0171	1.0432	1.0008	1.0708	1.0126	1		15	1.01893	0.00478366	0.018527		1.0185	1.0576	1.0305	1	1.0424	1.0107
72	1.0213	1.0433	1.0593	1.0171	1.0311	1	1	1.0207	1.0257	0.96129	0.99656	1.0271	1.0421	1.1134	1.0843			15	1.02955	0.0095316	0.0369157		1.0256	1.0197	1	1.0308	1	1.0125	1.0145	1.0257	1.0134	1.0164	1.0077	1.0142	1.0707	1.0166	1.0154		15	1.01888	0.00430555	0.0166753		1.0222	1.0891	1.0346	1.0126	1.0165	1.0096
73	1.0245	1.0432	1.0453	1.016	1.0322	1.0029	1.0263	1.018	1.0041	0.97556	1.0156	1.001	1.0413	1.1115	1.0853			15	1.02952	0.00873933	0.0338473		1.0168	1.0181	1.0074	1.0271	1.0031	1.0184	1.0165	1.0213	1.0142	1	1	1.0395	1.0277	1.0109	1.016		15	1.0158	0.00278817	0.0107985		1.0138	1.1084	1.018	1.0292	1.0184	1.0274
74	1.0097	1.0489	1	1.0153	1.0322	1.0036	1.0207	1.0248	1.0038	1.0067	1.0465	1	1	1.0511	1.0698			15	1.02221	0.00582299	0.0225523		1.0034	1.013	1.0462	1.0039	0.9983	1.0184	1	0.99744	1.0299	1.0105	1.0185	1.0406	1.0344	1	1.0226		15	1.01581	0.00415083	0.0160761		1.0229	1.0511	1	1.0273	1.0212	1.0235
75	1.0118	1	1.0004	1.0258	1.0328	1.0011	1	1.0188	1.0119	0.97926	1.0751	1.0208	1.0107	1.0446	1.0492			15	1.01882	0.00620785	0.0240429		1	1.0127	1.0247	1.0093	1.0042	1.0026	1.0053	1.0021	1.024	1.0129	1.0061	1.028	1.0343	1.0004	1.0166		15	1.01221	0.00283945	0.0109971		1.0268	1	1.0043	1.0172	1	1.0236
76	1.0145	1.016	1.0433	1.0207	1.0307	1.0004	1.0065	1.0208	1.0112	0.99397	1.0574	1.0191	1.0091	1.0429	1.0499			15	1.02243	0.00481777	0.0186592		1.0096	1.0216	1.0204	1.0226	1	1.0003	1.0325	1.0146	1.0259	1.0284	1.0116	1.0255	1.0312	1.0128	1.0157		15	1.01818	0.00262171	0.0101538		1.0321	1.0012	1.0404	1.0326	1.0115	1.0047
77	1	1.018	1.0664	1	1	1.0011	1.003	1.0138	1.0111	0.99572	1	1.0176	1.0589	1.047	0.99388			15	1.0151	0.00604759	0.0234222		1.0258	1	1	1.0086	1.0317	1	1.0278	1.0002	1.0151	1	1.0162	1.0261	1.0417	1.0221	1.0392		15	1.01697	0.00386372	0.0149641		1.0208	0.97893	1.0015	1.0317	1.0119	1
78	1.01	1.025	1.0656	1.0177	1.0215	1.0009	0.99923	1	1.005	0.98671	1.0252	1.0055	1.045	1.0362	1			15	1.01624	0.00536902	0.0207941		1.0266	1.0015	1.0062	1.0142	1.0411	1.0121	1.0317	1.0053	1.0139	0.99894	1	1.036	1.0418	1.02	1.0264		15	1.01838	0.00383231	0.0148425		1.0247	1.0381	1.0067	1.0578	1.0017	0.99757
79	1.0118	1.0332	1.0659	1.0172	1.0151	1.0035	1.0142	1.0028	1	1.0016	1.0278	1.0077	1.0429	1.0348	1.0024			15	1.01873	0.00486065	0.0188252		1	1.0025	1.0059	1	1.0242	1.0358	1.0201	0.9909	1.018	1.015	1.004	1.0173	1.0284	1.0307	1.0205		15	1.01422	0.00337753	0.0130811		1.0325	1.033	1.0022	1.0177	1.0089	0.99433
80	1.036	1.033	1.035	1.0329	1.0296	1.0043	1.0132	1.0352	1.0002	0.99774	1.0413	1.0059	1	1.063	0.99376			15	1.02141	0.00529161	0.0204943		1.0319	1.002	1.0372	1.0094	1	1.035	1.0168	1	1	1.0101	1.027	1.0168	1	1.0011	1		15	1.01249	0.0036363	0.0140833		1.0155	1.1131	0.98975	1.0171	1.0151	0.98948
81	1.017	1.004	1.0333	1.0247	1.0055	1.0053	1.0038	1.0598	1.0234	1.0138	1.0462	1.0191	1.0121	1.0497	1.0144			15	1.02214	0.0045676	0.0176902		1.0388	1.005	1.0342	1.015	0.99412	1.0171	1.0196	1.0055	1.009	1.0114	1.0198	1	1.0003	1	1.0064		15	1.01175	0.0032662	0.0126499		1.0193	1.0706	0.99548	1.0038	1.0163	0.99208
82	1.0185	1.0019	1.0659	1.0273	1	1.0071	0.9999	1.0364	1.0179	1.0292	1.0474	1.0017	1.0103	1.0487	1.0188			15	1.02207	0.00523686	0.0202823		1.0531	0.99939	1.0377	1.0189	1.0251	1.0189	1.0217	1.0094	1.0156	1	1.0203	0.99964	1.0278	1.0214	0.99577		15	1.01765	0.00401079	0.0155337		1.0313	1.0758	1.0135	1	1.012	1.0081
83	1.0458	1.0018	1.052	1.0413	0.99733	1.0079	1	1.0387	1.0184	1.0144	1.0203	1	1.0174	1.0207	0.99115			15	1.01781	0.00492146	0.0190608		1.0831	0.99966	1	1.0332	1	1.0181	1.0198	1.0238	1.0192	1.0116	1.0287	0.99773	1.0073	1.0113	1.0111		15	1.01764	0.00546116	0.021151		1.0344	1.054	1.0047	0.99885	1.0178	1
84	1.0214	1	1.0497	1.047	1.014	1.0045	0.9999	1.0132	1.0526	1.006	1	1.002	1.0611	1.0193	1.0107			15	1.02009	0.00556279	0.0215446		1.0863	1.0037	1.0155	1.0389	1.004	1.0106	1.022	1.0299	1.0084	1.0241	1	1.0068	1.008	1.0129	0.99835		15	1.01796	0.00569533	0.0220579		1.0382	1	1.0108	1.0083	1.0185	1.0203
85	1.0233	1.0357	1	1.0499	1.0125	1.0024	1.0033	1.032	1.0404	1.0212	1.0138	1.0217	1.0597	1.019	1.0164			15	1.02342	0.00447949	0.017349		1.0813	1.0111	1.02	1.0419	1	1	1.0271	1.0333	1.0131	1	1.003	1.0095	1.0263	1.0175	1		15	1.01894	0.0056145	0.0217449		1.0161	1.0298	0.99639	1.0079	1.0235	1
86	1.0287	1.0374	1.0488	1	1.0196	1.0033	1.0036	1.0307	1.0411	1.0433	1.0281	1.0206	1.0646	1	0.98964			15	1.02396	0.00552044	0.0213806		1.0126	0.99562	1.0325	1.0341	1.0188	0.99953	1.0163	1.0261	1.0274	1.0366	1.0356	1.0072	1.047	1.0122	1.0053		15	1.02046	0.00391328	0.0151561		1.0343	1.1019	1.0101	1.0062	1.017	1.0336
87	0.99688	1.0372	1.0463	1.0438	1.012	1.007	1.0084	1.0373	1.0293	1.0235	1.0573	1.0017	1.0144	1.0032	1.013			15	1.02209	0.00481943	0.0186656		1	1	1.0386	1.0397	1.0184	1.0265	1.0186	1.0324	1	1.0422	1.0273	0.99501	1.0484	1.0148	1.0028		15	1.02031	0.0045946	0.0177948		1.0379	1.1136	1.0163	1.0038	1.0173	1.0252
88	1	1	1.0326	1.0442	1.0128	1.0058	1.0094	1.0157	1.0415	1.0388	1.0691	1.0173	1.0137	1.0037	1.0191			15	1.02158	0.00508558	0.0196964		1.0249	1.0166	1.0434	1.0384	1.013	1.0053	1.0106	1.0318	0.99757	1.0324	1.0329	1.0082	1	1.0139	1.0175		15	1.0191	0.00365679	0.0141627		1.0207	1.0482	1	1.0677	0.99986	1.0039
89	1.009	1.0258	1.0267	0.99585	1.0405	1.0048	1.0195	1.0291	1.0101	1.0045	1.063	1.0182	1.0425	1.008	1.0093			15	1.02046	0.00461324	0.017867		1.1042	1.0116	1	1.0474	1	1.0054	1	1.0416	1.0233	1.0499	1.0136	1.0068	1.0321	1	1		15	1.02239	0.0074869	0.0289966		1.0235	1	1.0065	1.0309	0.99979	1.0256
90	1.0155	1.0242	1.0053	0.9988	1.0389	1.0064	1.0118	1	1.0105	1.0787	1.077	1.0221	1.0016	1.0242	1			15	1.021	0.00663446	0.0256952		1.0841	1.016	1.0174	1.0531	0.99601	1.0127	1.0026	1.0481	1.0384	1.0492	0.99594	1.0065	1.0342	1.0018	1.0399		15	1.0264	0.00662457	0.0256568		1.0299	1.0228	1.0162	1.0285	1.0089	0.99288
91	1	1.0207	1	0.99945	1.0243	0.99991	1.015	1.0365	1	1.0999	1.0488	1.0275	0.99766	1.0086	1.044			15	1.02149	0.00716595	0.0277536		1.0261	1.017	1.0215	1.0494	1.0139	1.0254	1.009	1.0453	1.0346	1.0225	1	1.0325	1.0633	1.0099	1.0387		15	1.02727	0.00439101	0.0170063		1.0113	1.0724	1.0197	1.0429	1.011	1
92	0.99806	1.0174	1.0301	0.99418	1.0242	1.0029	1.0136	1.0475	1.0292	1.11	1	1.0277	0.99871	1.01	1.0466			15	1.02334	0.00759108	0.0294001		1	1.0135	1.0087	1.0268	1.0106	1.0261	1.0088	1.0238	1.0117	1.0169	1.0137	1.0333	1.0483	1.0043	1.055		15	1.0201	0.00405259	0.0156956		1.014	1.0559	1.0252	1.0607	1.0268	1.0258
93	1.0132	1.0164	1.0104	0.98666	1.0351	1.0045	1	1.0371	1.0293	1.1156	1.0695	1.0306	1	1	1.0606			15	1.02726	0.00869289	0.0336674		1.0141	1.0175	1.0123	1.0322	1.0097	1.0148	1.0119	1.0302	1	1.0158	1.0095	1.0066	1.0511	1.0067	1.0069		15	1.01595	0.00333059	0.0128993		1.0347	1.0543	1.029	1.0569	1	1.0248
94	0.99783	1.0467	1.0051	1.0052	1.0222	1.0072	1.0225	1.031	1.0238	1.0523	1.0548	1.0267	1.038	1.006	1.032			15	1.02476	0.00466999	0.0180868		1	1.0185	1.0155	1.0306	0.99936	1.0064	1.0156	1.0296	1.0062	1	1.0096	1	1.0288	1.0001	1		15	1.01068	0.00302968	0.0117339		1.0113	1.0424	1.0319	1.0487	1.008	1.0196
95	0.99304	1.0384	0.99499	0.99998	1.0218	1	1.0219	1.0402	1.0353	1.0602	1.0368	1.0293	1.0381	1.0068	1.0333			15	1.02334	0.00518091	0.0200656		1.0467	1.0245	1.0364	1	1	1.0079	1.0153	1	1.0313	1.0124	1.0454	1.004	1.0297	1	1.0281		15	1.01878	0.0043614	0.0168916		1.014	1.0481	1.0332	1.0055	1.0141	1.019
96	1.0209	1.0007	1.0268	1.054	1.0299	1.007	1.0092	1.0237	1.0422	1.027	1	1.0178	1.0112	1.0383	1.0096			15	1.02122	0.00403421	0.0156244		1.0499	1.0282	1	1.0051	1.0025	1	1.0186	1.0061	1.0144	1.0156	1.0579	1.0066	1.033	1.0056	1.0191		15	1.01751	0.0045957	0.0177991		1	1.0528	1	1.0589	1.0108	1.0676
97	1.0117	1.0034	1.0237	1.0552	1.0084	1	1	1.0107	1.0451	1.0366	1.0043	1	1.0254	0.99884	1.0185			15	1.01612	0.00458981	0.0177763		1.0636	1.012	1.0019	1.0249	1.014	1.0079	1.0161	1.0268	1.0265	1.0144	1.0534	1.0223	1	1.0168	1.0171		15	1.02118	0.00444686	0.0172226		1.0407	1.1066	0.99394	1.057	1.0132	1.0357
98	1.0157	1.0083	1.021	1.053	1.0099	0.99804	1.0086	1.0195	1.0361	1.0518	1.0556	1.0026	1.0256	1	1.0243			15	1.022	0.0049714	0.0192541		1.0489	1.026	0.99652	1.0194	0.99966	1.0102	1	1.0222	1.0241	1.0201	1	1.0268	1.058	1.0375	1.0297		15	1.02127	0.00469072	0.0181671		1.0201	1.0135	0.99964	1	1.0132	1.0192
99	1.0012	1.0073	1.0193	1.05	1	0.99946	1.0068	1.0412	1.0367	1.0568	1	1.0055	1	1.0094	1.0177			15	1.01676	0.00510093	0.0197558		1.0456	1.0291	0.99899	1.0245	1	1.0193	1.0029	1.028	1.0847	1.026	1.0793	1	1.0618	1.0415	1.0425		15	1.03228	0.00708766	0.0274504		1.0231	1	1.0001	1.0274	1.0156	1
100	1.0067	1.0201	1.0152	1	1.0399	1.0004	1	1.0195	1.0209	0.99382	0.99237	1.0182	1.0414	1.0064	1.0048			15	1.01198	0.00386819	0.0149814		1	1	1.0011	1.0003	1.0142	1	1.0102	1.0043	1.0888	1.0163	1.0719	1.0264	1.0585	1	1.0441		15	1.02241	0.00761557	0.029495		1.0363	1.0686	0.99527	1.0255	1	0.99872
Fasted
Time	WT																	n=	Average	SE	STDEV		unc-13																n=	Average	SE	STDEV		unc-31
1	1.0475	1	1.0381	1.0356	1	1.0387	1.037	1.0343	1.0016	1	1.0321	1.015	1.0116	1.0348	1.0334	0.98965		16	1.02183	0.00466227	0.0186491		1.0372	1.0263	1.0428	1.0286	0.99587	1	1.0785	1.0171	1.0202	0.99948	1	1.0128	1.0082	1.0355	1.0609		15	1.02423	0.00617179	0.0239032		1.0101	1.0384	1	1.0176	1	1.1013
2	1.032	1.0312	1.0449	1.015	1.005	1.037	1.0561	1	0.99867	1.0595	0.99746	1.0192	1.0232	1.0383	1.0301	1		16	1.02423	0.00508955	0.0203582		1.0361	1.0063	0.99491	1.0091	1	0.94494	1.0697	0.99192	1	1.1696	1.0079	1.015	1.0052	1.03	1.0947		15	1.02502	0.0136207	0.0527526		1.0308	1.0097	1.0064	1.022	1.0849	1.1361
3	1.0509	1.0307	1.0221	1	1.0116	1.0467	1.0894	1.0076	0.99962	1.1009	1	1.0458	1.0408	1.0606	1.0487	1.0541		16	1.03809	0.00765988	0.0306395		1.0327	0.99406	1	1.0193	1.0407	1.0992	1.083	0.99785	1.008	0.99537	1.0204	1	0.99484	1.0332	1.0548		15	1.02489	0.00850914	0.0329558		1.0455	1.0154	1.0474	1.0274	1.0603	1
4	1.0553	1.0165	1.0368	1.0013	1.0207	1.0729	1.088	1.0199	1	1.0833	1.0185	1.0054	1.0137	1.0198	1.0176	1.1815		16	1.0407	0.0117628	0.0470513		1.0288	1	1.0231	1	1.0238	1.0401	1.062	1.0093	1.0019	1	1.0587	1.0297	1	1.0138	1		15	1.01941	0.00549314	0.0212748		1.0486	1.0114	1.0507	1.0132	1.0542	1.1229
5	1.0262	1.0367	1.0432	1.011	1.0229	1.071	1.0418	1.0292	1.0263	1.1195	1.0302	1.0112	1.026	1.0229	1.0152	1.1955		16	1.04555	0.0120156	0.0480626		1.0274	1.0135	0.99697	1.0145	1.0289	1.0587	1.0689	1.0005	1.0073	1.0833	1.0724	1.0314	1.0245	1	1.074		15	1.03348	0.00776396	0.0300697		1.0099	1	1.0464	1	1	1.1045
6	1.0238	1.0361	1.0436	1.0177	1.0248	1.0127	1	1.0361	1.0266	1.1797	1.0346	1.015	1.0349	1.0245	1.0131	1.1716		16	1.04343	0.0132051	0.0528204		1.0411	1.0218	1	1.0244	1.0084	1	1.0832	1	1.0067	1	1.0137	1.0416	1.0169	1.0007	1.0398		15	1.01989	0.00603707	0.0233815		1.014	1.0058	1.0657	1.0047	1.0804	1.1336
7	1.0269	1.0359	1	1.0187	1.0138	1.0008	0.99717	1.0254	1.0304	1.1562	1.0418	1.0244	1	1.0307	1.0012	1.0556		16	1.02869	0.00951775	0.038071		1	1.0251	1.0231	1.0119	1.0039	1.0444	1	1.0129	1	1.0159	1	0.99973	1.0227	1.0144	1		15	1.0116	0.00339092	0.013133		1.0367	1.0151	1.0391	1.018	1.0115	1.0568
8	1	1.0316	1.0047	1.0089	1.0145	1	0.99457	1.035	1.0099	1.124	1.0457	1.0289	1.0102	1.0335	1	1.0692		16	1.02567	0.00827562	0.0331025		0.99907	1.0185	1.0044	1.0101	1.0095	1.08	1.0297	1.019	1.0252	1.0928	1.0347	1	1.0263	1	1.0402		15	1.02596	0.00718599	0.0278312		1.0816	1.0176	1.0402	1.0199	1.002	1.0642
9	1.0361	1.031	1.074	1.0237	1.014	1.002	1.0327	1.0414	1.0097	1.105	1.0498	1	1.0599	1.0108	1.0329	1.0414		16	1.03527	0.00691499	0.0276599		1.037	1.0023	1	1.0197	1.036	1	1.0449	1.0245	1.0286	1.0961	1.0068	1.07	1.0212	1.0137	1.0614		15	1.03081	0.00718438	0.027825		1.0015	1.022	1.035	1.0261	1	1
10	1.0385	1.0239	1.1435	1.025	1.0072	1.0108	1.0288	1.0271	1.0309	1.0896	1.0386	1.028	1.051	1.0192	1.0248	1.0468		16	1.03961	0.0084005	0.033602		1.0178	1.0035	1.008	1.0173	1.0583	1.0807	1.0936	1.0348	1.0234	1.1328	0.99221	1.0509	1.0273	1.0097	1.0481		15	1.03989	0.00992608	0.0384435		1.0045	1.0265	1.0391	1.0217	1.049	1.0516
11	1.006	1.0121	1.1477	1.0142	1.0078	1.0113	1.0167	1.0296	1.0123	1	1	1.0285	1.0593	1.022	1.0264	1.0606		16	1.02841	0.00912086	0.0364834		1.0177	1.0041	1.0056	0.99765	1.0646	1.0131	1.0794	1.0269	1.0212	1	1	1.0506	1.024	1	0.99968		15	1.0203	0.00659836	0.0255553		1	1.0183	1.0143	1.0377	1.1136	1.0901
12	1.0617	1.0117	1.1617	1	1	0.99465	1.0351	1.0357	1.0119	1.0577	1.0014	0.99668	1.0179	1.0094	1.0123	1.0473		16	1.02845	0.0104004	0.0416017		1.0191	1.0025	1.0354	1.0071	1.0312	1	1.095	1.0391	1.0055	1.1835	1.0866	1	1.0363	1.015	1.0158		15	1.03814	0.0127944	0.0495526		1.006	1.0234	1.005	1.0436	1.1323	1.0903
13	1.0623	1.0495	1.0838	1.002	1.015	1.0198	1.0313	1.0203	1.0154	1.0565	1.0362	1.0388	1.0438	1.0031	1.0326	0.99464		16	1.03156	0.00601735	0.0240694		1.0233	1.0027	1.0341	1.0436	1.0163	1.0419	1.0878	1.0426	1	1.1351	1.1151	1.025	1.0424	1.0157	1		15	1.04171	0.010519	0.04074		1.013	1.011	1.0754	1.0218	1	1.0643
14	1	1.0354	1.0878	1.0066	1.0167	1.0213	1.1126	1.0419	1.0004	1.0573	1.0644	1.0363	1.0506	1.0462	1.0413	1.0075		16	1.03914	0.00786925	0.031477		1.0241	1	1.0071	0.99617	1.0225	1.0649	1.0827	1	0.98958	1.1404	1.0661	1.029	1.0353	1	1.0302		15	1.03254	0.0105814	0.0409817		1	1.0168	1.0707	1.0153	1.0962	1.0454
15	1.0412	1.0355	1.0353	1.0164	1.0074	1.0305	1.0249	1.0481	1	1.0588	1.0646	1.0027	1.0263	1.0263	0.98926	0.98944		16	1.02479	0.00570227	0.0228091		1.0479	1.0107	1	1.0057	1.0171	1	1.0679	1.0475	0.98878	1	1.0295	1	1.0334	1.0131	1		15	1.01744	0.00590487	0.0228694		1.0481	1.0227	1.0508	1.0198	1	1
16	1.039	1	1.0478	1.019	1.0053	0.99828	1.0224	1.0616	1.0058	1.0676	1.0163	1.0176	0.99203	1.0288	1	0.96814		16	1.0181	0.006563	0.026252		1.0529	1.0108	1.0039	1.0061	0.98356	1.0573	1.0566	1.0418	0.98366	0.99482	1.0167	1.0374	1.0297	1.0145	1.0242		15	1.02093	0.00638105	0.0247137		1.0419	1.0216	1.0642	1.0306	1.0203	1.0149
17	1.0134	1.0145	1.053	1.0099	1.0074	1	1.012	1.0748	1.0171	0.99925	1.0097	1.0141	0.99807	1.0202	1.02	0.97952		16	1.01518	0.00548443	0.0219377		1.0551	1.0048	1.0088	1.0152	0.98936	1	1.0417	1.0224	1.01	1.0686	1	1.0341	1	1	1		15	1.01667	0.0059847	0.0231786		1.0366	0.99141	1.1012	1.0335	1.0188	1.0384
18	1.0028	1.0152	1.0257	1.0175	1	1.0056	1.0351	1.0815	1.0168	0.98718	1.0118	1.0065	1.0317	1.0311	1.0644	1.0487		16	1.02385	0.00616788	0.0246715		0.99896	1.0145	1.0072	1.0252	1.0063	1.0607	1.0559	1.0208	1.0065	0.99329	1.0296	1.027	1.0341	1.0153	1.0021		15	1.01983	0.00505925	0.0195944		1.003	0.99691	1.0617	1.0382	1	1.0129
19	1.0303	0.99608	0.99707	1.0202	1.0123	1.0243	1.035	1.0294	1.0109	1.0411	1.0156	1.0029	1	1.0324	0.99971	0.99037		16	1.01485	0.00400746	0.0160298		1.0559	1.0147	1.0177	1.0115	1.0096	0.99377	1.0211	1.0135	1.0067	1.0313	1.1129	1	1.032	1.0084	1.0058		15	1.02232	0.00754927	0.0292382		1.0103	1.0282	1.0761	1.0082	1.0454	1
20	1	0.99462	1.0045	1	1	1.0126	1	1	1	1	1	1	1.0792	1	1.0277	1		16	1.00741	0.00515124	0.020605		1	1	1	1	1	1	1	1	1	1	1	0.99774	1	1	0.99781		15	0.999703	0.000202173	0.000783013		1	1	1.0293	1	1	1.0339
21	1.0371	0.99584	1	1.0338	1.0058	1.0378	1.0148	1.0538	1.019	1.1273	1.0526	1.0238	1.1056	1.0029	1	1.0379		16	1.03425	0.00931756	0.0372702		1.0597	1.003	1.0429	1.0162	1.0151	1.1085	1.0118	0.98372	1.0757	1.042	1.0356	1.0517	1.0193	1.0371	1.0125		15	1.03432	0.00809205	0.0313404		1.0344	1.0256	1	1.0131	1.1216	1.1232
22	1.0351	1.0052	1.0234	1.0761	1.0388	1.0744	1.018	1.0811	1.0537	1.1565	1.0655	1.0325	1.0927	1.051	1.0543	1.0665		16	1.0578	0.00898468	0.0359387		1.0633	1.0338	1.0486	1.027	1.0163	1.1188	1.1078	0.99509	1.0616	1.0882	1.1099	1.0921	1.025	1.0688	1.0348		15	1.05941	0.0097668	0.0378266		1.059	1.0309	1.0861	1.0183	1.1924	1.1976
23	1.0476	1.209	1.0347	1.119	1.0646	1.076	1.1119	1.0895	1.0838	1.1729	1.1086	1.0341	1.1093	1.0338	1.1129	1.0741		16	1.09261	0.0122065	0.0488258		1.0714	1.032	1.0754	1.0292	1.0296	1.077	1.0811	1.0273	1.1021	1.0911	1.1073	1.1231	1.0526	1.1188	1.0396		15	1.07051	0.00874464	0.0338679		1.0651	1.0418	1.1187	1.0536	1.19	1.2674
24	1.069	1.2111	1.3083	1.1355	1.0637	1.0946	1.1318	1.0986	1.0663	1.1592	1.141	1.1287	1.1463	1.0371	1.189	1.1436		16	1.13274	0.0166123	0.0664493		1.0641	1.0476	1.076	1.0836	1.0324	1.0758	1.0938	1.0328	1.0949	1.1738	1.1216	1.119	1.1179	1.1	1.0487		15	1.08547	0.00992185	0.0384272		1.0954	1.0058	1.1741	1.0617	1.1116	1.2354
25	1.0677	1.2009	1.3467	1.1374	1.0861	1.1352	1.1384	1.1146	1.0671	1.171	1.1602	1.2293	1.2225	1.0495	1.2087	1.2466		16	1.16137	0.0197564	0.0790255		1.0676	1.049	1.0764	1.0944	1.07	1.084	1.0901	1.0479	1.0866	1.1536	1.1568	1.1194	1.1061	1.1143	1.0883		15	1.09363	0.00834757	0.03233		1.0773	1.0106	1.5506	1.0935	1.1157	1.3313
26	1.0822	1.2337	1.3659	1.1181	1.1034	1.1366	1.1309	1.1318	1.0669	1.1881	1.1971	1.2325	1.2547	1.0513	1.2504	1.2523		16	1.17474	0.021517	0.0860679		1.05	1.0367	1.0513	1.0595	1.0612	1.0834	1.0593	1.099	1.0634	1.1415	1.1838	1.1446	1.0997	1.1166	1.0936		15	1.08957	0.0108489	0.0420175		1.0808	1.0362	1.5498	1.0612	1.1154	1.3386
27	1.0521	1.2364	1.2779	1.0913	1.1025	1.0941	1.1827	1.141	1.0604	1.2228	1.2067	1.141	1.2993	1.0548	1.3145	1.3648		16	1.17764	0.0251938	0.100775		1.0991	1.0531	1.0805	1.0559	1.0639	1.0632	1.0709	1.0928	1.0927	1.13	1.1772	1.15	1.0919	1.1439	1.0724		15	1.09583	0.00975629	0.0377859		1.1088	1.0608	1.6472	1.069	1.2066	1.3391
28	1.0516	1.1088	1.1573	1.0927	1.1386	1.1056	1.1921	1.1258	1.0612	1.2246	1.2312	1.1895	1.3358	1.0394	1.446	1.5411		16	1.19008	0.0354968	0.141987		1.1017	1.0551	1.077	1.0304	1.0653	1.0702	1.0701	1.1113	1.0828	1.1644	1.1582	1.1498	1.0844	1.1293	1.0715		15	1.09477	0.0103094	0.0399282		1.1529	1.0657	1.5518	1.0741	1.3367	1.3854
29	1.1226	1.2424	1.1767	1.1001	1.1075	1.1066	1.1747	1.0871	1.0813	1.2416	1.2725	1.1936	1.3068	1.0621	1.4589	1.5447		16	1.20495	0.0345189	0.138076		1.0927	1.0641	1.0748	1.0396	1.0616	1.0993	1.05349	1.0791	1.0562	1.1946	1.1171	1.1644	1.0791	1.1328	1.0765		15	1.09236	0.011169	0.0432575		1.1541	1.0706	1.5428	1.1766	1.3382	1.4074
30	1.054	1.2457	1.0952	1.1166	1.1068	1.1126	1.1192	1.0954	1.1117	1.2046	1.2712	1.1049	1.3273	1.0658	1.351	1.4893		16	1.17946	0.031026	0.124104		1.0881	1.02755	1.0656	1.0485	1.0636	1.0494	1.064	1.0833	1.096	1.1773	1.1015	1.1259	1.0942	1.1546	1.0961		15	1.08904	0.0103694	0.0401604		1.1179	1.1016	1.4494	1.1846	1.3416	1.4017
31	1.054	1.1794	1.0326	1.1177	1.0912	1.1119	1.1295	1.0754	1.1126	1.2539	1.2912	1.2869	1.3116	1.204	1.3278	1.4297		16	1.18809	0.0290358	0.116143		1.0895	1.02995	1.0603	1.0486	1.0622	1.0546	1.04891	1.1033	1.0401	1.1501	1.0984	1.1246	1.0749	1.1363	1.0616		15	1.07889	0.00945927	0.0366356		1.0974	1.1063	1.4003	1.1236	1.3739	1.3714
32	1.079	1.1026	1.0515	1.0873	1.0814	1.1126	1.0918	1.0854	1.1169	1.2692	1.288	1.2922	1.2643	1.2512	1.3348	1.43		16	1.18364	0.0293619	0.117448		1.0972	1.0361	1.0846	1.0567	1.0922	1.0171	1.1019	1.1436	1.0535	1.1045	1.1179	1.1614	1.076	1.1406	1.0661		15	1.08996	0.0105052	0.0406864		1.0966	1.0759	1.3931	1.1062	1.3776	1.4589
33	1.0939	1.106	1.0139	1.1021	1.0809	1.1157	1.1904	1.093	1.0886	1.326	1.3397	1.3369	1.3068	1.2558	1.3192	1.4291		16	1.19988	0.0319441	0.127776		1.1042	1.0593	1.0588	1.0435	1.0935	1.0681	1.1132	1.1057	1.0249	1.1279	1.1042	1.152	1.0797	1.1451	1.0676		15	1.08985	0.00949185	0.0367618		1.1057	1.0955	1.316	1.113	1.3038	1.4502
34	1.098	1.0714	1.0243	1.1028	1.0626	1.117	1.2018	1.1213	1.0895	1.1841	1.3012	1.2631	1.3245	1.226	1.2962	1.4319		16	1.18223	0.0288724	0.11549		1.1049	1.0622	1.0536	1.0183	1.0396	1.0716	1.05323	1.1265	1.0363	1.1572	1.05	1.1489	1.0787	1.1295	1.0942		15	1.08165	0.0111594	0.0432202		1.077	1.1	1.3107	1.0777	1.3642	1.4275
35	1.0998	1.0878	1.0436	1.0866	1.057	1.1173	1.162	1.0815	1.0768	1.1949	1.2399	1.269	1.311	1.0949	1.2986	1.4297		16	1.16565	0.0282292	0.112917		1.0794	1.0556	1.0286	1.0245	1.0158	1.0429	1.1059	1.1059	1.0505	1.1475	1.1354	1.1193	1.094	1.1342	1.0978		15	1.08249	0.0112452	0.0435525		1.0746	1.0618	1.3286	1.0667	1.37	1.3546
36	1.0942	1.0916	0.9957	1.091	1.0568	1.1208	1.1092	1.0881	1.0263	1.3546	1.2466	1.2124	1.2924	1.099	1.3121	1.4179		16	1.16304	0.0314537	0.125815		1.0587	1.0516	1.0642	1.0467	1.0167	1.141	1.119	1.0755	1.076	0.9982	1.1306	1.141	1.0898	1.1419	1.0732		15	1.08161	0.0117132	0.0453649		1.0848	1.0703	1.4292	1.0724	1.3892	1.3468
37	1.1084	1.247	1.0069	1.0915	1.0594	1.1153	1.1194	1.084	1.0272	1.2941	1.2042	1.0584	1.2769	1.1404	1.2933	1.459		16	1.16159	0.0307531	0.123012		1.0589	1.0548	1.0607	1.0819	1.0404	1.1432	1.0757	1.0807	1.0537	1.0991	1.145	1.1355	1.0975	1.1166	1.0551		15	1.08659	0.0090012	0.0348615		1.1612	1.0745	1.4218	1.109	1.3552	1.2944
38	1.11	1.1477	1.025	1.087	1.0591	1.1153	1.1307	1.0525	1.0448	1.3004	1.1706	1.0636	1.2786	1.1304	1.292	1.4547		16	1.1539	0.0297073	0.118829		1.0472	1.0764	1.0556	1.0865	1.0373	1.0091	1.0115	1.0813	1.0202	1.0092	1.1409	1.1305	1.0787	1.1211	1.0572		15	1.06418	0.0112493	0.0435684		1.1574	1.0545	1.2724	1.1178	1.3623	1.2919
39	1.0754	1.1522	1.0285	1.0783	1.0473	1.0996	1.153	1.0579	1.0234	1.2521	1.1678	1.1936	1.2564	1.1347	1.2575	1.5972		16	1.16093	0.0351727	0.140691		1.0442	1.0347	1.0241	1.0323	1.0379	1.1324	1.0272	1.0443	1	0.9916	1.1429	1.1266	1.072	1.111	1.0806		15	1.06012	0.0124889	0.0483691		1.1809	1.0726	1.2136	1.0945	1.2913	1.3735
40	1.0895	1.0993	1	1.0786	1.0468	1.1025	1.1618	1.04	1.0243	1.2992	1.1465	1.2017	1.245	1.0559	1.2671	1.5049		16	1.14769	0.0327352	0.130941		1.0441	1.0382	1.024	1.0356	1.0869	1.1332	1.0168	1.0629	1.0076	1.0343	1.0879	1.1192	1.0579	1.0901	1.0477		15	1.05909	0.00959032	0.0371431		1.2374	1.0767	1.2154	1.0833	1.2265	1.2624
41	1.0908	1.078	1.0156	1.0822	1.0462	1.102	1.2377	1.072	1.0903	1.2983	1.11561	1.2078	1.257	1.0743	1.2629	1.4988		16	1.15809	0.0315451	0.12618		1.0327	1.0478	1.0324	1.0381	1.0622	1.0615	1.0101	1.0411	1.0281	1.0358	1.0378	1.135	1.0696	1.0943	1.0481		15	1.05164	0.00788996	0.0305577		1.2327	1.0646	1.2123	1.0709	1.2338	1.2693
42	1.0324	1.0825	1.0368	1.0606	1.0408	1.1169	1.2067	1.0761	1.0674	1.1879	1.0745	1.1941	1.2431	1.0786	1.3287	1.6367		16	1.15399	0.0386822	0.154729		1.0652	1.0638	1.0448	1.0495	1.0635	1.0255	1.0276	1.0391	1.0128	1.0706	1.0429	1.15	1.0628	1.0953	1.0995		15	1.06086	0.00889289	0.034442		1.242	1.0607	1.2372	1.0786	1.2386	1.2528
43	1.0888	1.0505	1.0547	1.0608	1.0328	1.1254	1.2127	1.1022	1.0683	1.2779	1.0868	1.1373	1.2417	1.1077	1.2927	1.5415		16	1.15511	0.0330307	0.132123		1.0651	1.0677	1.0453	1.0545	1.0667	1.025	1.0337	1.0216	1.0288	1.0714	1.0601	1.1443	1.0538	1.0718	1.0978		15	1.06051	0.00804166	0.0311452		1.2076	1.0646	1.2753	1.0447	1.2061	1.2651
44	1.0898	1.1226	1.0681	1.0695	1.032	1.1244	1.2539	1.0831	1.0965	1.2688	1.0804	1.1429	1.2307	1.0936	1.2861	1.534		16	1.16102	0.0318205	0.127282		1.0539	1.02315	1.0145	1.0278	1.0709	1.0241	1.0302	1.0231	1.0118	1.0764	1.018	1.1403	1.0592	1.075	1.0595		15	1.04719	0.00892515	0.0345669		1.2027	1.0683	1.2677	1.033	1.2116	1.2423
45	1.0736	1.1276	1.0315	1.0984	1.0385	1.1084	1.2247	1.0859	1.0182	1.209	1.0976	1.0707	1.2509	1.098	1.2733	1.4392		16	1.14034	0.0279146	0.111658		1.028	1.0431	1.0236	1.0385	1.0405	1.0958	1.0546	1.0312	1	1.0256	1.0234	1.1303	1.0395	1.0825	1.0492		15	1.04705	0.00851084	0.0329623		1.1726	1.087	1.2935	1.0395	1.1442	1.1762
46	1.0689	1.1404	1.0609	1.0987	1.0227	1.1284	1.2263	1.0528	1.019	1.1768	1.0999	1.1332	1.2132	1.0677	1.2623	1.4439		16	1.13844	0.0271931	0.108773		1.0283	1.0472	1.0136	1.0248	1.0528	1.0944	1.0282	1.0318	1.0234	1.0282	1.0154	1.1296	1.0509	1.0601	1.0464		15	1.04501	0.00807179	0.0312619		1.1636	1.091	1.2566	1.0237	1.1	1.229
47	1.0694	1.0676	1.0716	1.0943	1.0218	1.1269	1.1132	1.0519	1.0112	1.1601	1.1182	1.1384	1.2028	1.0808	1.2543	1.4363		16	1.12617	0.0260077	0.104031		1.0409	1.0249	1.0176	1.029	1.0563	1.1207	1.0747	1.0388	1.0135	1.0682	1.0254	1.1023	1.0555	1.0622	1.0701		15	1.05334	0.00798719	0.0309343		1.159	1.0391	1.2494	1.0418	1.1544	1.2112
48	1.0766	1.0726	1.0336	1.0586	1.0206	1.1075	1.1062	1.0532	1.0498	1.2312	1.08	1.1336	1.2137	1.0851	1.259	1.3902		16	1.12322	0.0251076	0.10043		1.0398	1.0349	1.0341	1.0233	1.04775	1.1361	1.0361	1.0427	1.0044	1.0437	1.0029	1.1143	1.0561	1.0455	1.0674		15	1.0486	0.00919768	0.0356225		1.141	1.0401	1.2566	1.0489	1.1131	1.1433
49	1.0783	1.1867	1.0386	1.0589	1.0218	1.0774	1.1026	1.0779	1.0506	1.1705	1.07054	1.1881	1.1796	1.0783	1.2229	1.3881		16	1.12443	0.0234498	0.0937991		1.0407	1.0392	1.0311	1.0179	1.0524	1.1339	1.0667	1.0139	1.0146	1.0648	1.009	1.115	1.0538	1.0236	1.0644		15	1.0494	0.00938829	0.0363607		1.1095	1.044	1.1165	1.0421	1.1361	1.165
50	1.0421	1.0686	1.0468	1.0835	1.0385	1.0754	1.1028	1.0401	1.0436	1.1457	1.06159	1.1928	1.1986	1.0933	1.2346	1.3805		16	1.11553	0.0235837	0.0943348		1.0593	1.029	1.0228	1.0292	1.03202	1.0334	1.0117	1.0293	1.0054	1.0424	1.0737	1.1011	1.0457	1.0249	1.0382		15	1.03854	0.00626108	0.0242491		1.1057	1.0314	1.0913	1.0293	1.1288	1.1383
51	1.0651	1.0738	1.0734	1.0721	1.0199	1.0677	1.1189	1.04	1.0437	1.1117	1.0801	1.2021	1.1576	1.0977	1.197	1.2194		16	1.10251	0.0152509	0.0610035		1.0704	1.0107	1.0259	1.018	1.0833	1.0933	1.0375	1.0243	1.0081	1	1.0733	1.085	1.0403	1.0385	1.0514		15	1.044	0.00789146	0.0305635		1.1154	1.0254	1.0905	1.0313	1.0788	1.1825
52	1.0669	1.1174	1	1.0726	1.0207	1.0772	1.1191	1.0493	1.0489	1.1285	1.06324	1.172	1.1758	1.0971	1.1886	1.2492		16	1.10291	0.0167805	0.0671222		1.0722	1.015	1.0208	1.0186	1.0918	1.0906	1.0691	1.0038	1.0175	1.026	1.0425	1.06754	1.032	1.0213	1.0491		15	1.04252	0.00748245	0.0289794		1.1103	1.0294	1.0828	1.0166	1.1253	1.1168
53	1.0871	1.1023	1.0062	1.0775	1.0232	1.0747	1.1191	1.0787	1.0458	1.1885	1.0839	1.1756	1.151	1.094	1.2153	1.2425		16	1.11034	0.0168455	0.0673821		1.0522	1.0165	1.025	1.0174	1.092	1.0683	1.0116	1.00275	1.0254	1.0908	1	1.0723	1.0497	1.0224	1.0422		15	1.03924	0.00785975	0.0304407		1.1076	1.0118	1.0915	1.0246	1.154	1.1465
54	1.0484	1.1079	1.0021	1.0524	1.0085	1.0739	1.1709	1.0775	1.046	1.2473	1.049	1.0856	1.1075	1.0982	1.2093	1.2944		16	1.10493	0.021015	0.0840601		1.0454	1.0198	1.0335	1.01	1.1018	1.0596	1.0489	1.00208	1.026	1.045	1.0532	1.044	1.0434	1.0204	1.0106		15	1.03758	0.00643035	0.0249046		1.088	1.0234	1.077	1.0294	1.2278	1.1097
55	1.0499	1.1048	0.99858	1.0329	1.0088	1.0843	1.1574	1.0632	1.0074	1.2785	1.071	1.0963	1.1099	1.0557	1.2006	1.2741		16	1.09959	0.0218246	0.0872984		1.0384	1.0242	1.0142	1.0121	1.0509	1.0302	1.0689	1.0059	0.99945	1.0552	1.031	1.0389	1.0323	1.0154	1.00873		15	1.02839	0.00511088	0.0197944		1.0251	1.0276	1.0989	1.037	1.167	1.1115
56	1.0388	1.1061	1.0034	1.043	1.012	1.0811	1.1132	1.074	1.0186	1.2394	1.0395	1.0984	1.1129	1.0643	1.1577	1.2678		16	1.09189	0.0190296	0.0761182		1.0384	1.0274	1.0098	1.0526	1.051	1.0102	1.0898	1.0017	1	1.0784	0.99679	1.03	1.0499	1.0173	1.025		15	1.03189	0.0072639	0.028133		1.0238	1	1.0943	1.0184	1.1823	1.0951
57	1.0342	1.1118	1.009	1.0344	1.0164	1.0947	1.0915	1.072	1.0189	1.1618	1.0245	1.0946	1.094	1.0684	1.1442	1.1869		16	1.07858	0.0135788	0.0543151		1.0356	1.0412	1	1.0145	1.0645	1	1.0355	1	1.0019	1.0729	1.0548	1.0363	1.0524	1.0064	1.02907		15	1.02967	0.00642179	0.0248715		1.065	1.0327	1.0465	0.99885	1.244	1.1427
58	1.0355	1.094	1.013	1.0352	1.0163	1.0694	1.0802	1.1015	1.0062	1.0946	1.0069	1.1221	1.0906	1.0728	1.1363	1.1841		16	1.07242	0.0128016	0.0512063		1.0399	1.046	1.0124	1.016	1.0498	1.099	1.0555	1.0107	1.0151	1.034	1.0007	1.0323	1.0253	0.99888	1.02919		15	1.03098	0.00658787	0.0255147		1.0656	1.0349	1.0677	1.0066	1.2466	1.1517
59	1.0302	1.0703	1.0166	1.02	1.0173	1.0657	1.0635	1.0806	1.0313	1.066	1	1.1227	1.0809	1.0565	1.1356	1.179		16	1.06476	0.0120974	0.0483898		1.0425	1.0144	1.0027	1.00298	1.0498	1.0964	1.075	1.023	1	1.0457	1	1.0109	1.0371	1.0047	1		15	1.02701	0.00775145	0.0300213		1.0747	1.0458	1.0646	1.0147	1.2501	1.1647
60	1.0308	1.0759	1.0217	1.0408	1.0196	1.0472	1.0301	1.0783	1.0318	1	0.98754	1.0604	1.0777	1.0604	1.1435	1.1372		16	1.05268	0.0108014	0.0432056		1.0281	1.0185	1.0135	1.0048	1.0594	1.0206	1.0722	0.99483	0.99421	1.0458	1.0563	1	1.0382	1.0102	0.99919		15	1.02372	0.0065295	0.0252887		1.0341	1.0505	1.0402	1.0226	1.1311	1.0395
61	1.0505	1.0232	1.0228	1.0418	1.0172	1.0503	1.0401	1.0762	1.021	0.98324	1.0639	1.0011	1.0806	1.065	1.1361	1.1109		16	1.049	0.00990276	0.039611		1.0322	1.024		1.00813	1.065	1.0397	1.055	1	1.0131	1.0426	1.0211	1.0026	1.0465	1	1.0461		14	1.02829	0.00575507	0.0215335		1.0371	1.0416	1.0258	0.98902	1.0469	1.0536
62	1.0104	1	1.0255	1.0331	1.0135	1.0461	1.0435	1.0948	1.0273	1.041	1.0519	1	1.0946	1.0731	1.1165	1.107		16	1.04864	0.00949018	0.0379607		1.0318	1	1.0146	1.0371	1.0649	1.0404	1.0703	1.0306	1.0267	1	1.0256	0.9947	1.046	1.0136	1.0612		15	1.0305	0.00609934	0.0236227		1.0418	1.0134	1.0245	1.001	1.0439	1
63	1.0113	1.0052	1.0386	1.045	1.0125	1.0354	1.0312	1.0926	1.0279	1.0641	1.0439	1.0196	1.0819	1.0768	1.1135	1.053		16	1.04703	0.00783474	0.031339		1.0294	1.0084	1.0073	1.002	1.0296	1.0135	1.0248	0.99961	1.0348	1.193	1.0566	0.99625	1.0085	1.0332	1.0616		15	1.03324	0.0124865	0.04836		1.0106	1.0182	1.0396	1.0068	1.0127	1.0702
64	1.0172	1.0029	1.057	1.045	1.0168	1.0394	1.0181	1.0622	1.011	1.0439	1.0723	1.0091	1.0784	1.0385	1.1097	1.0888		16	1.04439	0.00790123	0.0316049		1.0117	1.0147	1.0118	1.01	1.0141	1	1.0378	1.0046	1.0339	1.1642	1	1.0286	1	1	1.0412		15	1.02484	0.0106037	0.0410678		0.99152	1.013	1.0114	1.0369	1.0039	1.0956
65	1.033	1.0227	1.0589	1.02	1.0067	1.0346	1	1.0519	1.0247	1	1.0469	1.0079	1.0943	1.042	1.094	1.0862		16	1.03899	0.00787501	0.0315001		1.0031	1.0117	1	1.0217	1.0139	1.0071	1.0349	1.0501	1.034	1.1244	1.0032	0.99366	1.0387	1.0119	1.0159		15	1.02428	0.00825696	0.0319791		1	1.0114	1.0134	1.0071	1.0308	1.0592
66	1	1.028	1	1.0229	1.0196	1.0231	1.0764	1.0427	1.0254	1.0706	1.0415	0.97101	1.0701	1.0454	1.0826	1.1213		16	1.04004	0.00934109	0.0373643		1	1.0145	1.0319	1.007	1.0814	1.094	1.0257	1.0011	1	1.1765	1.043	0.99697	1.0012	0.99956	1.0168		15	1.03264	0.0128568	0.0497941		1.0054	1.0163	1.0078	1.0115	1.0355	1.0993
67	0.99996	0.99999	1.0626	1.0207	1.0321	1.0052	1.0746	1.0505	1.0275	1.0343	1	0.98789	1.0517	0.99803	1.0696	1.0608		16	1.02972	0.00727083	0.0290833		1.0002	1.0204	1.0218	1.021	1.0313	1.0151	1	1	0.99794	1.0676	1.0179	0.997	1	0.99772	1.0297		15	1.01451	0.00496293	0.0192214		1.0056	1.0147	1.0086	1	1.0258	1
68	1.0219	1.0085	1.0639	1.0485	1.0322	1	1.0094	1.0085	1.0275	1.0798	1.0555	0.98813	1.0264	1	1.063	1.0598		16	1.03081	0.00694616	0.0277846		1	1.0135	1.0224	0.98594	1.031	1.0281	1.0399	1.0509	1.0294	1.0367	1.0207	1.033	1.0146	1	1.0895		15	1.02638	0.00629886	0.0243954		1.0141	1.0092	1	1.0133	1.0199	1.1076
69	1.0396	1.0137	1.0547	1.0235	1.0364	1.0025	1.024	1.0158	1.0282	1.0767	1.0507	1.0088	1.0368	1.0565	1.049	1.0409		16	1.03486	0.00498209	0.0199284		1.0237	1.0135	1.0531	0.99719	1.0339	0.99909	1.0595	1.0634	1.0335	1.0132	1.0234	1.0361	1.0009	1.0139	1.0902		15	1.03031	0.00689459	0.0267026		1.0081	1.0142	1.016	1.0166	1.0242	0.91363
70	1.0394	1.0045	1.0352	1.0201	1.0608	1.0233	1.016	1.024	1.0417	1.0374	1.0202	1.0488	1.0334	1	1.0273	0.9994		16	1.02697	0.00430044	0.0172018		1.0381	1.0173	1.0468	1.0149	1.0125	0.98518	1.0176	1.0545	1.03	1.0767	1	1	1.0003	1.0324	1.0544		15	1.02538	0.00652832	0.0252841		1.0091	1.0336	1.0189	1.0176	1.0279	0.97695
71	1.0802	1.0544	1.0362	1.0022	1.0613	1.0175	1.0194	1.0067	1.0206	1.06	0.98798	1.0464	1.0177	0.99953	1.0221	1		16	1.02701	0.00665841	0.0266336		1.0422	1.0238	1	0.99448	1.0122	1	1.0386	1.0218	1	1.0332	1.0073	1.0115	1.0221	1.0259	1.0201		15	1.01688	0.00382315	0.014807		1.1151	1.0098	1.0151	1.0246	1.0269	1.1393
72	1.0015	1.0598	1.0269	1.0289	1.0294	1.0331	1.0246	1.0091	1.0213	1.082	0.98523	1.0384	1.0175	1.0402	1	1.0614		16	1.02871	0.00617832	0.0247133		1.065	1.0124	1.0249	0.99793	1.0335	1.0924	1.0542	1.0094	1.0172	1	1.1135	1.0125	1.072	1.0282	1.0198		15	1.03686	0.00900068	0.0348595		1.0854	1.0149	0.9971	1.027	1.0306	1.0252
73	1.0014	1.0053	1.0371	1.0256	0.99913	1.0442	1.016	1.0175	1	1.0523	1.0608	1.0243	1.0267	1.0466	1.0141	1.0676		16	1.02741	0.0054883	0.0219532		1.0224	1.0126	1.039	1.0169	1	1.1065	1.0737	1.0009	1.0138	1.1596	1.0523	1.0205	1.0721	1.0426	1		15	1.04219	0.0116228	0.0450151		1.0864	1.0208	1	1.0176	1.027	1
74	1.0115	1	1.0383	1	1	1.0381	1	1.0128	1.0299	1	1.0329	1.0221	1.0207	1.0445	1.0103	1.0698		16	1.02068	0.00509201	0.0203681		1.0273	1	0.98579	1.0467	0.99962	1.1136	1	1	1.0063	1.0296	1.0626	1.0149	1.0166	1.0335	1.019		15	1.0237	0.00828734	0.0320967		1.0493	1.0144	1.0135	1.0314	1	1.0938
75	1.0052	1.0052	1.0335	0.9979	1.0166	1.0228	1.0774	0.99996	1.0305	1.0103	1.0335	1.0491	1.0016	1.0332	1.0336	1.0287		16	1.02369	0.00524934	0.0209974		1	1.0023	0.98352	1.0437	1.0475	1.0401	1.0322	1.0719	1.0268	1	1.0315	1.0149	1.0417	1	1.0171		15	1.02355	0.00613478	0.0237599		1.0443	1.0195	1.0209	1.033	1.0026	1.0429
76	1.0058	1.0179	1	0.99597	1.0293	1.0384	1.0719	1.0086	1.0547	0.99777	1.0556	1	1.0096	1.0479	1.0171	1.0543		16	1.0253	0.00626476	0.025059		1.0415	0.99771	1.0037	1.0615	1.0589	1	1.0504	1.0689	1.0265	1.0569	0.99476		1.0427	1.0104	1.0354		14	1.03209	0.00703779	0.026333		1.0444	1.0121	1.0223	1.0547	1.0608	1.0332
77	1	1.0191	1.0016	1.0214	1.0306	1.0325	1.0234	1.0169	1	1.0046	1	0.99954	1.0068	1.0448	1.0145	1.0569		16	1.01704	0.0043435	0.017374		1.0438	0.99832	1	1.056	1.0579	0.97666	1.0073	1.044	1.0218	1.0905	1	1.0001	1	1.0041	1.0166		15	1.02114	0.00792793	0.0307047		1.0422	1.0038	1.0155	1.0406	1.0952	1.0851
78	1.0415	1.0244	1.0114	1.0149	1.0204	1.042	1.0646	1.0275	0.99917	0.98828	1.0056	1.0439	1.0048	1.0624	1.0123	1.0312		16	1.02465	0.00547639	0.0219056		1	1.016	1.0471	1	1.0527	1.0109	1.0404	1.0163	1	1.0326	1.0768	1.0074	1.0065	1.013	1.0136		15	1.02222	0.00588558	0.0227947		1.0494	1.0089	1.0027	1.0418	1.0973	1.0426
79	1.043	1.0042	1.0147	1.0143	1.0191	1.0431	1.0607	1.0365	1.0136	0.98554	1.0091	1.0816	1	1.0612	1.0124	1		16	1.02494	0.0066486	0.0265944		1.0121	1.0072	1.0582	1.0453	1.0337	1.0255	1	1.0183	1.006	1.0367	1.053	1.0199	1.0081	1.0118	1.0435		15	1.02529	0.00480683	0.0186168		1.0476	1.0117	1.0026	1.0103	1.117	0.96293
80	1.0524	1.0313	1.017	1.0192	1.0205	1.0377	1.0792	1.0203	1.0147	0.98654	1.0168	1.0825	1.0071	1.0576	1.0108	1.0019		16	1.02847	0.00674343	0.0269737		1.0112	1.0064	1	1.0735	1.0313	1	1.0769	1.0169	1.0165	1	1.0507	1.0232	1.0415	1.0082	1.1033		15	1.03064	0.00831143	0.03219		1	0.99763	1.0184	1.0192	1.0836	1
81	1.0274	1.0367	1.0275	1.0018	1.0092	1.0256	1	1.0232	1.013	1.0202	1.0259	1.1051	1.0374	1.0383	0.99852	1.0106		16	1.02503	0.00625447	0.0250179		1.0514	1.0117	1.0069	1.08	1.0151	1.0043	1.0336	1	1.031	1.0545	1	1.0203	1.1001	1.0409	1.0996		15	1.03663	0.00884672	0.0342632		1.0345	1.0026	1.0016	1.0202	1.0854	1.0298
82	1.0288	1.0075	1.0316	1.0024	1.0013	1.0283	0.99539	1.0218	1.0172	1.0206	1.0532	1.0459	1.0334	1.0356	1.0188	1.0203		16	1.02263	0.00397935	0.0159174		1.0528	1	1.0163	1.0936	1.0045	0.99179	1.0215	1.0048	1.0392	1.0447	1.1019	1.0401	1.0995	1.0225	1.0434		15	1.03844	0.00926851	0.0358968		1.0304	1.0053	1	1.0319	1.0942	1.0739
83	1.0697	1.0315	1.0347	1.0104	1.0026	1.0237	0.99563	1.0158	1.0232	1.0155	1.0526	1.0467	1.0399	1.0323	1.0179	1.0215		16	1.0271	0.00473977	0.0189591		1.0517	1.0218	1.0417	1.0199	1	0.99103	1.0123	1.0176	1.0115	1.0577	1.0965	1.0429	1.0327	1.0209	1.0637		15	1.03213	0.00707738	0.0274106		1.0533	1.0038	1.0429	1.0109	1.0244	1.0434
84	1.0001	1.0368	1.0369	1.0019	1.0149	1.0304	1.0114	1.036	1.022	1.0028	1.0617	1.0637	1.029	1.0221	1.0682	1.0595		16	1.03109	0.00566642	0.0226657		1.0076	1.0498	1.0405	1.0231	1.0309	1	1.0761	1.0436	1	1.0225	1.0563	1.0347	1.0058	1	1.0602		15	1.03007	0.00629825	0.024393		1.0495	1.0087	1.0978	1.0119	1.0263	1.0807
85	1	1.0488	0.99612	1.0038	0.999	1.0123	1.0056	1.0357	1.0333	1	1.0315	1.0973	1.06	1.0354	1.0122	1.0649		16	1.02725	0.0072958	0.0291832		1	1.0335	1.0501	1.0374	1.0202	1.1134	1.0303	1.049	1.001	1.0889	1.1148	1	1	1.0187	1.0374		15	1.03965	0.00996937	0.0386112		1.0438	1.0327	1.0941	1.0186	1	1.0371
86	1.0329	1.0172	1	1.0058	1	1.0088	1.0036	1	1.0267	1.0089	1.0222	1.0966	1.0688	1.0327	1.0118	1.0655		16	1.02509	0.00715188	0.0286075		1.0021	1.0278	1	1.0489	1.0146	1.1283	1.0436	1.0415	1.01	1.0627	1.1106	0.99884	1.0384	1.0182	1		15	1.03637	0.0101643	0.039366		1.0308	1.0021	1.0661	1.0282	1.0421	1.0465
87	1.0179	1.0224	1.0301	1.0039	1.0412	1.015	1.0434	1.0305	1.0275	1.0717	1.0264	1.0895	1	1	1.0124	1.0664		16	1.03114	0.00649608	0.0259843		1.0465	1.0248	1.0106	1.0522	1.0403	0.99913	1.0416	1.0176	1.0264	1	1.0595	1.0199	1.0455	1	0.99783		15	1.02546	0.00546273	0.0211571		1.0552	1.0069	1.0708	1.0295	1.0446	1
88	1.026	1.0308	1.0227	1.0326	1.0153	1.0092	1.0027	1.0394	1	1.0128	1.0526	1.047	1.0905	1.0408	1.0364	1.0409		16	1.03123	0.00557789	0.0223115		1.0159	1	1.0172	1	1.0747	1	1.0245	1.0201	1.0215	1.0117	1	1.0138	1.0329	1.0153	1.0408		15	1.01923	0.00505152	0.0195645		1.0487	1	1.0649	1.0314	1.006	1.0703
89	1.0135	1.0347	1.0261	1.0173	1.015	1.0091	1.0304	1.0244	1.0249	1.0213	1.0478	1.0372	1.1107	1.0404	1.036	1.0413		16	1.03313	0.00586729	0.0234691		1.0196	1.0114	1	1.0285	1.0722	1.0109	1.0305	1	1.019	1.0092	1.0007	1.0076	1.0125	1.0127	1.0183		15	1.01687	0.00461568	0.0178765		1	1.0278	1.0199	1.0115	1.0276	0.93645
90	1.0309	1.0399	1.0295	1.0193	1	1.0229	0.99738	1.0277	1.0301	1.0643	1.0382	1.0141	1.0722	1.037	1	1.0174		16	1.02755	0.00521329	0.0208532		1	1.0215	1.0266	1.0342	1	1.0782	1.0527	1.0261	1	1.0807	1.0102	1.0062	1.0156	1.0081	1.0168		15	1.02513	0.00679255	0.0263074		1.0144	1.0202	1.0431	1.0244	1.037	0.99147
91	1.0266	1.0374	0.99876	1.0219	1.0028	1.0168	0.99859	1.0225	1.039	1.057	1.0266	1.0079	1.0326	1.0542	1.0093	0.99126		16	1.02145	0.00488491	0.0195396		1.0444	0.9912	1.0261	0.99403	1.0324	1.0433	1	1.0233	0.99589	1.0419	1.0308	1.0106	1.0224	1.0319	1.0167		15	1.02033	0.00471398	0.0182572		1.0239	1.024	1.0622	1.0277	1.0401	0.96
92	1.0467	1.0386	1	1	1.0022	1.0174	1.0038	0.99696	1.0156	1	1	1	1.0509	1.0537	1.0085	0.99182		16	1.01414	0.00526855	0.0210742		1.0458	1.0378	1	0.97832	1.0362	1.0494	1.0178	1	0.99845	1	1.0372	1	1	1.0286	1.0361		15	1.01771	0.00571805	0.0221459		1.0202	1.0103	1.0523	1.0218	1.0342	0.93878
93	1	1.0436	1.003	1.0089	1.0003	1.0278	1	1	1.0198	1.0309	0.99307	1.0271	1.0696	1.0296	1.0188	1.0054		16	1.01737	0.00506975	0.020279		1.0347	1.0233	1.0254	0.98604	1.0247	1.0219	1.0428	1.0507	0.9972	1.0741	1	1.0137	1.0272	1.0335	1.0344		15	1.02598	0.00564402	0.0218592		1.0168	1.017	1.0722	1.0403	1.0169	0.92568
94	0.99799	1.0321	1.0171	1.009	1.0144	1.0124	1.0061	1.0029	1.0205	1.0242	1.0535	1.0087	0.98628	1.0274	1.0083	1.0023		16	1.01395	0.00390449	0.015618		0.99957	1	1.0389	1.0034	1.0468	1	1.0546	1.0443	0.99552	1.0653	1.0769	1.0108	1.0178	1	1.031		15	1.02566	0.00702888	0.0272227		1.0232	1.0202	1.0052	1.0441	1.0195	0.91919
95	1.0157	1	1.0156	1.0069	1.0498	1	1.0374	1.0238	1	1.063	1	1.0851	1.0148	1.0196	1.033	1.0568		16	1.02634	0.00645764	0.0258305		1	1.0171	1.044	0.98839	1.0533	1.0079	1.0302	1.0206	1.0005	0.98467	1.0877	1	1.0387	0.99821	1.0581		15	1.02196	0.00761379	0.0294881		1.0206	1.0229	1	1.0272	1.0529	0.91823
96	1.0322	1.0205	1.0203	1	1.0503	0.99786	1.0471	1.0339	1.0048	1.0245	1.0285	1.0813	1.0281	1.0181	1.0328	1.0572		16	1.02984	0.00541356	0.0216542		1.0139	1.0259	1	0.9979	0.99176	1.0774	1.0421	1.0518	1.0237	1	1.0231	1.0236	1.0234	1.0154	1.0555		15	1.02436	0.00617055	0.0238984		1.0443	1.0127	1.0475	1.0351	1.0938	0.91324
97	1.004	1.0258	1.0147	1.0114	1.067	1.0203	1	1.0361	1.0087	1	1.025	1.046	1.0336	1.0276	1.0258	1.0217		16	1.02298	0.0043902	0.0175608		1.0119	1.0128	1.016	0.99638	1	1.0796	1	1.0434	1.0237	1.0072	1.0457	1.005	1.0171	1.0173	1.0271		15	1.02021	0.00565666	0.0219081		1.0317	1.0173	1.0206	1.037	1.097	0.93982
98	1	1.0239	1.0013	1.0155	1.033	1.0405	0.99531	1.0568	1.0348	0.99148	1.0792	1	1.0168	1.0247	1.0232	1		16	1.02103	0.0060211	0.0240844		1.0129	1	1.0267	0.99898	1.0022	1.0906	1.01136	1	1.0122	1.0454	1.0486	1.0012	1.0469	1.0169	1.0377		15	1.02344	0.00671144	0.0259933		1.0255	1.0256	1.0125	1	1.1018	1.2108
99	1.0396	1.027	1.0057	1.0098	1.0331	1.0395	1.0371	1.0599	1.0325	1.0086	0.99409	0.99256	1.0339	1.0239	1.023	1.0003		16	1.02253	0.00473955	0.0189582		1.0294	1.0177	0.99226	1.0097	1.0135	1.1155	1.02544	1.0454	1.0255	1.0336	1	0.99816	1.0111	1.0069	1.0332		15	1.02382	0.0075921	0.0294041		1.0329	1.0168	1	1.0267	1.0319	1.0893
100	1.031	1.0322	1.0208	1.0285	1.0129	1.0235	1.0051	1.0629	1.038	1.0205	0.98591	1.1151	1.0223	1.0107	1.0362	1.0216		16	1.0292	0.00707123	0.0282849		1.0151	1.0081	1	1.0295	1.0331	0.99191	1.07395	1.0365	1.0263	1	1.0258	1.0068	1.0075	1.0111	1.0243		15	1.01933	0.00520722	0.0201675		1.005	1.021	1.0304	1.0294	1.0351	1
PA14+fasted
Time	WT																	n=	Average	SE	STDEV		unc-13																n=	Average	SE	STDEV		unc-31
1	1	1.0113	1.0636	1.0637	1.0356	0.99249	1.0187	1.1155	1.001	1.0435	0.99956	1.1175	1.1196	1.067	1.0854	1.1134		16	1.05299	0.0117192	0.0468768		1.0109	1.0535	1.0398	1.0275	1.0451	1.0512	1.0539	1	1	1.0536	1.0442	1.0508	1	1.0101	1.0253		15	1.03106	0.00558932	0.0216473		0.99888	1.0436	1.0395	1.0119	0.99581	1.0134
2	1.1143	1.0107	1.061	1.0608	1.0487	0.99651	1.1052	1.0587	1.0238	1.0772	0.998	1.0434	1.0586	1.1012	1.0268	1.0515		16	1.05228	0.00895105	0.0358042		1.0972	1.0739	1.0805	1	1	1.0299	1.0504	1.0374	1.0247	1.0557	1.0026	1.0098	1.0078	1.0308	1.0133		15	1.03427	0.00805071	0.0311803		1.0122	1.0447	1.0446	1.0119	1	1.0097
3	1.0988	1	1.0759	1.0756	1.0227	1.058	1.0961	1.0667	1.0875	1.0873	1.0793	1.2242	1.0629	0.98625	1.0626	1.1363		16	1.07626	0.0135749	0.0542996		1	1.0738	1	1.0271	1.0604	1	1.0358	1.0383	1.0316	1.044	1	1.0629	1.0055	1.0455	1		15	1.02833	0.0067376	0.0260946		1	1	1.0195	1	1.0933	1.0105
4	1.046	1.1048	1	1	1.0126	1.0526	1.12	1.0617	1.0786	1.0636	1.1266	1.2444	1.0648	0.97149	1.0687	1.1399		16	1.07224	0.0165864	0.0663457		1.0227	0.99551	1.0048	1.0574	1.053	1.0043	1.03	1.0602	1	1.0942	1.0163	1.0623	1.0234	1.0486	1.0126		15	1.03235	0.00742966	0.0287749		1.0343	1.0028	1	1.0204	1.0575	1.0146
5	1.0188	1.1004	1.0265	1.0273	1.0253	1.0158	1.1555	0.96303	1.107	1.1096	1.1251	1.7578	1.225	1	1.0886	1.0745		16	1.11376	0.0460361	0.184144		1.0885	1.0047	1.0709	1.0418	1.0889	1.0366	1.0268	1.0177	1.0364	1.0975	1.0293	1.0054	0.98632	1.0099	1.0162		15	1.03713	0.00886185	0.0343218		1.0302	1.0052	1.0011	1.0168	1.029	1.0122
6	1.0029	1.0992	1.0266	1.0286	1.0376	1	1.0643	0.97645	1.0333	1.1133	1.0984	1.1466	1.0504	0.99831	1.0979	1.001		16	1.04843	0.0124499	0.0497998		1.0214	1.0785	1.0489	1.0234	1.021	1.011	1.0884	1	1.0202	1.0382	1	1.0393	1.2431	1.0367	1		15	1.04467	0.0157141	0.0608606		1.0348	1.0059	1.0016	1.0309	1	1
7	1.0576	1.0564	1.088	1.0916	1.0017	1.0036	1.0863	1.0429	1.046	1.1076	1.1239	1.1663	1.0537	1.0385	1.1071	1		16	1.06695	0.0116829	0.0467314		1.0268	1.1023	1.0664	1.0066	1.0309	1.0238	1.0826	1.0424	1.0501	1.0365	1.0814	1.0226	1	1.0816	1.0032		15	1.04381	0.00834708	0.0323281		1.0051	1	1.0121	1.0137	1.1013	1.0294
8	1.0557	1.0498	1.1025	1.1075	1.0118	1.1325	1.0854	0.98361	1.0722	1.0914	1.1224	1	1	1.064	1.0448	1.0728		16	1.06228	0.0113287	0.045315		1	1.0126	1.0712	1	1.0163	1.047	1.0588	1.04	1	1.0339	1.085	1.0313	1.0027	1.0015	1.0446		15	1.02966	0.00721018	0.0279249		1.001	0.99788	1.0118	1.0097	1.2199	1.0264
9	1.0404	1.0313	1.0939	1.0999	1.0034	1.0861	1.124	1	1.0476	1.093	1.1428	1.0279	1.0916	1.1328	1.0478	1.0963		16	1.07242	0.0111717	0.0446868		1.0309	1	1.0557	1.0111	1.012	1.0571	1.0418	1.0778	0.98007	1	1.0409	1.0255	1.195	1.0045	1.0452		15	1.0385	0.0130848	0.0506771		0.99349	0.9978	1	1.0242	1	1.0296
10	1	1.061	1.0557	1.0622	0.99483	1.0968	1.14	1.1743	1.0094	1	1.0109	1.0463	1.097	1	1.06	1.1008		16	1.05683	0.013528	0.054112		1.1141	1.0211	1.0474	1.0066	1.0184	1.1001	1.0374	1.0249	0.97865	1.0003	1.0473	1	1.2095	1	1		15	1.04038	0.0154693	0.0599124		1.0106	0.99669	1.0121	1.0271	1.024	1
11	1.0955	1.055	1	1.0062	1	1.1373	1.0902	1.0613	1.0273	1.0096	1.0096	1.1822	1.1333	1.0237	1	1.1037		16	1.05843	0.0146504	0.0586015		0.97745	1.0556	1.031	1.0147	1.0502	1.0434	1.0473	1.023	1.0811	1.0976	1.0484	1.0537	1.1678	1.006	1.0224		15	1.04798	0.0114318	0.0442753		0.99727	1.0423	1.0362	1	1.0491	1.0111
12	1.083	1	0.99443	1	1.0245	1.0652	1	1.0791	1	1.0129	0.99914	1.0625	1.1644	1.0242	1.0061	1.0511		16	1.03541	0.0116011	0.0464043		1.1348	1	1.0499	1	1.007	1.0604	1.0655	1.0206	1.0667	1.1025	1.0239	1.0786	1.0025	1.014	1		15	1.04176	0.0108717	0.0421061		1.0184	1.0101	1.0159	1.0029	1.0298	1.0095
13	1.0206	1.0206	1.0466	1.052	1.0289	1.0748	1.0022	1.2216	1.0607	1.0038	1.0359	1.0811	1.1716	1.1094	1.022	1.1343		16	1.06788	0.0156844	0.0627378		1.1437	1.1927	1.0804	1.0165	1	1.0621	1.0572	1.0348	1.0494	1.046	1.0062	1.0799	1	1.013	1.0062		15	1.05254	0.0142492	0.0551868		1.0104	1.0304	1.0177	1	1.013	1.0184
14	1.0179	1.0177	1.0658	1.0712	1.0289	1	1.094	1.2531	1.0664	1.0176	1.0901	1.0893	1.0839	1.1363	1.0579	1.0825		16	1.07329	0.0150573	0.0602293		1.1231	1.1846	1.0651	1.0219	1.0213	1.0554	1.054	1.0076	1.0333	1.0494	1.0109	1.0567	1.0381	1	1.0272		15	1.04991	0.0123749	0.047928		1.0144	1.0005	1	1.0008	1	1.0231
15	1.0091	1.0138	1.0649	1.0704	1.0108	1.1097	1.0762	1.2747	1.0853	1.0226	1.09	1.1352	1.0629	1.1829	1.1951	1.1324		16	1.096	0.0185485	0.074194		1.0685	1.1524	1.0224	1.0018	1.0497	1.0375	1	1.0109	1	1	1.0075	1.0808	1.0515	1.0481	1.0059		15	1.0358	0.0108626	0.0420706		1	1.0056	1.0079	1.0177	1.0502	1.0369
16	1.1109	1.0195	1.0589	1.0647	0.99273	1.1125	1.0681	1.0737	1.1099	1.0053	1.1466	1.1531	1.07	1.1027	1.2176	1.1258		16	1.0895	0.0145206	0.0580823		1.068	1.0904	1.0673	1	1.0442	1.0378	1.0809	1	1.0108	1.0637	1	1.0832	1.0703	1.0419	1		15	1.0439	0.00876651	0.0339526		1.0053	1.0088	1.0142	1.018	1.0602	1.0292
17	1.1073	1.0185	1.0605	1.0667	0.99134	1.1252	1.0813	0.982	1.1104	1.0837	1.1461	1.1972	1.122	1.1297	1.0277	1.1044		16	1.08463	0.0145572	0.0582289		1.1251	1.0769	1.0448	1.0889	1.0226	1.0369	1.0772	1.012	1.0123	1.0669	1.0252	1	1.035	1.0366	1.0261		15	1.04577	0.00887451	0.0343708		1.025	0.99604	1.001	1.01	1.0357	1.003
18	1.0379	1.0264	1.063	1.0697	0.99546	1.0869	1.0107	1	1	1.0899	1.148	1.1563	1	1.0592	1.0097	1.0875		16	1.05254	0.0129339	0.0517356		1.0014	1.0435	1.0575	1.095	1.0493	1.045	1.0567	1.0144	1	1.083	1.0272	1.0129	1.0494	1.003	1.0566		15	1.03966	0.00754593	0.0292253		1.0115	1.0013	1	1.009	0.95961	1.0031
19	1.049	1.0268	1.0871	1.0945	1	1.0901	1	1.0735	1.0462	1	1.0394	1.1708	1.0061	1.0067	1.0303	1.0343		16	1.04718	0.011652	0.046608		1.0004	1.0837	1.0272	1.0879	1.0449	1.0454	1.0038	1.0324	1.0207	1.0665	1.0387	1.0157	1	1	1.0505		15	1.03452	0.00752272	0.0291354		1.0297	1.0025	1.0072	1.0117	0.98141	1.0182
20	1	1.0264	1.0545	1	1.001	1.0625	0.97406	0.97089	0.9977	1.061	1	1	0.99885	1.031	1	1		16	1.01112	0.00701348	0.0280539		1	1	1	0.99356	1	1	1	1	1	1	1	1	1.0433	1.0106	1		15	1.00316	0.00299091	0.0115837		1	1	1.0003	1	1	1
21	1.1724	1	1.0588	1.0077	0.99861	1	1.0692	1.2979	1.0507	1.0673	1.1138	1.2003	1.0948	1	1.0994	1.0084		16	1.07746	0.0213979	0.0855915		1.0477	1.0775	1.234	1.0055	1.0684	1.1291	1.0549	1.0591	1.0096	1.1062	1.0451	1.042	1.0637	1	1.0316		15	1.06496	0.0150946	0.0584611		1.02	1.0717	1.1	1.0239	1.1353	1.0126
22	1.2963	1.0307	0.99236	1.0119	1.0454	1.0127	1.1888	1.2657	1.0732	1.1483	1.1123	1.2094	1.0996	1.0695	1.1218	1.2078		16	1.11786	0.0234274	0.0937095		1.0896	1.142	1.2074	1.0735	1.0644	1.1309	1.0029	1.0586	1.029	1.1074	1.0503	1.1306	1.138	1.0344	1.0399		15	1.08659	0.0142493	0.0551875		1.0097	1.1269	1.1558	1.0128	1.1573	1.1157
23	1.3024	1.0298	1	1.0289	1.0502	1.113	1.3082	1.4996	1.0824	1.3037	1.1773	1.271	1.1399	1.0941	1.0659	1.2688		16	1.17095	0.035023	0.140092		1.1309	1.1492	1.2596	1.0679	1.0275	1.0614	0.99886	1.2431	1.0862	1.0896	1.0623	1.4273	1.1261	1.059	1.1383		15	1.12848	0.0282704	0.109491		1.029	1.1495	1.247	1.1059	1.2501	1.1212
24	1.3151	1.0176	1.0043	1.0588	1.0912	1.3183	1.3015	1.5299	1.169	1.3116	1.2392	1.9114	1.3816	1.1446	1.077	1.288		16	1.25994	0.0567228	0.226891		1.1237	1.1292	1.412	1.093	1.0768	1.064	1.0886	1.3844	1.0983	1.1232	1.0826	1.4252	1.155	1.0651	1.1113		15	1.16216	0.0334284	0.129468		1.0471	1.1786	1.2158	1.2862	1.3417	1.1323
25	1.3155	1.056	1.0214	1.0628	1.1857	1.3778	1.2949	1.5513	1.6128	1.3739	1.2374	1.9167	1.3866	1.2288	1.0985	1.3552		16	1.31721	0.058273	0.233092		1.1129	1.1666	1.3855	1.2774	1.0731	1.0671	1.1303	1.3795	1.0686	1.1236	1.0861	1.6398	1.1504	1.0954	1.1164		15	1.19151	0.0419045	0.162295		1.0947	1.1837	1.2202	1.2907	1.3593	1.1579
26	1.3224	1.0544	1.0512	1.0697	1.2055	1.5216	1.3816	1.2622	2.1933	1.2348	1.2616	2.5258	1.4405	1.2554	1.2039	1.3524		16	1.39602	0.100714	0.402855		1.0634	1.1973	1.2416	1.272	1.0606	1.0227	1.1254	1.4275	1.1003	1.1213	1.118	1.7917	1.1991	1.0773	1.0935		15	1.19411	0.0503613	0.195049		1.1052	1.2041	1.2357	1.3045	1.3788	1.1943
27	1.3021	1.0758	1.0554	1.1109	1.2984	1.5571	1.4675	1.2876	1.8379	1.2422	1.2533	3.0374	1.4099	1.3242	1.3166	1.6805		16	1.45355	0.117864	0.471456		1.2699	1.0981	1.6021	1.3673	1.1349	1.0711	1.0825	1.2947	1.1126	1.1314	1.1091	1.7873	1.2309	1.0808	1.1496		15	1.23482	0.0540554	0.209356		1.1216	1.1857	1.2646	1.4059	1.4218	1.2328
28	1.2615	1.0662	1.0625	1.1146	1.3206	1.6111	1.4209	1.5229	1.8562	1.2085	1.2515	3.0323	1.4139	1.4715	1.3424	1.9553		16	1.49449	0.120722	0.48289		1.2535	1.168	1.5758	1.1692	1.1311	1.0754	1.0831	1.2589	1.1692	1.131	1.1109	1.6207	1.2327	1.1088	1.1515		15	1.21599	0.0426509	0.165186		1.1458	1.1905	1.2467	1.4108	1.4321	1.2797
29	1.2688	1.0641	1.1038	1.1255	1.3448	1.6207	1.4474	1.3143	1.1541	1.141	1.3242	2.6165	1.3924	1.5012	1.1144	1.996		16	1.40807	0.100285	0.401138		1.2687	1.1441	1.7258	1.165	1.1715	1.0709	1.078	1.2491	1.0925	1.0911	1.1169	1.2845	1.1741	1.1529	1.1322		15	1.19449	0.0416791	0.161422		1.221	1.2204	1.2377	1.4779	1.2428	1.2563
30	1.2602	1.0957	1.1079	1.0835	1.3399	1.6229	1.4692	1.3393	1.1567	1.1479	1.3174	2.4776	1.462	1.6106	1.2555	2.0587		16	1.42531	0.0944923	0.377969		1.2554	1.1026	1.6207	1.0487	1.1124	1.073	1.0887	1.2461	1.1032	1.1223	1.0683	1.2801	1.1989	1.1541	1.1379		15	1.17416	0.0368955	0.142896		1.2356	1.2682	1.252	1.4511	1.2375	1.2625
31	1.2844	1.1237	1.119	1.0867	1.1865	1.6592	1.4357	1.1494	1.162	1.093	1.3155	2.4639	1.4651	1.5053	1.2794	2.2241		16	1.40956	0.100853	0.403413		1.2016	1.1431	1.5972	1.109	1.1087	1.0784	1.096	1.241	1.191	1.1211	1.0686	1.1087	1.2027	1.1179	1.1374		15	1.16816	0.0332577	0.128807		1.231	1.2726	1.2537	1.4556	1.2399	1.2812
32	1.2922	1.121	1.0777	1.0608	1.2062	1.6206	1.432	1.0772	1.2955	1.14	1.262	1.8217	1.6369	1.5332	1.1813	2.1489		16	1.3692	0.0775297	0.310119		1.2015	1.113	1.3079	1.1054	1.1744	1.1081	1.0905	1.2748	1.1686	1.1416	1.1151	1.0667	1.4227	1.0974	1.1164		15	1.16694	0.0253489	0.0981759		1.3074	1.2627	1.2389	1.4139	1.1391	1.1612
33	1.3327	1.1439	1.0814	1.0662	1.1428	1.6528	1.4044	1.0953	1.7442	1.1469	1.3391	1.9085	1.7569	1.4218	1.1763	2.1413		16	1.40966	0.083584	0.334336		1.1688	1.1559	1.1803	1.1386	1.1462	1.0901	1.1146	1.154	1.1763	1.15	1.1076	1.0621	1.2607	1.0966	1.1392		15	1.14273	0.0121409	0.0470216		1.3193	1.2215	1.2279	1.3946	1.1176	1.1644
34	1.3513	1.1675	1.0559	1.069	1.1443	1.6688	1.3241	1.1699	1.7395	1.1765	1.3372	1.8919	1.7594	1.4497	1.1979	2.3518		16	1.42842	0.0903083	0.361233		1.1532	1.0994	1.1653	1.1848	1.1422	1.0964	1.0839	1.1491	1.174	1.1481	1.1067	1.0849	1.2623	1.1057	1.1372		15	1.13955	0.0121715	0.0471401		1.4118	1.1956	1.2284	1.3893	1.115	1.2559
35	1.3599	1.1643	1.0618	1.091	1.1564	1.549	1.2594	1.4935	1.8368	1.1947	1.3739	1.9416	1.4881	1.4741	1.2927	2.305		16	1.44014	0.0847064	0.338826		1.1762	1.0703	1.1456	1.1832	1.1134	1.0536	1.0781	1.1556	1.1715	1.1381	1.1234	1.159	1.268	1.077	1.0918		15	1.13365	0.0144779	0.0560727		1.3925	1.2043	1.2518	1.3473	1.1772	1.2336
36	1.3344	1.1161	1.065	1.097	1.3495	1.5176	1.2533	1.5132	1.7287	1.2019	1.2323	1.6801	1.4036	1.4363	1.1538	2.2098		16	1.39329	0.0738952	0.295581		1.1555	1.0329	1.1546	1.1579	1.0122	1.0434	1.0729	1.2289	1.1732	1.1411	1.0933	1.1531	1.2625	1.0746	1.0943		15	1.12336	0.0183859	0.0712083		1.4011	1.1838	1.2449	1.3029	1.1748	1.2347
37	1.3326	1.14	1.0874	1.0995	1.243	1.5149	1.2514	1.4833	1.7093	1.2265	1.2306	1.6615	1.4048	1.5027	1.174	1.946		16	1.37547	0.0612377	0.244951		1.1429	1.0228	1.1371	1.1584	1.0084	1.0502	1.07	1.2236	1.1708	1.1384	1.0916	1.0928	1.2474	1.0848	1.0917		15	1.11539	0.0175549	0.0679899		1.3943	1.1875	1.2446	1.2872	1.1684	1.2063
38	1.3413	1.1367	1.0938	1.1299	1.2519	1.5337	1.2208	1.1688	1.6319	1.1553	1.2241	1.3591	1.2558	1.5253	1.0855	2.0445		16	1.3224	0.0634286	0.253715		1.0866	1.0528	1.1566	1.1542	1.0733	1.0724	1.0639	1.2054	1.1574	1.1216	1.0756	1.1181	1.2538	1.1612	1.0822		15	1.12234	0.0150159	0.0581565		1.4115	1.175	1.2267	1.2642	1.2105	1.2896
39	1.3416	1.1738	1.0967	1.1261	1.2529	1.6005	1.2134	1.1785	1.5979	1.1621	1.2081	1.7407	1.2291	1.5631	1.0832	2.0466		16	1.35089	0.0692716	0.277086		1.1154	1.0379	1.1115	1.2575	1.0615	1.0773	1.0539	1.159	1.1515	1.1732	1.0707	1.1117	1.2372	1.1574	1.0865		15	1.12415	0.0167895	0.0650256		1.4164	1.1802	1.2216	1.2209	1.1589	1.2888
40	1.2408	1.1385	1.1275	1.1282	1.2356	1.5828	1.251	1.2511	1.3584	1.1234	1.2064	1.7184	1.2294	1.5709	1.1013	2.1939		16	1.3411	0.0732027	0.292811		1.1202	1.0797	1.0976	1.3499	1.0571	1.0848	1.0921	1.1541	1.1174	1.1698	1.0685	1.0489	1.1513	1.1809	1.0841		15	1.12376	0.0192819	0.0746784		1.4006	1.1836	1.2206	1.225	1.1505	1.2631
41	1.2385	1.1351	1.1241	1.1179	1.2379	1.4788	1.2309	1.4241	1.3776	1.1184	1.3164	1.9139	1.1783	1.5916	1.1145	1.8974		16	1.34346	0.0654514	0.261806		1.1313	1.0627	1.1681	1.3443	1.0262	1.0584	1.0855	1.2564	1.0898	1.1944	1.0433	1.0309	1.1943	1.2374	1.0686		15	1.13277	0.0247069	0.0956893		1.4219	1.1409	1.2175	1.1134	1.05	1.1988
42	1.2455	1.1296	1.1266	1.0594	1.1925	1.3407	1.2027	1.4269	1.054	1.1248	1.2573	2.2437	1.1657	1.5222	1.1082	1.7547		16	1.30966	0.0777766	0.311106		1.1172	1.087	1.5222	1.4333	1.066	1.0104	1.0484	1.3249	1.0757	1.1455	1.0784	1.0244	1.1985	1.2327	1.0707		15	1.16235	0.0396969	0.153745		1.4231	1.1631	1.2227	1.1487	1.084	1.1966
43	1.2401	1.1662	1.1267	1.061	1.2044	1.3174	1.2192	1.0985	1.0543	1.1078	1.2557	2.2125	1.1654	1.6024	1.1255	1.7845		16	1.29635	0.0783072	0.313229		1.101	1.213	1.5055	1.4477	1.0612	1.0178	1.0906	1.3193	1.044	1.1415	1.0759	1.0487	1.2178	1.242	1.0693		15	1.17302	0.0388902	0.150621		1.4001	1.1661	1.2212	1.1521	1.0756	1.2179
44	1.2394	1.1627	1.0686	1.0642	1.2144	1.278	1.2158	1.079	1.0705	1.105	1.2176	2.6375	1.2032	1.6207	1.2175	1.8721		16	1.32914	0.102359	0.409434		1.0883	1.2032	1.2703	1.4404	1.1232	1.078	1.0837	1.1744	1.0711	1.0789	1.0414	1.0522	1.1145	1.2076	1.0506		15	1.13852	0.0277279	0.10739		1.3405	1.1663	1.216	1.1911	1.1257	1.2153
45	1.2083	1.1506	1.0705	1.02878	1.2171	1.2325	1.203	1.0732	1.2824	1.1111	1.1701	2.2249	1.17	1.4714	1.2028	1.745		16	1.2851	0.0760412	0.304165		1.0436	1.1831	1.1732	1.4304	1.0703	1.0752	1.0957	1.16	1.0412	1.0884	1.05	1.0625	1.112	1.2027	1.0541		15	1.12283	0.0260224	0.100784		1.3384	1.1628	1.2246	1.1806	1.1339	1.2122
46	1.2508	1.1397	1.0739	1.03	1.2277	1.2163	1.1985	1.1656	1.1735	1.0432	1.1686	2.1928	1.1693	1.5898	1.2202	1.5746		16	1.27716	0.0725584	0.290234		1.0363	1.1987	1.1612	1.2684	1.0648	1.0832	1.1001	1.1569	1.0484	1.084	1.0474	1.0774	1.1065	1.1726	1.0546		15	1.1107	0.0172537	0.0668234		1.3094	1.1656	1.2229	1.1836	1.1281	1.1978
47	1.2515	1.1364	1.03864	1.0346	1.2157	1.1789	1.1899	1.2131	1.1914	1.0298	1.1925	2.1877	1.1152	1.6052	1.2129	1.5909		16	1.27402	0.0736656	0.294662		1.0388	1.2	1.1997	1.2607	1.0988	1.0569	1.0927	1.2082	1.0853	1.0922	1.0789	1.081	1.0604	1.1636	1.01765		15	1.11566	0.0186357	0.0721756		1.3145	1.1334	1.1908	1.1923	1.1227	1.1018
48	1.1999	1.1211	1.04	1.0751	1.2083	1.1924	1.193	1.1972	1.4423	1.0353	1.2053	2.2879	1.1406	1.5384	1.1165	1.5979		16	1.28695	0.0785115	0.314046		1.0371	1.1666	1.1773	1.3043	1.1234	1.0549	1.1161	1.1567	1.0917	1.0875	1.028	1.0837	1.0817	1.159	1.01615		15	1.11228	0.0190766	0.0738832		1.3099	1.1585	1.1826	1.1765	1.1598	1.0984
49	1.2077	1.0941	1.0447	1.0756	1.1989	1.202	1.189	1.2972	1.3794	1.1285	1.2039	2.2548	1.1394	1.6048	1.12932	1.5271		16	1.29228	0.0751011	0.300405		1.0368	1.1259	1.1681	1.2102	1.1169	1.0627	1.1162	1.1531	1.1002	1.0826	1.0258	1.0229	1.0666	1.141	1.01897		15	1.09653	0.0149826	0.0580274		1.3608	1.161	1.1608	1.1789	1.1609	1.2213
50	1.2038	1.0911	1.0852	1.0695	1.1848	1.1675	1.1954	1.3472	1.3981	1.1459	1.1301	1.8514	1.2072	1.6178	1.15	1.5295		16	1.27341	0.0553738	0.221495		1.0394	1.1396	1.1281	1.2012	1.031	1.0778	1.1084	1.2518	1.0831	1.0481	1.0628	1.0258	1.0742	1.1095	1.0301		15	1.09406	0.0168496	0.065258		1.2946	1.1436	1.1522	1.1364	1.1402	1.2504
51	1.1937	1.0815	1.0858	1.053	1.2666	1.14	1.1378	1.3211	1.4309	1.1517	1.1965	1.6995	1.2469	1.6083	1.1285	1.45		16	1.26199	0.0481103	0.192441		1.0442	1	1.1095	1.0592	1.0583	1.0775	1.0529	1.1901	1.0579	1.1188	1.0867	1	1.0949	1.1057	1.0377		15	1.07289	0.012473	0.0483078		1.2878	1.1439	1.1156	1.1155	1.1168	1.2465
52	1.1977	1.0846	1.0796	1.0516	1.1822	1.1907	1.1625	1.2612	1.0207	1.1685	1.1952	1.6756	1.2453	1.6702	1.1437	1.3782		16	1.23172	0.0481631	0.192652		1.024	1.0342	1.1534	1.046	1.0515	1.0852	1.1371	1.1886	1.0732	1.1133	1.0849	1.0767	1.0667	1.1154	1.044		15	1.08628	0.0121489	0.0470527		1.2785	1.146	1.114	1.1171	1.128	1.2293
53	1.1813	1.0818	1.0631	1.03	1.1697	1.1893	1.1758	1.2105	1	1.192	1.2144	2.235	1.2367	1.6814	1.1837	1.408		16	1.26579	0.0758987	0.303595		1.0272	1.0604	1.2512	1.0246	1.0501	1.09	1.1288	1.1202	1.0411	1.0669	1.0325	1.0785	1.0245	1.1103	1.0199		15	1.07508	0.0156954	0.0607881		1.2288	1.143	1.108	1.1776	1.208	1.1983
54	1.1815	1.0808	1.0616	1.0403	1.1185	1.1608	1.1678	1.1908	1.0412	1.1976	1.1676	2.1302	1.1802	1.6303	1.2127	1.3619		16	1.24524	0.0688971	0.275588		1.01305	1.0051	1.2717	1	1	1.0994	1.1266	1.0873	1.0522	1.1019	1.0588	1.0345	1.0772	1.1076	1		15	1.06902	0.0184361	0.0714027		1.2205	1.1422	1.0956	1.1915	1.06526	1.1948
55	1.1863	1.0788	1.04	1.0365	1.1389	1.1717	1.1512	1.1681	1.0399	1.1465	1.1665	2.1018	1.1783	1.6741	1.227	1.2481		16	1.23461	0.06853	0.27412		1.0204	0.97318	1.2649	0.9908	0.99284	1.1066	1.0576	1.0851	1.059	1.0961	1.0578	1.0602	1.0375	1.088	1.0075		15	1.05983	0.0180675	0.0699752		1.2312	1.1242	1.0645	1.1924	1.09075	1.2063
56	1.1856	1.0766	1.0503	1.0666	1.1506	1.1135	1.144	1.1402	1.013	1.1034	1.2343	2.0234	1.1327	1.6833	1.0525	1.2739		16	1.21524	0.0663748	0.265499		1.0204	1.0036	1.1713	0.98377	1.0389	1.0928	1.0496	1.1181	1.0206	1.05	1.0386	1.0609	1.0364	1.0251	1		15	1.04734	0.0125421	0.0485753		1.205	1.1184	1.046	1.1731	1.09797	1.1365
57	1.1612	1.0993	1.0464	1.0688	1.1026	1.1186	1.1333	1.1356	0.97437	1.1081	1.1957	1.8826	1.0512	1.5787	1.184	1.2313		16	1.19199	0.0565774	0.22631		1.0204	1.0317	1.1699	1.0222	1.037	1.132	1	1.1009	1.0293	1.0691	1.045	1.0712	1.0761	1.0238	1.0215		15	1.05667	0.012174	0.0471497		1.1956	1.106	1.0233	1.1535	1.11	1.1338
58	1.1575	1.0418	1.0765	1.0651	1.0763	1.1266	1.1277	1.1856	1.0281	1.1276	1.1906	1.8595	1.0494	1.4939	1.1961	1.2607		16	1.19144	0.0527499	0.211		1.04174	1.0404	1.1519	1	1.0298	1.1385	1.0553	1.0965	1.0168	1.0373	1.0449	1.0425	1	1.0371	1.0318		15	1.05097	0.0115065	0.0445645		1.1876	1.0876	1.0228	1.1535	1.1604	1.1218
59	1.1538	1.04	1.0788	1.0657	1.0898	1.0948	1.1341	1.2452	1.004	1.0355	1.1908	1.5534	1.0802	1.5006	1.2256	1.3171		16	1.17559	0.0403141	0.161256		1.01186	1.0665	1.0923	1.008	1.002	1.12	1.0471	1	1.0215	1.0176	1.0141	1	1.0538	1.0418	1.0464		15	1.0362	0.00922738	0.0357375		1.1349	1.06	1.0166	1.1036	1.2176	1.0854
60	1.1503	1.0686	1.075	1.0464	1.07652	1.07233	1.1046	1.2616	0.93882	1.0395	1.161	1.4028	1.1328	1.503	1.0477	1.1933		16	1.14214	0.0357086	0.142834		1.0266	1	1.3439	1.0353	1	1.1617	1.0156	1.0623	1.029	1.0195	1	1.0425	1.0012	1.065	1.0735		15	1.05841	0.0230918	0.0894341		1.1252	1.0615	1	1.084	1.224	1.0839
61	1.1593	1.0807	1.0656	1.0462	1.0743	1.04	1.0924	1.1838	1.2767	1.0775	1.1593	1.3874	1.1307	1.5008	1.0569	1.1698		16	1.15634	0.0325757	0.130303		1.01062	1.1093	1.3324	1	0.99465	1.1671	1.0192	1.0637	1.0683	1	1.04	1.0353	1.0177	1.0656	1.0869		15	1.06738	0.0225193	0.087217		1.0636	1.0631	1.0003	1.0831	1.2745	1.1054
62	1.1622	1.0786	1.0463	1.0261	1.0872	1.04	1.0886	1.1921	1.2576	1.0208	1.1446	1.4937	1.1623	1.5066	1.2088	1.1148		16	1.16439	0.036972	0.147888		1.0892	1.1196	1.2349	1.0054	1.0614	1.1164	1.0121	1.0281	1.0437	0.99435	1.0458	1.0897	1.0487	1.0747	1.0485		15	1.0675	0.0153935	0.0596189		1.0416	1.0637	1.0189	1.0418	1.2969	1.0662
63	1.1519	1.0833	1.0461	1.0026	1.07053	1.0548	1.089	1.1504	1.154	1.0242	1.143	1.4125	1.2618	1.4219	1.264	1.0852		16	1.15095	0.0319166	0.127666		1.0491	0.99547	1.1566	1.019	1.0478	1.1742	1.0702	1.0495	1.0374	0.9915	1.0411	1.1069	1.0511	1.0341	1.0421		15	1.05774	0.0133548	0.051723		1.0322	1.0622	1.0403	1.034	1.2025	1.0659
64	1.161	1.0641	1.0261	1.0091	1.04702	1.03233	1.0695	1.1204	1	1.0286	1.1379	1.3991	1.2595	1.494	1.2729	1.0935		16	1.13844	0.0365394	0.146158		1.0564	1.0069	1.1492	1	1.0442	1.178	1.0053	1.0499	1.0146	1.0531	1.047	1.0991	1.0623	0.99152	1.0554		15	1.05419	0.0137449	0.053234		1.0248	1.0346	1.0412	1.0323	1.1546	1.0208
65	1.1555	1.0596	1.0025	1	1.06072	1.0642	1.0583	1.1327	0.99888	1.0235	1.1363	1.329	1.1971	1.4991	1.1383	1.0908		16	1.12166	0.0330684	0.132274		1	1.0249	1.0979	1.0049	1.0037	1.1115	1	1.0408	1.0318	1.0472		1.0696	0.98878	1	1.0314		14	1.03232	0.0101932	0.0381394		1.0231	1.0489	1.0346	1.01	1	1.0548
66	1.1643	1.0661	1.0091	1.0621	1.00312	1.0638	1.0683	1.1087	1.0979	1.0263	1.1043	1.378	1.1004	1.453	1.0766	1.0385		16	1.11378	0.0313181	0.125272		1.118	1	1	0.99147	1.0272	1.147	1.0428	1.0369	1	1		1.0743	1	1.0054	1.0082		14	1.03223	0.0129687	0.0485243		1	1.0254	1.023	1.0099	1.1014	1.0562
67	1.1631	1	1	1.0668	1.06087	1.0407	1.0602	1.0707	1.208	1.0124	1.0728	1.3673	1.0984	1.5518	1.0827	1.0345		16	1.11814	0.0369431	0.147772		1.1766	1.0905	0.99461	1.0003	1.0256	1.1489	1.0603	1.0308	0.97914	1.052		1.0668	1.0751	1.0056	1.0188		14	1.05179	0.015352	0.057442		0.99088	1.0198	1.024	1.0138	1	1.023
68	1.1706	0.99183	1.0319	1.0319	1.077	1.1232	1.0592	1.0307	1.2197	1.0249	1.0443	1.3361	1.0791	1.5569	1.2205	1.02657		16	1.12652	0.0370899	0.148359		1	1.1485	1.1641	1	1.0167	1.1486	1.0571	1.0076	1.0293	1.0467		1.1725	1.0808	1.0141	0.99233		14	1.06274	0.0180258	0.0674465		1.0053	1	1.0167	1	0.9829	1
69	1.156	1.0655	1.0478	1.0478	1.0919	1.2006	1.0446	1.0913	1.0547	1.0271	1	1.3183	1.0544	1.4714	1.0869	0.89515		16	1.10334	0.0335474	0.134189		1.0727	1.1399	1.2054	1.0082	0.99987	1.1013	1.0026	1.0044	1.0168	1.0451		1.1199	1.0806	1.0081	0.99442		14	1.05709	0.0173923	0.0650761		0.99928	1.0093	1.0163	1.0111	1.0352	1.0031
70	1.1505	1.0384	1.0509	1.0509	1.0369	1.1769	1.0409	1.0713	1.1152	1	0.9956	1.3106	1.0525	1.4819	1.0915	1.001		16	1.10406	0.0321827	0.128731		1	0.95473	1.1996	1.0184	1	1.101	1.0014	1.0162	1	1.07	1.0852	1.1126	1.0878	1.0091	1		15	1.04374	0.0164217	0.063601		0.99412	1.018	1.017	1.0085	1.0119	1.0147
71	1.1575	1.0286	0.99932	0.9993	1.0448	1.0183	1.062	1.0912	1.1292	0.99756	1	1.3951	1	1.487	1.2739	1.00981		16	1.10585	0.0379667	0.151867		1.177	1	1.1651	1.0111	1	1.0768	1	1.0143	1.0568	1.0652	1.0402	1.1077	1	1.1151	1.0293		15	1.05724	0.015502	0.0600392		1	1.0247	1.0121	1.0358	1.0461	1.0156
72	1.1339	1	1.0159	1.0159	1.042	1	1.039	1.0672	1.0455	0.99906	1.0787	1.356	1.0387	1.4825	1.0735	1.0381		16	1.08912	0.0338692	0.135477		1.1566	1.1377	1	1	1.0084	1	1.0582	1.012	1.0696	1.0241	1.0433	1.1567	0.98992	1.0854	1.0329		15	1.05165	0.0150231	0.0581841		1.0292	1.0317	1	1.0418	1.0238	1.0197
73	1.1081	1.0151	1	1	1.0423	0.98312	1.016	1.0814	1.082	1.0248	1.0713	1.351	1.0629	1.4682	1.0765	1.00357		16	1.08664	0.0332549	0.13302		1.2022	1.0566	0.99712	1.0088	1.0098	0.99763	1.013	1.0424	1.067	1.0364	1.0214	1.1501	1.0765	1.0864	1.0307		15	1.05307	0.0149695	0.0579765		1.0328	1	0.99994	1.0377	1	1.0127
74	1.1098	1.0083	1.0252	1.0252	1.0354	1.102	1.0197	1.0323	1.0892	1.0546	1.0789	1.2966	1.0684	1.474	1.0117	1.0115		16	1.09018	0.0310334	0.124134		1.1976	1.0563	1.1021	1.0449	1.0386	1.0084	1.0132	1.0206	1.0185	1.0319	1.0331	1.0811	1	1.0493	1		15	1.04637	0.0130969	0.050724		1.0404	1.0323	0.99989	1.02	1.0475	1
75	1.0861	0.99469	1.0342	1.0343	1	0.98388	1.012	1.0541	1	1.0557	0.99931	1.2394	1.0131	1.5015	1.0362	1.01131		16	1.06599	0.0327222	0.130889		0.96972	1.1113	1.1291	1.1072	1.047	1.0426	1.049	1.0196	1	1.0388	1.0366	1.0259	0.97839	1.0443	0.99829		15	1.03985	0.0120309	0.0465955		1.0332	1.0366	1.0081	1.0318	1.0859	1.0205
76	1.0767	1.0064	1.0348	1.035	1.0763	0.97022	1.0012	1.0363	1.0456	1.0745	1.0021	1.2378	1.0114	1.3909	1.0378	1.0237		16	1.0663	0.026234	0.104936		1	1.1791	1.1294	1.1054	1.0489	1.0395	1.0127	1.0117	1.009	1.0469	1.0421	1.021	0.99251	1.0444	0.98715		15	1.04465	0.0139662	0.0540908		1.043	1.0325	1.0091	1.0261	1.0515	1.0193
77	1.0829	1.0024	1.0335	1.0339	1.0756	1.0457	1	1.0775	1.0386	1.0974	1.0097	1.1504	1.0125	1.3976	1.0552	1.0295		16	1.0714	0.0239133	0.0956531		1.0579	1.1579	1.4219	1	1.0262	1.0453	1.0153	0.99953	1.0155	1.0425	1.0346	1.0128	1.0138	1.0422	1.0148		15	1.06002	0.0276739	0.107181		1.0553	1.0316	1	1	1.0251	1.0141
78	1.082	1.0013	1.0366	1.0375	1.1283	0.99429	1.0418	1.0554	1.093	1.0981	1.0934	1.0415	0.99426	1.3903	1.1495	1.0442		16	1.08009	0.0235884	0.0943535		1.0512	1	1.2308	1.0225	1.0689	1.0524	1	1	1.0068	1	1.0382	1	1.0111	1.0494	1.0158		15	1.03647	0.0151584	0.0587084		1.0373	1.0333	1.0065	1.0232	1	1.017
79	1.1083	1.0187	1.0165	1.0179	1.0729	0.98319	1.0031	1.0383	1.1078	1.0567	1.0855	1.043	0.99277	1.3602	1.1501	1		16	1.06593	0.022959	0.0918358		1	1.0252	1.2363	1	1.0702	1.0512	1.044	1.0446	1.0181	1.0277	1	0.9965	1.0977	1.0476	1		15	1.04394	0.0157215	0.0608891		1.0493	1	1.0104	1.0163	1.0328	1.0206
80	1.1139	1.0169	0.99795	1	1.0774	1.008	0.99359	1.0498	1.09	1.1124	1.0916	1.042	1.0199	1.3684	1.1131	1.0574		16	1.07202	0.0225403	0.090161		1.1507	1.0156	1.1622	1.095	1.079	1.0554	1.0484	1.0599	1	1.0233	1.0199	1.0177	1	1	1.0465		15	1.05157	0.0132819	0.0514405		1.0326	0.99574	1.0046	1.0227	1.1767	1.0135
81	1.0714	1.0082	1	1.0029	1.0804	1.0587	1.0285	1.0276	1.2039	1.1128	1	0.99551	1.0062	1.361	1	1.2272		16	1.07402	0.0262436	0.104974		1.1362	1.1365	1.1204	1.0885	1	1.0206	1.0988	1.0618	1.0637	1.0559	1.0232	1.0229	1.0689	1.0345	1.0349		15	1.06445	0.0112553	0.0435917		1	0.99571	1	1.0039	1.2845	1.0183
82	1.0172	1	1.0167	1.0202	1	1.0496	1.0489	1	1.0636	1.0634	1.0215	1	1.0048	1.378	0.99957	1.0294		16	1.04455	0.0229466	0.0917864		1.1899	1.0094	1.1316	1.0642	0.99961	1.0236	1.0697	1.0647	1.0673	1.0039	1.0435	1.02	0.94008	1.0304	1.0223		15	1.04535	0.0151495	0.0586738		1.0093	1.0097	1.0021	1	1.4099	1
83	1.0216	0.99999	1.0371	1.0407	1.0077	1.0903	1.0586	1.0717	1.0427	1.0703	1.0229	1.0104	1.0374	1.3885	1.0372	1.0174		16	1.05966	0.0228001	0.0912003		1.0382	1	1.0745	1.0113	1.0468	1.0048	1.0783	1.0942	1.1041	1.082	1.0629	1.0884	1.0817	1.0255	1.0403		15	1.05553	0.00883088	0.0342019		1.0201	1.0136	1.0081	1.0164	1.1662	1.0256
84	1.0052	1.0181	1.0408	1.0443	1.0239	1.0753	1.0402	1.0477	1.0152	1.0707	1.1079	1.1545	1.0239	1.3201	1.013	0.97653		16	1.06108	0.0203012	0.0812048		1.0649	1.0741	1.1485	1.0114	1.0474	1	1.0626	1.0993	1.1038	1.0795	1.0526	1.1503	0.99124	1.0329	1.0402		15	1.06392	0.012317	0.0477037		1.0174	1.0154	1.025	1.0202	1.0656	1.0313
85	0.99663	1.0227	1.0791	1.0823	1.0671	1.0686	1.0637	1.0258	1.0187	1.074	1.0526	1.1629	1.0228	1.2818	1.0287	1.0252		16	1.06704	0.0173324	0.0693295		1.1399	1	1.1893	1	1.0328	1.0616	0.99613	1.0939	0.99732	1.0308	1.0531	1.1091	1	1.005	1.0169		15	1.04839	0.0154263	0.0597459		1.0245	1.0093	1.0169	1.0238	1.0843	1
86	1	1.0236	1.0282	1.0307	1.0803	1.0438	1.0743	1.0194	1	1.0402	1.0506	1.2488	1.0355	1.2941	1.0479	0.97357		16	1.06194	0.0216032	0.0864128		1.1727	1.1751	1.2273	1.0076	1.0254	1.062	1	1.0855	1	1.0335	1.059	1.1039	1.1101	1	1.0162		15	1.07189	0.0188067	0.072838		1.004	1.0218	1	1	1.0594	0.99765
87	1.0515	1.0284	1.0318	1.0336	1.0176	1.0476	1.0125	1.0474	1.043	1.0406	1.09	1.1412	1.0314	1.2891	1.0971	0.9815		16	1.06152	0.0177828	0.0711313		1.1361	1.1799	1	1	1	1.0221	1.0013	1.1018	1.085	1.0311	1.0383	1.0977	0.99212	1.0144	1.0134		15	1.04755	0.0150367	0.0582371		0.98963	1.0255	0.9954	1.0035	1.0918	0.99621
88	1.0323	1.0092	0.99912	1.0002	1.0175	1.0435	1.0336	1.0141	1.0209	1.0495	1.1099	1.1507	1.0305	1.1392	1.0545	0.98131		16	1.04288	0.0123393	0.0493573		1.1254	1	1.0788	1.02	1.0773	1.0017	0.9919	1.0915	1.0895	1.0468	1.0376	1.0987	1	1.0239	1.001		15	1.04561	0.0114391	0.0443036		1	1	0.99253	1.0111	1.1076	1.0213
89	1.0635	1.01	0.99845	0.99893	1.0386	1	1.0364	1.035	1.0058	1.0585	1.1058	1.1191	1.069	1.1531	1.0283	0.96586		16	1.0429	0.0125392	0.0501569		1.1135	0.98555	1.0824	1.043	1.0682	1	0.9997	1	1.0745	1.0023	1.0412	1.0942	1.1603	1.0202	1		15	1.04567	0.013332	0.0516345		1.0327	1.0118	1.0015	1.0151	1.0203	1.0637
90	1.0393	1.0492	1.0068	1.007	1.0429	1.0049	1.1182	1.1012	1	1.0501	1.1043	1.2191	1.0467	1.0808	1.073	1.0355		16	1.06119	0.0139832	0.0559327		1.182	0.97007	1.1896	1.0111	1.0526	1.0498	1.0098	0.99275	1.0214	1	1	1.1309	1.0346	1.0168	1.0121		15	1.0449	0.0175205	0.0678566		1.0101	1.0171	1.0055	1	1	1.0588
91	1.0497	1.0455	1.0461	1.0465	1.0276	1.0378	1.0959	1.0306	0.99121	1.0512	1.1023	1.1552	1.0508	1.1055	1.0152	1.028		16	1.05494	0.0101707	0.0406828		1.0638	0.9623	1.1976	1	1.0562	1.0043	1.0742	0.97884	1	1.037	0.998	1.1311	1	1.0232	1.0103		15	1.03579	0.015985	0.0619096		1.023	1.032	1.0081	1.0307	1.012	1.0288
92	1.0505	1.0248	1.0438	1.0444	1.0599	1.0962	1.0225	1.078	1.097	1.053	1.0782	1.1686	1.0346	1.0785	1.0284	1.0613		16	1.06373	0.00917058	0.0366823		1	1.0815	1.1691	1.0286	1.0461	1.0037	0.99764	0.99478	0.99633	1.0395	1.0399	1.1277	1.1298	1.0206	1.0124		15	1.04584	0.0144093	0.0558069		1.0417	1.0255	1.0038	1.0037	1.054	1.0243
93	1.0713	1.0317	1.0351	1.0358	1.0353	1.0957	1.0243	1.0339	1.181	1.0787	1.0267	1.169	1.0348	1.0914	1.0259	1.0347		16	1.06283	0.0124584	0.0498335		1	1	1.0492	1.0478	1.0139	1	1.0657	1.0644	1	1	1.04	1.135	1	1.0533	1.0065		15	1.03172	0.00999483	0.0387098		1	1.0307	1	1	1.0676	1.0201
94	1.0652	1.0413	1	1	1.0298	0.99759	1	1.00973	1.0802	1.0592	1.1147	1.0504	1.0617	1.1877	1.0019	1.0223		16	1.04511	0.0128391	0.0513565		1.1734	1.048	1.0732	1	1.0441	1.0747	1	1.0665	1.0708	1.0265	1.043	1.0608	1.065	1.0495	1		15	1.05303	0.0110032	0.0426151		1.0066	1.0236	1.0067	1.019	1.0781	1.0172
95	1.0512	1.0264	1.0001	0.99975	0.97755	0.99585	1.014	1.0208	1.0863	1.0846	1.0136	1.0581	1.061	1.0418	1	1.0534		16	1.03028	0.00823744	0.0329498		1.2114	1.0312	1.0917	1.0043	1.0417	1.084	0.98935	1.07	1.0796	1.0255	1.0194	1.0577	1.2031	1.0438	1.0028		15	1.0637	0.0170287	0.065952		1.0131	1.013	0.99899	1.0337	1	1.0334
96	1.098	1.0261	1.0265	1.026	1.0107	1.0547	1.0115	1.0505	1.0732	1	1.0094	1	1.0513	1.058	1.0125	1.0641		16	1.03578	0.00726726	0.029069		1	1	1.106	1.0176	1.0751	1.0075	0.97086	1.0797	1.0063	1.0223	1.0641	1.0139	1.1409	1.0308	1.0371		15	1.03814	0.0118795	0.046009		1.0198	1.0069	1	1.0347	1.0817	1.031
97	1.0992	1	1.0254	1.0249	1	1.0639	1.0303	1	1.0077	1.001	1.0647	1.0153	1.0389	1	1.0485	1.0936		16	1.03209	0.00835172	0.0334069		1.1914	1.0398	1.0161	1	1.0595	1.0144	1.0124	1.0807	0.98442	1.0731	1.0665	1	1.1381	1.0552	1		15	1.04877	0.0146927	0.0569046		1.0578	1.0075	1.0106	1.0028	1.0806	1.0456
98	1.0523	1.045	1.0401	1.0398	1.091	1.0635	1.0372	1.1355	1.1359	1.0336	1.0033	1.02	1.0385	1.0644	1.0457	1.0627		16	1.05678	0.0091474	0.0365896		1.2365	1.0387	1.0435	1.0082	1.0552	1.0253	1.0324	1.1096	1	1.0303	1.0782	0.99617	1.1464	1.0487	1.014		15	1.05754	0.0165495	0.0640961		1.0591	1.0076	1.0019	0.99706	1.0662	1.0537
99	0.99919	1.0426	1.0023	1.0021	1.0497	0.98912	1.1026	1.1453	1.1244	1.0234	1	1.2797	1.0344	1.0852	1.0322	1.0557		16	1.06049	0.0187457	0.0749827		1.1222	1	1	1.0209	1.0236	1.0199	1.0094	1.1434	1.0804	1.0276	1.1061	1.06	1.0864	1.0443	1		15	1.04961	0.0122597	0.0474815		1.0651	1	1	1	1.0968	1.0527
100	1	1.0286	1	1	1.0209	1.0048	1.1155	1.087	1.1663	1.0249	1.0757	1.2166	1.0468	1.113	1.0752	1.0656		16	1.06506	0.0158521	0.0634084		1	1.1031	1.0352	1.01	1.0528	0.99724	1	1.1418	1.0846	1.0356	1.1077	1.0934	1.0637	1.0317	1.034		15	1.05272	0.0115763	0.0448347		1.0281	1.0136	1.0217	1.0289	1	1.0267
[truncated: 13 more columns]

## Sheet: c-data
Well-fed	amp				Fasted	amp				PA14+fasted	amp
	WT	unc-13	unc-31			WT	unc-13	unc-31			WT	unc-13	unc-31
	0.0115	0.014424	0.0492			0.204	0.0551	0.1088			0.1985	0.1504	0.1847
	0.0708	0.017687	0.138			0.2512	0.0641	0.1129			0.2039	0.1991	0.2158
	0.0615	0.012681	0.0606			0.2358	0.02755	0.1541			0.3166	0.1372	0.2202
	0.0604	0.021895	0.0408			0.226	0.02995	0.1179			0.3424	0.1513	0.1357
	0.1312	0.008516	0.0548			0.0949	0.0361	0.0774			0.1144	0.1943	0.2646
	0.0335	0.014759	0.0571			0.099	0.0593	0.0966			0.2555	0.2118	0.2467
	0.0668	0.015029	0.0351			0.1404	0.0622	0.1057			0.2794	0.1943	0.2377
	0.0581	0.021982	0.0719			0.1304	0.0556	0.077			0.1813	0.1985	0.1511
	0.0722	0.0267	0.0374			0.1047	0.0516	0.1046			0.1763	0.1372	0.2556
	0.0921	0.01386	0.0868			0.0559	0.0548	0.0848			0.1979	0.0917	0.2139
	0.0401	0.023855	0.0747			0.0743	0.0764	0.1612			0.2927	0.1822	0.1946
	0.0345	0.018632	0.0266			0.0786	0.0347	0.0574			0.1538	0.0765	0.3193
	0.0681	0.029463	0.0346			0.1077	0.0382	0.1809			0.1255	0.0841	0.2473
	0.0271	0.013636	0.0554			0.0936	0.0478	0.2374			0.2175	0.1686	0.2029
	0.0509	0.020182	0.0571			0.098	0.0638	0.0842			0.2028	0.1707	0.1872
						0.0677					0.3879
n=	15	15	15		n=	16	15	15		n=	16	15	15
Average	0.0585867	0.0182201	0.0586733		Average	0.128888	0.05048	0.117393		Average	0.2279	0.156527	0.218487
SE	0.00747033	0.0014856	0.00709651		SE	0.0160025	0.00370228	0.0122518		SE	0.0194682	0.011371	0.0119567
STDEV	0.0289325	0.0057537	0.0274847		STDEV	0.0640102	0.0143389	0.0474512		STDEV	0.0778727	0.0440398	0.0463081

## Sheet: d-traces
Well-fed
Time	odr-7																										n=	Average	SE	STDEV		odr-7;unc-13																	n=
1	1.0258	1.0437	1.0796	1.1113	1.0446	1.0901	1.0412	1	1.0649	1.0815	1.0016	1	1.0955	1.0182	1.0273	1.079	1.0461	1.0867	1.0209	1.0446	1.0364	1.0221	1.0363	1.0134	1.0774		25	1.04753	0.00649295	0.0324648		1.018	1.0107	1.0018	1.0235	1.0041	0.99987	1.0107	1.0278	1	1.0257	1.0363	1.1525	1.0058	1.0139	1	0.99865		16
2	1.018	1.0535	1.0763	1.0994	1.0525	1.0668	1.0269	1.0184	1.0708	1.0835	1.0053	1.0012	1.053	1.0058	1	1.1238	1.036	1.08	1.0253	1.055	1.0154	1.0277	1.0089	1.0071	1.0276		25	1.04153	0.00676942	0.0338471		1.019	1.0114	1.035	1.0259	1.0053	1	1.0035	1.0246	1.0029	1.0457	1.0404	1	1	1.017	1.0407	1.0007		16
3	1.0161	1.0405	1.0637	1.0479	1.0438	1.0973	1.0307	1.0231	1.0739	1.0483	0.99989	1.0023	1.0384	1.0306	1.0807	1.1216	1.037	1	1.0072	1.0549	1.0056	1.008	1	1.0292	1.0307		25	1.03726	0.00635723	0.0317861		1.0174	1.0128	1.0008	1.0194	1.0023	1.0124	1.002	0.99769	1.0117	1.0616	1.0387	1.0266	1.0286	1.0258	0.98983	1.0017		16
4	1.0154	1.0495	1.0609	1.1089	1.0584	1.0998	1.0359	1.0187	1.0638	1.0043	1.0216	1.0288	1.041	1.0304	1.1075	1.1148	1	1.0807	1.0156	1.0573	1.0109	1.0504	1.0023	1.0059	1		25	1.04331	0.00728353	0.0364177		1.0303	1.0179	1.0025	1.0274	1	1.0071	1.01	1	1.0067	1.0688	1.0428	1.0249	1.03	1.0147	1	1.0043		16
5	1.009	1.0431	1.0584	1.0942	1.0883	1.1206	1.019	1.0324	1.0708	1	1.0252	1.0086	1.0385	1	1.0074	1.1137	1.0117	1.0913	1.0313	1.0604	1	1.0536	1.0189	1.0034	1.0244		25	1.04097	0.00743183	0.0371591		1.0309	1.0161	1.0277	1.0309	1.0096	1.0027	1.0016	1.0211	1.0089	1	1.0467	1.0344	1.0634	1.0298	1.0419	1.0106		16
6	1.017	1.0437	1.089	1.1068	1	1.0055	1.0244	1.0387	1	1.0843	1.0347	1.0099	1.0596	1.0321	0.97435	1.1107	1.0141	1.116	1.0117	1.0515	1.0134	1	1.0042	1	1.0281		25	1.03479	0.00782357	0.0391179		1.0166	1.0173	1.0495	1.0595	1.0117	1.0134	1	1.0224	1.0143	1.0086	1.0372	1.0138	1.0404	1.0372	1.0954	1.0116		16
7	1.0168	1.0524	1.0802	1.1064	1.0184	1	1.0348	1	1.0698	1.1683	1.0183	1.0433	1.0623	1.031	0.99943	1.117	1.0149	1.0584	1.0189	1.0531	1.0173	1.0542	1.0054	1.0285	1.0161		25	1.04341	0.00819623	0.0409811		1.016	1.0161	1.0512	1.029	1.0114	1.0076	1.0161	1.0212	1	1.0136	1	1	1.0435	1.014	1.0863	1.0015		16
8	1.0115	1.0504	1.0789	1.0946	1.0585	1.1052	1.0559	1.0076	1.0788	1.1554	1.0216	1.0278	1.0637	1.0056	0.99133	1.1374	0.99694	1.075	1.0193	1.0723	1.0158	1.0523	1.0195	1.0311	1.0041		25	1.04922	0.00867668	0.0433834		1.0164	1.0176	1.0009	1.032	1.0081	1.0009	1.0146	1.0239	1.0009	1.0449	1.0024	1.0108	1.0285	1.0151	1	1		16
9	1	1.0103	1.0454	1.0627	1.0877	1.0587	1.0604	1.0132	1.0765	1.1389	1.0153	1.0293	1.0527	1.0243	1	1.1332	0.99989	1.1707	1.0252	1.0338	1.018	1.0698	1.0294	1.0255	1.0074		25	1.04753	0.00909268	0.0454634		1	1.0187	1.0337	1.0073	1	1.0106	1.0133	1.0502	1.0093	1.0288	1.022	1.0139	1.0259	1.0212	1.0651	1.0009		16
10	1.0007	1.0187	1.0516	1	1.1097	1.0428	1	1.0307	1.0576	1.0765	1.0074	1.0328	1.0553	1.0228	1.0066	1.0972	1	1.1024	1.0306	1.0345	1.0219	1.072	1.0303	1.0184	1.0148		25	1.03741	0.00657664	0.0328832		1.0045	1.0183	1.0354	1	1.0035	1.0025	1.0112	1.0473	1.0055	1.0387	1.0273	1	1.0301	1	1.0625	1.0049		16
11	1.0033	1.0447	1.0518	0.99644	1.0385	1	1.082	1.0135	1.0658	1.0647	1.0106	1.0501	1.0777	1.043	1.1174	1.0994	1.005	1.1089	1.0251	1.0199	0.99287	1.0681	1.0271	1.0245	1.016		25	1.04186	0.00720778	0.0360389		1.005	1.013	1	1.0009	1.0014	1.0056	1.0123	1.0352	1.0056	1	1.0283	1.0825	1.0302	1.0244	1.0218	1.0151		16
12	1.0043	1.0234	1.0418	1.0014	1.0907	1.018	1.0833	1.0186	1.0799	1	1.0242	1.0518	1.1021	1.0481	1.1152	1.0939	1.0059	1.1119	1	1	0.99504	1	0.99883	1.013	1.0175		25	1.03755	0.00820856	0.0410428		1.0094	1.0141	1.0444	1.0303	1	1.015	1.0112	1.0287	1	1.0325	1.0146	1	1.019	1.0299	1.0144	1.016		16
13	1.0058	1.032	1	1.0042	1.1083	1	1.027	1	1.0819	1.0458	1.0252	1.0635	1.1048	1.0464	1.1013	1	1.0129	1	1.003	0.99985	1.0004	1.0348	1	1	1		25	1.02789	0.00734272	0.0367136		1.0045	1.0082	1.0461	1.0424	1.003	0.99755	1.0265	1.0261	1.0136	1.0467	1.0018	1.0713	1.0241	1.0255	1.0169	1.0169		16
14	1.007	1.0212	1.0019	1.0075	1	1.0036	1.0423	1.0345	1.086	1.0398	1.0284	1.0232	1.1272	1.0395	1.0403	1.0394	1.0082	0.98106	1.0137	1.0259	1.0191	1.0326	1.01	1.0074	1.019		25	1.02635	0.00586819	0.0293409		1.0053	1.0082	1.0154	1.0423	1.0037	0.99663	1.0088	1.0179	1.0136	1	1.0015	1	1.0195	1.0338	1.0028	1.0157		16
15	1.0015	1.0161	1.0887	1.0274	1.1148	1.0236	1.0414	1.0396	1.0572	1.0339	1.0124	1.0252	1.0707	1.0228	1	1.0328	1.0097	1.0536	1.0091	1.0304	0.99716	1.0102	1.0153	1.0193	1.0181		25	1.03084	0.00561949	0.0280974		1.0012	1.0093	1.0116	1.0336	1	1.0064	1.0079	1.0237	1.0166	1.0423	1.0011	0.99236	1	1.0388	1	1.0166		16
16	1.0035	1.025	1.0593	1.0281	1.1224	1.0111	1.0191	1.0117	1.0035	1.0314	1.0148	1	1.0734	1.0214	0.98247	1.0562	1	1.0935	1.0105	1.0307	1.0059	1.0304	1.0172	1.0279	1.0121		25	1.02766	0.00631432	0.0315716		1.0068	1.0066	1.0133	1.0236	1.0026	0.99372	1.0204	1.0234	1.0174	1.0211	1	1.0038	1.0055	1	1.002	1.0015		16
17	1.0039	1.0093	1.0631	1.036	1.0484	1.0643	1.0244	1.0264	1	1.0302	1.018	1.0233	1.0299	1	1.0129	1.0709	1.013	1.0676	1.0164	1.0186	1	1.0306	1.027	1.0357	1		25	1.0268	0.00435081	0.0217541		1.0079	1.0067	1.0143	1.0253	1.0043	0.98897	1	1	1.0176	1.0726	0.99891	1.0039	1.0398	1.0127	1.0164	1.0382		16
18	1.0075	1	1.0041	0.99858	1.1099	1.0414	1.0233	1.0315	1.0583	1.0563	1.0161	1.0257	1	1.028	1	1.0642	1.0179	1	1.0085	1.0069	1.0368	1	1.0155	1.0215	1.0014		25	1.02294	0.00534548	0.0267274		1.0055	1.0079	1	1	1.0053	1	0.99925	1.0018	1	1	1.0456	0.99494	1.0119	1.0171	1.0449	1.039		16
19	1.0098	1.0092	1.0003	0.99619	1.1106	1.0354	1.0295	1.0606	1.0617	1.0512	1.008	1.0291	1.0027	1.0271	1.0114	1.058	0.99874	1.0994	1.0097	1.0096	1.0506	1.059	1.0178	1.0325	1.0079		25	1.03144	0.00614133	0.0307066		0.99852	1	1.0017	1.0046	1.0083	1.0194	1.0089	1.0048	1.0034	0.98804	1.0168	1	1.0183	1.0311	1.046	1.0322		16
20	1.0036	1.0193	1.0053	1.0055	1.0785	1	1	1.0369	1.051	1.0533	1.0113	1.0117	1.0041	1.0311	1.0639	1.0536	1	1.097	1.0102	1.0515	1.026	1.0619	1.0155	1.0398	1.0275		25	1.03034	0.0054551	0.0272755		1	1.003	1.0362	1.0102	1.0026	1.0203	1.0188	1.0316	1.0039	0.98856	1.0173	1.0159	1	1.0262	1	1.0259		16
21	1.0002	1.0183	1.0112	1.0616	1.0723	1.0085	1.0003	1.0421	1.0636	1.0329	1.0158	1.0145	1.0309	1.0191	1.056	1.0488	1.0063	1.1006	1.0186	1	1.0593	1.0714	1	1.0193	1.0324		25	1.03216	0.00554337	0.0277168		0.99804	1.0044	1.0469	1.0047	1	1.0329	1.0182	1	1.0214	0.99954	1	1.0167	1.0103	1.0307	1.0902	1.0265		16
22	1.0024	1.0283	1.0096	1.0004	1.0719	1.0098	1.0028	1.0241	1.0404	0.99842	1	1.0183	1.0338	1.0191	1.099	1	1.0152	1.0298	1.0211	1.0071	1.0736	1.1212	1.0023	1	1.0078		25	1.02546	0.00653415	0.0326708		1.0079	1.0024	1.0486	1.0181	1.0021	1.0206	1.0148	1.0042	1.0039	1.0036	1.0029	1.015	1.0179	1.0321	1.0921	1.0163		16
23	1.005	1.0431	1.0158	1.0086	1	1.0077	1.0104	1.0427	1.0306	1.0022	1.0035	1.0246	1.0579	1.0255	1.0768	1.04	0.99512	1.0431	1.008	1.0217	1	1.1266	1.0245	1.0058	1.0161		25	1.02541	0.00583783	0.0291892		1.0099	1.0021	1.064	1.0274	1	1	1.0117	1.0056	1.0048	1	1.008	1.0268	1.0037	1.0238	1.0835	1		16
24	1	1.0425	1.0095	1.0414	1.0773	0.97879	1.0126	1.0479	1	1.0237	1.0078	1.0278	1.0764	1.0038	1.0435	1.0381	1	1.0895	1	1.0026	1.0745	1.101	1.0051	1.0353	1.0227		25	1.03047	0.00650924	0.0325462		1.0159	1.0037	1.0108	1.0261	1.0098	1.0111	1.0111	1.0011	1.0218	1.0673	1.0176	1.0074	1	1.0286	1.0145	1.0005		16
25	1.0019	1.0531	1.019	1	1.0804	0.98479	0.99241	1.0411	1.0425	0.99855	1.0168	0.9811	1.0795	1.0048	1.0836	1.0412	1.0103	1.0868	1.005	1.0135	1.0837	1.0563	1.0073	1.0477	1		25	1.02925	0.0068387	0.0341935		1.0105	0.99925	1.0123	1.0315	1.0094	1.0195	1.0127	1.0051	1.0114	1.0734	1.03	1	1.0066	1.0256	1.0151	0.99843		16
26	1.0109	0.99795	1.0259	1.0041	0.96993	1.0059	1.0351	1.0327	1.0392	1.0026	1.0205	1.0048	1.0808	1.015	1	1.0552	1.0178	1.1047	1.0083	1.0367	1.0896	1.063	1.0243	1.0523	1.0031		25	1.02802	0.00635666	0.0317833		1.0126	1.006	1.0391	1.0437	1.0164	1.0139	1.0017	1.0216	1.0124	1.0215	1.038	1.0099	1.0166	1.0215	1.0486	1.0043		16
27	1.0097	1.0253	1.0654	1.009	1.0004	1.0111	1.0387	1.0379	1.0105	1	1.0244	1.0084	1.0684	1.0518	1.0288	1.0549	1.0195	1	1.0105	1.0371	1.0593	1.091	0.99806	1.0315	1.0099		25	1.02806	0.00503359	0.0251679		0.99894	1.0077	1.02	1.0492	1.0095	1.023	1.0011	1.0234	1.0062	1.0453	1.0188	1.0207	1.0225	1.027	1.0029	1.0047		16
28	1.0112	1.0361	1.1257	1.1064	1.0064	1.0193	1.0192	1.0513	1.0314	1.0761	1.0101	1.0182	1.0716	1.0543	1.0295	1.0162	1.0185	1.1354	1.018	1.0498	1.064	1.0585	1	1.0635	1.0314		25	1.04488	0.0073068	0.036534		1.0037	1.0038	1.0214	1.0656	1.0077	1.0351	1.0035	1.0264	1.0034	1.0503	1.033	1.0008	1.0276	1.0154	1	1.0018		16
29	1.0146	1.0598	1.1338	1.1065	1.0078	1.0337	0.99518	0.98893	1.0342	1.0795	1.014	1.0067	1.0452	1.0267	1.054	1	1.0228	1.1454	1.005	1	1.1017	1.0659	1.0191	1.0669	1.0291		25	1.04226	0.00867845	0.0433923		1.0056	1.009	1.0336	1.08	1.01	1.0446	1.0038	1	1.0046	1.0572	1.041	1.0098	1.0373	1	1.0543	0.9995		16
30	1.0094	1.0322	1.1449	1.0588	1.0109	1.077	0.99965	0.99393	1.0323	1.1284	1.0172	1.0106	1.0349	1	1.0138	0.99952	1.0212	1.1416	1.0081	1.0235	1.0779	1.0727	1.0218	1.0399	1.0361		25	1.04025	0.00878887	0.0439444		1.0286	1.0108	1.0093	1.0155	1.0057	1.0521	1.0033	1.0146	1.003	1.0381	1.0336	1.0525	1.0332	1.0065	1.0203	0.9998		16
31	1.0106	1.0434	1.1594	1.0832	1.0192	1.0846	1.0298	1.0503	1.0506	1.1614	1.0155	1.0255	1.0381	1.0042	1	1.0592	1.0027	1.1041	1.017	1.0352	1.0805	1.0356	1.0235	1.0429	1.0354		25	1.04848	0.00863739	0.0431869		0.99844	1.0084	1.0103	1.0434	1.0037	1.0407	1.0215	1.0161	1.0024	1.0414	1	0.99207	1.0373	1.0027	1.0134	1.0025		16
32	1.01	1.0313	1.1677	1.0814	1.0824	1.0653	1.0521	1.0249	1.0582	1.1637	1.0195	1.0159	1.0713	1.022	1.0367	1.0829	1	1.105	0.99696	1.0325	1.0905	1.0429	1.0199	1.0451	1.0168		25	1.0534	0.00897876	0.0448938		1	1.0076	1.0588	1.0583	1	1.0265	1.0151	1.0201	1.0036	1.083	1.0049	1	1.0246	0.99756	1.0255	1.0105		16
33	1.0078	1.0053	1.0757	1.04	1.0016	0.99729	1.0575	1.0301	1.0499	1.2407	1.0181	1.0202	1.0756	1.0216	1.0164	1.0817	0.99561	1.1289	1	1.0157	1.0497	1	1.0267	1.0126	1.0239		25	1.0397	0.0105919	0.0529596		1.0196	1.0095	1.0388	1.0743	1.0029	1.0323	1.0146	1.0373	1	1.0335	1.0241	0.99771	1.0123	1.0051	1.0185	1.0108		16
34	1.0088	1.0162	1	1.0928	1.0111	1	1.044	1.0343	1.041	1.2432	1.0416	1.0204	1.0789	1.0274	1.0096	1.0699	1.0365	1.1032	1.009	1.0263	1.0525	1.0084	1.0282	1.0314	1.0213		25	1.04224	0.0100272	0.050136		1.0146	1.005	1.0395	1.0463	1.0021	1.0195	1.0206	1.0376	1.0294	1.0343	1.0229	1.0018	1.0159	0.9916	1.0111	1.0087		16
35	1.01	1.0092	1.0068	1.0912	1.0742	1.0468	1.0336	0.97926	1.0518	1.2442	1.0458	1.0152	1.0494	1.0268	1.0765	1.07	1.0258	1.0978	0.99589	1.0388	1.011	1.0157	1.0232	1.0327	1.0199		25	1.04366	0.0102327	0.0511633		1.0156	1.0066	1	1.0607	1.0018	1.0285	1.0113	1.0075	1.0303	1	1.0243	1.0086	1.0238	0.99242	1.0128	1.0329		16
36	1.01	1.0198	1.1044	1.0984	1.0164	1.0173	1.039	0.98426	1.0303	1.2038	1.0323	1.0199	1.0281	1.0038	1.087	1.0681	1.0203	1.141	0.99073	1.0243	1	1.0181	1.0107	1.0434	1.027		25	1.04154	0.0101001	0.0505006		1.0267	1.0085	1.0339	1.0501	1.0015	1.0331	1.0107	1.0361	1.0254	1.0791	1.0143	1.0028	1.046	1.0004	0.99772	1.0333		16
37	1.0108	1.0309	1.1851	1.0455	1.0262	1.0154	1	1.0801	1	1.1309	1.0549	0.98879	1.0313	1.0103	1.0858	1.064	1.0132	1.1265	0.99731	1.0343	1.0051	1	1.0123	1.0338	1.0103		25	1.03971	0.00974005	0.0487003		1.0203	1.0106	1.0343	1.025	1.0017	1.0166	1.009	1.0356	1.0194	1.0771	1.0122	1.001	1.0501	1.0034	0.99303	1.0513		16
38	1.01	1.0385	1.1923	1.0466	1.0834	1.0231	1.0234	1.018	1.0123	1.1304	1.0591	1.0188	1.0347	1.0188	1.1002	1.0717	1.0038	1.1175	1	1.032	1.0452	1.0136	1.0293	1.0345	1.038		25	1.04781	0.00915235	0.0457617		1.021	1.0107	1.0355	1.0371	1.0038	1.0199	1.0149	1.0049	1.0194	1.0604	1.0108	1.007	1.0268	0.99993	1.0281	1.0193		16
39	1.0109	1.0245	1.1734	1.1199	0.99601	1.0258	1.0285	1.0232	1.0306	1.0908	1.0482	1.0234	1.0874	1.0282	1.0658	1.0693	1	1.0866	1.0205	1.0498	0.99468	1.0529	1.0473	1	1.0455		25	1.04573	0.00837371	0.0418685		1.0285	1.0126	1.0004	1.0576	1.0011	1.0237	1.0142	1.0177	1.0312	1.0899	1.0172	1.0485	1.0224	1.0081	0.98859	1.0198		16
40	1.0116	1.0354	1.151	1	1.0045	1.0245	1.0481	1.0203	1.0322	1.0774	0.99616	1.0164	1.0909	1.035	1.0687	1.0734	1.0054	1.078	1.0219	1.0595	1	1.0352	1.0494	1.0375	1.0294		25	1.04007	0.00711517	0.0355758		1.0229	1.0086	1	1	1.002	1.0253	1.0084	1.0169	1.0017	1.086	1.0033	1.0095	1.0273	0.99628	0.98947	1.0172		16
41	1.0098	1.0142	1.1569	1.0056	1	1.0331	1.067	1.0834	1.0462	1.0757	1	1.0303	1.1278	1.0667	1.0237	1.1198	1.0039	1.0685	1.0193	1.0941	1.0249	1.0529	1.0259	1.0379	1.0178		25	1.04822	0.00852672	0.0426336		1.0233	1.0074	1.0433	1.0083	0.9973	1.0249	1.005	1	1	1.059	1	1.0149	1.0075	1.0043	1.05	1.0331		16
42	1.0037	1.0426	1.184	1.0398	1.0954	0.99529	1.0715	1.089	1.0306	1.053	1.0323	1.0357	1.1302	1.0559	1.0119	1.1169	1.003	1.0316	1.0154	1.0772	1.0412	1.0692	1.0187	1.0594	1.0252		25	1.05315	0.00884678	0.0442339		1.0323	1.0093	1.0156	1.015	0.99877	1.0284	1.0043	1.0228	1.0049	1.0949	1.0168	1.043	1	1.012	1.062	1.0338		16
43	1.0045	1.0533	1.0916	1.0615	1.1024	1	1.0678	1.0334	1.0357	1.0028	1.0076	1.039	1.1338	1.0625	1.0171	1.05	1.0003	1.0075	1.0118	1.0869	1.044	1	1.0213	1.0221	1.0428		25	1.03999	0.00720826	0.0360413		1.0168	1.0034	1.0143	1.0319	0.99999	1.02	1.0076	1.0221	1.0264	1.0905	1.045	1.0163	1.0064	1.0208	1.0724	1.0498		16
44	1.01	1.0904	1.096	1.071	1.1431	1.0467	1.0874	1.0272	1.0505	1	1.0113	1.023	1.0807	1.0355	1.0238	1.096	1.0148	1	1	1.0389	1.0478	1.0113	1.0102	1.0222	1.0568		25	1.04378	0.00756861	0.037843		1.0171	1	1.0508	1.0371	1.0036	0.99648	1.016	1.0004	1.0228	1.0516	1.0404	1.0215	1.0137	0.99661	1	1.0837		16
45	1.0015	1.049	1.0386	1.0994	1.1116	1.0423	1.0905	1.0325	1.0347	1.0317	1.0183	1.0287	1.0273	1	1.0191	1.0916	1.016	1.0544	1.0058	1.0375	1.0229	1.0351	1.0012	1.0349	1.0647		25	1.03957	0.00616452	0.0308226		1	1.0019	1.0669	1.052	0.99876	1	1.0152	1.0084	1.0281	1.0672	1.0156	1.0289	1.0473	1.0031	1.0817	1.0847		16
46	1.0024	1.0591	1.0033	1.0816	1.1164	1.056	1.0968	1.0272	1.0287	1.0676	1.0264	1.0188	1.0306	1.005	1.0251	1.0596	1.0038	1.0686	0.99849	1.047	1.0235	1.0727	1.0045	1.0428	1.0542		25	1.04081	0.00638721	0.0319361		1.0107	1.0087	1.0653	1.022	1	1.0227	1.0188	1.0079	1.0289	1.0636	1.0215	1.0225	1.0552	1.0222	1.099	1.0543		16
47	1.0084	1.015	1.0061	1.0911	1.0508	1.1094	1.0847	1.0393	1.0436	1.0637	1.0301	1.0467	1.0244	1.0041	1	1.0737	1.0052	1.0633	1.0167	1.0215	1.0679	1.0761	1.031	1.043	1		25	1.04063	0.00628512	0.0314256		1.011	1.0064	1.0436	1.0251	1.0054	1.0284	1.0124	1.0154	1.0251	1.0474	1.0163	1.0277	1.0254	1.0273	1.1039	1.0272		16
48	1.0008	1.0514	1.005	1.1152	1.0489	1.0997	1.0857	1.0447	1.0578	1.0316	1.0248	1.0529	1.0251	1.0063	1.0184	1.0704	1.0075	1.0101	1.0054	1	1.0341	1.0581	1	1.0167	1.0077		25	1.03513	0.00652398	0.0326199		1.021	1.0082	1.003	1	1.0103	1.0325	1.0115	1.0324	1.0255	1.0549	1.0381	1.003	1.0148	1.0322	1	1.0285		16
49	1.0019	1.0607	1.0094	1.0107	1.0517	1.1201	1.1309	1.0479	1.0098	1.0271	1.0313	1.0259	1.0283	1.0101	1.0236	1.0889	1	1.0502	0.99595	1.0096	1.0332	1.0299	1.0043	1.0111	1.0096		25	1.03289	0.00708079	0.035404		1.0348	1.0041	1.0017	1.0192	1.0113	1.0203	1	1.0322	1	1.0531	1.0196	1	1.0224	1	1.08179	1.0253		16
50	1.0068	1.0479	1.0106	1.0156	1.136	1.0888	1.0751	1.0363	1.024	1.023	1.0349	1.011	1.0285	1.0444	1.028	1.0497	1.0074	1.047	1.0008	1.033	1.0655	1.0278	1.0095	1.0114	1.027		25	1.0356	0.00608261	0.0304131		1.035	1.0037	1.0052	1.0212	1.001	1.007	1.0173	1.0294	0.99762	1.0568	1.0144	1.0054	1.0281	1.0154	1.0643	1		16
51	1.0073	1.0362	1.0013	1	1.1745	1.1281	1.0735	1.0417	1.0218	1.0372	1.0182	1.0172	1.0279	1.0325	1.0361	1.0463	1.01	1.0793	1.0077	1.0011	1.0514	1.0227	0.99955	1.021	1.0351		25	1.03711	0.00816417	0.0408209		1.0292	1.0055	1.0005	1	1.0031	1.0113	1.0162	1.0401	1.0149	1	1.0032	1.045	1.032	1.018	1.06308	1.0016		16
52	1.0088	1.0443	1.0004	1.0614	1.1761	1.1509	1	1.0634	1.0736	1.068	1.0117	1.0171	1.0311	1.0353	1.0404	1.0498	1.018	1.0497	0.99743	1.0113	1.0499	1.026	1.0045	1.0123	1.0198		25	1.04085	0.00869377	0.0434688		1.0354	1.0061	1	1.0636	1.0039	1.0063	1.0208	1.0401	1.0154	1.0011	1.0333	1.035	1.0383	1.035	1.02996	1.005		16
53	1.0096	1.0592	1	1.0593	1.142	1.1432	0.99882	1.0052	1.0875	1.0638	1.0152	1.0282	1.0148	1.0651	1.0381	1.0948	1.0029	1.0479	0.99261	1.0055	1.0459	1.0216	1.033	1.0129	1.0117		25	1.03995	0.00835738	0.0417869		1.0355	1.0045	1.0602	1.0628	1.0113	1.0116	1.0159	1.0095	1.0144	1.0384	1.0287	1.0409	1	1.0189	1.01312	1.0094		16
54	1.0104	1.0621	1.0454	1.0965	1.1389	1.145	0.9946	1.0105	1.0579	1.113	1.0627	1.0348	1.0104	1.0658	1.1255	1.0912	1.0051	1.0399	1.0013	1.0215	1.0335	1.0199	1	1.0684	1.0197		25	1.05096	0.00906538	0.0453269		1.0235	1.0063	1.0025	1.037	1.0024	1.0164	1.0148	0.99973	1	1.0048	1.0203	1.0339	1.0159	1.0198	1.02757	1.0112		16
55	1.0122	1.069	1.0731	1.1191	1.1395	1.1646	1.0509	1	1.0784	1.1024	1.0147	1	1.0135	1.0681	1.1293	1.056	1.0186	1.0885	0.99159	1.0326	1.0321	1.0247	1.0048	1.0442	1.0021		25	1.0532	0.00977101	0.0488551		1.0391	1.0061	1.003	1.0655	1.0032	1.007	1.0162	1	1.0061	1.0085	1.0034	0.99963	1.0195	1.0274	1.02044	1.0055		16
56	1	1.0175	1.071	1.1134	1.1136	1.1774	1.0739	1.0218	1.0902	1.0988	1.0182	1.0062	1.013	1.0768	1.1158	1.0539	0.99891	1.0875	0.99876	0.99961	1.0183	1.0212	1.0176	1.0453	1.0482		25	1.05188	0.00957609	0.0478804		1.039	1.0045	1.0501	1.0629	1.0034	0.99741	1.0122	1.0226	1.0061	1.067	1	1.0056	1.0177	1.0008	1.01749	1.0764		16
57	1.0034	1.0755	1.1134	1.1461	1.0654	1.1426	1.0675	1.0273	1	1.0778	1.017	1.0129	1.0046	1.0457	1.0843	1.0505	1	1.0492	1.0178	0.99884	1.0547	1	1.039	1.036	1.0566		25	1.04745	0.00852242	0.0426121		1.0223	1.0062	1.0048	1.0637	1.0051	1.0024	1.0114	1.0104	1.0013	1.0096	1.0248	1.0359	1.0263	1.0006	1.02498	1.0784		16
58	1.0057	1.0808	1.1422	1.1381	1.0655	1.1523	1.0576	1.0208	1.0441	1.0933	1.0693	1.0106	1.0076	1.0475	1.0871	1.092	1.0215	1.0804	1.0096	1.0105	1.0541	1.0306	1.0436	1.006	1.0662		25	1.05748	0.00873032	0.0436516		1.0255	1.0062	1.006	1.0805	1.0058	1.0044	1.0089	1.0109	1.0137	1.0152	1.0565	1.0106	1.0279	1.008	1.03083	1.0586		16
59	1.0081	1.0485	1.1395	1.1336	1.1285	1.0742	1.0993	1.0783	1.0527	1.0909	1.073	1.0132	1.0115	1.0312	1.1173	1.1046	1.0159	1.0798	1	0.9995	1	1.0302	1.0379	1.0077	1.0365		25	1.05648	0.00919315	0.0459658		1.0252	1	1.0176	1.0776	1.0105	1.0102	1.0004	1.0095	1.0141	1	1.0545	1.0168	1.0368	1.0064	1	1.0792		16
60	1.0057	1	1.1538	1.1587	1.1037	1	1.092	1.084	1.097	1.0935	1.0413	1.0203	1.0129	1.042	1.0671	1.1011	1.0157	1.0464	1.03	1.0281	1.0064	1.0349	1.0263	1	1.0449		25	1.05223	0.00930238	0.0465119		1.0059	1.0017	1.0664	1.1006	1	1.0156	1	1.0107	1.0005	1.0766	1.0563	1.0263	1.0557	1.006	1.0275	1.0508		16
61	1.0084	1.0032	1.1243	1.0539	1.1039	0.99449	1.0954	1.0346	1.0911	1.075	1.0483	1.0364	1.0158	1.0438	1.0691	1.0864	1.0192	1.0008	1.0243	1.041	1.0073	1.0621	1.0304	1.0116	1		25	1.04323	0.00735246	0.0367623		1.015	1.0026	1.068	1.0709	1.0007	1.0142	1.0063	1.0109	1	1.0822	1.0727	1.0279	1.056	0.99468	1.0414	1.0083		16
62	1.0043	1.0279	1.1222	1.0557	1.0399	0.9985	1.0428	1.0431	1.0977	1.0743	1.052	1.077	1.0079	1.0355	1.0934	1.0722	1.019	1	1.0142	1	1.0345	1.0627	1.0303	1.0141	1.0171		25	1.04145	0.00673431	0.0336716		1.0143	1.0028	1.0538	1.0694	1.0037	1	1.0145	1.0223	1.0004	1	1.0725	1.0341	1.0444	1.0312	1	1		16
63	1.0045	1.036	1.0432	1	1.1165	0.99686	1.0364	1.0485	1.0875	1	1.0722	1.0847	1.0053	1.0169	1.0991	1.069	1.018	1.0644	1.0068	1.0184	1.0163	1.006	1.0484	1.0248	1.0252		25	1.0378	0.0068815	0.0344075		1	1.0045	1.0594	1.0335	1.0097	1.0056	1.0146	1.0004	1.0136	1.0453	1.0426	1.0528	1.0629	1.0313	1.0351	1.0008		16
64	1.0074	1.0381	1.0005	1.108	1.1172	0.98094	1.0381	1.0231	1.0833	1.0537	1.06	1.0443	1.0081	1.019	1.1005	1.0776	1.011	1.1145	1.0035	1.0322	1.0184	1.0013	1.0523	1.0053	1.0433		25	1.04167	0.00785779	0.039289		1.0078	1.0023	1.0611	1	1.0104	1.0148	1.0152	1	1.018	1.0433	1.05	1.0447	1.0626	1.0429	1.0222	1.0078		16
65	1.0054	1.025	1	1.1195	1	1.0422	1.0315	1.0585	1.0884	1.0551	1.0638	1.0393	1.0061	1.0294	1.0618	1.0203	1.0132	1.1131	1.0028	1.0136	1.0365	1	1.032	1.0086	1.0695		25	1.03742	0.00684755	0.0342378		1.0067	1.0002	1.0463	1.0013	1.0099	1.0048	1.0174	1.0236	1.0193	1.0326	1.0519	1.0506	1.046	1	1.0313	1.0655		16
66	1.0111	1.0387	1.0149	1.0252	1.042	1.0475	1.0266	1.0637	1.097	1.085	1.0423	1.047	1.0083	1.0235	1.0675	1.0176	1.012	1.1171	0.99599	1.0351	1.001	1.0712	1.0209	1.0504	1.0779		25	1.04158	0.00624255	0.0312127		1.0254	1.0017	1.046	1.0168	1.0103	1.0106	1.0177	1.0033	1	1.02	1	1.0487	1.0448	1.0012	1.0932	1.066		16
67	1.0143	1.0408	1.0474	1.0014	1.0437	1.0279	1	1.0402	1.0709	1.0903	1.0112	1.0286	1.011	1.0263	1.0683	1	1.019	1.0755	0.99465	1.0508	1.0039	1.0297	1.0244	1.022	1.0422		25	1.03138	0.00513767	0.0256884		1.0286	1.0045	1.0473	1.0085	1.0108	1.0185	1.0051	1.0022	1.0084	1.0139	1.0152	1.0578	1.0448	1.0182	1.0738	1.0232		16
68	1.0123	1.0478	1.0489	1.0147	1.0165	1.046	1.0017	1	1.0754	1.0934	1.0149	1.0099	1.0168	1	1.0349	1.0221	1.0169	1.0738	1.0164	1.0252	1.0228	1.0257	1.0182	1.0261	1.0423		25	1.02891	0.00480941	0.0240471		1.0275	1.0018	1.0638	1.0124	1.0125	1.0097	1	1.0277	1.0112	1.0251	1.0191	1.0634	1.0464	1.0247	1.0392	0.99897		16
69	1.0082	1.0115	1.0608	1.0321	1.0782	1.0154	0.99904	1.0046	1.1	1.0879	1.0157	1.0176	1.0207	1.0315	1.0204	1.0197	1.016	1.0693	1.0039	1.0307	1.0157	1.0074	1.0391	1.0264	1.0504		25	1.03129	0.00554017	0.0277008		1.0347	1.0034	1	1.01	1	1.0156	1.0003	1.0081	1.0258	1.0716	1.021	1.0749	1.0481	1.0272	1	1		16
70	1.0115	1.0145	1.0247	1	1.0807	1	1.0414	1.0649	1.0759	1.0966	1.028	1.0091	1.0233	1.0353	1.0207	1.0111	1	1.0536	1.0042	1.0488	1.0191	1.004	1.0424	1.0309	1.0303		25	1.03084	0.00535985	0.0267992		1.0007	1.0044	1.0006	1.0277	1.0004	1.0344	1.0069	1.0066	1.0016	1.0664	1	1.039	1.0492	1.0117	0.99752	1.0407		16
71	1.0056	0.99616	1.0277	1.0084	1.0262	1.0337	0.99622	1.0524	1.0809	1.1007	1.0321	1.0067	1.0244	1.0557	1	1.0309	1.0156	1.0519	1	1.0682	1.009	1	1.0451	1.0357	1.0074		25	1.02843	0.00558409	0.0279204		1	1.0029	1.0482	1.0333	1.0051	1.0153	1.0002	1.0058	1	1	1.0045	1.0437	1	1.0173	1.045	1.0279		16
72	1.0047	1.0057	1.015	1.0958	1.0823	1.0521	0.99485	1.0568	1.0729	1.0878	1.0652	1.0145	1.0285	1.0303	1.0382	1.0288	1.0155	1.0132	1.0177	1.0853	1.0075	1.0892	1	1.0443	1.015		25	1.03845	0.00644892	0.0322446		1.0119	1.0044	1.0201	1.0379	1.0032	1.0211	1.0004	1.0205	1.0225	1.0685	1.0129	1	0.99396	1.0207	0.99558	1.0298		16
73	1.0081	1.0109	1.062	1.1185	1.0854	1.0435	1.0541	1.0547	1.032	1.0979	1.0534	1.0224	1.0309	1.0348	1.0381	1.0217	1.0114	1.052	1.0195	1.108	1.0109	1.0207	1.003	1.0136	1.0107		25	1.04073	0.00651789	0.0325895		1.0377	1.0098	1.0201	1.0224	1.0035	1.0158	1.0135	1.0188	1.0056	1.0685	1.1277	1.0106	0.99666	1.0161	1	1.1345		16
74	1.0136	1.0331	1.0662	1.1201	1.1196	1.0502	1.0289	1.0286	1.0384	1.1025	1.0577	1.038	1.0356	1.0294	1.0588	1.0276	1.002	1.0503	1.0169	1.0647	1.0473	1.0188	1.0173	1.0189	1.0452		25	1.04519	0.00618015	0.0309008		1.0376	1.005	1.03	1.0287	1.0159	1.0235	1.0052	1.0179	1	1.0161	1.1325	1.0144	0.9964	1.0077	1.0833	1.0763		16
75	1.0061	1.0206	1.0662	1.2378	1.0921	1.0492	1.0278	1.0324	1.0072	1.1007	1.036	1.0462	1.0447	1.08	1.0121	1.026	1.0025	1.0239	1.0081	1.0545	1.0208	1	1.0397	1.0192	1.0528		25	1.04426	0.00972606	0.0486303		1.0124	1.0064	1.0441	1.0891	1.0022	1.0291	1.0054	1.0251	1.0092	1.0699	1.0695	1.0226	1.0117	1.0117	1.0625	1.0786		16
76	1.0094	1.0293	1.015	1.0804	1.0957	1.048	0.99953	1.0541	1	1.0178	1.0486	1.0103	1.0469	1.0851	1.0117	1.0248	1.0017	1.0553	1.011	1.0813	1.0239	1.0436	1.0428	1.0191	1.0668		25	1.03689	0.00576104	0.0288052		1.0441	1.0024	1.0437	1.0324	1.0024	1	1.0124	1.0239	1.0005	1.0731	1.0533	1.021	1.0157	1.0112	1.0753	1.1017		16
77	1.0151	0.99929	1.0199	1.0762	1.0154	1	1.0017	1.0017	1.0087	1.0219	1.0533	1.0183	1.0363	1.09	1.0691	1.0146	1.0131	1.0538	1.0161	1.1424	1.054	1.0454	1.0154	1.0249	1.0292		25	1.03343	0.00672791	0.0336395		1.0445	1	1.0379	1.0382	1.0075	1.0296	1.0151	1.013	0.99869	1.0344	1.0566	1.0241	1.0043	1.0136	1.1117	1.1467		16
78	1.0095	1.0109	1.0044	1.1264	1.0962	1.0295	1	1.0048	1.0676	1.0748	1.0544	1.032	1.0203	1.0895	1.0519	1.0135	1.0138	1.067	1.0201	1	1.0398	1.0319	1.0196	1.0362	1.0363		25	1.03802	0.00662903	0.0331452		1.0335	1.0012	1.0493	1.0545	1.0038	1.0348	1.0152	1.0006	0.9964	0.99675	1.0317	0.99762	0.99232	1.0179	1.1932	1.1489		16
79	1.0127	1.0246	1	1.1	1.0999	1.0353	1.0339	1.0533	1.0232	1.0123	1.0091	1.0238	1.0222	1.0947	1.0513	1.0472	1.0105	1.0411	1.0239	1.0318	1.0423	1.089	1.0229	1.0588	1.064		25	1.04111	0.00585335	0.0292668		1.0327	1.0037	1.0489	1.083	1.004	1.0331	1.0134	1	1.0026	1	1.0424	1.0211	0.99681	1	1.1872	1.051		16
80	1	1	1.005	1.0921	1.1145	1.0287	1.0209	1.0298	1.034	1.0154	1.0138	1.0319	1.0104	1.093	1.0221	1.0006	1.0052	1.0401	1.0084	1.0892	1.0603	1.0945	1.0246	1.0653	1.0541		25	1.03816	0.00698104	0.0349052		1.0334	1.0034	1.0274	1.0874	1.0099	1.0206	1.0159	1.0052	1.0031	1.0238	1.0436	1.0237	1.0052	1.0333	1.0207	1.0767		16
81	1.0007	1.1199	1.0263	1	1.0085	1.0234	1.018	1.0322	1.0433	1	1.029	1	1	1.0817	1.0155	1	1.0058	1.0365	1	1.0507	1	1.081	1.0248	1.0333	1.061		25	1.02766	0.00625696	0.0312848		1.0209	1.0046	1.0478	1.0465	1.0066	1.0253	1.016	1.0339	1.0078	1.0202	1.05	0.99735	1.0162	1.0376	1	1.0779		16
82	1.0036	1.1409	1.0191	1.0035	1.0118	1.0333	1.0387	1	1.0319	1.0125	1	1.0346	1.0017	1.0865	1.0147	1.0193	1	1.0103	1.0042	1.0898	1.0013	1.0143	1.0286	1.0054	1.0262		25	1.02529	0.00675448	0.0337724		1.0277	1.0061	1.0476	1	1.0068	1.0263	1.0081	1.0341	1.0047	1.0221	1.0364	1.0392	1.0207	1.0029	0.98947	1.0985		16
83	1.002	1.1347	1.0243	0.99485	1.0759	1.0699	1.0486	1.005	1.0428	1.0143	1.0051	1.0463	1.0046	1.0352	1.0163	1.019	1.0031	1.0099	1.001	1.07	1.0126	1.0224	1.0103	1.0119	1		25	1.0272	0.00649486	0.0324743		1.0286	1.0001	1	1.0014	1.003	1.0389	1.0221	1.0141	1.006	1.0672	1.0349	1.0413	1	1.0142	1.0721	1.0367		16
84	1.0022	1.1019	1.0357	1.0162	1.0598	1.0444	1.0449	1.0065	1.0696	1.0373	1.0254	1.0545	1.0124	1.0631	1.0209	1.0227	1.0034	1.0278	1.0131	1.0585	1.0294	0.99464	1.0028	1.007	1.0061		25	1.03041	0.00527828	0.0263914		1.0139	1.0013	1.0393	1.0464	1.0109	1.0433	1.0222	1.015	1	1.0413	1.0164	1.0262	1.0255	1.0181	0.99833	1.0365		16
85	1.0049	1.1178	1.0325	1.0212	1.063	1.0552	1.068	1.044	1.0507	1.0705	1.037	1.0273	1.0138	1.0669	1.02	1.0405	1.0027	0.99971	1.0174	1.0998	1.0303	0.99898	1.0072	1	1.0287		25	1.03672	0.006284	0.03142		1.0238	1.0028	1.0395	1.0589	1.0112	1.0506	1	1.0157	1.0195	1.0424	1.005	1.0287	1.0293	1.0292	0.99081	1.0127		16
86	1.0084	1.1064	1.0378	1.0122	1.1566	1	1.0596	1.0344	1.0596	1.0712	1.0425	1.043	1.0147	1.0833	1.0292	1.0407	1.0075	1	1.0081	1.0671	1.0224	1.0097	1.0498	1.0067	1.0317		25	1.0401	0.00738364	0.0369182		1.0248	1.0029	1.0101	1.0578	1.0055	1.0351	1.0055	1.0275	1.02	1.0797	1	1.0304	1.0259	1.0101	1.0727	1.0022		16
87	1.0079	1.0552	1.045	0.99896	1.0423	1.0263	1.0556	1.0352	1.0065	1.1207	1.0427	1.0509	1.0231	1.0538	1.0603	1.052	1.0075	1.0506	0.99859	1	1.0173	1.0036	0.99454	1.0085	1.0375		25	1.03178	0.00576254	0.0288127		1.0162	1.0041	1.0177	1.0592	1.006	1.0391	1.0056	1.0406	1.0047	1.0654	1.0365	1.0324	1.0382	1.0133	1.0505	1		16
88	1.0103	1.0527	1.0244	1.0306	1.0449	1.0345	1.0186	1.1007	0.99575	1.0869	1.0386	1.0248	1.0244	1.0563	1.0594	1.0745	1.0084	1.1279	1.0023	1.0351	1.0189	1	1	1.0176	1.0162		25	1.03615	0.00665223	0.0332611		1	1.0051	1.0182	1.0334	1.0064	1.0259	1.0063	1.0415	1.001	1.0663	1.0486	1.0603	1.0411	1.0336	1.0526	1.0428		16
89	1.0014	1.0427	1.0295	1.0222	1.0584	1.0321	1.0326	1.0793	1	1.0867	1.044	1	1.0234	1	1.1216	1.0494	1.0228	1.1291	1.0099	1.0329	0.99736	1.013	1.0477	1.0243	1.044		25	1.03777	0.00705693	0.0352846		1.0009	1.0016	1.038	1.0311	1.0024	1.034	1.0059	1.0072	1	1.0769	1.0405	1.062	1.0535	1.0264	0.98097	1.0571		16
90	1.0075	1	1.0279	1.0377	1	1.0424	1.0288	1.0796	1.0816	1.102	1.0158	1.0071	1.0254	1.0051	1.0652	1.0499	1.0227	1.0483	1.0108	1.0621	1.0393	1.0198	1.0145	1.0435	1.0495		25	1.03546	0.00545731	0.0272866		1.0302	1.003	1.0204	1.0808	1.0029	1.0376	1.006	1.0244	1.0064	0.99883	1.0342	1.0778	1.056	1.0287	0.98145	1.053		16
91	1.0098	0.97194	1.0433	1.0477	1.0017	1.0483	1.0352	1.0818	1.0908	1.0749	1.016	1.0079	1.0264	1.006	1.0643	1.0484	1	1.0816	1.0134	1.0929	1.043	1.0109	1.021	1.0072	1.062		25	1.03626	0.00653077	0.0326538		1.0192	1.0057	1.0211	1.0596	1.0035	1.0191	1.0113	1.0253	1.0122	1	1.0154	1.0275	1.0579	1.006	1	1.0128		16
92	1.0074	0.96523	1.0484	1.0407	1.1526	1.0388	1.0431	1.0367	1.0897	1.0741	1.021	1.0284	1.0234	0.99418	1.0576	1.0514	1.0047	1.0831	1	1.0619	1.0392	1.024	1.0126	1.0132	1.0496		25	1.03844	0.00745079	0.037254		1.0199	1	1.0361	1.0573	1.0017	1.0176	1.0197	1	1.01	1.0381	1.0078	1.0291	1	0.99892	1.0933	1.0036		16
93	1.0068	1.0377	1.0741	1.0279	1.1314	1	1.0397	1.0367	1.1286	1.0461	1.0301	1.0351	1.0233	1.0137	1.112	1.0519	1.0047	1.0352	1.0117	1.0471	1	1.0665	1.0564	1.0526	1.0549		25	1.04497	0.00720445	0.0360222		1.0102	1.0016	1.0059	1.041	1	1.0208	1.0198	1.014	1.0229	1.0196	1.0289	1.0018	1.1018	1	1.0656	1		16
94	1.0088	1.0202	1.069	1.0488	1.1325	1.0043	1	1.0678	1.1322	1.0337	1.0248	1.0045	1.0242	1.0134	1.1112	1.0934	1.0066	1.0568	1.0126	1.0724	1.0066	1.015	1.0634	1	1.0825		25	1.04419	0.00835182	0.0417591		1.0203	1.0019	1.0066	1.056	1.0009	1	1.0114	1.0146	1.0014	1.0214	1.0046	1	1.1025	1.0523	1.1025	1.0205		16
95	1.0054	1	1.0739	1.0442	1.0146	1.0151	1.0545	1.0764	1.1269	1.0327	1.029	1.0304	1.0219	1.0256	1.1039	1.086	1.0014	1.0582	1.0256	1	1.08	1.0241	1.0185	1.0049	1.0449		25	1.03992	0.00689397	0.0344699		1.021	1.0016	1.0212	1.0549	1.0105	1.0266	1.0096	1.0189	1	1.0374	1	1.0017	1.0624	1.0455	1.0665	1.0304		16
96	1.0026	1.0434	1.0597	1	1.0083	1.0514	1.0518	1.0763	1.0906	1.0233	1	1.0366	1.0276	1.0163	1.0427	1.0864	1.0014	1.1322	1.0045	1.0996	1.0314	1	1.023	1.007	1.0499		25	1.03864	0.00721383	0.0360692		1.0138	1.0034	1.0315	1.0422	1.0231	1.0295	1.0097	1.0153	1.0114	1.0025	1.0291	1.0191	1.0489	1.0456	1.0096	1.0285		16
97	1.0045	1.0772	1.0352	1.0025	1.0089	1.0547	1.0075	1.0397	1.0735	1.0606	1.0527	1.0357	1.0283	1.0155	1.042	1.0944	1.0102	1	1.0046	1.1227	1.0385	1.0743	1.029	1.0548	1.0571		25	1.04096	0.00633882	0.0316941		1	1.0046	1.032	1.0314	1.0241	1.0299	1.0144	1.0156	1.012	1.0044	1.0365	1.0183	1.0495	1.0241	1.034	1.0652		16
98	1.0027	1.0445	1.0396	1.0011	1.0237	1.104	1.0476	0.99994	1.0661	1.0597	1.056	1.0151	1.034	1.0116	1.0109	1.0515	1.0158	1.001	1.0213	1.1161	1	1.076	1	1.0587	1.0118		25	1.03475	0.00657209	0.0328604		1.0007	1.0031	1.004	1.0327	1.0116	1.0267	1.0205	1.0285	1.0123	1.0514	1.0361	1.0202	1.0027	1.0208	1	1.0242		16
99	1.0094	1	1.0655	1.0216	1.0781	1.1086	1.0456	1	1.0727	1.0439	1.0493	1.0208	1.0304	1.0299	1.0004	1.0517	1.0158	1.1171	1.0142	1.244	1.0305	1.0722	1.045	1.0083	1.0165		25	1.04766	0.0103929	0.0519643		1.0147	1.0049	1.0331	1.0477	1.0072	1.0294	1.0206	1.0122	1.0223	1	1.0346	1.0353	0.9988	1.0207	1.1265	1.0252		16
100	1.0111	1.0183	1.0547	1.0314	1.0787	1.1109	1.0277	1.0433	1.0479	1	1.0482	1.0433	1.031	1.029	1	1.0464	1.0165	1.1205	1.0144	1.2657	1.0331	1.0912	1.0495	1.0258	1.0152		25	1.05015	0.0109159	0.0545795		1.0238	1.0066	1.0333	1.0082	1.0079	1.0503	1.0175	1.0125	0.9988	1.0016	1.0429	1.0326	1	1.0194	1.1125	1.0058		16
Fasted
Time	odr-7																										n=	Average	SE	STDEV		odr-7;unc-13																	n=
1	1.0381	1.0298	1.0032	1.002	1.0112	1.0426	1.0518	1.0086	1.0427	1.0273	1.1429	1.0308	0.99794	1.0211	1	1.0126	1.0358	1.0089									18	1.02819	0.00780864	0.0331293		1.0557	1.057	1.0688	1.0544	1.0064	1.0599	0.99563	1.0047	1.0339	1.0099	1.0731	1.036	1.0073	1	1.0169			15
2	1.0598	1.0538	1.006	1.009	1.0284	1.0321	1.0404	1.0387	1.121	1.0737	1.151	1.0213	1.0006	1.0023	1.0846	1.0033	1.0308	1.0093									18	1.04256	0.0099811	0.0423462		1.0439	1.0572	1.1307	1.0599	1.0066	1	0.99146	1	1.0225	1.0198	1.0484	1.0217	1.005	1.0401	1.019			15
3	1.0521	1.0902	1.0029	1.0034	1.0327	1.0278	1.0245	1.015	1.1407	1.0735	1.1404	1.0258	1.0245	1.0023	1.0778	1.0089	1.0434	1.0088									18	1.04415	0.0103417	0.0438761		1.0638	1.0666	1.1165	1.003	1.0059	1.0619	0.99025	1.0018	1.0219	1.0228	1.0318	1.0159	1.0135	1.0305	1.0127			15
4	1.0896	1.0922	1.0046	1.0019	1.0344	1.0338	1.0247	1.0259	1.0625	1.068	1.0993	1.0237	1.0052	1	1.0794	1.0188	1.0407	1.0036									18	1.03935	0.00800237	0.0339512		1.0654	1.0367	1.056	1.0264	1.0242	1.0589	0.99767	1.0021	1.0076	1.0227	1.0672	1.0146	1.0371	1.0303	0.99877			15
5	1.0779	1	1.0305	1.0081	1.0137	1.005	1	1.0268	1	1.0055	1.1014	1.0432	1.0083	1.0212	1.0811	1	1.0562	1.014									18	1.02738	0.00748122	0.0317401		1.1139	1.006	1.0284	1.0047	1.0221	1.0922	1.0833	1.0001	1.0718	1.0391	1.0272	1.0097	1.0104	1.0292	1.0089			15
6	1.0724	1.0948	1.0337	1.0151	1.0187	1	1.0304	1.0369	1.0025	1.0049	1.1539	1.0329	1	1.0217	1.0806	1.0047	1.029	1.0147									18	1.03594	0.00953552	0.0404558		1.0209	1.0195	1	1.0263	1.0226	1.0482	1.0928	1.0018	1.0761	1.0627	1.0313	1.0048	1	1.0212	1			15
7	1.0774	1.0977	1.0143	1.0052	1.0198	1.0197	1.0307	1.047	1.0924	1.0196	1.0745	1.0289	1.0342	1.0062	1.0676	1.0304	1.0252	1.0314									18	1.04012	0.00684881	0.0290571		1.0295	1.0174	1.0249	1	1.0058	1.0428	1.0382	0.9999	1.0587	1.038	1.0029	1.0093	1.0408	1.0334	1.0056			15
8	1.0356	1.0317	1.0189	1.0108	1.0568	1.0416	1.0222	1	1.0577	1.0073	1.0658	1	1.037	1.0032	1.0592	1.0141	1.0063	1									18	1.02601	0.00537847	0.0228189		0.99649	1.0183	1.017	1.0029	1	1	1.005	1.0043	0.99663	1.04	1	1	1.0447	1.042	1.0082			15
9	1.0337	1.056	1.0222	1.0169	1.0632	1.0354	1.017	1.0742	1.0461	1.0062	1	1.0106	1.0199	1.0041	1.0617	1.0179	1.0038	1.0018									18	1.02726	0.00558621	0.0237003		0.98939	1.0245	1	1.0568	0.99958	1.0394	1	1.0059	1	1.0105	1.0066	1.0118	1.0816	1.0581	1.0153			15
10	1	1.0594	1.0275	1.0136	1	1.0657	1.0172	1.0805	1.083	1.061	1.0534	1.0049	1.037	0.99667	1.0925	1.0276	1	1.0231									18	1.03573	0.00752013	0.0319052		1	1.0085	1.0275	1.0081	1.0043	1.035	1.0555	1.0066	1.0286	1.0056	1.1058	1.0149	1.087	1.0712	1			15
11	1.0181	1.0742	1.0212	1.0185	1.007	1.0538	1.0636	1.0818	1.0372	1.0573	1.0295	1.0119	1.0396	1.0072	1.0446	1.026	1.1067	1.0294									18	1.04042	0.00654466	0.0277666		1.0013	1.0044	1.0177	1.0102	1.0011	1.0692	1.0214	1.011	1.0579	1.0091	1.062	1.0133	1.0934	1.0329	1.0025			15
12	1.0205	1.0867	1.0246	1	1.0144	1.047	1.0455	1.0394	1.0225	1.0842	1.019	1.0261	1.0186	1.0084	1.0464	1.0292	1.0995	1.0324									18	1.03691	0.00653491	0.0277253		1.035	1	1.0245	1.0959	1.0002	1.0601	1	1.0126	1.0602	1	1.0712	0.99779	1.0707	1.0352	1.0172			15
13	1.0144	1.091	1.0252	1.0088	1.0058	1.067	1.0454	1.0417	1	1.0927	1.1014	1.0205	1.0149	1.0157	1	1.0398	1.0555	0.99855									18	1.03546	0.00794498	0.0337077		1.0023	1.0083	1	1.0698	1.0245	1.0568	1.0015	1.0153	1.0949	1.0187	1.1049	1.0039	1.0579	1.0488	1.0173			15
14	1.0324	1.0544	1.0084	1.013	1.0425	1.0261	1.0685	1.0759	1.0139	1.089	1.0733	1.0152	1.0175	1.0164	1.0133	1.0561	1.0529	1.005									18	1.03743	0.00636768	0.0270158		1.0051	1.0001	1.0245	1.0726	1.0106	1.0764	0.9977	1.0104	1.0557	1.0211	1.0829	1.0036	1.065	1.0543	1.0198			15
15	1.0384	1.0677	1.0119	1.0142	1.0511	1.0196	1.0007	1.0895	1.0041	1.0865	1.0742	1.0074	1	1.0178	1.012	1.059	1.0839	1.0088									18	1.03593	0.00772981	0.0327948		1.0256	1.0121	1.0316	1.0668	1.0097	1.002	0.98754	1.012	1.0574	1.0663	1.0334	1.0128	1.0544	1.0251	1.0132			15
16	1.0367	1.0717	1.0068	1.0135	1.0094	1.0156	1	1.0891	1.1607	1.0894	1.0759	1.0045	1.0035	1.0244	1.0331	1.0266	1.0605	1.0029									18	1.04024	0.0101491	0.0430589		1.0317	1.0112	1	1.03	1	1	0.99585	1.0061	1.0595	1.105	1.0015	1.003	1.0016	1.0396	0.99832			15
17	1.0343	1.0891	1.0116	1.017	1.0097	1.0187	1.0268	1.0988	1.1107	1.086	1.0559	1.0006	1.0063	1.0249	1.0665	1.0275	1.0501	1.0053									18	1.0411	0.00832519	0.0353208		1.0363	1.0015	1.0326	1.0348	1.0375	1.0261	1.0194	1.0025	1.0846	1.1063	1.09	1.0028	1.0029	1.0436	1.0007			15
18	1.0431	1.1093	1.015	1.0518	1.0182	1.013	1.0397	1.0018	1.1043	1.0364	1.0567	0.99803	1.0371	1.0235	1.0631	1.0302	1.0858	1.0099									18	1.04094	0.00773874	0.0328327		1.0332	1.0045	1.0386	1.0367	1.0373	1.0148	1.0171	1.0043	1.0863	1.0869	1.0518	1.0002	1.0035	1	1.0013			15
19	1.0625	1.0533	1.0105	1.0174	1	1.0266	1.0383	1.0247	1.0141	1.0776	1.0436	1	1.0158	1.0147	1.046	1.0224	1.063	1									18	1.02947	0.00556709	0.0236192		1.0355	1.0082	1.0482	1	1.0193	1.0237	1.0263	0.99878	1.0653	1.0504	1.0511	1.0029	1.0055	1.0155	1.0042			15
20	1	1	1	1.0204	1.0124	1	1	1	1	1	0.99407	1	1	1	1	1	1	1.0315									18	1.00324	0.00214511	0.00910092		1	1	1.0038	1.0081	1	1	1	1	1	1	1	1	1	1.0006	1			15
21	1.0813	1.0943	1.0264	1	1.0204	1.0045	1.0606	1.0378	1.0498	1.0406	1	1.0096	1.028	1.016	1	1.0056	1.0651	1.1041									18	1.03578	0.00789131	0.03348		1.0803	1.0132	1.0792	1.0672	1.0237	1.0454	1.0357	1.0019	1.0157	1.05	1.0755	1.017	1.0063	1.0424	1.0024			15
22	1.0869	1.1651	1.0469	1.0259	1.1037	1.1068	1.0586	1.0352	1.0461	1.0389	1.0132	1.0439	1.0094	1.0175	1.0487	1.0087	1.0963	1.1124									18	1.05912	0.0102397	0.0434433		1.077	1.0345	1.1131	1.0581	1.0157	1.1455	1.0386	1.0092	1.0378	1.115	1.0852	1.0259	1.0346	1.0599	1.0066			15
23	1.0879	1.1836	1.0496	1.0283	1.078	1.1072	1.0694	1.0773	1.0691	1.0792	1.0281	1.0684	1.0127	1.0097	1.0732	1.0238	1.1074	1.1337									18	1.07148	0.0104172	0.0441966		1.0862	1.0289	1.1431	1.0712	1.0161	1.1665	1.0308	1.0127	1.013	1.1138	1.0624	1.0279	1.0706	1.0486	1.0023			15
24	1.0874	1.1942	1.0439	1.0039	1.0863	1.104	1.0954	1.0725	1.0662	1.1069	1	1.0769	1.0176	1.0466	1.0709	1.0227	1.1033	1.1241									18	1.07349	0.0112203	0.0476035		1.0896	1.0361	1.148	1.0813	1.0158	1.1165	1.0478	1.0148	1.016	1.119	1.0344	1.031	1.0763	1.034	1.0089			15
25	1.0917	1.1868	1.0593	1.0224	1.0672	1.1165	1.0929	1.0693	1.1367	1.1045	1.0211	1.0838	1.0524	1.0481	1.0626	1.026	1.1014	1.133									18	1.08198	0.0103152	0.0437637		1.1106	1.0322	1.1914	1.0569	1.012	1.1176	1.0732	1.0176	1.0467	1.121	1.0836	1.0497	1.0943	1.0525	1.0211			15
26	1.1347	1.166	1.062	1.0242	1.0084	1.1163	1.0424	1.0723	1.1455	1.1588	1.0328	1.0875	1.0559	1.0232	1.0589	1.0287	1.1094	1.0915									18	1.07881	0.0117687	0.0499304		1.1177	1.0289	1.2099	1.0724	1.012	1.1262	1.0802	1.0152	1.1117	1.1188	1.0611	1.0392	1.0782	1.1133	1.0235			15
27	1.1334	1.1713	1.0638	0.99876	1.0157	1.0917	1.0512	1.0932	1.1429	1.1752	1.0364	1.0945	1.0488	1.0409	1.0577	1.0725	1.0658	1.0877									18	1.08008	0.0116837	0.0495699		1.2262	1.0144	1.2143	1.1319	1.0284	1.1656	1.1091	1.0174	1.1156	1.0894	1.0877	1.0397	1.083	1.099	1.0293			15
28	1.1365	1.1599	1.0582	1.0193	1.0945	1.1195	1.0485	1.0895	1.1444	1.1721	1.1497	1.0921	1.0556	1.0424	1.0446	1.0761	1.0644	1.0977									18	1.0925	0.0107322	0.0455327		1.2179	1.0362	1.2237	1.1141	1.023	1.1677	1.1137	1.0508	1.1043	1.0396	1.0963	1.0374	1.0951	1.1195	1.0313			15
29	1.1324	1.1593	1.0608	1.0208	1.0334	1.1184	1.0423	1.1134	1.0933	1.2095	1.1571	1.0654	1.0593	1.0329	1.0635	1.0397	1.082	1.1634									18	1.09149	0.0129504	0.0549437		1.2232	1.0344	1.228	1.1221	1.0226	1.2215	1.1074	1.0924	1.0894	1.0368	1.226	1.0347	1.1154	1.0407	1.0323			15
30	1.1284	1.1504	1.0338	1.0088	1.0404	1.0952	1.0489	1.0689	1.0914	1.1372	1.1902	1.0706	1.0605	1.0431	1.0632	1.0403	1.1004	1.0473									18	1.07883	0.0111566	0.0473333		1.2315	1.0339	1.2316	1.1331	1.0459	1.1828	1.1146	1.0946	1.093	1.0273	1.0391	1.035	1.1194	1.0611	1.0337			15
31	1.1304	1.1462	1.0453	1.0163	1.0073	1.1314	1.046	1.0649	1.14	1.1338	1.1204	1.121	1.05	1.0447	1.0727	1.0439	1.0993	1.0573									18	1.08172	0.0107922	0.0457876		1.2239	1.0327	1.1956	1.0947	1.0147	1.1858	1.1197	1.0647	1.0849	1.0647	1.0466	1.0274	1.0639	1.0813	1.0426			15
32	1.1092	1.1516	1.0479	1.0175	1.0803	1.1292	1.0327	1.0814	1.1483	1.1105	1.1341	1.1524	1.0537	1.0606	1.0592	1.0589	1.0998	1.06									18	1.08818	0.0100444	0.0426146		1.2271	1.0319	1.1536	1.0216	1.0138	1.179	1.1167	1.0246	1.0497	1.0612	1.1075	1.0341	1.0854	1.077	1.0502			15
33	1.1503	1.1318	1.0376	1.0241	1.0871	1.1209	1.0705	1.1085	1.1468	1.1059	1.1542	1.1563	1.0255	1.0483	1.0597	1.07	1.0755	1.0543									18	1.09041	0.0106723	0.0452789		1.2344	1.0093	1.1564	1.0291	1.0138	1.1407	1.1011	1.0265	1.0522	1.0887	1.062	1.0343	1.0886	1.1117	1.0515			15
34	1.1514	1.1184	1.0313	1.0856	1.0856	1.1168	1.0675	1.1042	1.1357	1.1023	1.1678	1.0535	1.0653	1.0498	1.0862	1.0737	1.076	1.0568									18	1.09044	0.00865326	0.0367127		1.2295	1.0424	1.1806	1.0523	1.0388	1.1443	1.089	1.0063	1.0576	1.1096	1.0688	1.0286	1.1199	1.1329	1.0554			15
35	1.0905	1.112	1.0339	1.0868	1.0407	1.1133	1.0425	1.1263	1.1831	1.1544	1.2154	1.0569	1.069	1.0422	1.0666	1.0636	1.0527	1.0676									18	1.08986	0.0122191	0.0518413		1.2309	1.0419	1.1268	1.1487	1.0374	1.1536	1.0846	1.0118	1.074	1.1054	1.076	1.0218	1.1203	1.0755	1.0422			15
36	1.0843	1.1382	1.05	1.1025	1.0464	1.0934	1.0883	1.1341	1.1822	1.1576	1.1657	1.059	1.0295	1.0283	1.0678	1.0252	1.0533	1.0407									18	1.08592	0.0119052	0.0505095		1.2233	1.0866	1.1289	1.1549	1.0571	1.1871	1.1001	1.0141	1.0749	1.0901	1.0576	1.0237	1.123	1.0611	1.0433			15
37	1.0848	1.1439	1.0251	1.1365	1.0565	1.0962	1.0852	1.1295	1.0768	1.1536	1.1896	1.0568	1.0225	1.0298	1.0749	1.0287	1.054	1.0298									18	1.0819	0.0118814	0.0504084		1.2442	1.0608	1.0771	1.0472	1.0552	1.1914	1.0919	1.0136	1.09	1.0916	1.0636	1.0251	1.1103	1.0806	1.0339			15
38	1.1405	1.1366	1.0279	1.1379	1.0778	1.0913	1.0688	1.0584	1.0543	1.1743	1.0947	1.0843	1.026	1.0341	1.0733	1.0153	1.0903	1.0405									18	1.07924	0.0105954	0.0449525		1.2441	1.06	1.0662	1.0453	1.0531	1.1655	1.0865	1.0079	1.1372	1.0872	1.1072	1.0191	1.0921	1.0224	1.0219			15
39	1.1086	1.1272	1.0181	1.1208	1.0734	1.0665	1.0866	1.102	1.0539	1.1691	1.1297	1.0852	1.0471	1.0293	1.0751	1.0423	1.0681	1.0544									18	1.08097	0.0092692	0.0393259		1.2178	1.0167	1.0677	1.1285	1.0348	1.2175	1.0589	1.0102	1.1356	1.0763	1.1995	1.0208	1.0941	1	1.0228			15
40	1.1086	1.0965	1.0261	1.1177	1.1412	1.05775	1.0836	1.0975	1.1587	1.146	1.1347	1.1099	1.0456	1.0308	1.0716	1.046	1.0689	1.0369									18	1.08767	0.00992864	0.0421236		1.2054	1.0016	1.1103	1.133	1.0193	1.2226	1.0725	1.0116	1.0785	1.0834	1.2055	1.0108	1.0779	1.0171	1.0171			15
41	1.1028	1.0912	1.0155	1.1192	1.0939	1.0547	1.1	1.0792	1.1003	1.1432	1.1394	1.0686	1.0491	1.0548	1.0527	1.0496	1.0365	1.0327									18	1.07686	0.00864167	0.0366635		1.2042	1	1.0944	1.0827	1.0197	1.1153	1.0811	1.0134	1.0871	1.0789	1.1381	1.0152	1.0401	1.011	1.0194			15
42	1.0731	1.0979	1.0189	1.1168	1.0992	1.04927	1.0775	1.0403	1.1003	1.1206	1.15	1.0682	1.0864	1.0364	1.0549	1.049	1.0866	1.0453									18	1.07615	0.00807724	0.0342688		1.1608	1.0079	1.0953	1.1478	1.0253	1.1164	1.0804	1.0158	1.0826	1.1147	1.0966	1.0167	1.0416	0.99404	1.0239			15
43	1.0731	1.0812	1.0144	1.0704	1.1216	1.0601	1.0749	1.0361	1.1541	1.138	1.1565	1.0688	1.0813	1.0379	1.069	1.0526	1.0874	1.0514									18	1.07938	0.00937046	0.0397555		1.1283	1.0117	1.074	1.1533	1.0043	1.1214	1.0657	1.0154	1.0614	1.0868	1.1011	1.0337	1.0434	1.0095	1.0263			15
44	1.0801	1.0489	1.019	1.072	1.0089	1.05826	1.0627	1.1324	1.1286	1.1357	1.1551	1.0519	1.0848	1.0499	1.0784	1.0674	1.099	1.0497									18	1.07682	0.00946383	0.0401516		1.1265	1.009	1.0864	1.1152	1.0051	1.0563	1.0635	1.0176	1.0476	1.0823	1.0924	1.0336	1.0747	1.1224	1.0285			15
45	1.0295	1.0517	1.0222	1.0767	1.0136	1.0625	1.0935	1.1128	1.129	1.1192	1.0193	1.0506	1.0664	1.0548	1.081	1.0589	1.0903	1.0482									18	1.06557	0.00804327	0.0341247		1.146	1.016	1.087	1.0703	1.0335	1.1394	1.0707	1.0199	1.04	1.0774	1.138	1.0349	1.0759	1.0127	1.0385			15
46	1.0291	1.089	1.0145	1.0804	1.0904	1.0935	1.0912	1.1086	1.0674	1.111	1.0298	1.0609	1.0583	1.0562	1.0438	1.0626	1.0911	1.055									18	1.06849	0.00657145	0.0278803		1.1497	1.001	1.069	1.0759	1.0317	1.1448	1.067	1.0191	1.0594	1.0544	1.1417	1.0346	1.0853	1.027	1.0343			15
47	1.0408	1.094	1.0289	1.0294	1.0984	1.0926	1.0881	1.0667	1.0801	1.1092	1	1.0606	1.0615	1.0449	1.0486	1.0897	1.0547	1.0121									18	1.06113	0.0074023	0.0314053		1.1476	0.99769	1.0414	1.0579	1.0327	1.1715	1.071	1.003	1.0475	1.0502	1.2388	1.0217	1.0847	1.0482	1.0365			15
48	1.0405	1.0961	1.0319	1.0372	1.1032	1.0908	1.0454	1.0817	1.0808	1.1193	1.0947	1.0585	1.0554	1.031	1.0513	1.0655	1.0697	1.0313									18	1.06579	0.00650008	0.0275775		1.0936	1.0036	1.0416	1.0872	1.0323	1.1269	1.0666	1.0046	1.0312	1.0483	1.1078	1.0229	1.0857	1.0322	1.0323			15
49	1.051	1.0954	1.0277	1.0411	1.0968	1.085	1.0436	1.0778	1.1127	1.1554	1.1144	1.0297	1.0687	1.0324	1.0393	1.0693	1.0705	1.0386									18	1.06941	0.00835918	0.035465		1.0755	0.99391	1.0643	1.0933	1.0149	1.1324	1.0615	1.001	1.045	1.0591	1.1105	1.0367	1.0672	1.0455	1.0046			15
50	1.0628	1.0988	1.0143	1.0436	1.0426	1.0848	1.0785	1.1056	1.0788	1.1541	1.0423	1.0304	1.0717	1.0386	1.0546	1.0482	1.0299	1.0364									18	1.062	0.00803629	0.0340951		1.0736	0.99055	1.0703	1.0119	1.0159	1.1037	1.0742	0.99877	1.0296	1.0551	1.1347	1.0356	1.0386	1.0344	1.0066			15
51	1.0346	1.0571	1.017	1.0279	1.0471	1.0969	1.037	1.0642	1.0798	1.1463	1	1.0277	1.055	1.0321	1.0575	1.0823	1.0891	1.0494									18	1.05561	0.00808655	0.0343083		1.0733	1.0077	1.0702	1.0201	1.008	1.06518	1.0597	1	1	1.0708	1	1.0366	1.0395	1.107	1.0242			15
52	1.0446	1.0505	1.028	1.032	1.1034	1.0076	1.0358	1.0609	1.151	1.1386	1.0239	1.0565	1.0421	1.0333	1.0647	1.0858	1.09	0.9911									18	1.05777	0.00996793	0.0422904		1.0917	1.008	1.0207	1.0257	0.99924	1.0701	1.0554	1.0062	1.0268	1.0726	1.0217	1.0303	1.0607	1.1201	1.0382			15
53	1.0699	1.0397	1.0376	1.0467	1.1113	1.0079	1.0693	1.0323	1.1409	1.138	1.0279	1.0241	1.0447	1.0481	1.0747	1.0487	1.0628	0.9828									18	1.05597	0.0096898	0.0411103		1.0901	1.005	1	1.0613	1.0026	1.1107	1.0552	1.0135	1.0359	1.0689	1.0047	1.0338	1.0445	1.133	1.0402			15
54	1.0995	1.0574	1.0401	1.0229	1.116	1.0195	1.0474	1.0567	1.1423	1.1163	1.0464	1.0209	1.0333	1.0562	1.0776	1.0289	1.0752	0.9926									18	1.05829	0.00933534	0.0396065		1.0773	1.0139	0.99971	1.0672	1	1.1196	1.0472	1.0144	1.018	1.0361	1	1.0347	1.0454	1.0679	1.0268			15
55	1.0822	1.0512	1.0355	1.027	1.1162	1.0423	1.0468	1.0538	1.1881	1.0642	1.0438	1.0118	1.0101	1.0573	1.0699	1.0321	1.076	1.0228									18	1.05728	0.00987464	0.0418945		1.0628	1.0023	1.0078	1.1382	1.0487	1.125	1.0427	1.0082	1	1.0442	1.05	1.028	1.0264	1.0796	1.0228			15
56	1.0911	1.0258	1.0096	1.0627	1.0559	1.0429	1.0089	1.0191	1.0996	1.0575	1.0482	1	1.0122	1.0348	1.0595	1.057	1.0755	0.9906									18	1.04172	0.00735644	0.0312107		1.062	1	1.0231	1.1273	1.0187	1.0811	1.0487	1.0095	1.0492	1.0411	1.0097	1.0249	1.0661	1.0515	1.0246			15
57	1.1405	1.0362	1.0117	1.0598	1.0603	1.0475	1.0428	1.0637	1.1012	1.0537	1.0532	0.9966	1.0575	1.0274	1.0621	1.0658	1.0569	1.0009									18	1.0521	0.00790766	0.0335494		1.0706	1.0232	1.0227	1.1338	1.0158	1.0787	1.0743	1.0102	1.0391	1.0588	1.0011	1.0256	1.0671	1.1159	1.0333			15
58	1.1179	1.0308	0.99911	1.0641	1.0583	1.0615	1.043	1.0613	1.0393	1.0488	1.025	1.0112	1.036	1.0284	1.0329	1.0689	1.0362	1.0282									18	1.04394	0.00618573	0.0262438		1.0632	1.0522	1.0672	1.0954	1.0248	1.0839	1.0453	1.0054	1.0542	1.0347	0.98948	1.0155	1.0662	1.1277	1.0334			15
59	1.1253	1.0406	1.0302	1.059	1.0361	1.0623	1	1.067	1.0633	1.0697	1.0238	1.0523	1.0378	1.0352	1.0253	1.0254	1.0487	1.0095									18	1.04508	0.00662034	0.0280877		1.0633	1.0509	1.0378	1.0588	1.0378	1.0779	1.0052	1.0062	1.0246	1.0324	1.1632	1.0155	1.0327	1.0676	1.0351			15
60	1.1093	1.0578	1.0319	1.0843	1.0405	1.0761	1.0379	1.0016	1.0652	1.0657	1.0324	1.0485	1	1.0294	1.0275	1.0534	1.0204	1.0198									18	1.04454	0.00672157	0.0285172		1.0494	1.0268	1.0376	1.064	1.0354	1.0862	1.0359	1.0068	1.021	1	1.1529	1.0126	1.034	1	1.0196			15
61	1.0771	1.0221	1.0277	1.0884	1.0496	1.0857	1.0389	1	1.0887	1.0372	1.0015	1.039	1.0218	1.0302	1.0503	1.0263	1.012	1.0296									18	1.04034	0.00662893	0.0281242		1.0422	1.0292	1.033	1.0694	1.0134	1.0913	1.009	1.0079	1.0186	1.0125	1.1507	1.0068	1.0572	1.0104	1.0149			15
62	1.082	1.0021	1.0251	1.1184	1	1.0864	1.0379	1.0141	1.0745	1.0495	1	1.0224	1.0232	1.0604	1.0571	1.0516	1.0169	1.0021									18	1.04021	0.00814133	0.0345407		1.0347	1.0289	1.0013	1.0325	1.0043	1.0777	1.0153	1.0113	1.0203	1.0108	1.1021	1.0067	1	1.0347	1.0164			15
63	1.0822	1	1.0263	1.1063	1.0044	1.0973	1.0358	1.0496	1.0766	1.0456	1.0184	1.0186	1.0276	1.0624	1.0588	1.0289	1.0232	1.0121									18	1.04301	0.00744266	0.0315765		0.98994	1.0315	1.0015	1.0378	1.0034	1.0944	0.99809	1.0118	1.02	1.0255	1.0957	1	1.0135	1.054	1.0175			15
64	1.0999	0.99568	1.0166	1.1102	1.0203	1	1.0374	1.0486	1.1161	1.0314	1.0328	0.9762	1.0066	1.0631	1.0357	1.0316	1.0331	1.0981									18	1.04185	0.00959706	0.0407169		0.99865	1.0191	1.0123	1.0736	1	1.0995	1	1.0084	1.0231	1.035	1.0653	1.0029	0.99781	1.065	1.013			15
65	1.057	1.0037	1.0288	1.0712	1.0383	1.0823	1.0301	1.0317	1.0883	1.0431	1.0334	0.97857	1.0079	1	0.99897	1.0119	1.0171	1.0196									18	1.03011	0.00702633	0.0298102		0.98294	1.0195	1	1.0181	1.0146	1.0857	1.0027	1	1.0152	1.0338	1.0061	0.99897	1	1.0618	1.0136			15
66	1.0575	1.0043	1.0293	1.0616	1.0431	1.0763	1.0393	1.0449	1.0509	1.0393	1.0374	0.97496	1.0066	1.015	1	1.0154	1.0656	1.0294									18	1.03283	0.00617204	0.0261857		0.98496	1.0137	1.0007	1.0222	1.0159	1.0934	1	1.0006	1.0151	1.0526	1.0063	1.0027	1.0244	1.0772	1.0024			15
67	1.0591	1.0011	1.0176	1.0649	1.0703	1.0289	1.0413	1.0444	1.0446	1.039	1.0602	1.0107	1.0406	0.99784	1.0531	1.0176	1.0657	1.0235									18	1.0378	0.00531609	0.0225543		0.99629	1.0141	1.0114	1	1.0122	1.0973	1.0333	0.99998	1	1.0629	1.0459	1.003	1.0187	1.0883	1			15
68	1.0478	1.0062	1	1.0801	1.0646	1.0165	1.0416	1.0673	1.0336	1.0587	1.0625	1.0178	1.0424	1.0172	1.0594	1.0372	1.0196	1.0168									18	1.03829	0.00557719	0.023662		1.0088	1.0153	1.0959	1.005	1.0366	1.0822	1.0337	1.0033	1.0149	1.0619	0.99024	1.008	1.0211	1.0792	1.0004			15
69	1.049	1.0191	1.014	1.049	1.0698	1.0288	0.99909	1.0682	1.0362	1.0588	1.0682	1.0141	1	1.0175	1.0599	1.0073	1.0343	1.0259									18	1.0344	0.00566763	0.0240457		0.98548	1.0171	1.0959	1.0376	1.0398	1.061	1.0318	1.004	1.0129	1.0531	1	1.0003	1.0051	1.1129	1.0099			15
70	1	1.0174	1.0174	1.0516	1.0368	1.0441	1.0012	1.0682	1.0443	1.0359	1.0215	1.027	1.0175	1.0164	1.0433	1.0092	1.0546	1.0049									18	1.02841	0.00467174	0.0198205		1	1.002	1.0786	1.065	1.0193	1.0638	1	1.0022	1.0384	1.0446	1.0754	1.0012	1.0352	1.1242	1.0098			15
71	1.0324	1.0304	0.99999	1.044	1.058	1.0647	1.0494	1.0626	1.0283	1.0319	1.0159	1.0439	1.0202	0.99784	1.0541	1.0459	1.033	1.0709									18	1.03797	0.00492794	0.0209075		1.0284	1.0038	1.0693	1.0719	1.0048	1.0908	1.0239	1.0045	1.0204	1.0436	1.0408	1	1.0378	1.0369	1.0103			15
72	1.0343	1.0036	1.003	1.036	1.0636	1.057	1.0099	1.0655	1.0101	1.0326	1.0284	1.0403	0.99868	0.99807	1.0541	1.0076	1.0453	1.0789									18	1.0315	0.00604506	0.025647		1.0286	1.0105	1.0662	1.0772	1.0092	1.0547	1.0213	1.0053	1.0171	1.026	1.0618	1.0047	1.0064	1.0414	1.0017			15
73	1.0433	1.0038	1.009	1.0378	1.0394	1.0938	1.0119	1.0659	1	1	1.0285	1.0317	1.0242	1.0091	1.0393	1.0091	1.046	1.0375									18	1.02946	0.00578659	0.0245504		1.0463	0.99774	1	1.0607	1	1.0566	1.0106	1.0001	1.0272	1.0396	1.0311	1.0056	1.0208	1.0516	1			15
74	1.0925	1.0138	1.0085	1.0139	1.0248	1.1075	1	1.0659	1.097	1.0329	1.0364	1.0088	1.0278	1.0403	1.0582	1	1.0473	1									18	1.03753	0.00810148	0.0343717		1.0297	1	1.0375	0.96285	1.0143	1.0613	1.0136	0.99938	1.0367	1.0384	1	1	1.0237	1.0595	1.0009			15
75	1.0952	1.0118	1.0042	1.0221	1.0307	1.0992	1.0469	1.0391	1.0998	1.0345	1.0338	1.0056	1.0135	1.0405	1.058	0.9876	1	1.0067									18	1.03496	0.00807139	0.034244		1.0049	1.0245	1.0303	0.97551	1.0195	1.0865	1.0103	1.0003	1.0331	1.0155	1.024	1.0017	1.0136	1.1143	1.0047			15
76	1.1035	1.0141	1.0127	1.0241	1.0665	0.98748	1.0487	1.0398	1.05	1.0762	1.0558	1.005	1.0218	1.0447	1.0441	1.0072	1.0006	1.0567									18	1.03661	0.00704629	0.0298949		1.0208	1.0441	1.0264	1.0553	1.0096	1.0871	1.0249	1.0005	1.0224	1.0156	1.1521	0.99979	1.0122	1.1248	1.0094			15
77	1.0902	0.98943	1.0117	1.0053	1.0166	1.0351	1.0574	1.1125	1.1056	1.0748	1.0619	1.0045	1.0262	1	1.0004	0.9773	1.0011	1.0066									18	1.03203	0.0097759	0.0414757		1	1.0469	1.0538	0.98839	1.0117	1.0681	1.0265	1.0031	1.0193	1.0139	0.98755	1.0025	1.0153	1.0076	1.0108			15
78	1.0934	0.99203	1.0249	1	1.0229	1.0273	1.023	1.0685	1.1086	1.0772	1.0714	1.0016	1.0153	1.0003	1	0.9792	1.0073	1.0127									18	1.0292	0.00890848	0.0377955		1.0411	1.0262	1.0444	1	1.0163	1.0669	1.0225	1.0041	1	1.0136	1	1.0026	1	1.0899	1.0076			15
79	1.0567	0.99692	1.0336	1.0025	0.99269	1.0685	1.0246	1.0695	1.1027	1.0709	1.0044	1.0171	0.99497	1.0093	1.0283	1.0159	1.0081	1.0281									18	1.02915	0.00748585	0.0317598		1.0523	1.0151	1.0276	1.0291	1.0061	1.0662	1.018	1.0077	1.017	1	1.0441	0.99983	1.0289	1.0998	1.0043			15
80	1.097	1	1.0324	1.0054	1	1.0072	1.0499	1.0389	1.0493	1.0605	1.0094	1.0223	1	1.0179	1.0312	1	1.051	1.0561									18	1.02936	0.00645347	0.0273798		1.0151	1.0179	1.0082	1.0331	0.9972	1.0652	1.0334	1.0067	1.0087	0.99769	1.1259	1.0009	1.0324	1.1523	1.0057			15
81	1.1005	1.0578	1.0276	1.0055	1.0068	1	1.0452	1.0467	1.0522	1.0639	1.0732	1.0197	1	1.0183	1.0308	1.0027	1.0159	1.0622									18	1.03494	0.00688136	0.0291951		1.0523	1.0055	1	1	1	1.0799	1.0291	1.0079	1.0074	1.0307	1.1176	1.0008	1.0046	0.99168	1.0047			15
82	1.1186	1.0659	1.0185	1.0085	1.0286	1.0332	1.047	1.0478	1.0779	1.0845	1.05	0.99968	1.0307	1.0169	1.0588	1.0541	1.0175	1.0602									18	1.04547	0.00706659	0.029981		1.0593	1.0011	1.0242	1.0676	1.0358	1.0779	1.0341	1.0075	1.022	1.0438	1.0664	1	1.0135	1	0.99896			15
83	1.0696	1.0384	1.0171	1.0356	1.0211	1.055	1.0106	1.1073	1.0745	1.0634	1.0548	1	1.0366	1.0122	1.0694	1.0366	1.0251	1									18	1.04041	0.00686817	0.0291392		1.0466	1.0038	1.0107	1.0736	1.0075	1	1.0392	1.005	1.0214	1.041	1.041	1.0073	1.0179	1.0039	1			15
84	1.073	1.0633	1.002	1.0216	1.0285	1.048	1.0505	1.0706	1.0776	1.0679	1.138	1.017	1.0334	1.0127	1.0686	1.0396	1.0192	1.006									18	1.04653	0.0079646	0.0337909		0.99548	1.003	1	1	1.0082	1.0302	1.0348	1.0063	1.0219	1.0534	1.0275	1.0147	1.0034	1.1118	1.0043			15
85	1	1.072	1.02	0.99918	1.0812	1.0719	1.0527	1.0718	1.0898	1.0601	1.1146	1.0202	1.0226	1.0125	1.0627	1.0324	1.0222	1.0193									18	1.04584	0.00791744	0.0335909		1	0.99874	1.0061	1.0829	1.0349	1.027	1.0173	1.0053	1.0306	1.0125	1	1.0175	0.99416	1.121	1.0032			15
86	1.0225	1.0824	1.0186	1	1.0155	1.072	1.0162	1	1.0643	1.0686	1.1189	1.0278	1.0292	1.0037	1.08	1.0478	1.0202	0.98913									18	1.0376	0.00842239	0.0357332		1.0429	1.0012	1.0214	1.0894	1	1.072	1.0214	1.0084	1.0308	1.0103	1.0633	1.0113	1	1.1061	1.0039			15
87	1.0256	1.0715	1.0138	1.0339	1.0229	1.0655	1.0215	1.0509	1.0675	1.0743	1	0.99659	1.0026	1.0044	1.0787	1.0509	1	0.99535									18	1.032	0.00710965	0.0301637		1.0958	1.0123	1.0086	1.1169	0.99969	1.1321	1.0173	1.0097	1.0144	1	1.0559	1	1.0262	1.0771	1.0059			15
88	1.0137	1.0781	1.0024	1.0606	1.0195	1.0828	1.0244	1.0521	1.1029	1.0665	1.0695	1.0099	1.02	1.0197	1.0549	1.0163	1.0048	0.99708									18	1.03862	0.00760567	0.0322681		1.1001	0.99807	0.99588	1.0908	1.02	1.1276	1.0212	1.0144	1.025	1.0108	1.1653	1.005	1.0264	1.0848	0.99874			15
89	1.0502	1	1.0011	1.0606	1.0413	1.0844	1.0066	1.0497	1.1046	1.0952	1.0723	1.0201	1.0273	1	1.0615	1.0108	1.0153	1.0234									18	1.04024	0.00797147	0.0338201		1.056	1	1.0125	1.0977	1.0278	1.2136	1.0063	1.0099	1.037	1.0097	1.2265	0.99333	1.0337	0.9935	1			15
90	1.0531	1.055	1	1.0471	1.0485	1.0785	1.0033	1.0887	1.108	1.1024	1.0627	1.0499	1.0272	1.0009	1.0595	1.0134	1.0385	1.0301									18	1.04816	0.00769828	0.032661		1.0491	1.0218	1.0205	1.109	1.0272	1.1016	1.0026	1.0114	1.0376	0.99724	1.2209	0.99617	1.0559	1.0784	1.0132			15
91	1.0586	1.057	1.0311	1.0557	1.0452	1.0735	1.007	1.0899	1.1182	1.0865	1.0852	0.99801	1.0299	1.0055	1.0361	1.0279	1.0453	1.0389									18	1.04942	0.00759677	0.0322303		1.0526	1.0348	1	1.0888	1.0177	1.0968	1	1.0087	1.0201	1.0271	1.0794	1	1.0346	1.0845	1.0167			15
92	1.088	1.0501	1.0301	1.0551	1.0067	1.079	1	1.0942	1.0406	1.0814	1.0868	1.0676	1.038	1.0286	1.0801	1.0235	1.0245	0.98835									18	1.04793	0.00774545	0.0328612		1.0911	1.0362	1.0449	1.0662	1.0405	1.1178	1.0093	1.0098	1.0318	1.029	1.0546	1.0164	1.0409	1.0818	1.0189			15
93	1.0908	1.0859	1.0358	1.0449	1.0127	1.0739	1.0313	1.079	1.044	1.0899	1.0726	1.0595	1	1.0297	1.0771	1.0279	1.0625	0.99499									18	1.05069	0.00720201	0.0305555		1.062	1.0668	1.0911	1.0501	1.0397	1.0679	1.0061	1.0114	1.0322	1.0125	1.0467	1.0219	1.0258	1.0256	1.0153			15
94	1.0508	1.0843	1.04	1.0297	1	1.0646	1.0362	1.08	1.0044	1.0739	1.0967	1.0578	1.0173	1.0147	1.0644	1	1.0706	1.0134									18	1.04438	0.00736597	0.0312512		1.0649	1.0843	0.995	1.072	1.008	1.0633	1.0087	1.0081	1	1	1	1.0222	1.0606	1.0292	1.021			15
95	1.0974	1.0442	1.0394	1.0289	1.0582	1.0617	1.0138	1.0519	0.99672	1.0488	1.0971	1.0664	1.026	1.0261	1.024	1.0193	1.0937	0.98784									18	1.04341	0.0075499	0.0320315		1.0799	1.0851	1	1.0789	1.0281	1.0661	1.0069	1.0041	1.0258	1.0067	1.056	1.0279	1.0634	1.1181	1.0235			15
96	1.1	1.0429	1.0237	1.029	1.0631	1.0574	1.0192	1.0743	1	1.0588	1.1238	1.0835	1.0291	1.0272	1.0201	1.026	1.0556	0.99461									18	1.04602	0.00805116	0.0341582		1.0534	1.0592	1.0232	1.0529	1.0272	1.0639	1.0046	1.0058	1.0256	1.0088	1.0412	1.0375	1	0.99842	1.0174			15
97	1.0578	1.0396	1.0249	1.0136	1.0539	1.0618	1.0248	1.075	1.0025	1.0344	1.0903	1.082	1.0495	1.0164	1	1.0368	1.0641	1.0183									18	1.04143	0.00635821	0.0269756		1	1.0034	1	1.0421	1.0328	1.0833	1.0827	1.0032	1.0401	1.0092	1.1003	1.0077	1.0942	1.0113	1.0082			15
98	1.046	1.0333	1.0248	1.0129	1.0425	1.0513	1.003	1.0661	1.0374	1.0141	1.0897	1.0953	1.0588	1.0155	1.0393	1.0469	1.1036	0.99146									18	1.04289	0.0073851	0.0313323		1.0489	1.0134	1.0121	1.0482	1.022	1.0264	1.0747	1.0015	0.99658	1	1.1487	1.0023	1.0947	1.0224	1.0107			15
99	1.0482	1.0392	1	1.0334	1.0462	1.0478	1.063	1.0744	1.0409	1.0255	1.0849	1.0762	1.0281	1.0167	1.0341	1.0552	1.0757	0.99833									18	1.04377	0.00593159	0.0251656		1.0854	1.028	1.0293	1.0658	1.0229	1.0484	1.0711	1.0033	1	1.0214	1.1508	1	1.0886	1.0103	1.0065			15
100	1.0509	1.036	1.0217	1.0001	1.0143	1.0439	1.0692	1.0747	1.0883	1	1.1142	1.075	1.0659	1.021	1.0651	1	1.084	1.0967									18	1.05117	0.00840671	0.0356667		1.0851	1	1	1	1.0328	1.0427	1	1.0044	1.072	1.0415	1.072	1.0036	1.0094	1.0219	1.0064			15
PA14+fasted
Time	odr-7																										n=	Average	SE	STDEV		odr-7;unc-13																	n=
1	1.0554	0.99575	1.0623	1.0232	1.0185	1.0511	1.105	1	1.0736	1.0529	1.025	1.229	1.0747	1.0739	1.0127												15	1.05687	0.0147125	0.0569813		1.1664	1.0071	1.0137	1.1234	1.0198	1.1391	1	1.0033	1.0065	1.1113	1	1.05	1.0489	1.0237	1.0309			15
2	1.0545	1.0414	1.0443	1.0195	1.0597	1.0464	1.1205	1.0092	1.0772	1.0707	1.049	1.2215	1.0553	1.0646	1												15	1.06225	0.0136049	0.0526915		1.1635	1.0087	1.0054	1.0287	1.0254	1.1413	1.0102	0.99995	1.0071	1.1029	1.0027	1.0406	1.0495	1.0249	1.0286			15
3	1.0332	1.0344	1.0506	1.0215	1	1.0656	1.1584	1.0127	1.1919	1.1557	1.0409	1.0715	1.0475	1.0617	1.0582												15	1.06692	0.0146373	0.05669		1.1122	1.0124	1.0162	1.0477	1.0229	1.0447	1.0322	1.0009	1.0079	1.0687	0.9983	1.0496	1.0027	1.0248	1.0171			15
4	1.0518	1.0278	1.0596	1.0231	1.0017	1.0703	1.1012	1.0106	1.1484	1.0412	1.0441	1	1.0372	1.0574	1.0631												15	1.04917	0.00997741	0.0386423		1.2135	1.0154	1.0393	1.0146	1.0018	1	1.0377	1.0031	1.0048	1.0428	0.99943	1.0665	0.9988	1	1.0081			15
5	1.0318	1.0053	1.0714	1.0203	1.0722	1.0705	1.1173	1.0248	1.1516	1.0561	1.0505	0.99582	1.0272	1.0618	1.0539												15	1.05403	0.0105723	0.0409463		1.2091	1.0039	1.0325	1	1.0073	1.025	1.0497	1.0058	1.0054	1.0312	1.0208	1	1	1.0217	1.0048			15
6	1.0212	1	1.0779	1.0287	1.0819	1.0448	1.1782	1.0241	1.1437	1.1368	0.99876	1	1.0197	1.0513	1.0425												15	1.05664	0.0145515	0.0563579		1.1633	1.0114	1.0603	1	0.99485	1.0596	1	0.99737	1.0028	1	1	1	1.0404	1.0439	1.0914			15
7	1	0.99992	1.0605	1	1.0831	1.0491	1.1122	0.98968	1	1	1.0022	1.0417	1.0368	1.0478	1.0462												15	1.03128	0.00938913	0.0363639		1.1205	1.0121	1.0581	1.1812	1	1.0711	1.0166	1.0054	1.0031	1.0035	1.0152	1.1092	1.0435	1.0593	1.0971			15
8	1.0022	1.0178	1.059	0.99834	1.0315	1.0399	1.1244	1.0069	1.0021	0.99994	1.0284	1.0394	1.0274	1.0439	1.0143												15	1.02903	0.00831396	0.0321998		1.0864	1	1.0648	1.1517	1.0639	1	1.0119	1	1.0054	1.0784	1.0075	1.1068	1.0285	1.062	1.0598			15
9	1.0252	1.0047	1	1.0187	1.012	1.0191	1.0576	1.0769	1.0326	1.028	1.0439	1.0306	1.0633	1.0354	1.0632												15	1.03408	0.00589185	0.022819		1.0326	1.0128	1.0657	1.1042	1.0837	1.0586	1.014	1.0006	1.002	1.0619	1.0355	1.0239	1.0259	1.0638	1.0239			15
10	1.0321	1.0332	1.0033	1.0149	1.0405	1.015	1.0729	1.0623	1.0466	1.0461	1.0522	1.0345	1.0247	1.0657	1												15	1.03627	0.00570542	0.022097		1	1.0063	1.0665	1.0967	1.0838	1.0629	1.0291	1.0047	1.0034	1.0661	1.0077	1.0105	1.0301	1.0582	1.0287			15
11	1.0151	1.0413	1.008	1.0139	1.1322	1.0179	1.051	1	1.0947	1.0377	1	1	1.0392	1.0538	1.007												15	1.03412	0.00975803	0.0377927		1.0977	1.0055	1.0339	1.0684	1.0888	1.0488	1	1	1.0023	1.1527	1	1	1.0302	1.0608	1.0039			15
12	1.005	1	1.0255	1.0077	1.1386	1.0228	1.0356	1.065	1.0736	0.99487	1.0335	1.0103	1.0276	1.047	1.0144												15	1.03343	0.00952231	0.0368798		1.0505	1	1.0278	1	1.2295	1.0496	1.0218	0.99802	1.0013	1.1136	1.0065	1.0477	1.019	1.0338	1			15
13	1.0127	1.0215	1.0294	1.0059	1.1512	1.031	1.0519	1.06	1.0873	0.98934	1.0443	1.0159	1.0296	1.067	1.0058												15	1.04019	0.0104106	0.0403202		1.0366	1.026	1.0301	1.0539	1.2256	1.0491	1.0309	1.0034	1.0031	1.1175	1.0217	1.1037	1.0241	1.0453	1.0045			15
14	1.0378	1.0313	1.053	1.0291	1.1618	1.0154	1	1.0288	1.0721	1.1008	1.0143	1.0648	1.0456	1.0261	1.0425												15	1.04823	0.0104089	0.0403134		1.0809	1.073	1.0556	1.0521	1.3539	1.024	1.0088	1.0047	1.0003	1.0264	1.0187	1.0954	1.0195	1.0479	1.0356			15
15	1.0248	1.0408	1.0535	1.0341	1.166	1.0202	1.0747	1.0007	1.1199	1.0736	1.1519	1.0875	1.046	1.0196	1.0511												15	1.06429	0.0126263	0.0489016		1.0105	1.0496	0.99749	1.0712	1.262	1.0355	0.99373	1.0063	1	1.0182	1	1.0789	1	1.0376	1.0516			15
16	1.0335	1.0709	1.0578	1.0382	1.1484	1	1.0921	1	1.1335	1.0666	1.1659	1.0943	1.0254	1.0156	1.0094												15	1.06344	0.0139275	0.0539408		1.0088	1.0237	1.0033	0.99077	1.2565	1.0337	0.99913	1	1.0017	1.0202	1.0081	1.0875	1.0055	1.0313	1.0363			15
17	1.0019	1.0829	1.0479	1.0025	1.02	1.0156	1.2084	1.0427	1.0809	1.1034	1.14	1.061	1.0419	1.0187	1.0097												15	1.0585	0.01488	0.0576299		1	1	1.0083	1.006	1.1077	1.0053	1	1.0074	1.0093	1	1.0165	1.0839	1.0398	1.0339	1.0266			15
18	1	1.0689	1.0433	1	1.0263	1.0206	1.0883	1.082	1.0851	1.1068	1.1181	1.0042	1	1.013	1.0182												15	1.04499	0.0109143	0.042271		1.0324	1.0095	1.0058	1.0314	1.077	1.0512	1.0098	1.0028	1.0115	1.0276	1.0179	1.085	1.0119	1.05	1.0077			15
19	1.0093	1.0396	1.0477	1.0133	1.0165	1.0128	1.1062	1.0814	1.0977	1.0992	1.1324	1.0098	1.03	1.0266	1												15	1.04817	0.0111838	0.0433146		1.0374	0.99935	1.0186	0.97957	1.0731	1.0515	1.0154	0.98659	1.0129	1.0276	1	1	1.0183	1.0251	1.0124			15
20	1.0051	1	0.99473	1	1	1	1.0172	1.0277	1	1	1.0701	1	1.0458	1	1.0124												15	1.01154	0.00547129	0.0211902		1	1	1	1	1	1	0.99821	0.99721	1	0.99671	1.0169	1.0019	1	1	1			15
21	1.0153	1.0297	1.0606	1.0425	1.0348	1.0036	1.0338	1.0191	1.0107	1.017	1.132	1.0655	1.0585	1.0945	1.0804												15	1.04653	0.00920149	0.0356372		1.0386	1.0247	1.0128	1.0682	1.1147	1.0385	1.0122	1	1.0137	1.0032	1	1.0652	1.1403	1.0629	1.0256			15
22	1.0253	1.0508	1.0732	1.0149	1.0742	1.0252	1.0951	1.0185	1.0976	1.0261	1	1.0696	1.0246	1.1368	1.1637												15	1.05971	0.0123487	0.0478262		1.0488	1.0582	1.0934	1.1294	1.1133	1.0464	1.1289	1.0111	1.0148	1.0031	1.0702	1.1642	1.1479	1.1046	1.0903			15
23	1.0238	1.0654	1.0709	1.0477	1.0889	1.0378	1.1392	1.1176	1.0428	1.1245	1.0642	1.0955	1.0393	1.1772	1.238												15	1.09152	0.0153076	0.0592861		1.0424	1.1396	1.0955	1.1491	1.1054	1.1534	1.125	1.0211	1.0154	1.1196	1.0856	1.1992	1.1337	1.1505	1.0686			15
24	1.0432	1.0575	1.0524	1.0629	1.2296	1.0411	1.1572	1.1245	1.0539	1.143	1.1479	1.1734	1.0625	1.194	1.2463												15	1.11929	0.0183265	0.0709782		1.1425	1.1621	1.0939	1.2206	1.2841	1.1507	1.1666	1.0225	1.0139	1.1315	1.1213	1.2538	1.13	1.1937	1.069			15
25	1.0542	1.0677	1.0563	1.0747	1.2562	1.0691	1.1012	1.124	1.1003	1.1727	1.1602	1.1758	1.0638	1.2065	1.2272												15	1.12733	0.0174449	0.0675636		1.1581	1.231	1.1035	1.315	1.38	1.1594	1.1572	1.0372	1.0149	1.1316	1.0947	1.2277	1.1366	1.1743	1.0713			15
26	1.0532	1.0836	1.0817	1.1001	1.1943	1.0705	1.1377	1.2142	1.1739	1.1573	1.1661	1.0904	1.0779	1.2063	1.1684												15	1.13171	0.0140768	0.0545191		1.1078	1.3431	1.105	1.3192	1.3881	1.1432	1.1518	1.0459	1.0198	1.1946	1.1049	1.2397	1.1466	1.1789	1.0772			15
27	1.1321	1.0656	1.0468	1.153	1.2927	1.0735	1.1549	1.2567	1.1863	1.1755	1.2169	1.1672	1.1028	1.1817	1.1757												15	1.15876	0.0176216	0.068248		1.2375	1.3626	1.0976	1.208	1.4426	1.1733	1.1002	1.0451	1.0232	1.1935	1.1053	1.2339	1.1525	1.1822	1.0913			15
28	1.1326	1.0698	1.0654	1.1617	1.3182	1.0658	1.1298	1.2561	1.1937	1.1642	1.2281	1.1677	1.1566	1.2095	1.2545												15	1.17158	0.0191632	0.0742187		1.2577	1.3544	1.1048	1.2192	1.3954	1.182	1.0814	1.0514	1.0239	1.2121	1.13	1.2457	1.1576	1.1875	1.0933			15
29	1.0873	1.0867	1.1087	1.18	1.4498	1.0422	1.1	1.1366	1.2182	1.3295	1.1892	1.2016	1.1707	1.2084	1.1934												15	1.18015	0.0265365	0.102776		1.1973	1.333	1.1056	1.2166	1.4052	1.1954	1.0754	1.0587	1.0273	1.1824	1.1354	1.1831	1.1673	1.1812	1.1328			15
30	1.0634	1.1771	1.1174	1.1974	1.1885	1.0448	1.1154	1.0832	1.2309	1.3493	1.1988	1.1818	1.19	1.1852	1.2004												15	1.16824	0.0194935	0.0754978		1.0431	1.3454	1.0954	1.3358	1.4345	1.1806	1.0681	1.0698	1.0266	1.1808	1.1418	1.1926	1.1632	1.1846	1.1286			15
31	1.0645	1.1815	1.1239	1.2025	1.2094	1.076	1.213	1.0827	1.2272	1.2815	1.3283	1.1807	1.3051	1.2214	1.1673												15	1.191	0.0206405	0.0799403		1.0614	1.3568	1.0862	1.4533	1.4307	1.1894	1.0742	1.0777	1.0271	1.1414	1.1506	1.1713	1.1673	1.1852	1.1302			15
32	1.0452	1.2008	1.0905	1.2001	1.182	1.0667	1.2307	1.0523	1.1879	1.2826	1.3271	1.173	1.2982	1.2192	1.2403												15	1.18644	0.0228385	0.088453		1.2144	1.3505	1.0865	1.4427	1.4419	1.2448	1.0679	1.0835	1.0233	1.1311	1.1516	1.1816	1.1546	1.1684	1.1135			15
33	1.0573	1.0791	1.0755	1.1943	1.1882	1.0689	1.2462	1.0563	1.2002	1.3005	1.3357	1.2426	1.3085	1.2109	1.2471												15	1.18742	0.0251366	0.0973538		1.432	1.3566	1.1091	1.3741	1.4571	1.1802	1.0826	1.1497	1.0245	1.1275	1.1733	1.1566	1.1423	1.1719	1.1138			15
34	1.0371	1.0693	1.0813	1.196	1.2065	1.0683	1.4745	1.0557	1.2188	1.3278	1.4589	1.24	1.257	1.2068	1.2456												15	1.20957	0.0352271	0.136434		1.4567	1.3625	1.0734	1.3372	1.442	1.1891	1.0936	1.1592	1.0249	1.1355	1.1929	1.1646	1.1459	1.1668	1.115			15
35	1.0572	1.0869	1.0506	1.1761	1.2139	1.0591	1.3752	1.0866	1.1632	1.4572	1.308	1.2133	1.2473	1.2033	1.1407												15	1.18924	0.0310951	0.120431		1.3096	1.3617	1.0731	1.3211	1.454	1.2617	1.0871	1.1639	1.0209	1.1353	1.1902	1.1335	1.1538	1.1716	1.0919			15
36	1.0699	1.0773	1.0747	1.1253	1.1903	1.0609	1.3901	1.0739	1.175	1.4759	1.3144	1.1855	1.256	1.1834	1.1464												15	1.1866	0.0322474	0.124894		1.3652	1.3621	1.1093	1.3587	1.1968	1.2618	1.0687	1.1537	1.0201	1.0669	1.2106	1.1113	1.176	1.175	1.0644			15
37	1.058	1.0977	1.0562	1.1244	1.2059	1.0733	1.2668	1.0732	1.236	1.3165	1.1311	1.182	1.161	1.1862	1.2565												15	1.16165	0.0214296	0.0829963		1.3855	1.3615	1.1532	1.1777	1.3113	1.2714	1.096	1.149	1.0203	1.102	1.2248	1.1196	1.1801	1.1705	1.0767			15
38	1.0372	1.1415	1.0598	1.1428	1.2101	1.0749	1.178	1.0451	1.21	1.4636	1.1267	1.1397	1.2	1.1813	1.1778												15	1.15923	0.0265107	0.102676		1.1507	1.3489	1.1524	1.1585	1.3223	1.2832	1.1028	1.1522	1.0205	1.1015	1.2192	1.1268	1.1568	1.174	1.066			15
39	1.029	1.148	1.045	1.1684	1.1972	1.0763	1.1882	1.1192	1.2221	1.4806	1.1784	1.0548	1.2073	1.0965	1.2334												15	1.16296	0.0285375	0.110525		1.1906	1.3447	1.1496	1.1998	1.3566	1.2403	1.097	1.1519	1.0189	1.1111	1.1948	1.0983	1.1524	1.1774	1.0707			15
40	1.042	1.0999	1.0577	1.1656	1.2102	1.0879	1.1744	1.1184	1.2381	1.425	1.2582	1.051	1.2135	1.08775	1.3012												15	1.16872	0.0278103	0.107709		1.2028	1.3233	1.1539	1.1897	1.3656	1.25	1.0719	1.1106	1.019	1.0817	1.1392	1.0938	1.1573	1.1661	1.0354			15
41	1.0698	1.141	1.0612	1.1844	1.1641	1.0806	1.1826	1.1039	1.2696	1.3534	1.253	1.0777	1.3481	1.0847	1.2539												15	1.1752	0.0258267	0.100027		1.2036	1.303	1.1527	1.2054	1.3766	1.2151	1.0785	1.1124	1.0147	1.0819	1.1324	1.1008	1.1375	1.1755	1.0336			15
42	1.0428	1.1458	1.0867	1.1028	1.3046	1.0817	1.1899	1.1059	1.2821	1.3674	1.295	1.0707	1.3552	1.07927	1.2592												15	1.1846	0.0295156	0.114313		1.0798	1.2956	1.1698	1.2055	1.2466	1.1657	1.0423	1.1095	1.015	1.0488	1.1499	1.1092	1.13	1.1789	1.038			15
43	1.0561	1.1038	1.0444	1.0989	1.3158	1.0658	1.1371	1.1051	1.3211	1.4697	1.2771	1.0666	1.1014	1.0901	1.2816												15	1.16897	0.0333765	0.129267		1.0832	1.2827	1.1574	1.1798	1.4216	1.1752	1.0155	1.1041	1.015	1.0668	1.1113	1.1027	1.1364	1.1744	1.0541			15
44	1.042	1.0745	1.0476	1.0775	1.3994	1.067	1.2348	1.1116	1.1681	1.3133	1.2719	1.0611	1.11	1.08826	1.1689												15	1.14906	0.0281471	0.109013		1.0208	1.2534	1.1557	1.1897	1.4321	1.1512	1.0213	1.1046	1.02	1.0671	1.104	1.0882	1.1437	1.179	1.0549			15
45	1.04	1.0775	1.0235	1.0538	1.2153	1.0678	1.2388	1.1686	1.1793	1.325	1.2159	1.1024	1.1164	1.0925	1.1736												15	1.13936	0.0221737	0.0858784		1.0061	1.2441	1.1196	1.1017	1.4755	1.1187	1.0339	1.1016	1.0133	1.0521	1.0865	1.1	1.1773	1.1822	1.0593			15
46	1.0534	1.059	1.0516	1.059	1.2232	1.0894	1.2217	1.1675	1.1774	1.3872	1.1873	1.098	1.0712	1.1235	1.2504												15	1.14799	0.0246977	0.0956537		1	1.239	1.1218	1.1403	1.4063	1.1282	1.046	1.1451	1.0133	1.0761	1.0777	1.0954	1.1852	1.1745	1.0478			15
47	1.0651	1.028	1.0547	1.036	1.3371	1.0689	1.1238	1.2089	1.1313	1.2622	1.1826	1.0817	1.1535	1.1226	1.2584												15	1.14099	0.0238917	0.092532		1.2088	1.2154	1.1198	1.1176	1.415	1.1442	1.0513	1.1446	1.0124	1.0763	1.0709	1.1077	1.1554	1.1889	1.0569			15
48	1.0723	1.0446	1.0631	1.1108	1.2862	1.0695	1.1239	1.1364	1.1419	1.2715	1.173	1.1233	1.1593	1.1208	1.2632												15	1.14399	0.0196895	0.0762572		1.1078	1.2053	1.137	1.1276	1.3017	1.0782	1.0379	1.1587	1.01	1.0528	1.0593	1.09	1.1448	1.1919	1.0612			15
49	1.086	1.0534	1.0629	1.1065	1.2921	1.0916	1.1189	1.1352	1.141	1.3175	1.1391	1.1189	1.1469	1.175	1.2568												15	1.14945	0.0205814	0.0797116		1.0928	1.1891	1.1363	1.1219	1.1863	1.0879	1.0629	1.1577	1.01	1.0741	1.0278	1.159	1.1524	1.1877	1.0586			15
50	1.0882	1.0091	1.0657	1.0931	1.2774	1.0706	1.2356	1.1301	1.0832	1.2865	1.1351	1.0918	1.1348	1.1748	1.2026												15	1.13857	0.0210026	0.0813426		1.1503	1.1679	1.134	1.0967	1.1917	1.0904	1.0674	1.1564	1.0106	1.0742	1.0223	1.1648	1.1581	1.1743	1.0784			15
51	1.0613	1.0246	1.0831	1.1001	1.2303	1.0709	1.2317	1.1017	1.093	1.2939	1.0765	1.1205	1.1388	1.1869	1.1771												15	1.13269	0.0195459	0.0757008		1.081	1.158	1.1297	1.1522	1.2097	1.0956	1.054	1.1493	1.0112	1.101	1.019	1.09	1.162	1.177	1.0826			15
52	1.0747	1.07	1.0389	1.0966	1.2338	1.07	1	1.1004	1.1391	1.2969	1.0111	1.1165	1.1196	1.0976	1.1534												15	1.10791	0.0201027	0.0778575		1.066	1.1295	1.1453	1.0988	1.2469	1.0822	1.0659	1.1452	1.0112	1.0989	1.0357	1.0952	1.1683	1.188	1.0521			15
53	1.0319	1	1.0415	1.0928	1.2073	1.0723	1.069	1.0574	1.0619	1.202	1.0146	1.0638	1.1068	1.0979	1.1313												15	1.08337	0.0155085	0.060064		1	1.1114	1.1427	1.0748	1.2498	1.0587	1.0692	1.1431	1.0201	1.074	1.0317	1.1019	1.13	1.1976	1.0279			15
54	1.0841	1.014	1.0377	1.0298	1.2543	1.0724	1.0624	1.1207	1.0712	1.207	1.0645	1.0152	1.1103	1.1095	1.1216												15	1.09165	0.0173503	0.0671973		1.0119	1.1027	1.1443	1.0733	1.4609	1.0665	1.0479	1.1342	1.0171	1.1005	1	1.1	1.1459	1.2001	1.0317			15
55	1.0973	1.0691	1	1.0277	1.2561	1.0789	1.1173	1.1193	1.1243	1.2996	1.0956	1.0122	1.0954	1.1323	1.1162												15	1.10942	0.0206822	0.0801018		1.0026	1.0924	1.1521	1.1042	1.513	1.0666	1.0597	1.1271	1.0171	1.0977	1.0247	1.1203	1.1495	1.1955	1.0557			15
56	1.098	1.0682	1.0041	1	1.196	1.0889	1.1866	1.1132	1.093	1.2939	1.101	1.0472	1.0729	1.1329	1.0559												15	1.10345	0.019669	0.0761778		1.1218	1.088	1.1492	1.0836	1.5127	1.019	1.0615	1.1246	1.0154	1.1434	1.023	1.1199	1.1477	1.1696	1.0599			15
57	1.0626	1.0814	0.99784	1.0574	1.2192	1.0888	1.179	1.1094	1.1022	1.297	1.1026	1.0022	1.0761	1.1375	1.0603												15	1.1049	0.0202647	0.0784848		1.072	1.0808	1.1336	1.0608	1.2344	1.0287	1.0366	1.1185	1.0169	1.1027	1.0093	1.1	1.1563	1.1717	1.0637			15
58	1.0749	1.1002	1.026	1.0569	1.2196	1.0783	1.1531	1.1077	1.072	1.3188	1.031	1	1.1444	1.1115	1.0583												15	1.10351	0.0210095	0.0813693		1.0648	1.0585	1.1294	1.0423	1.0981	1.0087	1.0308	1.1027	1.0169	1.099	1.0152	1.1906	1.1579	1.1879	1.0862			15
59	1.0721	1.0561	1.0301	1.0695	1.2597	1.0607	1.0039	1.0937	1.0569	1.1501	1.0591	1.0599	1.1117	1.0923	1.0361												15	1.08079	0.0156205	0.0604978		1	1.045	1.1264	1.0286	1.0945	1	1.0106	1.0999	1.0114	1.0899	1.0154	1.1667	1.1668	1.1681	1.0734			15
60	1.0613	1.0674	1	1.0557	1.2358	1.0604	1	1.0888	1.0654	1.151	1.0736	1.0259	1.1149	1.0761	1.0405												15	1.07445	0.0153045	0.0592742		1.0738	1.0399	1.1501	1	1.2174	1.0411	1.0255	1.0693	1.0108	1.0884	1.0387	1.1639	1.1857	1.15911	1.0769			15
61	1.0727	1.093	1.0584	1.0565	1.2352	1.0644	1.1032	1.0866	1.0946	1.1434	1.0204	1.0244	1.2016	1.0857	1.0496												15	1.09265	0.0154879	0.0599843		1.0666	1.0288	1.1402	1.0693	1.2186	1.0516	1.0316	1.0629	1.0109	1.084	1.0536	1	1.186	1.1302	1.0732			15
62	1.03	1.0398	1.0608	1.1141	1.2308	1.0865	1.0635	1.0654	1.0764	1.1895	1.0197	1.0986	1.1467	1.0864	1												15	1.08721	0.016185	0.0626843		1.0179	1.0185	1.137	1.0625	1.1403	1.1009	1.0525	1.0601	1.011	1.1929	1.0552	1.0386	1.1544	1.1619	1.0797			15
63	1.0425	1.0491	1.0355	1.095	1.2615	1.086	1.0811	1.0487	1.0846	1.1883	1.0318	1.0747	1.1501	1.0973	1.0044												15	1.08871	0.0172404	0.0667717		1.1177	1.016	1.1052	1.0275	1.0692	1.1235	1.011	1.055	1.0088	1.194	1.0526	1.1031	1.1029	1.1777	1.083			15
64	1.0525	1.0707	1.0535	1.0965	1.2602	1.0623	1.0865	1.0463	1.0869	1.146	1.0018	1.0734	1.0936	1	1.0203												15	1.0767	0.0163778	0.0634309		1.1106	1	1.0663	1.0645	1.0723	1.1346	1.0173	1.0461	1.0091	1.189	1.0051	1.1372	1.0626	1.1551	1.0845			15
65	1.0421	1.0695	1.0558	1.0854	1.253	1.0477	1.0068	1.0406	1.1673	1.1186	1	1.0117	1.1021	1.0823	1.0383												15	1.07475	0.0171879	0.0665685		1.0892	0.99979	1.0632	1.062	1.1545	1.0659	1.0295	1.0432	1	1.1461	1.0076	1.1993	1.046	1.1063	1.0792			15
66	1.0157	1.0317	1.033	1.1165	1.1318	1.0472	1.0235	1.1086	1.1757	1.1157	1.0373	1.0572	1.1144	1.0763	1.0431												15	1.07518	0.0124908	0.0483767		1.1262	1	1.0698	1.0339	1.1004	1.0286	1.0282	1.0447	1.0009	1.0866	1.0082	1.1606	1.0448	1.0966	1.0822			15
67	1.0242	1.0533	1.0683	1.1182	1.1304	1.0698	1.052	1.1058	1.1226	1.1295	1.0893	1.0558	1.1167	1.0289	1.0703												15	1.08234	0.00936653	0.0362764		1.1206	0.99995	1.0987	1.0074	1.0685	1.0378	1.0169	1.033	1.0013	1.0826	1.0115	1.1069	1.0448	1.0888	1.0694			15
68	1.0293	1.055	1.0707	1.0881	1.1361	1.0576	1.1001	1.1129	1.2152	1.1388	1.0863	1.0288	1.1395	1.0165	1.0646												15	1.0893	0.0136962	0.0530451		1.1486	0.99842	1.0955	1.0059	1.0084	1.0695	1.0169	1.0303	1.0017	1.0563	1.0144	1.1608	1.0464	1.0893	1.0751			15
69	1.0265	1	1.0184	1.0403	1.1945	1.057	1.0484	1.0721	1.2234	1.1341	1.0451	1.0669	1.151	1.0288	1.0698												15	1.07842	0.0171745	0.0665165		1.0862	1	1.1091	1	1	1.0961	0.99941	1.0281	1.0031	1.072	1.02	1	1.0481	1.0776	1.0778			15
70	1.0334	1.041	1.0605	1.0415	1.1933	1.0299	1.0488	1.0691	1.17	1	1.046	1.065	1.1393	1.0441	1.0368												15	1.06791	0.0142019	0.0550035		1.0831	1.0292	1.0823	1.058	0.9934	1.1038	1	1.0395	1.0036	1.0691	1.0177	0.98547	1.0492	1	1.065			15
71	1.0338	1.0415	1.063	1.0962	1.2225	1.0538	1.0546	1.0711	1.1503	1.1864	1.0424	1.1083	1.1794	1.0647	1.058												15	1.09507	0.0156686	0.0606844		1	1.0416	1.0791	1.0573	1.1361	1	1	1.0371	1.0014	1.0719	1.0206	0.97753	1	0.99999	1.0491			15
72	1.0434	1.0509	1.0604	1.058	1.141	1.0531	1.0526	1.0964	1.1575	1.125	1.0859	1.0658	1.1127	1.057	1.0636												15	1.08155	0.0094157	0.0364668		1.1546	1.0435	1.1143	1.0093	1.3247	1.0733	1.0613	1.0628	1	1.0694	1.0172	1.0634	0.99396	1.003	1.0403			15
73	1.0486	1.1026	1.0489	1.0583	1.1403	1.0403	1.0577	1.0936	1.1658	1.1174	1.0422	1.0629	1	1.0938	1.0394												15	1.07412	0.0113455	0.0439408		1.1545	1.019	1.1661	0.97657	1.3111	1.078	1.056	1.0715	1.0003	1.0682	0.99763	0.98841	0.99666	1.009	1.0405			15
74	1.0263	1.1018	1.0516	1.0492	1.1072	1.052	1.09	1.0728	1.0606	1.0416	1.0308	1.0635	1.0032	1.1075	1.0248												15	1.05886	0.00826111	0.0319952		1.2133	1.017	1.1628	0.99334	1	1.1328	1.0723	1.0694	1.002	1.0549	1	1.0031	0.9964	1.0085	1.0358			15
75	0.99709	1.0877	1.0037	1.0061	1.2877	1.0513	1.0202	1.1027	1.0666	1.1255	1.0278	1.0461	1.1593	1.0992	1.0307												15	1.07411	0.019635	0.0760461		1.1583	1.0192	1.148	1.0191	1.109	1.1331	1.0651	1.06	1.0027	1.044	1.0158	1	1.0117	1.0042	1.0425			15
76	1	1.0706	1.0304	1.005	1.2878	1.0428	1.0302	1.0996	1.0356	1.1185	1.0863	1.0419	1.074	0.98748	1.0665												15	1.06511	0.0185679	0.071913		1.1608	1.013	1.101	1	1.094	1.1351	1.0607	1.0215	1.0029	1.0452	1.0482	1.0176	1.0157	1.0127	1.0422			15
77	1.0369	1.0683	1.0335	1	1.1193	1.0249	1	1.0738	1.0527	1	1.0095	1.059	1.0769	1.0351	1.0166												15	1.04043	0.00891617	0.0345322		1.1495	1.0052	1.0979	1.059	1.1591	1.1724	1.0661	1.02	1.0066	1.0556	1.05	1.0493	1.0043	1.0117	1.0391			15
78	1.0169	1.0705	1.0435	1.1078	1	1.0242	1.0421	1.0796	1.0581	1.0441	1.0074	1.0058	1.1071	1.0273	1.0229												15	1.04382	0.00894672	0.0346505		0.99614	1.0076	1.0563	1	1.1508	1.1337	1.05	1	1.0065	1.0454	1.0357	1.0316	0.99232	1.0249	1.0247			15
79	1.0178	1.0326	1.0498	1.1046	1.0136	1	1.0543	1.0763	1	1.0387	1.0713	1	1.0206	1.0685	0.99269												15	1.03605	0.00873156	0.0338172		1	0.99896	1.0331	1.114	1.1342	1.1329	1.0468	1.0031	1.0066	1.0496	1.0206	0.97832	0.99681	1.0336	1.0239			15
80	1.0066	1.0288	1.0536	1.0476	1.0469	1.0136	1.0919	1	1.0461	1.0781	1.005	1.0643	1.0218	1.0072	1												15	1.0341	0.00765666	0.0296541		1.1481	1	1.0303	1.1334	1.1112	1.1126	1.0227	1.0023	1.0067	1.0629	1.0224	1	1.0052	1.0324	1.0262			15
81	1.0057	1.0512	1.0149	1.0699	1.0584	1.0187	1.1435	1.0227	1.0433	1.0891	1.0038	1.0686	1.0639	1	1.0068												15	1.04403	0.0102839	0.0398293		1.1003	1.0025	1.0194	1.2307	1.0791	1.1304	1.0036	1.0004	1.0081	1.0385	1.03	1.0634	1.0162	1.0276	1.0013			15
82	1.0051	1.0121	1	1.0654	1.0804	1.0195	1.1599	1.0194	1.0549	1.0858	1	1.0607	1	1.0332	1.0286												15	1.04167	0.011376	0.0440592		1.1057	1.0027	1.054	1.1723	1.0654	1.1274	1.002	1.0012	1.0082	1.0464	1.0093	1.0185	1.0207	1.0185	1			15
83	1.0258	1.0067	1.0042	1.0815	1.0375	1.0203	1.0235	1.1121	1.0189	1.0567	1.0324	1.0127	0.99854	1.055	1.0211												15	1.0338	0.00799713	0.0309728		1.0826	1.0037	1.0512	1.1509	1.0614	1.1387	0.98266	1.0009	1.0076	1.0924	1.0116	1.0287	1	1.0171	1.0056			15
84	1.023	1	1.0244	1.0419	1.0269	1.0253	1.0723	1.1118	1.0368	1.242	1.0323	1.0801	1.1173	1.048	1.0285												15	1.06071	0.0155753	0.0603228		1.1859	1.0064	1.0115	1	1.0732	1.1579	1.0112	0.9976	1.0047	0.99624	1	1.0479	1.0255	1.002	1.0067			15
85	1.0215	1.0255	1.0306	1.0371	1.0518	1.0474	1.0924	1.1094	1.048	1.2423	1.0058	1.0714	1.0654	1.0719	1.0812												15	1.06678	0.0145001	0.0561586		1.192	1.0036	1.0024	1.0252	1.0637	1.153	1.0113	0.99851	1.005	1.0083	1.0342	1.0457	1.0293	1.02	1.0061			15
86	1.1097	1.0184	1.0356	1	1	1.0369	1.0475	1.0831	1.0539	1.2476	1.0581	1.0749	1.0611	1.072	1.0155												15	1.06095	0.0155514	0.0602304		1.1168	1.0015	1	1.0106	1	1.0765	0.99223	0.99866	1.0022	1	1.0375	1.0429	1.0259	1.0186	1.0046			15
87	1.0027	1.0683	1.0533	1.0249	1.0012	1.042	1	1.0661	1.0945	1.0777	1.0591	1.0539	1.0971	1.0655	1.0229												15	1.04861	0.00828869	0.032102		1.0509	1.0043	1.072	1.113	1.0005	1.0101	1.0079	1.0011	1.0037	1.0171	1.0308	1.0267	1.0382	1.0138	1.0114			15
88	1.0008	1.0211	1.0558	1.0202	1.026	1.0205	1.0159	1.0663	1.0995	1.0827	1.0495	1.0453	1.0505	1.0828	1.0195												15	1.04376	0.00756446	0.029297		1.0555	1.0019	1.0685	1.1126	0.99718	1.0046	1.01	0.9989	1.0041	1	1.0263	1.0105	1.0411	1.0024	1.0143			15
89	1.0487	1.0132	1.0615	1.0005	1.0712	1.0291	1.0799	1.0557	1.1082	1.0795	1.0172	1.0535	1.0443	1.0844	1.0413												15	1.05255	0.0076504	0.0296299		1.1008	1.0023	1.0419	1.1066	1.0002	1	0.98151	0.9994	1.0013	0.99956	1.0291	1.0035	1.0535	1.0011	1			15
90	1.0057	1.0148	1.0921	1.0004	1.0732	1.034	1.0864	1.0584	1.1524	1.1712	1.019	1.0835	1.0478	1.0785	1.0485												15	1.06439	0.0128349	0.0497092		1.2373	1.0051	1.0571	1.1017	1.0248	1.0394	1.0036	0.99699	0.99945	1.0162	1	1.0201	1.056	1	0.99885			15
91	1.0041	1.0305	1.0241	0.99618	1.0813	1.0429	1.1044	1.0626	1.157	1.1836	1.0582	1.0754	1.1101	1.0735	1.0452												15	1.06994	0.013529	0.0523976		1.2408	1.0026	1.0521	1.0293	1.0259	1.0325	1.008	1.0002	1	1.0315	1.0133	1.0403	1.0579	1.0311	1.0068			15
92	1.0201	1.0226	1.03	0.99696	1.0164	1.0463	1.157	1.0574	1.1308	1	1.0224	1.1835	1.1023	1.079	1.0067												15	1.0581	0.0153661	0.0595128		1.1542	1.0002	1.0525	1.0327	1.1037	1	1.0079	1.0009	1.0053	1	1.0142	1.0366	1	1.0301	1.0001			15
93	1.0027	1.014	1.021	1.0203	1	1.0287	1.0269	1.1351	1.0617	1.0025	1.0935	1.0547	1.0448	1.0426	1.0112												15	1.03731	0.00962787	0.0372886		1.2477	1.0031	1.0069	1	1.1451	1.055	1.0034	1.0011	1.0005	1.0161	1.005	1.0048	1.1018	1.0358	1			15
94	1.006	1.0177	1.0073	1.0226	1.0923	1.0347	1.0851	1.153	1.062	1	1.0964	1.0353	1.0505	1.0321	1.0284												15	1.04823	0.0109481	0.0424018		1.2482	1.0014	1	1.0078	1.1495	1.0468	1.0104	1.0064	1.0012	1.0187	1.0168	1	1.1025	1.04	1.0036			15
95	1.0173	0.99031	1.003	1.0216	1.1104	1.0403	1.0997	1.1803	1.0589	1.0451	1.0212	1.0385	1.0017	1.0278	1.0327												15	1.04592	0.012869	0.0498415		1	1.0041	1.0027	1.0199	1.0864	1.0509	1.0253	1.0073	1	1.0579	1.015	1.0041	1.0624	1.0394	1.0069			15
96	1.0216	1.0185	1.0059	1.0212	1.0706	1.0233	1.1104	1.1508	1.0753	1.0655	1.0255	1.0394	1.005	1.0338	1.0344												15	1.04675	0.0105749	0.0409565		1.0159	0.99639	1.0606	1	1.0959	1.0879	1.0321	1	1.0013	1.0103	1.0069	1.0634	1.0058	1.0032	1.0467			15
97	1.0229	1.0235	1.0616	1.0152	1.0912	1	1.0586	1.191	1.0575	1.0004	1.0191	1.0618	1.0135	1.005	1.0137												15	1.04233	0.0127873	0.0495252		1.1871	1	1.0236	1.0269	1.0067	1.0909	1.0534	1.0012	1.0021	1.0374	1.0055	1.081	1	1.006	1.0411			15
98	1.0047	1.0054	1.0856	1.0022	1.1108	1.0052	1.148	1.196	1	1.0262	1.074	1.0212	1.0284	1	1.0187												15	1.04843	0.0158262	0.0612944		1.0097	1.0168	1	1.1382	1.0131	1.0703	1.0383	1.0052	1.0078	1.0432	1.0602	1.1725	1.0286	1.0264	1.0512			15
99	1.0102	1.0236	1.0888	1	1.0571	1.0128	1.1622	1.1711	1.0143	1.0451	1.0803	1.0234	1	1.0197	1.0198												15	1.04856	0.0141754	0.0549012		1	0.99684	0.99377	1.0285	1.0205	1.0867	1.0537	1.0013	1.0066	1.0449	1.0511	1.0169	1.03	1.0469	1.0578			15
100	1.0196	1.0301	1.0251	0.99749	1	1.0141	1.1709	1.0905	1.0682	1.0809	1.0726	1.0024	1.0115	1.0416	1.0568												15	1.04545	0.0119712	0.0463641		1.2502	1	1.0321	1.0359	1.0293	1.0722	1.0275	1	1	1.0157	1.0458	1.0348	1.0634	1.0496	1.0666			15
[truncated: 3 more columns]

## Sheet: d-data
Well-fed	amp				Fasted	amp					PA14+fasted	amp
	AL					fasting 6h						PA14+fasting 6h
	odr-7	odr-7;unc-13				odr-7	odr-7;unc-13					odr-7	odr-7;unc-13
	0.00719	0.015823				0.1092	0.0361					0.1566	0.0734
	0.035837	0.006318				0.0703	0.0322					0.1707	0.1731
	0.026755	0.02799				0.0514	0.0589					0.19	0.2093
	0.024606	0.033755				0.0295	0.0644					0.1051	0.1532
	0.023005	0.003894				0.0843	0.0362					0.2482	0.1924
	0.037296	0.022932				0.0648	0.05344					0.1485	0.2496
	0.014943	0.011177				0.0405	0.0439					0.2057	0.1039
	0.03387	0.017513				0.061	0.0327					0.1473	0.2327
	0.034355	0.013868				0.0686	0.0519					0.2156	0.1698
	0.058783	0.050966				0.0328	0.0893					0.161	0.1974
	0.022466	0.018961				0.0431	0.0424					0.12	0.1557
	0.019635	0.014735				0.0831	0.0419					0.2073	0.1196
	0.029023	0.023065				0.0201	0.0866					0.1135	0.2218
	0.02391	0.011632				0.0395	0.0608					0.1481	0.1198
	0.040597	0.037996				0.0291	0.076					0.10752	0.087
	0.040227	0.02194				0.0348
	0.00974					0.0405
	0.008903					0.0351
	0.007395
	0.031845
	0.047393
	0.048574
	0.0161
	0.032213
	0.02571
n=	25	16			n=	18	15				n=	15	15
Average	0.0280148	0.0207853			Average	0.0520944	0.0537827				Average	0.163008	0.163913
SE	0.00268944	0.00304971			SE	0.00561166	0.00484249				SE	0.0111384	0.0140303
STDEV	0.0134472	0.0121988			STDEV	0.0238082	0.0187549				STDEV	0.0431387	0.0543391

## Sheet: e-traces
Fasted
Time	odr-7																n=	Average	SE	STDEV		odr-7;odr-3																		n=	Average	SE	STDEV		odr-7;odr-3 rescue
1	1	1	0.98423	1	1	1	1	1	1	1.0208	1	1	1	1	1		15	1.00034	0.001799	0.00696751		1.0813	1.0111	1.02	1.0419	1	1	1.0271	1.0333	1.0131	1	1.0457	1.0051	1.0298	1.0104	1.0415				15	1.02402	0.00580712	0.0224909		1.0453	1	1	1	1.0012
2	1.0229	0.98429	1	1.0012	0.99995	0.98908	1.0116	1.0019	1.0213	1.0131	1	1.0011	1.0284	1.0081	0.99717		15	1.00534	0.00316915	0.0122741		1.0126	0.99562	1.0325	1.0341	1.0188	0.99953	1.0163	1.0261	1.0274	1.0366	1.02873	1.0097	1.0457	1.0067	1.0443				15	1.02231	0.00398562	0.0154362		1.0498	0.99958	1.0044	1.0251	1.0045
3	1.005	1	1.0288	0.99739	0.99992	1.0032	0.99632	0.9984	1.021	1.0003	1.02925	1.0745	1.0551	1.0118	1.0126		15	1.01557	0.00594868	0.0230391		1	1	1.0386	1.0397	1.0184	1.0265	1.0186	1.0324	1	1.0422	1.03182	0.9944	1.0348	1.0069	1.0611				15	1.02303	0.00505436	0.0195754		1.0159	1.0113	1.0049	1.0304	1.0016
4	1.0248	1.0165	1.0149	1.0146	1.0071	1	1.0119	1.0155	1	1	1	1.0655	1.0602	1.0147	1.0076		15	1.01689	0.00519408	0.0201166		1.0249	1.0166	1.0434	1.0384	1.013	1.0053	1.0106	1.0318	0.99757	1.0324	1.04927	0.99601	1.0338	1.0065	1.0229				15	1.0215	0.00428224	0.016585		1	1.0123	1.0019	1.0304	1
5	1	1	1	1.0029	1	1.0155	1.006	1.0034	0.99764	1.0263	1.00252	1.0668	1.0729	1	1.0079		15	1.01346	0.00621914	0.0240866		1.1042	1.0116	1	1.0474	1	1.0054	1	1.0416	1.0233	1.0499	1.03588	1.0007	1.0293	1.0072	1.0259				15	1.02549	0.0072876	0.0282248		1.0028	1.0106	1.0103	1.0518	1.0038
6	1.0724	1.0948	1.0439	1.0151	1.0152	1.0187	1	1.0304	1.0369	1.0025	1.0049	1.1539	1.0329	1	1.0217		15	1.03622	0.0108761	0.0421231		1.0392	1.0053	1	0.99614	1.0058	1.0223	1.0089	1	1	1.0053	1.0085	1.0511	1.0248	1.0371	1.0447				15	1.01661	0.00475736	0.0184252		1.0033	1	1.0088	1.0508	1.0022
7	1.0774	1.0977	1.0593	1.0052	1.0053	1.0198	1.0197	1.0307	1.047	1.0924	1.0196	1.0745	1.0289	1.0342	1.0062		15	1.04119	0.00819448	0.0317371		1.0424	1.0035	1.0192	1	1.0102	1.0185	1.0151	1.0044	1.0359	1.0061	1.0026	1.0472	0.99403	1	1.0042				15	1.01356	0.00421449	0.0163227		1.0672	1.0211	1.0173	1	1.0003
8	1.0356	1.0317	1.062	1.0108	1.0108	1.0568	1.0416	1.0222	1	1.0577	1.0073	1.0658	1	1.037	1.0032		15	1.0295	0.00610889	0.0236596		1.0308	1.0081	1.0506	1.005	1.0073	1.0106	1.0091	1.0073	1.0346	1.0026	1	1.044	1.0049	1.0339	1				15	1.01659	0.00441196	0.0170875		1.0679	1.0154	1.0267	1.019	1.0048
9	1.0337	1.056	1.0638	1.0169	1.0169	1.0632	1.0354	1.017	1.0742	1.0461	1.0062	1	1.0106	1.0199	1.0041		15	1.03093	0.00628345	0.0243357		1.0356	1.0075	1.07	1.0134	1.0063	1.0135	1	1	1.0088	1.0083	1.0081	1.045	1	1.0424	1.0141				15	1.0182	0.00529601	0.0205114		1.0354	1.0291	1.023	1.0049	1.0008
10	1	1.0594	1.0582	1.0136	1.0136	1	1.0657	1.0172	1.0805	1.083	1.061	1.2034	1.0049	1.037	0.99667		15	1.04628	0.0137389	0.0532105		1	1	1	1.0174	1.0081	1.0063	1.0037	1.0041	1.0042	1.009	1.0227	1	1.0328	1.0236	0.99794				15	1.00866	0.00273046	0.010575		1.0056	1.0273	1	0.99946	1
11	1.0181	1.0742	1.0608	1.0185	1.0185	1.007	1.0538	1.0636	1.0818	1.0372	1.0573	1.1795	1.0119	1.0396	1.0072		15	1.0486	0.0113628	0.0440078		1.0065	1.0044	1.0035	1.0146	1	1	1.0239	1.0153	1	1.0144	1.0174	1.0123	1.0515	1	1				15	1.01092	0.00353033	0.0136729		1.0057	1.0229	1.0066	1.0032	1.0048
12	1.0205	1.1867	1.0338	1	1	1.0144	1.047	1.0455	1.0394	1.0225	1.0842	1.169	1.0261	1.0186	1.0084		15	1.04774	0.0147239	0.0570254		1.0095	1.0052	1.089	1.1115	1.0079	1.0063	1	1.0074	1.0762	1.0197	1.0072	0.99928	1	1.0059	1.0123				15	1.02383	0.00939749	0.0363963		1.0003	1.0245	1.0192	1.0088	1.0097
13	1.0144	1.191	1.0453	1.0088	1.0088	1.0058	1.067	1.0454	1.0417	1	1.0927	1.2514	1.0205	1.0149	1.0157		15	1.05489	0.0188607	0.0730474		1.0139	1	1.1197	1.0939	1.0101	1.0046	1.0003	1.0114	1.0673	1.0019	1.0026	1	1.0593	1.0335	1.007				15	1.02837	0.00994009	0.0384978		0.99547	0.99723	1.0084	1.0131	1.0111
14	1.0324	1.1544	1.0479	1.013	1.013	1.0425	1.0261	1.0685	1.0759	1.0139	1.089	1.2233	1.0152	1.0175	1.0164		15	1.0566	0.0156132	0.0604696		1.0512	1.0036	1.0856	1.0917	1.0039	1	1.0065	1.0164	1.0607	1	1	1.0204	1.0528	1.0186	1.0014				15	1.02752	0.00833044	0.0322637		0.99651	1.0006	1.0126	1.0154	1.0156
15	1.0384	1.0677	1.0376	1.0142	1.0141	1.0511	1.0196	1.0007	1.0895	1.0041	1.0865	1.2242	1.0074	1	1.0178		15	1.04486	0.0149329	0.0578348		1.0537	1.0091	1	1	1	1.0017	1.0072	1.0176	1.0662	1.0042	1.0256	1.0161	1	1.02	1				15	1.01476	0.0052453	0.020315		0.99346	1	1.0222	1.0243	1.008
16	1.0367	1.0717	1.0313	1.0135	1.0134	1.0094	1.0156	1	1.0891	1.1607	1.0894	1.2259	1.0045	1.0035	1		15	1.05098	0.0171819	0.0665451		1.0443	0.99956	1.0166	1.0311	1.0009	1.0053	1.0063	1.0205	1.0372	1.0075	1.018	1	0.99945	1	1.0408				15	1.01517	0.00418194	0.0161966		0.99643	1.0237	1.0361	1.0112	1
17	1.0343	1.0891	1.0339	1.017	1.017	1.0097	1.0187	1.0268	1.0988	1.1107	1.086	1.2059	1.0006	1.0063	1.016		15	1.05139	0.0145567	0.0563779		1.0414	1.0026	1	1.0363	1.0016	1.0099	1.0212	1.0049	1.0334	1.0057	1.0199	1.0079	1.0023	1.0048	1.077				15	1.01793	0.00550141	0.0213069		1	1.0379	1.0406	1	1.0034
18	1.0431	1.1093	1.05	1.0518	1.0518	1.0182	1.013	1.0397	1.0018	1.1043	1.0364	1.1567	0.99803	1.0371	1.0175		15	1.04858	0.0112951	0.0437459		1.0451	1.0053	1.0515	1.1149	1.0021	1.0075	1.0028	1	1.0118	1.0093	1.0309	1.0217	1	1.0019	1.0732				15	1.0252	0.00858363	0.0332443		1.011	1	1.0096	1.0146	1.0113
19	1.0625	1.1133	1.0251	1.0174	1.0174	1	1.0266	1.0383	1	1.0141	1.0776	1.1436	1	1.0158	1.0097		15	1.03743	0.0111967	0.0433648		1.0069	1	1.0477	1.0395	1.0022	1	1.005	1.0009	1	0.99934	1.0171	1.0257	1.0246	1.0011	1.008				15	1.01187	0.00403809	0.0156394		1.0168	1.0138	0.99531	1.0093	1.0117
20	1	1.0163	1.0279	1.0204	1.0203	1.0124	1	1.0009	1.0247	1.0498	1	1.1407	1.017	1.0188	1.0466		15	1.02639	0.00907212	0.0351362		1	1.0033	1	1.0468	1.0014	1.003	1.0282	1	1.003	1	1.019	1	1.0357	1	1				15	1.00936	0.00398669	0.0154404		1	1	1	1	1
21	1.0813	1.0943	1.0081	1	1	1.0204	1.0045	1.0606	1.0378	1.0461	1.0406	1	1.0202	1.028	1.0481		15	1.03267	0.00767741	0.0297345		1.0062	1.0047	1.0587	1	1	1.0041	1	1.0035	1.0081	1.0037	1	1.02	1	1.0246	1.0062				15	1.00932	0.00399717	0.015481		1.0054	1.0624	1.0172	1.03	1.0182
22	1.0869	1.0979	1	1.0259	1.0259	1.1037	1.1068	1.0586	1.0352	1	1.0389	1.0132	1.0278	1.0094	1.0232		15	1.04356	0.00974322	0.0377353		1	1.0021	1.0896	1.0043	1.0015	1.002	1.0097	1.0087	0.99991	1.002	1.0263	1.0247	1.0214	1.1154	1.002				15	1.02064	0.00897654	0.034766		1.0127	1.0723	1.0525	1.0484	1.0268
23	1.0879	1.0812	1.0029	1.0283	1.0283	1.078	1.1072	1.0694	1.0773	1.0691	1.0792	1.0281	0.99659	1.0127	1.0409		15	1.05247	0.00891217	0.0345167		1.0092	1.0058	1.0175	1.0073	1.0091	1	1.0819	1	1.0061	1	1.025	1.0055	1.0419	1.0649	0.99775				15	1.01813	0.0065476	0.0253588		1.0211	1.0542	1.0627	1.0845	1.0475
24	1.0874	1.0489	1.0046	1.0039	1.0041	1.0863	1.104	1.0954	1.0725	1.0662	1.1069	1	1.0099	1.0176	1.0424		15	1.05001	0.010513	0.0407166		1.014	1.0036	1.0265	1.0112	1.0125	1.0041	1	1.0048	1	1.0035	1.012	1.0033	1.0235	1.0274	1				15	1.00976	0.0024631	0.00953953		1.0248	1.0812	1.0525	1.1002	1.043
25	1.0917	1.0517	1.0305	1.0224	1.0226	1.0672	1.1165	1.0929	1.0693	1.1367	1.1045	1.0211	1.0201	1.0524	1.0329		15	1.06217	0.00996653	0.0386002		1.0515	1	1.0432	1.0162	1.0156	1.0202	1.0083	1.0083	1.0672	1.0103	0.9998	1	1	1	1.0152				15	1.01705	0.00537227	0.0208067		1.036	1.0886	1.0461	1.1183	1.0496
26	1.1347	1.089	1.0337	1.0242	1.0245	1.0084	1.1163	1.0424	1.0723	1.1455	1.1588	1.0328	1.0499	1.0559	1.0431		15	1.06877	0.0125378	0.0485586		1.0212	1.0037	1.0455	1.0185	1.0036	1.0167	1.0295	1.0067	1.0708	1.0066	1.0011	1.017	1.0468	1.0276	1.0047				15	1.02133	0.00515311	0.0199579		1.085	1.082	1.0546	1.1029	1.0749
27	1.1334	1.094	1.0143	0.99876	0.99903	1.0157	1.0917	1.0512	1.0932	1.1429	1.1752	1.0364	1	1.0488	1.0447		15	1.06262	0.0146066	0.056571		1.024	1.0131	1.0457	1	1.0004	1.0216	1.0711	1.006	1.0393	1.0096	1.0218	1.0012	1.0037	1.0351	1				15	1.01951	0.00536541	0.0207802		1.0872	1.0889	1.0704	1.073	1.0828
28	1.1365	1.0961	1.0189	1.0193	1.0197	1.0945	1.1195	1.0485	1.0895	1.1444	1.1721	1.1497	1.0096	1.0556	1.0606		15	1.0823	0.0139206	0.0539144		1.0464	1.0001	1.0694	1.015	1.0035	1.0073	1.0752	1.0081	1.0377	1.0019	1	1	1	1.0061	1.0445				15	1.02101	0.00683112	0.0264568		1.0787	1.0939	1.0599	1.0892	1.0875
29	1.1324	1.1272	1.0222	1.0208	1.0211	1.0334	1.1184	1.0423	1.1134	1.0933	1.2095	1.1571	1.0439	1.0593	1.0483		15	1.08284	0.0149568	0.0579276		1.0729	1.0036	1.0647	1.0205	1	1	1	1	1.0464	1.0096	1.0109	1.0196	1.0248	1	1.0478				15	1.02139	0.00644421	0.0249583		1.0929	1.0857	1.0669	1.1289	1.0903
30	1.1284	1.1651	1.0275	1.0088	1.0091	1.0404	1.0952	1.0489	1.0689	1.0914	1.1372	1.0947	1.0684	1.0605	1.0498		15	1.07295	0.0118777	0.046002		1.0743	1.0077	1.0423	1.0218	1.0026	1.0028	1.052	1.0028	1	1.0122	1.0186	1.0261	1.0557	1.0434	1.0585				15	1.02805	0.00630579	0.0244222		1.0937	1.1038	1.0606	1.1242	1.081
31	1.1304	1.166	1.0212	1.0163	1.0166	1.0073	1.1314	1.046	1.0649	1.14	1.1338	1.1297	1.0769	1.05	1.0422		15	1.07818	0.0141481	0.0547953		1.0714	1.0045	1.0353	1.1004	1.0048	1.0008	1.0559	1.0055	1.0134	1.0037	1.0541	1.0504	1.0278	0.99653	1.0231				15	1.02984	0.00794137	0.0307568		1.1011	1.1066	1.0441	1.1395	1.0838
32	1.1092	1.1713	1.0246	1.0175	1.0177	1.0803	1.1292	1.0327	1.0814	1.1483	1.1105	1.1347	1.0838	1.0537	1.0283		15	1.08155	0.0132081	0.0511548		1.0624	1.0079	1.0332	1.1071	1.0032	1.0025	1.0558	1.0079	1.0332	1.0036	1.0694	1.0667	1.0228	1	1				15	1.03171	0.00860111	0.033312		1.107	1.1101	1.0496	1.1299	1.0751
33	1.1503	1.1599	1.0252	1.0241	1.0243	1.0871	1.1209	1.0705	1.1085	1.1468	1.1059	1.1394	1.0875	1.0255	1.0298		15	1.08705	0.0132099	0.0511617		1.0629	1.0117	1	1.0845	1.004	1.0032	1.0285	1.0017	1.0751	1.006	1.0577	1.0346	1	1.0282	1.0109				15	1.02727	0.00757168	0.029325		1.1079	1.1117	1.0753	1.1264	1.0778
34	1.1514	1.1593	1.0084	1.0856	1.0856	1.0856	1.1168	1.0675	1.1042	1.1357	1.1023	1.15	1.0945	1.0653	1.0341		15	1.09642	0.0110608	0.0428385		1.0537	1.0033	1.0148	1	1.0055	1.0205	1.0327	1.0047	1	1	1	1	1.0335	1.0265	1.0004				15	1.01304	0.00432575	0.0167535		1.0821	1.166	1.0753	1.1401	1.079
35	1.0905	1.0578	1.0119	1.0868	1.0866	0.9807	1.1133	1.0425	1.1263	1.1831	1.1544	1.1565	1.0921	1.069	1.0293		15	1.08539	0.0145192	0.0562327		1.0575	1.0066	1.0221	1.0028	1	1.0148	1.0388	1	1.0072	1.005	1.0034	1.0093	1.0442	1	1				15	1.01411	0.00473652	0.0183445		1.0724	1.1072	1.0796	1.1211	1.082
36	1.0843	1.0021	1.0068	1.2025	1.202	0.9864	1.0934	1.0883	1.1341	1.1822	1.1576	1.1551	1.0654	1.0295	1.0308		15	1.0947	0.0191884	0.0743164		1.0577	1.0095	1.0764	1.0168	1.0053	1.0146	1.0342	1.0097	1.0464	1.0073	0.99807	0.9939	1	1.0125	1.0043				15	1.01911	0.00616712	0.0238851		1.0711	1.1403	1.0612	1.1064	1.0719
37	1.0848	1	1.0116	1.2365	1.2357	1.0965	1.0962	1.0852	1.1295	1.0768	1.1536	1.0193	1.0706	1.0225	1.0548		15	1.09157	0.0187693	0.0726934		1.0406	1.0174	1.092	1.0075	1.0066	1	1.0386	1.0123	1.0455	1.0038	1.0149	0.99307	1.0094	1	1.0038				15	1.01903	0.00661198	0.0256081		1.0368	1.1398	1.0457	1.1182	1.0718
38	1.1405	1.0954	1.015	1.2379	1.2367	1.0178	1.0913	1.0688	1.0584	1.0543	1.0642	1.0298	1.121	1.026	1.0964		15	1.09023	0.0181165	0.0701649		1.0341	1.0206	1.1043	1.0078	1.0042	1.0087	1	1.0077	1.0384	1.0072	1.0182	0.99905	1.0393	1.005	1				15	1.01964	0.00701127	0.0271545		1.0304	1.1022	1.0488	1.1043	1.073
39	1.1086	1.1504	1.0105	1.2208	1.2191	1.0734	1.0065	1.0866	1.102	1.0539	1.0575	1	1.1524	1.0471	1.0979		15	1.09245	0.0179496	0.0695185		1.0347	1	1.0076	1	1.0007	1.0089	1.0161	1.0083	1.0511	1.0095	1	1.0006	1.0165	1.0173	1.0016				15	1.01153	0.00374967	0.0145224		1.0286	1.1008	1.0412	1.0993	1.0614
40	1.1086	1.1462	1.014	1.2177	1.2156	1.1412	0.99775	1.0836	1.0975	1.1587	1.0537	1.0947	1.1563	1.0456	1.0499		15	1.1054	0.0173298	0.0671179		1	1.0095	1	1.0159	1.002	1.0101	1.0203	1.0106	1	1.0043	1.0158	1.0168	1	1.0147	1.0221				15	1.00947	0.00204966	0.00793829		1.0287	1.1141	1.0468	1.1095	1.0603
41	1.1028	1.1516	1.0174	1.2192	1.2165	1.0939	0.9947	1.1	1.0792	1.1003	1.0488	1.1144	1.0535	1.0491	1.0548		15	1.09308	0.0165815	0.0642199		1.0273	1.0126	1.0075	1.0168	1.0044	1	1.0297	1.0041	0.99433	1.0122	1.0387	1.0261	1.0365	1.0187	1.016				15	1.01633	0.00342209	0.0132537		1.052	1.0798	1.0491	1.1241	1.0595
42	1.0731	1.0965	1.0061	1.1168	1.1136	1.0992	0.98927	1.0775	1.0403	1.1003	1.0697	1.0423	1.0569	1.0864	1.0562		15	1.06828	0.00962798	0.037289		1.029	1.0186	1.0239	1.0129	1.0076	1.0011	1.0327	1.003	1.0208	1.0146	1.0101	1.0215	1	1.0287	1.0177				15	1.01615	0.00267097	0.0103446		1.0499	1.0776	1.0432	1.1057	1.0592
43	1.0731	1.0912	1.0155	1.0704	1.0667	1.1216	1.0001	1.0749	1.0361	1.1541	1.0657	1.2902	1.059	1.0813	1.0949		15	1.08632	0.0175411	0.0679364		1.0539	1.0117	1.0376	1.0158	1.0089	1.0088	1.0366	1.0052	1.016	1.0097	1	1	1.0063	1.0239	1.0484				15	1.01885	0.00447244	0.0173217		1.0631	1.0652	1.045	1.1145	1.0574
44	1.0801	1.1318	1.0189	1.072	1.0675	1.0089	0.99826	1.0627	1.1324	1.1286	1.0372	1.3204	1.0568	1.0848	1.131		15	1.08876	0.0201679	0.0781099		1.0297	1.0147	1.04	1.0174	1	1.0308	1.0455	1.0102	1.017	1.0027	1.0167	1.0188	1.0327	1.0439	1.0271				15	1.02315	0.00361668	0.0140073		1.067	1.0772	1.071	1.0975	1.052
45	1.0295	1.1184	1.0144	1.0139	1.0089	1.0136	1.0025	1.0935	1.1128	1.129	1.0495	1.0341	1.0843	1.0664	1.1324		15	1.06021	0.0123328	0.0477647		1.0323	1.0016	1.0388	1.0252	1.0022	1.032	1.0586	1.0034	1.0203	1.0053	1	1.0239	1.0536	1.0496	1.0291				15	1.02506	0.00508591	0.0196976		1.0648	1.0746	1.054	1.09	1.045
46	1.0291	1.112	1.019	1.0221	1.0161	1.0904	1.0335	1.0912	1.1086	1.0674	1.0456	1.042	1.0852	1.0583	1.0886		15	1.06061	0.00864697	0.0334896		1	1.0054	1.0475	1.0093	1.0036	1.0169	1.0617	1.0056	0.99168	1	1.0888	1	1.0401	1.0264	1.025				15	1.02147	0.00706499	0.0273626		1.0696	1.0726	1.052	1.0974	1.0428
47	1.0408	1.1836	1.0222	1.0241	1.0171	1.0984	1.0326	1.0881	1.0667	1.0801	1.0314	1.0678	1.1099	1.0615	1.0821		15	1.06709	0.011291	0.0437299		1.0317	1.0082	1.0471	1.0115	0.99952	1.0094	1	1.0089	1	1.0122	1	1.0151	1.0572	1	1.0194				15	1.01468	0.00456827	0.0176928		1.0494	1.0454	1.0532	1.0589	1.0502
48	1.0405	1.1942	1.0145	1.0053	0.99731	1.1032	1.0308	1.0454	1.0817	1.0808	1.0431	1.4154	1.0686	1.0554	1.0833		15	1.08397	0.0267113	0.103453		1.0335	1.0107	1.0862	1.0311	0.99896	1.0089	1.0339	1	1.0189	1.015	1.0268	1	1.0749	0.99987	1.0218				15	1.02404	0.00675565	0.0261645		1.0474	1.0711	1.0337	1.0497	1.0415
49	1.051	1.1868	1.0289	1	0.9909	1.0968	1.085	1.0436	1.0778	1.1127	1.0393	1.1657	1.0682	1.0687	1.0481		15	1.0709	0.0139637	0.0540813		1.051	1.0107	1.0542	1.0137	1.0005	1	1.0358	1.0024	1.0605	1.0162	1.0549	1.0142	1.0188	1.013	1.0162				15	1.02414	0.00548183	0.021231		1.0489	1.0707	1.0347	1.0557	1.0392
50	1.0628	1.1382	1.0319	1.0025	0.99207	1.0426	1.0848	1.0785	1.1056	1.0788	1.039	1.1896	1.0688	1.0717	1.0562		15	1.06954	0.0128411	0.0497333		1	1.0135	1.0538	1.016	0.99997	1.0018	1.0409	1.0051	1.0578	1.0144	1.0397	1	1.032	1.0336	1				15	1.02057	0.0053293	0.0206403		1.0455	1.0492	1.0328	1.0258	1.0389
51	1.0346	1.1439	1.0277	1.0054	0.99363	1.0471	1.0969	1.037	1.0642	1.0798	1.1743	1	1.0519	1.055	1.0573		15	1.05792	0.0129611	0.050198		0.99233	1.0075	1	1.0368	1.0028	0.99861	1.0173	1.012	1.1303	1.017	1.0101	1.1076	1	1.0347	1.003				15	1.02467	0.0104548	0.0404913		1.044	1.047	1.0202	1	1.0334
52	1	1.1366	1.0143	1.0055	0.99225	1.1034	1.0076	1.0358	1.0609	1.151	1.1691	1.0239	1.0506	1.0421	1.0348		15	1.05519	0.014883	0.0576417		1.0194	1.0045	1.0043	1.0724	1.0046	1.0111	1.0187	1.0145	1.0632	1.0217	1	1.0651	1.1037	1.0096	1.002				15	1.02765	0.0082933	0.0321198		1.0102	1.0815	1.0211	1.0155	1.0313
53	1.0099	1.0988	1.017	1.0085	0.99377	1.1113	1.0079	1.0693	1.0323	1.1409	1.146	1.0279	1.0609	1.0447	1.0274		15	1.0531	0.0128468	0.0497556		1.012	1.0071	1.0061	1.0746	1	1.0186	1.0112	1.0058	1	1.0266	0.98486	1.0354	1.1205	1	1.0357				15	1.02256	0.00890412	0.0344855		1.0008	1.0591	1.0072	1.0362	1.0311
54	1.0995	1.0571	1.028	1.0356	1.0189	1.116	1.0195	1.0474	1.0567	1.1423	1.1432	1.0464	1.0606	1.0333	1.0284		15	1.06219	0.0109855	0.0425468		1	1.0092	1.0004	1	1.0027	1.0144	1.0196	1.0076	0.99579	1.0287	0.98993	1	1.0093	1.0133	1.04				15	1.00873	0.00338407	0.0131064		1	1.0157	1.0142	1.0233	1.0273
55	1.0822	1.0505	1.0376	1.0767	1.0578	1.1162	1.0423	1.0468	1.0538	1.1881	1.1206	1.0438	1.0585	1.0101	1.0352		15	1.06801	0.0114521	0.0443537		1.0298	1	1.0425	1.0001	1.0048	1.0424	1.0213	1.0099	1.0673	1.0194	1	0.99138	1.0563	1.0222	1.0687				15	1.02507	0.0065465	0.0253545		1.0459	1.0119	1.0153	1.0137	1.0257
56	1.0911	1.0397	1.0401	1.0804	1.0599	1.0559	1.0429	1.0089	1.0191	1.0996	1.138	1.0482	1.0297	1.0122	1.0294		15	1.05301	0.00925352	0.0358387		1.0217	1.0025	1.0459	1.0017	1.0095	1.0461	1.0074	1.0052	1	1.0192	1.0296	1.002	1.071	1.0426	1				15	1.02029	0.00569518	0.0220573		1.0242	1.0551	1.0045	1.0384	1.0199
57	1.1405	1.0574	1.0355	1.0294	1.0084	1.0603	1.0475	1.0428	1.0637	1.1012	1.1357	1.0532	1.0304	1.0575	1.0302		15	1.05958	0.00985466	0.0381669		1.015	1.009	1.0576	1.0012	1.0107	1.0432	1.0236	1.0092	1.1637	1.0204	1	1.0049	1	1.0636	1.0056				15	1.02851	0.0109906	0.0425664		1.0241	1.0545	1	1	1.0118
58	1.1179	1.0512	1.0096	1.0372	1.0148	1.0583	1.0615	1.043	1.0613	1.0393	1.1192	1.025	1.0277	1.036	1.0604		15	1.05083	0.00826468	0.032009		1	1.0056	1.0228	0.99998	1.0129	1.0118	1.0264	1.0109	1	1.0218	1.0156	1	1.1317	1.0713	1.0025				15	1.02222	0.00910808	0.0352755		1.0124	1.0882	1.0024	1.0205	1.0108
59	1.1253	1.0258	1.0117	1.0411	1.0174	1.0361	1.0623	1	1.067	1.0633	1.111	1.0238	1.0565	1.0378	1.0624		15	1.04943	0.00897681	0.034767		1.0527	1.0079	1.0263	1.0013	1.0149	1	1.0282	1.0137	1.0392	1.0146	1.0312	1.0328	1.1405	1	0.99873				15	1.0268	0.00912969	0.0353591		1.0349	1.0581	1	1.0469	1.0073
60	1.1093	1.0362	0.99911	1.0436	1.0187	1.0405	1.0761	1.0379	1.0016	1.0652	1.1092	1.0324	1.0241	1	1.0631		15	1.0438	0.00909976	0.0352432		1.0538	1.0124	1	1.0007	1.0121	1.0006	1.0231	1	1.0881	1.0145	1.023	1	1.1866	1.0099	1				15	1.02832	0.0129315	0.0500836		1.0352	1.0589	1.0104	1.0803	1
61	1.0771	1.0308	1.0302	1.0279	1.0025	1.0496	1.0857	1.0389	1	1.0887	1.1193	1.0015	1.0209	1.0218	1		15	1.03966	0.00959374	0.0371564		1.0482	1.0178	1.0229	1.0046	1.0144	1.0093	1.0278	1.0009	1	1.0139	1	1.0244	1.0292	1.0452	1.0057				15	1.01762	0.00397188	0.015383		1.0352	1.0205	1.0012	1.0869	1.0142
62	1.082	1.0406	1.0319	1.032	1.0057	1	1.0864	1.0379	1.0141	1.0745	1.1554	1	1.0118	1.0232	1.0244		15	1.04133	0.0108892	0.0421735		1.0237	1.02	1.0257	1.0059	1.0169	1.0172	1	1.0032	1.0024	1	1.0154	1.0459	1.034	1.047	1.0506				15	1.02053	0.00447406	0.0173279		1.0405	1	1.0108	1.0738	1.0113
63	1.0822	1	1.0277	1.0467	1.0195	1.0044	1.0973	1.0358	1.0496	1.0766	1.1541	1.0184	1	1.0276	1.0249		15	1.04432	0.0109511	0.0424133		1.0296	1.0074	1.0858	1.0148	1.0106	1.0213	1.0063	1.0067	1.0145	0.99835	1.0334	1	1.0427	1.0468	1.0437				15	1.02413	0.00604748	0.0234218		1.041	1.021	1.0089	1.0513	1.0152
64	1.0999	0.99568	1.0251	1.0229	0.996	1.0203	1	1.0374	1.0486	1.1161	1.1463	1.0328	0.9966	1.0066	1.0235		15	1.03785	0.0120349	0.0466112		1.0247	1.0044	1.1079	1.0218	1.0129	1.0091	1.0133	1.0069	1.0365	1.0054	1	1.0118	1	1.0198	1				15	1.0183	0.00693169	0.0268463		1.0513	1.0411	1.0109	1.0846	1.0171
65	1.057	1.0037	1.0263	1.027	1	1.0383	1.0823	1.0301	1.0317	1.0883	1.1386	1.0334	1.0112	1.0079	1.0147		15	1.03937	0.00978697	0.0379048		1.0225	1.0064	1.1111	1.0234	1.0136	1.0096	1.0524	1.0153	1.0877	1.0219	1.0224	1.0216	1.0059	1	1.0379				15	1.03011	0.00807795	0.0312858		1.0517	1.0437	1.0157	1.1083	1.0147
66	1.0575	1.0043	1.0166	1.0627	1.035	1.0431	1.0763	1.0393	1.0449	1.0509	1.138	1.0374	1.0523	1.0066	1.015		15	1.04533	0.00851223	0.0329677		1.0293	1.0173	1.1345	1	1.0123	1.0158	1.0107	1.0128	1.0359	1.0194	1.0316	1.0133	1.0545	1.0009	1.0293				15	1.02784	0.0084435	0.0327015		1.0659	1.0706	1.0146	1.0814	1.0039
67	1.0591	1.0011	1.0288	1.0598	1.0327	1.0703	1.0289	1.0413	1.0444	1.0446	1.1163	1.0602	1.0485	1.0406	0.99784		15	1.04496	0.00731687	0.0283381		1.0103	1.0018	1.0965	1.06	1.0146	1.0209	1.0186	1.0126	1	1.0149	1	1.0079	1.0294	1.0058	1.0467				15	1.02267	0.00684276	0.0265019		1.0705	1.1126	1.0163	1.0782	1.0058
68	1.0478	1.0062	1.0293	1.0641	1.0377	1.0646	1.0165	1.0416	1.0673	1.0336	1.0587	1.0625	1.039	1.0424	1.0172		15	1.0419	0.00496583	0.0192326		1	1.0036	1.1012	1.0621	1.0046	1.0096	1.0673	1.0122	0.98814	1.0158	1.0215	1.0108	1.0386	0.99747	1.006				15	1.02259	0.0080907	0.0313351		1.0706	1.1243	0.999	1.0413	1
69	1.049	1.0191	1.0176	1.059	1.0337	1.0698	1.0288	0.99909	1.0682	1.0362	1.0588	1.0682	1.0224	1	1.0175		15	1.03649	0.00628574	0.0243446		1.0037	1.0106	1.0922	1.098	1	1.0167	1	1.0001	1.0297	1.0136	1	1.0328	1.1302	1.0018	1				15	1.02863	0.0109796	0.0425237		1.0418	1.1239	1	1	1.0056
70	1	1.0174	1	1.0843	1.0597	1.0368	1.0441	1.0012	1.0682	1.0443	1.0359	1.0215	1.0186	1.0175	1.0164		15	1.03106	0.0065788	0.0254796		1	1.0073	1	1.0435	1.0021	1	1.0068	1	1.0258	1.0176	1.0193	1	1.0374	1.0322	1.0277				15	1.01465	0.00398156	0.0154205		1.0173	1.055	1.0031	1.0631	1.008
71	1.0324	1.0304	0.99999	1.0884	1.0652	1.058	1.0647	1.0494	1.0626	1.0283	1.0319	1.0159	0.9762	1.0202	0.99784		15	1.03476	0.0078295	0.0303235		1.0142	1.009	1.0069	1.0458	1.0032	1.013	1.0544	1.0082	1.0545	1.0158	1.0338	1.0001	1.0498	1	1				15	1.02058	0.00539976	0.0209132		1.0224	1.0373	1.0207	1.0624	1.0122
72	1.0343	1.0036	1.003	1.1184	1.0962	1.0636	1.057	1.0099	1.0655	1.0101	1.0326	1.0284	0.97857	0.99868	0.99807		15	1.03319	0.0102496	0.0396965		1.0182	1.0188	1.0079	0.99908	0.99945	1.0198	1.0415	1.0001	1.0713	1.0152	1.0048	1.0403	1	1.0055	1.0254				15	1.01782	0.00522606	0.0202404		1.0214	1.0409	1.0262	1.0418	1.0095
73	1.0433	1.0038	1.009	1.1063	1.086	1.0394	1.0938	1.0119	1.0659	1	1	1.0285	0.97496	1.0242	1.0091		15	1.03308	0.0100469	0.0389113		1.0042	1.0054	1.0256	1	1.0013	1.0433	1.0459	1.0004	1	1.0033	1	1.0781	1.0019	1.0179	1				15	1.01515	0.00604581	0.0234153		1.0424	1	1.0302	1.0611	1.0125
74	1.0925	1.0138	1.0085	1.1102	1.0918	1.0248	1.1075	1	1.0659	1.097	1.0329	1.0364	1.0107	1.0278	1.0403		15	1.05067	0.0101689	0.0393839		1.0174	1.007	1.0334	1.0024	1.004	1.0333	1.0548	1.0044	1.0148	1	1.0159	1.0763	1.0155	1.0515	1.0099				15	1.02271	0.0058434	0.0226314		1	1.0183	1.0238	1.0522	1.0082
75	1.0952	1.0118	1.0042	1.0712	1.0553	1.0307	1.0992	1.0469	1.0391	1.0998	1.0345	1.0338	1.0178	1.0135	1.0405		15	1.04623	0.00823126	0.0318795		1.0222	1.0118	1.0313	1.0163	1.0059	1.0396	1	1.0044	1.0623	1.0022	1.0222	1.0728	1	1.0565	1.0147				15	1.02415	0.0061105	0.0236659		1.023	1.0289	1	1.0459	0.99983
76	1.1035	1.0141	1.0127	1.0616	1.0479	1.0665	0.98748	1.0487	1.0398	1.05	1.0762	1.0558	1.0141	1.0218	1.0447		15	1.04299	0.00757929	0.0293545		1.0128	1	1.0154	1.0136	1.0078	1.0194	1.0009	1.0049	1.0827	1.0095	1.0102	1.0716	1.0418	1.0168	1				15	1.02049	0.00652393	0.0252671		1.0083	1.0023	1.0049	1.0324	1.0033
77	1.0902	0.98943	1.0117	1.0649	1.053	1.0166	1.0351	1.0574	1.1125	1.1056	1.0748	1.0619	1.027	1.0262	1		15	1.04842	0.00968242	0.0374999		1.0163	1.0015	1.02	1.016	1.0066	1	1.0528	0.99999	1.0911	1.013	1.0285	1.0671	1.049	1.0458	0.99909				15	1.02712	0.00723956	0.0280387		0.99806	1.0351	1.0082	1.0426	1.0095
78	1.0934	0.99203	1.0249	1.0801	1.0701	1.0229	1.0273	1.023	1.0685	1.1086	1.0772	1.0714	1.0439	1.0153	1.0003		15	1.04793	0.00920245	0.0356409		1.0213	1.0109	1.0502	1.0131	1.0018	1.0054	1.0442	1.0101	1.068	1.0173	1.0543	1.0441	1.0249	1.0485	1.0032				15	1.02782	0.00558143	0.0216168		1.0033	1.0152	1.0098	1.0674	1.0001
79	1.0567	0.99692	1.0336	1.049	1.0412	0.99269	1.0685	1.0246	1.0695	1.1027	1.0709	1.0044	1.0403	0.99497	1.0093		15	1.03702	0.00856529	0.0331732		1.0169	1.009	1	1.0129	1.0036	1.0061	1.0429	1.0108	1	1	1	1.0408	1.0533	1.055	1				15	1.01675	0.00528279	0.0204602		1.0012	1.0185	1.0153	1.0335	1.0041
80	1.097	1	1.0324	1.0516	1.0456	1	1.0072	1.0499	1.0389	1.0493	1.0605	1.0094	1.0317	1	1.0179		15	1.03276	0.00712537	0.0275964		1.0299	1.0104	0.99757	1.0152	1.0074	1	1.0583	1.0166	1.0481	1.01	1.013	1.0333	1.0582	1	1.0064				15	1.02029	0.00530586	0.0205495		0.99878	1.0238	1.0102	1.0288	1.0039
81	1.1005	1.0578	1.0276	1.044	1.0397	1.0068	1	1.0452	1.0467	1.0522	1.0639	1.0732	1.0088	1	1.0183		15	1.03898	0.00748717	0.0289977		1.0344	1.0061	1.0422	1.0265	1.002	1.0041	1.0699	1	1.0377	1.0148	1	1.0273	1.1023	0.99906	1				15	1.02442	0.00771958	0.0298978		1	1.0502	1.03	1	1
82	1.1186	1.0659	1.0185	1.036	1.0333	1.0286	1.0332	1.047	1.0478	1.0779	1.0845	1.05	1.0056	1.0307	1.0169		15	1.0463	0.00767889	0.0297402		1	1.0161	1.0165	1.0197	1.004	1.0201	1.0688	1.0008	1	1.0107	1.0307	1.0109	1.0301	0.99996	1.0287				15	1.01714	0.00466691	0.0180749		1.0347	1.0535	1.0352	0.99778	1.0044
83	1.0696	1.0384	1.0171	1.0378	1.0365	1.0211	1.055	1.0106	1.1073	1.0745	1.0634	1.0548	1.005	1.0366	1.0122		15	1.04266	0.00732127	0.0283551		1.0408	1.0175	1.0113	1.0219	1.005	1.0215	1.0019	1.0036	1.0398	1.0287	1.0267	1	1.0402	1.0327	1.0338				15	1.02169	0.00376158	0.0145685		1.0326	1.0576	1.0303	1.0014	1.0073
84	1.073	1.0633	1.002	1.0216	1.0215	1.0285	1.048	1.0505	1.0706	1.0776	1.0679	1.138	1.0045	1.0334	1.0127		15	1.04754	0.00925616	0.0358489		1.0443	1.0127	1.0068	1.0183	1.0029	1.0245	1.0482	1.0009	1.035	1.0347	1.018	1.0093	1	1.0302	1.0144				15	1.02001	0.00401699	0.0155577		1.037	1.0577	1.024	0.99884	1.0063
85	1	1.072	1.02	0.99918	1	1.0812	1.0719	1.0527	1.0718	1.0898	1.0601	1.1146	1.0016	1.0226	1.0125		15	1.04467	0.00996043	0.0385766		1.0326	1.0029	1.0632	1.003	1.005	1.0191	1.0499	1.0018	1	1.0019	1.0089	1.0207	1.0609	1.0598	1				15	1.02198	0.00636464	0.0246502		1.0173	1.0596	1.0277	0.98011	1.0109
86	1.0225	1.0824	1.0186	1	1.0015	1.0155	1.072	1.0162	1	1.0643	1.0686	1.1189	1.0171	1.0292	1.0037		15	1.03537	0.00943784	0.0365526		1.0318	1.0044	1.0642	1.0048	1.0032	1.0018	0.99625	1.0046	1.0112	1	1	1.0081	1.0822	1.0165	1.0127				15	1.01612	0.00643991	0.0249417		1.0165	1	1	0.98914	1.0081
87	1.0256	1.0715	1.0138	1.0339	1.036	1.0229	1.0655	1.0215	1.0509	1.0675	1.0743	1	1.0223	1.0026	1.0044		15	1.03418	0.00667156	0.0258388		1.0344	1.003	1	1	1	1.0044	1.0456	1.0004	1.0212	1.0077	1.0079	1.0391	1	1.0165	1.0347				15	1.01433	0.00424754	0.0164506		1.0196	1.0354	1.0211	1.0062	1.0069
88	1.0137	1.0781	1.0024	1.0606	1.0631	1.0195	1.0828	1.0244	1.0521	1.1029	1.0665	1.0695	1.0197	1.02	1.0197		15	1.04633	0.00796071	0.0308317		1.0348	1.0014	1.0208	1.0111	1.0024	1	1.0529	1.0016	1.0139	1.0147	1.0168	1.0098	1.0198	1.0154	0.99831				15	1.01425	0.00374828	0.014517		1	1.035	1.0225	0.9893	1.0108
89	1.0502	1	1.0011	1.0606	1.0632	1.0413	1.0844	1.0066	1.0497	1.1046	1.0952	1.0723	0.99968	1.0273	1		15	1.04375	0.00946236	0.0366476		1.0433	1.003	1.0339	1.0125	1.0019	1.0306	1	1.0104	1.0171	1.0186	1.0188	1.0016	1.0585	1	1				15	1.01668	0.0046192	0.0178901		1.0014	1.0127	1.0143	1	1.0078
90	1.0531	1.055	1	1.0471	1.0497	1.0485	1.0785	1.0033	1.0887	1.108	1.1024	1.0627	1	1.0272	1.0009		15	1.04834	0.00943564	0.0365441		1.0452	1.0067	1.0931	1.0399	1.0032	1.0334	1.0157	1	1.005	1.0249	1.0086	1	1.0579	1.0061	1.0096				15	1.02329	0.00682661	0.0264394		1.0026	1.0017	1.0187	0.99921	1
91	1.0586	1.057	1.0311	1.0557	1.0583	1.0452	1.0735	1.007	1.0899	1.1182	1.0865	1.0852	0.99801	1.0299	1.0055		15	1.05331	0.00892923	0.0345827		1.0302	1	1.1047	1.065	1.0058	1.0165	1.0296	1.0017	1	1	1	1.0294	1	1.0113	1.0134				15	1.02051	0.00760571	0.0294568		0.99833	1	1.0189	1.0329	1.0027
92	1.088	1.0501	1.0301	1.0551	1.0575	1.0067	1.079	1	1.0942	1.0806	1.0814	1.0868	1.0676	1.038	1.0286		15	1.05625	0.00777504	0.0301126		1.026	1.0019	1.121	1.0662	1.0127	1.0192	1.0295	1.0022	0.99973	1.0184	1.0286	1.0294	1.0121	1.0012	1				15	1.02454	0.0082353	0.0318952		1.0022	1.0069	1.0368	1.044	1.0059
93	1.0908	1.0859	1.0358	1.0449	1.0471	1.0127	1.0739	1.0313	1.079	1.044	1.0899	1.0726	1.0595	1	1.0297		15	1.05314	0.00734715	0.0284554		1.0277	1.0129	1.1003	1.0194	1.0099	1.0221	1.0606	1.0091	1.0109	1.0187	1.0318	1.0182	1.0873	1.0104	1.0036				15	1.02953	0.0076182	0.0295052		1.0037	1.0237	1.0295	1.0418	1.0065
94	1.0508	1.0843	1.04	1.0297	1.0315	1	1.0646	1.0362	1.08	1.0044	1.0739	1.0967	1.0578	1.0173	1.0147		15	1.04546	0.00778692	0.0301586		1.0109	1.0146	1	1.0116	1.0125	1.0186	1.0752	1.0113	1.0023	1	1	1.0275	1.0588	1.01	1				15	1.01689	0.00568752	0.0220277		0.99349	1.0218	1.0301	1.0232	1.0081
95	1.0974	1.0442	1.0394	1.0289	1.0303	1.0582	1.0617	1.0138	1.0519	0.99672	1.0488	1.0971	1.0664	1.026	1.0261		15	1.04579	0.00722224	0.0279716		1	1.0171	1.0023	1.0125	1.012	1	1	1.0174	1	1.0117	1.0532	1.0314	1.0284	1	1.0491				15	1.01567	0.00457028	0.0177006		1	1.0253	1.0209	1.0373	1.0085
96	1.0654	1.0387	0.99534	1.0332	1.0176	1.0075	0.99164	1.0432	1.0126	1.0127	1.05193	1.0015	0.99878	0.99929	1		15	1.01796	0.00592993	0.0229665		1.0841	1.016	1.0174	1.0531	0.99601	1.0127	1.0026	1.0481	1.0384	1.0492	1.0391	1.0063	1.0331	1.0073	1.0641				15	1.03117	0.00658246	0.0254938		1	1.0116	1.0054	1.0293	0.99877
97	1.057	1.035	1.0011	1.0256	1	1.0124	0.99662	1.038	1.0154	1.0167	1.05068	1.0361	1.0388	0.99911	0.99884		15	1.02142	0.00523288	0.0202668		1.0261	1.017	1.0215	1.0494	1.0139	1.0254	1.009	1.0453	1.0346	1.0225	1	1.008	1.0327	1.0078	1.0791				15	1.02615	0.00522753	0.0202461		1.0127	1.0105	1.0078	1	1
98	1.0272	1.0573	0.99364	1.0336	1.0068	1	1.0062	1.0483	1	1.015	1.05986	1.0221	1	0.99886	1.043		15	1.02079	0.00588505	0.0227927		1	1.0135	1.0087	1.0268	1.0106	1.0261	1.0088	1.0238	1.0117	1.0169	1.03896	1.0259	1.035	1.0033	1.0826				15	1.02218	0.00521265	0.0201885		1.0218	1	1	1.0208	1.0026
99	1	1	1	1.0092	1.0189	1.0104	1	1.0251	0.99668	1	1.05275	1.0238	1.02	1.0019	1.0769		15	1.01571	0.00583744	0.0226083		1.0141	1.0175	1.0123	1.0322	1.0097	1.0148	1.0119	1.0302	1	1.0158	1.04214	1.0021	1.0385	1.0033	1.0863				15	1.02206	0.00566257	0.021931		1.0334	1.0444	1.0126	1.0056	1.0051
100	1.0231	1.0499	1.0304	1	1.0153	1.0209	0.99904	1.0166	1.0475	1.0003	1.05921	1.0243	1.0628	1.0014	1.072		15	1.02818	0.0063482	0.0245865		1	1.0185	1.0155	1.0306	0.99936	1.0064	1.0156	1.0296	1.0062	1	1.03567	1.0039	1.039	1	1.0511				15	1.01676	0.00432237	0.0167405		1.0435	1.045	1.0179	1.0201	1.0068
PA14+fasted
Time	odr-7																n=	Average	SE	STDEV		odr-7;odr-3																		n=	Average	SE	STDEV		odr-7;odr-3 rescue
1	1.0554	0.99575	1.059	1.0232	1.0185	1.0705	1.0105	1	1.0736	1.0529	1.025	1.0629	1.0747	1.0739	1.0127		15	1.04057	0.00750863	0.0290808		1.0356	1.0109	1.0103	1.0567	1.0311	1.0187	1.0032	1.0441	1	1	1	1.0126	1.0377	1.0067	1.0165	1.001	1.0028		17	1.01694	0.00429152	0.0176944		1.0205	1.0005	1.0362	1.0161	1.0436
2	1.0545	1.0414	1.0654	1.0195	1.0597	1.0448	1.0705	1.0092	1.0772	1.0707	1.049	1.0515	1.0553	1.0646	1		15	1.04889	0.00592086	0.0229314		1	1.0012	1.0375	1.0385	0.99989	1.0247	1.0097	1.0283	1.033	1.0051	1.01455	1.0231	1.0494	1.0095	1.0244	1.0033	1.0034		17	1.01797	0.00379256	0.0156371		1.0067	1.081	1.042	1	1.0572
3	1.0532	1.0344	1.0387	1.0215	1	1.0491	1.0584	1.0127	1.0919	1.0557	1.0409	1.0715	1.0475	1.0617	1.0582		15	1.04636	0.00597654	0.023147		1.0102	1.0051	1.0515	1.0427	1	1.0201	1.0133	1.0347	1.0082	1.013	1.03798	1.0181	1.0124	1.0103	1.0227	1.0068	1		17	1.01806	0.00367389	0.0151478		1.0187	1.0138	1.0192	1.0167	1.0047
4	1	1	1.0011	1.0003	1.0142	1.0399	1.0102	1.0043	1.0888	1.0163	1.02662	1.0674	0.99855	1.0852	1.0289		15	1.02545	0.00807695	0.0312819		1.0326	1.0294	1.0566	1.0236	1.0256	1	1	1.0179	1.0122	1.0234	1.00767	1.0195	1.0155	1.0087	0.99901	1.0079	1.0107		17	1.01708	0.00350214	0.0144397		1.0089	1.0145	1.0174	1.0266	1
5	1.0717	1.0393	1.0094	1.0182	1.0265	1.0022	1.0185	1.0226	1	1.013	1.01967	1.0551	1.0069	1.1041	1.0335		15	1.02938	0.00734123	0.0284325		1.0139	0.99645	1.0164	1	1.0051	1.0056	1.0235	0.99628	1.0149	1.0277	1.0141	1.0178	1.0326	1.0099	1.0065	1.0076	1.0113		17	1.01174	0.00246103	0.0101471		1.0237	1.014	1	1.0567	1.024
6	1.0816	1.0417	1.0183	1.0234	1.0221	1.0166	1.0212	1.028	1.0358	1.0188	1.02159	1	1.0082	1.0841	1.0411		15	1.03083	0.006152	0.0238266		1.0066	1.0017	1.0068	1.0017	1.0152	1.0051	1.0265	1.0105	1.0129	1.0266	1.0019	0.99942	1.0085	1.0136	1	1.0264	1.011		17	1.01026	0.00221016	0.00911272		1.025	1.0072	1.0735	1	0.99901
7	1.0917	1.0341	1.0232	1.0085	1.0225	1.0219	1.0154	1.0129	1.0223	1	1.03276	1.002	1.0119	1.0602	1.0451		15	1.02696	0.00618751	0.0239641		1.0007	1	1	1.0204	1.0215	1.0116	1.0328	1.0117	1.0102	1.0033	1.0012	0.9959	1.0119	1.0174	1.0159	1.0117	1.0196		17	1.01093	0.00238478	0.00983271		1.0089	1.0099	1.0745	1.036	1.0315
8	1	1.026	1.0214	1.0029	1	1.0248	0.99549	1.0068	1.0682	1.0026	1	1.0156	1.0112	1.0659	1.0504		15	1.01942	0.00620181	0.0240195		1.0032	1.013	1.0023	1.0236	1.0302	1.0096	1	1.0243	1.0126	1	1.002	1.0025	1.063	1.0191	1.0303	1	1.0029		17	1.01404	0.00402961	0.0166145		1.0886	1.1696	1.0242	1.0586	1.0185
9	1.0252	1.0047	1	1.0187	1.012	1.0191	1.0576	1.0769	1.0326	1.028	1.0439	1.0306	1.0633	1.0354	1.0632		15	1.03408	0.00589185	0.022819		1.0063	1.0316	1.0174	1.0253	1.0252	1.0134	1.0015	1	1	0.99963	1.0036	1	1.0663	1.0092	1	1.0182	1		17	1.0128	0.00421681	0.0173864		1	1.1508	1.0452	1.0081	1.0144
10	1.0321	1.0332	1.0033	1.0149	1.0405	1.015	1.0729	1.0623	1.0466	1.0461	1.0522	1.0345	1.0247	1.0657	1		15	1.03627	0.00570542	0.022097		1.0048	1	1.0023	1.0273	1.0295	1.0055	0.9953	1.0008	1.006	1.0023	1.0037	1.0165	1.0322	1	1.004	1.0347	1.0083		17	1.01019	0.00308298	0.0127115		1.0533	1.1253	1.0427	0.97867	1.0438
11	1.0151	1.0413	1.008	1.0139	1.1322	1.0179	1.051	1	1.0947	1.0377	1	1	1.0392	1.0538	1.007		15	1.03412	0.00975803	0.0377927		1	1.0068	1.0054	1	1	1.0171	0.99656	1.002	1.0098	1.0006	1	1.0206	1	1.0006	1.0313	1.1164	1.0163		17	1.01314	0.0068497	0.028242		1.0645	1.0712	1.0364	0.99073	1.0525
12	1.005	1	1.0255	1.0077	1.1386	1.0228	1.0356	1.065	1.0736	0.99487	1.0335	1.0103	1.0276	1.047	1.0144		15	1.03343	0.00952231	0.0368798		1.003	1.0385	1	1.0037	1.0065	1.02	0.99691	1.0078	1.0059	1.0009	1.0004	1.0234	1.0267	1.0034	0.99939	1.137	1.0462		17	1.01881	0.00818377	0.0337425		1.0472	1	1.0387	1	1.0487
13	1.0127	1.0215	1.0294	1.0059	1.1512	1.031	1.0519	1.06	1.0873	0.98934	1.0443	1.0159	1.0296	1.067	1.0058		15	1.04019	0.0104106	0.0403202		1.0046	1.052	1.0105	1.0009	1.017	1.0048	0.99421	1.01	1.0108	1.0007	0.99981	1.0175	1.0337	1.0181	1	1.1138	1.0548		17	1.02019	0.00722347	0.0297831		1.0391	0.98617	0.99747	1.0697	1.0475
14	1.0378	1.0313	1.053	1.0291	1.1618	1.0154	1	1.0288	1.0721	1.1008	1.0143	1.0648	1.0456	1.0261	1.0425		15	1.04823	0.0104089	0.0403134		1.0064	1.0443	1.0174	1	1	1	1.0006	1.0192	1.0147	1.0013	0.99929	1.019	1.0636	1.018	1.067	1	1.024		17	1.01734	0.00527781	0.0217609		1.0487	1.0429	1.002	1.0834	1.0679
15	1.0248	1.0408	1.0535	1.0341	1.166	1.0202	1.0747	1.0007	1.1199	1.0736	1.1519	1.0875	1.046	1.0196	1.0511		15	1.06429	0.0126263	0.0489016		1.0091	1.0237	1	1.0037	1.0184	1.0024	1.0022	1.0065	1.0111	1.0033	1.0002	1.0052	1.0553	1.0126	1.0068	1.0142	1.0296		17	1.01202	0.00337403	0.0139115		1.083	1.0239	1	1.1247	1.0287
16	1.0335	1.0709	1.0578	1.0382	1.1484	1	1.0921	1	1.0635	1.0666	1.1659	1.0943	1.0254	1.0156	1.0094		15	1.05877	0.0130017	0.0503555		1.007	1	1.026	1.0086	1	1.0072	1	1.0115	1.0074	1.001	1	1	1.0231	1.0109	1.0095	1	1.0383		17	1.00885	0.00265408	0.010943		1	1.0272	1.0346	1.1165	1.0274
17	1.0019	1.0629	1.0479	1.0025	1.02	1.0156	1.0584	1.0427	1.0309	1.1034	1.14	1.061	1.0419	1.0187	1.0097		15	1.04383	0.00987643	0.0382513		1.0053	1.0143	1.0274	1.0142	1.0347	1.0072	1.0099	1.0004	1.0094	1	1.0039	0.99989	1	1.0108	1.0072	1.0383	1		17	1.01076	0.0029145	0.0120168		0.99441	1.008	1.056	1.1297	1
18	1	1.0389	1.0433	1	1.0263	1.0206	1.0383	1.032	1.0251	1.1068	1.1181	1.0042	1	1.013	1.0182		15	1.03232	0.00921387	0.0356852		1.0072	1.0226	1.0139	1.0164	1.0244	1.0089	1.0146	1	1	1.0048	1.0073	1.0067	1.0183	1	1.0051	1.031	1.0192		17	1.01179	0.00223763	0.00922597		0.98697	1	1.0746	1.0823	1.0198
19	1.0093	1.0196	1.0477	1.0133	1.0165	1.0128	1.0262	1.0114	1.0077	1.0992	1.1324	1.0098	1.03	1.0266	1		15	1.03083	0.00952395	0.0368861		1.004	1.0137	1.0036	1.0023	1.018	1.0072	1.0113	1.0083	1.0013	1.0027	1.0031	1.0029	1.0483	1.0094	1.0095	1.0462	1.028		17	1.01293	0.00354043	0.0145975		0.97371	1.0122	1.0779	1.0534	1.0187
20	1.0051	1	0.99473	1	1	1	1	1	1	1	1.0701	1	1	1	1.0124		15	1.00549	0.00471556	0.0182633		1	1	1	1	1	1	1	1	1	1	1	1	1	1	1	1	1.0102		17	1.0006	0.0006	0.00247386		1	1.0127	1	1	1
21	1.0153	1.0797	1.0606	1.0425	1.0742	1.0036	1.0338	1.0191	1.0107	1.017	1.0132	1.0655	1.0779	1.0945	1.0804		15	1.04587	0.00812555	0.0314701		1.0006	1.0223	1.0077	1.0006	1.0127	1.0005	1.0058	1.0182	1.0011	1.0031	1.0013	1.0059	0.99392	1.0147	1.0052	0.99338	1		17	1.00512	0.00192671	0.00794404		1.0323	1	1.027	1.1702	1.0605
22	1.0253	1.0867	1.0732	1.0629	1.0889	1.0252	1.1	1.0185	1.0976	1.0261	1	1.0696	1.1028	1.1968	1.1637		15	1.07582	0.0140185	0.0542935		1.0032	1	1.0215	0.99927	1.0159	1.013	1.0134	1.0195	1.0013	1.0049	1	1.0028	1.0135	1.0105	1.0195	0.99318	1.0087		17	1.00824	0.00203618	0.00839539		1.12	1.0137	1.0476	1.2083	1.0779
23	1.0238	1.1771	1.0709	1.0747	1.1361	1.0378	1.1154	1.1176	1.0428	1.1245	1.0642	1.0955	1.1566	1.1972	1.238		15	1.11148	0.0160133	0.0620191		0.99915	1	1.0162	0.9998	1.0292	0.99917	1.0172	1.0295	1.0048	1.0159	1.0022	1	1	1.0063	1.082	1.0732	1.0029		17	1.01632	0.00611267	0.0252032		1.1502	1.0529	1.0921	1.2099	1.1274
24	1.0432	1.1815	1.0524	1.1001	1.1945	1.0411	1.213	1.1245	1.0539	1.143	1.1479	1.1734	1.1707	1.194	1.2463		15	1.13863	0.0172391	0.0667668		1.0015	1.0244	1.0132	1	1	1	1.023	1.0439	1	1.0168	1.0019	1.0181	1.0281	1	1.0844	1.0795	1.0048		17	1.01998	0.0064494	0.0265916		1.1698	1.045	1.111	1.3488	1.1535
25	1.0542	1.2008	1.0563	1.153	1.2562	1.0691	1.2307	1.124	1.1003	1.1727	1.1602	1.1758	1.161	1.2065	1.2272		15	1.15653	0.0166113	0.0643354		1	1.0407	1.0107	1.0174	1.0144	1.0056	1.0468	1.0213	1.0143	1	0.99952	1.0375	1	1.0039	1.0904	1.101	1.0135		17	1.02453	0.00740336	0.0305248		1.1717	1.1435	1.1716	1.307	1.1708
26	1.0332	1.1691	1.0817	1.18	1.1943	1.0705	1.2462	1.2142	1.1739	1.1573	1.1661	1.0904	1.2	1.2063	1.1684		15	1.15677	0.0155818	0.0603482		1.0064	1.0384	1.0077	1.0257	1.0023	1.0203	1.0208	1	1.0174	1.0017	1.001	1.0405	1.0191	1.0044	1.0287	1	1.0173		17	1.01481	0.00321573	0.0132588		1.2394	1.1618	1.2589	1.3106	1.176
27	1.0518	1.1593	1.0468	1.1974	1.2927	1.0735	1.4745	1.2567	1.1863	1.1755	1.2169	1.1672	1.2073	1.1817	1.1757		15	1.19089	0.0269161	0.104245		1.0133	1.0156	1.004	1.0254	1	1.0232	1.0264	1.0252	1.0172	1.0032	1.0004	1.0153	1.0279	1.004	1	1.0214	1.0382		17	1.01534	0.00284765	0.0117412		1.2565	1.1683	1.296	1.4087	1.1562
28	1.0634	1.1769	1.0506	1.2025	1.3182	1.0658	1.3752	1.2561	1.1937	1.1642	1.2281	1.1677	1.2135	1.2095	1.2545		15	1.19599	0.0232481	0.0900393		1.002	1	1	1	1.0052	1.0058	1.0279	1.0561	1.0047	0.99812	1.0008	1.0063	1.0587	1.0216	1.0051	1.1699	1.0467		17	1.02405	0.010362	0.0427238		1.2681	1.1508	1.3112	1.2519	1.1717
29	1.0645	1.149	1.0747	1.2001	1.4498	1.0422	1.3901	1.2888	1.2182	1.3295	1.1892	1.2016	1.3481	1.2084	1.1934		15	1.22317	0.0307988	0.119283		1	0.99943	1.0026	1.0011	1.025	1	1.044	1.0052	1	1.008	0.99995	1.0095	1	1.0199	1.0081	1.0592	1.0243		17	1.01213	0.00420273	0.0173283		1.2663	1.1835	1.2048	1.2565	1.2396
30	1.0452	1.118	1.0562	1.1943	1.3046	1.0448	1.2668	1.2866	1.2309	1.3493	1.1988	1.1818	1.3552	1.1852	1.2004		15	1.20121	0.02639	0.102208		1.0017	1.0134	1.0027	0.99871	1.029	1.0043	1.0494	1	1.0139	1.0111	1	1	1.0179	1.0056	1.0801	1.0775	1.0186		17	1.01905	0.00628842	0.0259278		1.294	1.1892	1.1818	1.3538	1.1972
31	1.0573	1.1346	1.0598	1.196	1.3158	1.076	1.2348	1.2654	1.2272	1.2815	1.3283	1.1807	1.3051	1.2214	1.1673		15	1.20341	0.0234216	0.0907116		1.0076	1.0154	1	1.003	1.0324	0.99891	1.0315	1.0133	1.0071	1	1.0068	1.0101	1.0817	1	1.0851	1	1.0264		17	1.01878	0.00645657	0.0266211		1.2184	1.1669	1.191	1.3048	1.2215
32	1.0371	1.1434	1.045	1.1761	1.3994	1.0667	1.2388	1.2487	1.1879	1.2826	1.3271	1.173	1.2982	1.2192	1.2403		15	1.20557	0.0267943	0.103774		1.0073	1.0156	1.0045	0.99584	1.0186	1	1.0269	1.0204	1	1.01	1.0024	1.0091	1.0464	1.004	1.0681	1.0608	1		17	1.01706	0.00527435	0.0217467		1.1657	1.1307	1.1163	1.3101	1.2037
33	1.0572	1.0991	1.0577	1.1617	1.2153	1.0689	1.2217	1.2463	1.2002	1.3005	1.3357	1.2426	1.3085	1.2109	1.2471		15	1.19823	0.0235753	0.0913066		1.0052	1	1.0175	0.99662	1	0.99938	1.0317	1	1.0075	1.0144	1.0035	1.0188	1.0731	1.0185	1.0237	1.0476	1.0139		17	1.01596	0.00483286	0.0199264		1.1982	1.1353	1.1392	1.3276	1.1764
34	1.0699	1.1146	1.0612	1.1684	1.2232	1.0683	1.2356	1.2406	1.2188	1.3278	1.4589	1.24	1.257	1.2068	1.2456		15	1.20911	0.0271439	0.105128		1.0081	1.0045	1.008	0.99738	1.0047	1.0001	1.0317	1	1.0129	1.0122	1.007	1.018	1.0099	1	1.0283	1.0657	1.0206		17	1.01348	0.00403331	0.0166298		1.1424	1.1164	1.144	1.3107	1.1886
35	1.0873	1.1415	1.0867	1.1656	1.3371	1.0591	1.2317	1.3086	1.1632	1.4572	1.308	1.2133	1.2473	1.2033	1.1407		15	1.21004	0.0280469	0.108625		1	1.0045	1.0113	1	1.0128	1.0072	1.0412	1.0336	1	1.0111	1.0105	1.0155	1	1.0013	1.0207	1.0093	1.0092		17	1.01107	0.00283204	0.0116768		1.1388	1.1487	1.0785	1.3161	1.1621
36	1.0451	1.148	1.0444	1.1844	1.2862	1.0609	1.2202	1.3058	1.175	1.4759	1.3144	1.1855	1.256	1.1834	1.1464		15	1.20211	0.0297445	0.1152		1.0028	1.0006	1	1	1.0171	1.0052	1.0454	1.034	1.1005	1.013	1.0122	1	1.0004	1.0038	1.0394	1.0042	1.0043		17	1.01664	0.00631822	0.0260507		1.1593	1.1528	1.1699	1.3431	1.1821
37	1.058	1.0999	1.0476	1.1428	1.2921	1.0733	1.2302	1.3129	1.236	1.3165	1.2582	1.182	1.2294	1.1862	1.2565		15	1.19477	0.0236333	0.0915315		1.0027	1.0161	1.0091	1.0242	1.0264	1	1.0283	1.0267	1	1.0218	1.0107	1.0042	1.076	1.0197	1.0443	1	1.0093		17	1.01879	0.00468155	0.0193025		1.1997	1.1207	1.1713	1.3135	1.1927
38	1.0372	1.141	1.0235	1.1253	1.2774	1.0749	1.178	1.2721	1.21	1.4636	1.253	1.1397	1.19	1.1813	1.1778		15	1.18299	0.0281722	0.10911		1	1.0163	1.0113	1.0494	1.0237	1.0122	1.0236	1.0367	1.0285	1	1	1.0038	1.007	1.0171	1	1.0895	1		17	1.01877	0.00563497	0.0232336		1.179	1.1287	1.1256	1.3182	1.1936
39	1.029	1.1458	1.0516	1.1244	1.2303	1.0763	1.1882	1.2691	1.2221	1.4806	1.295	1.0548	1.1521	1.175	1.2334		15	1.18185	0.0300377	0.116335		1.0021	1.0169	1.009	1	1	1.0159	1.0269	1	1	0.99531	1.0017	0.99905	1	1.0111	1.0301	1.1289	1.0242		17	1.01536	0.00757105	0.0312162		1.1955	1.1324	1.1566	1.311	1.1596
40	1.042	1.1038	1.0547	1.1108	1.2338	1.0879	1.1744	1.1711	1.2381	1.425	1.2771	1.051	1.1244	1.1748	1.3012		15	1.17134	0.0278584	0.107895		0.99998	1.0086	1.0021	1.0112	1.0167	1.0203	1.0135	0.99863	1.0325	0.99332	1.0007	1.0053	1.0345	1	1.0355	1.0545	1.0268		17	1.01495	0.00408927	0.0168605		1.1366	1.1139	1.1551	1.3148	1.1684
41	1.0698	1.0745	1.0631	1.1065	1.1933	1.0806	1.1826	1.1686	1.2696	1.3534	1.2719	1.0777	1.1167	1.1869	1.2539		15	1.16461	0.0234525	0.0908311		1.001	1.0096	1.0037	0.99806	1	1.0081	1.012	1.0165	1.0286	1.0096	1	1.0068	1.0464	1.0015	1.0889	1	1.0265		17	1.01513	0.00556261	0.0229352		1.1866	1.1516	1.1311	1.2033	1.1774
42	1.0428	1.0775	1.0629	1.1028	1.2225	1.0817	1.1899	1.1675	1.2821	1.3674	1.2159	1.0707	1.1395	1.0976	1.2592		15	1.15867	0.0246287	0.0953865		1.0025	1	1	1	1.0195	1	1.0143	1.0133	1	1.0082	1.0017	1.0143	1.0575	1.0088	1.0276	1.031	1.0367		17	1.01385	0.00394644	0.0162716		1.1968	1.1554	1.1301	1.3425	1.1616
43	1.0561	1.0977	1.0657	1.0989	1.2296	1.0658	1.1572	1.2089	1.3211	1.4697	1.1873	1.0666	1.151	1.0979	1.2816		15	1.17034	0.0302273	0.11707		1	1.0091	1.0013	0.99696	1.0258	1.0064	1.0184	1.0184	1.0152	0.99601	1.0007	1.0117	1.0706	1.0139	1.0333	1	1.0378		17	1.01503	0.00459179	0.0189324		1.1849	1.1929	1.1267	1.2537	1.1688
44	1.042	1.0914	1.0831	1.0775	1.2073	1.067	1.1012	1.1366	1.1681	1.3133	1.1826	1.0611	1.1393	1.1095	1.1689		15	1.12993	0.0182041	0.070504		1.0083	1.0115	1.0028	1.0296	1.0195	1.0204	1.0222	1.0151	1.024	1	1.0032	1.0143	1.0342	1.019	1.0186	1.0147	1.0546		17	1.01835	0.00317438	0.0130883		1.19	1.167	1.1028	1.2549	1.1656
45	1.04	1.0691	1.0389	1.0538	1.2543	1.0678	1.1377	1.1364	1.1793	1.325	1.173	1.1024	1.1185	1.1323	1.1736		15	1.13347	0.0207316	0.0802931		1.0152	1.0085	1.0058	1	1.0079	1.0051	1.0233	1	1.0186	1.0174	1.0048	1.0039	1.05	1.0068	1.0347	1.0239	1.0203		17	1.01448	0.00322176	0.0132836		1.1944	1.1711	1.1218	1.3309	1.2
46	1.0534	1.0682	1.0415	1.059	1.2561	1.0894	1.1549	1.1352	1.1774	1.3872	1.1391	1.098	1.0846	1.1329	1.2504		15	1.14182	0.0243713	0.0943898		1.003	1.0095	1.0044	1.0118	1.0117	1.0034	1.012	1.0049	1	1	1.0108	1	1	1	1.0407	1	1.0209		17	1.00783	0.00253081	0.0104348		1.1639	1.177	1.1172	1.3304	1.206
47	1.0651	1.0814	1.0584	1.036	1.196	1.0689	1.1298	1.1301	1.1313	1.2622	1.1351	1.0817	1.0993	1.1375	1.2584		15	1.12475	0.0176655	0.0684181		1	1.0122	1.0055	1.0136	1	1	1.0149	1.0207	1.0104	1.0404	1.0112	1.003	1.0722	1.0034	1.0438	1.0124	1.0063		17	1.01588	0.0046721	0.0192636		1.1146	1.1571	1.1145	1.2867	1.1186
48	1.0723	1.1002	1.0608	1.0931	1.1885	1.0695	1.1392	1.1017	1.1419	1.2715	1.1311	1.1233	1.1225	1.1235	1.2632		15	1.13349	0.0163596	0.0633606		1.0043	1	1	1	1.007	1.0219	1.0147	1	1.0052	1.0272	1.0124	1.0085	1.0805	1.0035	1.0386	1.0167	1.0116		17	1.01483	0.00485582	0.0200211		1.0159	1.1617	1.1096	1.2559	1.1587
49	1.086	1.0561	1.0355	1.1001	1.2094	1.0916	1.1371	1.1004	1.141	1.3175	1.1267	1.1189	1.1238	1.1226	1.2568		15	1.1349	0.0191671	0.074234		1.0124	1.0112	1.0084	0.99826	1.0196	0.98698	1	1.0016	0.99898	1	1	1.0019	1.0579	1	1.0446	1.0409	1.0128		17	1.0115	0.0046349	0.0191102		1.1058	1.1584	1.1877	1.2521	1.1633
50	1.0882	1.0674	1.0535	1.0966	1.182	1.0706	1.1238	1.0574	1.0832	1.2865	1.1784	1.0918	1.0914	1.1208	1.2026		15	1.11961	0.0168871	0.0654036		1.0017	1.0131	1.0086	1	1.0028	1	1.0039	1.0136	1	1.0016	1.0014	1.0052	1	1.0021	1.0719	1.0204	1		17	1.00861	0.00420922	0.0173551		1.0917	1.1437	1.0907	1.2586	1.1253
51	1.0613	1.093	1.0558	1.0928	1.1882	1.0709	1.1239	1.1207	1.093	1.2939	1.1265	1.1205	1.0614	1.1115	1.1771		15	1.11937	0.0160189	0.062041		1	1.0106	1.0121	1.025	1	0.99717	1.0029	1.0243	1.0024	1	1.0021	0.99945	1.0062	1.0104	1.0835	1	1.0113		17	1.01102	0.00495622	0.020435		1.1387	1.1491	1.1372	1.2207	1.1135
52	1.0747	1.0398	1.0377	1.0849	1.2065	1.07	1.1189	1.1193	1.1391	1.2969	1.1011	1.1165	1.081	1.0965	1.1534		15	1.11575	0.0171019	0.0662353		1.0128	1.0321	1.0076	1.0299	1.002	1.0035	1.013	1.0239	1.0259	1.0286	1	1	1.0774	1.0103	1.0894	1.0501	1.0141		17	1.02474	0.00629634	0.0259605		1.0769	1.1366	1.1325	1.2132	1.1169
53	1.0319	1.0491	1	1.0477	1.2139	1.0723	1.1201	1.1132	1.0619	1.202	1.0846	1.0638	1.0664	1.08775	1.1313		15	1.08973	0.0151755	0.0587746		1.064	1.0332	1.008	1	1.0008	1.0282	1	1.0175	1.0227	1.0304	1.0053	1.0035	1.0348	1.0123	1.0372	1.0217	1.0296		17	1.02054	0.00418523	0.0172562		1.0422	1.0948	1.072	1.1911	1.1101
54	1.0841	1.0707	1.0041	1.0298	1.1903	1.0724	1.1484	1.1094	1.0712	1.207	1.0645	1.0152	1.0612	1.0847	1.1216		15	1.08897	0.0150705	0.0583676		1.0586	1.0241	1.0027	1.0205	1.0329	1	1.0026	1.0362	1.0643	1.0309	1.007	1.0053	1.0408	1.0118	1	1	1.0159		17	1.0208	0.00496685	0.0204788		1.0911	1.101	1.0681	1.239	1.0866
55	1.0973	1.0695	0.99784	1.0277	1.2059	1.0789	1.1488	1.1077	1.1243	1.2996	1.0956	1.0122	1.0535	1.07927	1.1162		15	1.10095	0.0197245	0.0763927		1.0214	1.0153	1	1.0243	1.0294	1.0047	0.99887	1.0364	1	1.0409	1.017	1	1.055	1.0121	1.0049	1.0854	1.0198		17	1.0215	0.00558382	0.0230227		1.1686	1.0633	1.0872	1.1544	1.0892
56	1.098	1.0773	1.026	1	1.2101	1.0889	1.1246	1.0937	1.093	1.2939	1.101	1.0472	1.0593	1.0901	1.0559		15	1.09727	0.0186327	0.0721643		1	1.0158	1.0022	1.0203	1.0957	1.0006	1.0023	1.0262	1.0036	1	1.0036	1.0004	1	1.0139	1.0088	1.0106	1.0288		17	1.01369	0.00561238	0.0231405		1.1536	1.0793	1.0348	1.144	1.1216
57	1.0626	1.0508	1.0301	1.0574	1.1972	1.0888	1.1526	1.1192	1.1022	1.297	1.1026	1.0022	1.0469	1.08826	1.0603		15	1.09721	0.0190277	0.0736939		0.99698	1.0103	1.0069	1.0163	1	1	1.0085	1	1.0242	1.0034	1.0058	1.0103	1.0014	1	0.99696	1.0369	1.0368		17	1.0091	0.00306561	0.0126398		1.1438	1.087	1.0324	1.175	1.1406
58	1.0749	1.0654	1.0573	1.0569	1.2102	1.0783	1.1577	1.1184	1.072	1.3188	1.031	1	1.0648	1.0925	1.0583		15	1.0971	0.0204843	0.0793353		1.0228	1	1.0034	1.0107	1.0142	1.0607	1.0059	1.0035	1.0601	1.0039	1.0157	0.9997	1.0404	0.99887	1	1.0433	1.0414		17	1.01909	0.00524347	0.0216194		1.083	1.029	1.0152	1.1595	1.1428
59	1.0721	1.0575	1.033	1.0695	1.1641	1.0607	1.0951	1.1039	1.0569	1.1501	1.0591	1.0599	1.0588	1.0923	1.0361		15	1.07794	0.00973094	0.0376878		1	1.0001	1.0068	1	0.99199	1	1.0495	1.0268	1.0579	0.99708	1	0.99787	1.0088	1.0005	1.0235	1	1.0403		17	1.01183	0.00489544	0.0201844		1.0684	1.0257	1.0359	1.0546	1.1356
60	1.0613	1.0677	1.0683	1.0557	1.1792	1.0604	1.069	1.1059	1.0654	1.151	1.0736	1.0259	1.0496	1.0761	1.0405		15	1.07664	0.0104191	0.0403531		1.0081	1.0054	1.0099	1.0047	1	1.0204	1.0565	1.0244	1	1	1.002	1.0006	1.0105	0.99879	1.031	1.0438	1.0269		17	1.01429	0.00414116	0.0170744		1	1.0317	1.0354	1.085	1.1488
61	1.0727	1.0836	1.0707	1.0565	1.1596	1.0644	1.0624	1.1051	1.0946	1.1434	1.0204	1.0244	1.0468	1.0857	1.0496		15	1.07599	0.0099806	0.0386547		0.99944	1.0017	1	1.0088	1.0095	1.0105	1.0304	1.0297	1.0139	1.031	1.0057	0.99805	1.015	1.0253	1.0321	1	1.0311		17	1.01425	0.00314494	0.0129669		1.0156	1.0442	1.0366	1.1667	1.1506
62	1.03	1.0656	1.0184	1.1141	1.1597	1.0865	1.0573	1.1116	1.0764	1.1895	1.0197	1.0986	1.0703	1.0864	1		15	1.07894	0.0134654	0.0521511		1	1.0016	1.003	1	1.008	1	1	0.99836	1	1.0286	1	0.99861	0.99747	1.027	1.0299	1.0208	1		17	1.00667	0.00284692	0.0117382		1.0022	1.0577	1	1.1342	1.1116
63	1.0425	1.0698	1.0605	1.095	1.1358	1.086	1.0866	1.0832	1.0846	1.1883	1.0318	1.0747	1.0954	1.0973	1.0044		15	1.08239	0.0110381	0.0427503		1.0054	1.0061	1.0015	1.0066	1	1.031	1.0042	1	1.0114	1.0278	1.002	1	1.0092	1.024	1.082	1.0393	1.0263		17	1.01628	0.00511323	0.0210824		1.0197	1.0533	1.0455	1.1073	1.0989
64	1.0525	1.0444	1.063	1.0965	1.1352	1.0623	1.079	1.0827	1.0869	1.146	1.0018	1.0734	1.0729	1	1.0203		15	1.06779	0.010756	0.0416579		1	1.0081	1	0.99822	1.0074	1.0088	1.0017	1.0031	1.0297	1.0295	1.006	1.013	1.036	1.0021	1.0842	1.0486	1.0297		17	1.01801	0.00552155	0.0227659		1.0103	1.0645	1.0517	1.0864	1.1005
65	1.0421	1.0476	1.0604	1.0854	1.1318	1.0477	1.0531	1.0523	1.1673	1.1186	1	1.0117	1.0761	1.0823	1.0383		15	1.06765	0.0114981	0.044532		1.0031	1.0082	1.0033	1	1.0133	1	1.0017	1.0294	1.0484	1.0229	1.004	1.0189	1	1.0038	1.0291	1	1.0239		17	1.01235	0.00343554	0.0141651		1.0003	1.0472	1.0255	1	1.0719
66	1.0157	1.0317	1.0489	1.1165	1.1304	1.0472	1.0039	1.0563	1.1757	1.1157	1.0373	1.0572	1.0644	1.0763	1.0431		15	1.06802	0.0121455	0.0470393		1.0077	1.0063	1.0105	1.0335	1.0133	1.0065	1.0051	1.0353	1.0027	1.0202	1.0063	1.0169	1.0324	1	1	1.0454	1.0145		17	1.01509	0.00332734	0.013719		0.98901	1.0391	1.0293	1.1348	1.0443
67	1.0242	1.0533	1.0516	1.1182	1.1108	1.0698	1	1.0557	1.1226	1.1295	1.0893	1.0558	1.0517	1.0289	1.0703		15	1.06878	0.00992604	0.0384434		1.0045	1.0079	1.0073	1.0512	1.0264	1	1.0075	1.0363	1	1.0217	1.004	1	1.0787	1.004	1.006	1.1992	1.0169		17	1.02774	0.0118886	0.0490181		1.0048	1.0487	1.0911	1.1905	1.0259
68	1.0293	1.055	1.0037	1.0881	1.1015	1.0576	1.0635	1.0866	1.2152	1.1388	1.0863	1.0288	1.0349	1.0165	1.0646		15	1.07136	0.0137916	0.0534147		1.0001	1.0084	1.0103	1	1.0303	1.0195	1	1.045	1.0118	1	1.0034	1.004	1	1.0058	1.0117	1.055	1.0189		17	1.01319	0.00395877	0.0163224		1.0013	1.0409	1.0629	1.1985	1.0085
69	1.0265	1	1.0304	1.0403	1.0602	1.057	1.0811	1.0739	1.2234	1.1341	1.0451	1.0669	1.0216	1.0288	1.0698		15	1.06394	0.0140416	0.054383		1.004	1.0071	1.006	1.0055	1	1.0187	1.0068	1.0561	1.0267	0.99784	1.0059	1.0042	1.0102	1.0122	1.0213	1.1072	1.0076		17	1.01749	0.00650264	0.0268111		0.98557	1.0333	1.0004	1.1101	0.99825
70	1.0334	1.041	1.0335	1.0415	1.1253	1.0299	1.0865	1.0732	1.17	1	1.046	1.065	1.0467	1.0441	1.0368		15	1.05819	0.0109108	0.0422574		1.0002	1.0046	1	1	1.01	1.025	1.0047	1.0568	1.0539	1.0046	1.0061	1.0034	1.0356	1.001	1.0268	1	1.0092		17	1.01423	0.00453695	0.0187063		1.0214	1.0414	1	1.0054	1
71	1.0338	1.0415	1.0435	1.0962	1.1041	1.0538	1.0068	1.0451	1.1503	1.1864	1.0424	1.1083	1.0501	1.0647	1.058		15	1.07233	0.0123949	0.0480052		1	1.0058	1.0011	1.0245	1	1	0.99964	1.0186	1.0521	1.0051	1	1.0046	1.0957	1.003	1	1.0669	1.0256		17	1.0178	0.00682058	0.028122		1.028	1.0366	1.1361		1.0257
72	1.0434	1.0509	1.0498	1.058	1.1003	1.0531	1.0235	1.0964	1.1575	1.125	1.0859	1.0658	1.0127	1.057	1.0636		15	1.06953	0.0097904	0.0379181		0.99941	1	1.0038	1.0156	1.0108	1.0056	1.01	1	1.0392	1.0104	1.0025	1.0114	1.0791	1	1.1192	1.0375	1		17	1.02027	0.0079468	0.0327655		0.9897	1.0381	1.0901	1.0474	1.0384
73	1.0486	1.1026	1.0536	1.0583	1.1072	1.0403	1.052	1.0936	1.1658	1.1174	1.0422	1.0629	1	1.0938	1.0394		15	1.07185	0.0106173	0.0411207		1.0073	1.0049	1.0096	1.0102	1	1.0123	1.0134	1.0024	1	1	1	1.0108	1.0835	1.0017	1.117	1	1.0009		17	1.01612	0.00789999	0.0325725		1.0185	1.0347	1.0935	1.0257	1.0405
74	1.0263	1.1018	1.0149	1.0492	1.0877	1.052	1.0172	1.0728	1.0606	1.0416	1.0308	1.0635	1.0032	1.1075	1.0248		15	1.05026	0.00827011	0.03203		1.0107	1.007	1.01	1	1.0324	1	1.0192	1.0022	0.99938	1.0302	1.006	1.013	1	1.0037	1.0871	1.093	1.0118		17	1.01916	0.00690088	0.0284531		1.0397	1.0468	1.0325	1.0812	1.0473
75	0.99709	1.0877	1	1.0061	1.0878	1	1.09	1.1027	1.0666	1.1255	1.0278	1.0461	1.1593	1.0992	1.0307		15	1.06177	0.013111	0.0507787		1.0094	1.0126	1.0032	1.0071	1.0334	1.0064	1.0308	1.0139	0.99945	1.0478	1.0046	1	0.99903	1.0059	1.0616	1.0753	1.0365		17	1.02041	0.00564352	0.0232688		0.99769	1	1	1.0878	1.0823
76	1	1.0706	1.0042	1.005	1.1193	1	1.049	1.0996	1.0356	1.1185	1.0863	1.0419	1.074	0.98748	1.0665		15	1.05053	0.0115153	0.0445985		1	1.0141	1.0007	1.0033	1.0279	1.0135	1	1.0188	0.99793	1.0393	1.0077	1.0019	1.0164	1	1.061	1.1017	1.0371		17	1.02008	0.00663988	0.0273769		1	1.0109	1.0046	1.0724	1.0842
77	1.0369	1.0683	1.0244	1	1.0136	1.0187	1	1.0738	1.0527	1	1.0095	1.059	1.0769	1.0351	1.0166		15	1.03237	0.00712429	0.0275923		1.0021	1.0167	1.0032	1	1.0288	1.008	1.0003	1.0347	1	1	1.0059	1.0078	1.0298	1.0013	1	1	1.0279		17	1.00979	0.00304635	0.0125604		1.0411	1.0325	1.059	1	1.1079
78	1.0169	1.0705	1.0306	1.1078	1.0469	1.0195	1.0421	1.0796	1.0581	1.0441	1.0074	1.0058	1.1071	1.0273	1.0229		15	1.04577	0.00851398	0.0329745		1.0061	1.0185	1.0049	1.0118	1.0061	1.0128	1.0103	1	1.0052	1	1.0049	1.0018	1.0455	1.0025	1.1548	1	1.0087		17	1.01729	0.00898085	0.037029		1	1.0555	1.0266	1.0379	1.1434
79	1.0178	1.0326	1.0356	1.1046	1.0584	1.0203	1.0543	1.0763	1	1.0387	1.0713	1	1.0206	1.0685	0.99269		15	1.03945	0.00833597	0.0322851		1.0029	1.0152	1	1.0087	1	1	1.0053	1.0071	1.0085	1.0067	1	0.99903	1.0399	1	1.164	1.0288	1.0095		17	1.01739	0.00954448	0.0393529		1.0645	1.0701	1.0324	1.0365	1.1445
80	1.0066	1.0288	1.0533	1.0476	1.0804	1.0253	1.0919	1	1	1.0781	1.005	1.0643	1.0218	1.0072	1		15	1.03402	0.00843894	0.0326839		1	1.0178	1.0071	1	1.0173	1.0066	0.99877	1	1.0099	1.0108	1.0026	1.0061	1	1.0034	1.125	1.0119	1		17	1.01278	0.00716701	0.0295503		1.091	1.0105	1.0411	1.0273	1
81	1.0057	1.0512	1.0558	1.0699	1.0375	1.0474	1.0435	1.0227	1.0433	1.0891	1.0038	1.0686	1.0639	1	1.0068		15	1.04061	0.00711673	0.027563		1.0044	1.015	1.0012	1.0042	1.04	1.0123	1.0073	1.009	1.0125	1.0091	1.0051	1.0022	1.0137	1.0074	1.1085	1.0251	1.0116		17	1.01698	0.00615331	0.0253707		1	1	1.0847	0.99571	1.0308
82	1.0051	1.0121	1.0615	1.0654	1.0269	1.0369	1.0599	1.0194	1.0549	1.0858	1	1.0607	1	1.0332	1.0286		15	1.03669	0.0069233	0.0268138		1	1	1	1.0097	1.0317	1.0074	1	1.0122	1.0069	1.022	1	1	1.112	1.0148	1.0795	1	1.0129		17	1.01818	0.00754002	0.0310883		1.0814	1.018	1.0902	1.0005	1.022
83	1.0258	1.0067	1.0921	1.0815	1.0518	1.042	1.0235	1.1121	1.0189	1.0567	1.0324	1.0127	0.99854	1.055	1.0211		15	1.04206	0.00848696	0.0328698		1.0141	1.0019	1.0046	1	1.0124	1.0079	1.0137	1.0113	1.0084	1.0044	1.0026	1.0042	1.1117	1.0193	1	1.1031	1.0106		17	1.01942	0.00814554	0.0335849		1.081	1.0537	1.0969	0.99642	1.0209
84	1.023	1	1.0241	1.0419	1	1.0205	1.0723	1.1118	1.0368	1.242	1.0323	1.0801	1.1173	1.048	1.0285		15	1.05857	0.0160064	0.0619924		1.017	1.0084	1.0034	1.0042	1	1.0143	1.0211	1.0149	1	1.0044	1	1.0102	1.1199	1.0033	1.1381	1.1296	1.0116		17	1.02944	0.01167	0.0481168		1.0191	1.067	1.0968	0.99798	1
85	1.0215	1.0255	1.03	1.0371	1.0348	1.0291	1.0524	1.1094	1.048	1.2423	1.0058	1.0714	1.0654	1.0719	1.0812		15	1.06172	0.0146719	0.056824		1.016	1.0275	1	1.0018	0.99853	1.0042	1.0274	1.0147	1.0106	1	1.0052	1	1.0804	1	1.1191	1	1.0126		17	1.01871	0.00790562	0.0325957		1.0075	1.0883	1.0999	1	1.0102
86	1.1097	1.0184	1.0623	1	1	1.034	1.0475	1.0831	1.0539	1.2476	1.0581	1.0749	1.0611	1.072	1.0155		15	1.06254	0.01547	0.0599149		1	1.0285	1.0023	0.99754	0.9956	1	1	1	1.0131	1.0057	1.0141	1.0008	1.015	1.001	1.0335	1.0484	1		17	1.00915	0.00359443	0.0148202		1	1.0148	1	1.0992	1.009
87	1.0027	1.0683	1.0443	1.0249	1.0012	1.0429	1	1.0661	1.0945	1.0777	1.0591	1.0539	1.0971	1.0655	1.0229		15	1.04807	0.00828328	0.032081		1	1.0212	1.0106	1.0042	1.0022	1.0067	1.005	1.0101	1.0037	1.0087	1.0183	1.0018	1.0203	1.0036	1	1.0577	1.0112		17	1.0109	0.00334516	0.0137924		1.0987	1.0096	1.0591	1.0396	1.0096
88	1.0008	1.0211	1.0506	1.0202	1.026	1.0463	1.0159	1.0663	1.0995	1.0827	1.0495	1.0453	1.0505	1.0828	1.0195		15	1.04513	0.00735346	0.0284798		1.0018	1.0295	1.0143	0.9994	1.0071	1.0147	1.0027	1.0089	1.01	1.0172	1.0044	1.0039	1.0435	1.0011	1.0038	1.0881	1.0115		17	1.01541	0.00529592	0.0218356		1.1945	1.0265	1.0584	1.0348	1.0219
89	1.0487	1.0132	1.0596	1.0005	1.0712	1.0511	1.0799	1.0557	1.1082	1.0795	1.0172	1.0535	1.0443	1.0844	1.0413		15	1.05389	0.00745974	0.0288914		1.0046	1.0291	1.017	1.0004	1.008	1	0.99654	1.0108	1.013	1.0064	1	1.0039	1	1	1.0604	1	1.0114		17	1.0095	0.00374658	0.0154475		1.1899	1.0143	1.0211	1.0648	1.0228
90	1.0057	1.0148	1.0714	1.0004	1.0732	1.0464	1.0364	1.0584	1.1524	1.1712	1.019	1.0835	1.0478	1.0785	1.0485		15	1.06051	0.0126016	0.048806		1.0041	1	1.0156	1.0054	1.0146	1.0051	1	1.0184	1.0039	1.0101	1.0023	1.0077	1.007	1.0009	1.008	1.002	1.0096		17	1.00675	0.00133524	0.00550535		1.1443	1	1.0028	1.0799	1.0102
91	1.0041	1.0305	1.0779	0.99618	1.0813	1.0656	1.0344	1.0626	1.157	1.1836	1.0582	1.0754	1.1101	1.0735	1.0452		15	1.07037	0.0130493	0.0505397		1.0059	1.0018	1.0152	1	1.0208	1.015	1.0351	1.0168	1.0044	1	1.0055	1	1.0812	1.0098	1.0287	1.011	1.0115		17	1.01545	0.00477336	0.0196811		1.0995	1.0077	1	1.0736	1.0345
92	1.0201	1.0226	1.0605	0.99696	1.0164	1.0703	1.0157	1.0574	1.1308	1	1.0224	1.0835	1.1023	1.079	1.0067		15	1.04564	0.0105604	0.0409004		1	1.0001	1.0177	1.0045	1.0101	1.0012	1.0241	1.0174	1.007	1.0059	1	1.0027	1.0484	1.0095	1	1.051	1.0161		17	1.01269	0.00381938	0.0157477		1.0921	1.0162	1.0116	1.0629	1.0402
93	1.0467	1.0245	1.0364	1	1	1.0079	1.0153	1	1.0313	1.0124	1.01944	0.99966	1.0171	1.0009	1.0549		15	1.01777	0.00462216	0.0179015		1.0034	1.0109	1.0009	1.0046	1	1.0053	1.0277	1.0028	1.002	1.0078	1.0017	1.0039	1.0459	1.01	1.0006	1.0579	1		17	1.01091	0.00410171	0.0169118		1	1	1.0395	1.0178	1.047
94	1.0499	1.0282	1	1.0051	1.0025	1	1.0186	1.0061	1.0144	1.0156	1.02234	0.99723	1	1.0009	1.0364		15	1.01315	0.00401758	0.01556		1.0001	1.0198	1	1.0203	1.0025	1.011	1.0109	1.0013	1	1.0031	1.0013	1.0172	1	1.006	1.01	1.0231	1.0063		17	1.00782	0.00194536	0.00802093		1.0018	1.0092	1	1.1275	1
95	1.0636	1.012	1.0019	1.0249	1.014	1.0079	1.0161	1.0268	1.0265	1.0144	1.0238	0.99912	1.0017	1.0072	1.0441		15	1.01893	0.00444381	0.0172108		1	1.0181	1.0018	1.0241	1	1	1.0206	1	1.0015	1.0017	1.0035	1.0215	1.0548	1.0066	1	1	1.02		17	1.01025	0.00357546	0.014742		1.0024	1.0013	0.99926	1.1261	1.0318
96	1.0489	1.026	0.99652	1.0194	0.99966	1.0102	1	1.0222	1.0241	1.0201	1.04019	1.0158	1.0199	1.0066	1.0484		15	1.01986	0.00423443	0.0163999		1.0072	1.0125	1.006	1.0483	1.0387	1	1.0151	1.0337	0.99764	1.0045	1.02172	1.011	1.0348	1.0048	1.014	1.0127	1.0097		17	1.01602	0.00352453	0.014532		1.0104	1.0026	1.0171	1.0932	1.0496
97	1.0456	1.0291	0.99899	1.0245	1	1.0193	1.0029	1.028	1.0847	1.026	1.04274	1.0054	0.99578	1.0066	1		15	1.02064	0.00619874	0.0240076		1.0356	1.0109	1.0103	1.0567	1.0311	1.0187	1.0032	1.0441	1	1	1	1.0126	1.0377	1.0067	1.0165	1.0061	1.0045		17	1.01734	0.00421178	0.0173656		1.0019	1.0149	1.0186	1.0817	1.0546
98	1.0047	1.0054	1.0856	1.0022	1.1108	1.0052	1.148	1.196	1	1.0262	1.074	1.0212	1.0284	1	1.0187		15	1.04843	0.0158262	0.0612944		1	1.0012	1.0375	1.0385	0.99989	1.0247	1.0097	1.0283	1.033	1.0051	1.01455	1.0231	1.0494	1.0095	1.0244	1.0068	1		17	1.01798	0.00380233	0.0156774		1.0192	1.0205	1.0161	1.0873	1.0804
99	1.0102	1.0236	1.0888	1	1.0571	1.0128	1.1622	1.1711	1.0143	1.0451	1.0803	1.0234	1	1.0197	1.0198		15	1.04856	0.0141754	0.0549012		1.0102	1.0051	1.0515	1.0427	1	1.0201	1.0133	1.0347	1.0082	1.013	1.03798	1.0181	1.0124	1.0103	1.0227	1.0017	1.001		17	1.01782	0.00372594	0.0153625		1.0162	1.0545	1	1.1023	1.0856
100	1.0196	1.0301	1.0251	0.99749	1	1.0141	1.1709	1.0905	1.0682	1.0809	1.0726	1.0024	1.0115	1.0416	1.0568		15	1.04545	0.0119712	0.0463641		1.0326	1.0294	1.0566	1.0236	1.0256	1	1	1.0179	1.0122	1.0234	1.00767	1.0195	1.0155	1.0087	0.99901	1.0088	1.0033		17	1.01669	0.0035702	0.0147203		1	1.0719	1.0324	1.0484	1
[truncated: 90 more columns]

## Sheet: e-data
	Fasted								PA14+fasted
	odr-7	odr-7;odr-3	odr-7;odr-3 rescue	odr-7;ocr-2	odr-7;ocr-2 rescue	odr-7;osm-9	odr-7;osm-9 rescue		odr-7	odr-7;odr-3	odr-7;odr-3 rescue	odr-7;ocr-2	odr-7;ocr-2 rescue	odr-7;osm-9	odr-7;osm-9 rescue
	0.0633695	0.034939	0.1035	0.010813	0.102	0.011613	0.0371		0.162915	0.003614	0.0983	0.023605	0.0996	0.011851	0.1366
	0.0355299	0.007948	0.1017	0.023981	0.0298	0.030858	0.0446		0.151768	0.010885	0.1008	0.009765	0.1972	0.006676	0.1207
	0.079693	0.042755	0.0414	0.015671	0.0627	0.010663	0.0302		0.181245	0.006439	0.1835	0.007594	0.2115	0.012952	0.2193
	0.046913	0.021745	0.0736	0.009616	0.0591	0.005118	0.0453		0.226034	0.006255	0.1692	0.00571	0.1037	0.013194	0.1832
	0.083193	0.003618	0.0735	0.020348	0.0727	0.008639	0.0526		0.138035	0.0129	0.1469	0.012316	0.1764	0.014552	0.1094
	0.102055	0.00889	0.0318	0.029671	0.0684	0.013442	0.074		0.17109	0.005914	0.2307	0.009306	0.1486	0.031781	0.1777
	0.057304	0.033942	0.048	0.025074	0.0674	0.013038	0.0803		0.169074	0.022939	0.1353	0.014127	0.1221	0.005274	0.1937
	0.086194	0.005329	0.0489	0.024581	0.0592	0.010071	0.0726		0.111632	0.015688	0.1164	0.006384	0.1521	0.004914	0.1574
	0.067045	0.025359	0.0449	0.009994	0.0418	0.01549	0.0439		0.152948	0.011764	0.1487	0.011509	0.1127	0.002568	0.1121
	0.023645	0.006842	0.0581	0.008242	0.0459	0.013571	0.1072		0.109216	0.00756	0.1528	0.017513	0.1336	0.012314	0.1418
	0.086121	0.020702	0.0595	0.004779	0.0112	0.007665	0.0621		0.16728	0.003509	0.2207	0.013346	0.1596	0.005284	0.2094
	0.068465	0.012949	0.0595	0.007894	0.0217	0.01265	0.0422		0.169784	0.009334	0.1287	0.007713	0.1284	0.005173	0.0831
	0.034584	0.025777	0.0596	0.0185	0.0541	0.008675	0.0308		0.147541	0.030885	0.2324	0.009525	0.1774	0.003605	0.1661
	0.034691	0.022029	0.0611	0.008124	0.0719	0.005156	0.0278		0.169063	0.007271	0.1539	0.012661	0.1616	0.004589	0.1363
	0.036421	0.014953	0.0188	0.012803	0.0862	0.01791	0.0863		0.151748	0.0394	0.1516	0.012729	0.2188	0.011985	0.1557
										0.038347
										0.017658
n=	15	15	15	15	15	15	15		15	17	15	15	15	15	15
Average	0.0603482	0.0191851	0.0589267	0.0153394	0.05694	0.0123039	0.0558		0.158625	0.0147272	0.157993	0.0115869	0.153553	0.0097808	0.1535
SE	0.00622403	0.00308278	0.00590416	0.0020155	0.00619991	0.00161599	0.00609925		0.00722756	0.00280171	0.011076	0.00119009	0.00971597	0.00189768	0.01003
STDEV	0.0241056	0.0119396	0.0228667	0.007806	0.0240122	0.0062587	0.0236223		0.0279922	0.0115518	0.0428972	0.00460921	0.0376298	0.00734969	0.038846
