# Supplementary material for: Intestinal pathogens override hunger-driven decision-making via immune regulation of central serotonin signaling in C. elegans
Source: Nat Commun. 2026 Feb 25;17:3144. doi: 10.1038/s41467-026-69924-w (PMC13044313; doi:10.1038/s41467-026-69924-w)
Supplement: Supplementary file 16 — Supplementary Fig. 5 Source Data [file 41467_2026_69924_MOESM16_ESM.xlsx]

## Sheet: a-traces
Well-fed
Time	unc-13																n=	Average	SE	STDEV			unc-13;odr-10																	n=	Average	SE	STDEV
1	1.034	1.0147	1.0043	1.0284	1	1.0294	1.0272	1.0281	1.0234	1	1.0057	0.9975	0.99187	1.006	1		15	1.0127	0.00368925	0.0142884			1.034	1.0147	1.0043	1.0284	1	1.0294	1.0272	1.0281	1.0234	1	1.00766	1.0542	1.0556	1.0034	1.0486	1.0082		16	1.02295	0.00467329	0.0186932
2	1.0304	1.0145	1	1.0435	1.0136	1.0291	1.0307	1.0431	1.0205	1.0364	1.0328	1	1.0406	1.0057	1.0253		15	1.02441	0.00381748	0.014785			1.0304	1.0145	1	1.0435	1.0136	1.0291	1.0307	1.0431	1.0205	1.0364	1.00565	1.0534	1.0898	1.0005	1.0466	1.0031		16	1.0288	0.00593677	0.0237471
3	1.0206	1.0127	1.0178	1.0449	1.0132	1.0077	1.033	1.0446	1	1.0324	1	1.0376	1.0471	1.0073	1.0495		15	1.02456	0.00456057	0.017663			1.0206	1.0127	1.0178	1.0449	1.0132	1.0077	1.033	1.0446	1	1.0324	1.0112	1.0743	1	1.0008	1.0262	1.0029		16	1.02139	0.00512274	0.020491
4	1.069	1.0229	1.0133	1.0076	1	1.0127	1.0146	1.0074	1.0056	1	1.0049	1.0439	1.0109	1	1.0317		15	1.0163	0.00491364	0.0190304			1.069	1.0229	1.0133	1.0076	1	1.0127	1.0146	1.0074	1.0056	1	1.00546	1.0779	0.99881	1.0001	1.0205	1.0033		16	1.0162	0.00588552	0.0235421
5	1.0124	1.0146	1.0028	1.0038	1.0194	1.0122	1	1.0036	1.0105	1.0176	1.0226	1.0446	0.99515	1.0126	1.0514		15	1.01488	0.00399334	0.0154662			1.0124	1.0146	1.0028	1.0038	1.0194	1.0122	1	1.0036	1.0105	1.0176	1.00094	1.0309	1.076	1.0008	1.0175	1.0099		16	1.01456	0.00460645	0.0184258
6	1	1.0143	1	1.0041	1.0138	1.0275	1.0026	1.0039	1.0055	1.0157	0.99368	1.0179	1	1.0156	1.013		15	1.00851	0.0023445	0.00908021			1	1.0143	1	1.0041	1.0138	1.0275	1.0026	1.0039	1.0055	1.0157	1.00648	1.035	1.0846	1.0013	1.0319	1		16	1.01542	0.00544175	0.021767
7	1.035	1	1.0135	0.99584	1.007	1.0123	1.0056	0.99577	1.0053	1.0344	1	1.0004	1.0245	1.0097	1		15	1.00929	0.00329952	0.012779			1.035	1	1.0135	0.99584	1.007	1.0123	1.0056	0.99577	1.0053	1.0344	1.01632	1.0386	1.0757	1.0031	1.0476	1.0006		16	1.01791	0.00559511	0.0223804
8	1.0282	1.0263	1.0081	1	1	1.0117	0.98887	1	1	1.0011	1.0289	1	1.0228	1.0182	1.0208		15	1.01033	0.00333267	0.0129074			1.0282	1.0263	1.0081	1	1	1.0117	0.98887	1	1	1.0011	1.03297	1.0199	1.0864	1.0031	1.0426	1.0027		16	1.01575	0.00599552	0.0239821
9	1.0132	1.0278	1	0.99956	1.0154	1	0.99236	0.99962	1.0284	1	1.0037	1.0267	1.0265	1.0208	1.0572		15	1.01408	0.00447639	0.017337			1.0132	1.0278	1	0.99956	1.0154	1	0.99236	0.99962	1.0284	1	1.03863	1.0084	1.0676	1.0036	1.0223	1.0031		16	1.01375	0.00486385	0.0194554
10	1.0285	1.0108	0.99963	1.0108	1	1.015	0.98975	1.0109	1.0246	1.0162	1	1.0281	1.0383	1	1.0477		15	1.01469	0.00417421	0.0161666			1.0285	1.0108	0.99963	1.0108	1	1.015	0.98975	1.0109	1.0246	1.0162	1.00993	1.0119	1.0553	1.0039	1.0612	1.0039		16	1.01577	0.00476863	0.0190745
11	1.0123	1.0152	1.0106	1.017	1.0138	1.0146	0.99337	1.0171	1.0101	1.0145	1.0743	1.0271	1	1.0225	1		15	1.01616	0.00471957	0.0182788			1.0123	1.0152	1.0106	1.017	1.0138	1.0146	0.99337	1.0171	1.0101	1.0145	1.00744	1.0133	1.0811	1.0039	1.0535	1.0042		16	1.01763	0.00523208	0.0209283
12	1	1.0181	1.0163	1.0167	1	1.0134	0.99768	1.0168	1.0386	1.0125	1.0018	1.0176	1.0044	1.0224	1.0168		15	1.01287	0.00277456	0.0107458			1	1.0181	1.0163	1.0167	1	1.0134	0.99768	1.0168	1.0386	1.0125	1.01284	1.007	1.0849	1.0043	1	1.0021		16	1.01508	0.00532043	0.0212817
13	1.0125	1.0294	1	1.0289	1.002	1.023	1.0086	1.029	1.0357	1.0269	1	1.0342	1.0452	1	1.0053		15	1.01871	0.003958	0.0153293			1.0125	1.0294	1	1.0289	1.002	1.023	1.0086	1.029	1.0357	1.0269	1.00574	1.0105	1.0725	1.0063	1.0503	1.0031		16	1.02153	0.00494369	0.0197748
14	1.0103	1.0206	1.0188	1.0188	0.99465	1.0227	0.99918	1.0189	1	1.0194	1.0098	1.0329	1.0249	1.0081	1.019		15	1.01454	0.0027355	0.0105945			1.0103	1.0206	1.0188	1.0188	0.99465	1.0227	0.99918	1.0189	1	1.0194	1.03247	1.0354	1.0509	1.0067	1.0402	1.0076		16	1.01854	0.00389132	0.0155653
15	1.0027	1.0246	1.0026	1.0195	1.004	1.0063	1.0042	1.0196	1.0162	1.017	1.0182	1.0221	1.0308	1.0053	1.0061		15	1.01328	0.00238707	0.00924509			1.0027	1.0246	1.0026	1.0195	1.004	1.0063	1.0042	1.0196	1.0162	1.017	1.03781	1.0031	1.0542	1.007	1.0555	1.0125		16	1.01793	0.00434437	0.0173775
16	1.0235	1.0252	1	1.0159	1	1	1.0044	1.016	1.0187	1.0036	1.0184	1.028	1.0147	1.0063	0.99301		15	1.01118	0.00278619	0.0107909			1.0235	1.0252	1	1.0159	1	1	1.0044	1.016	1.0187	1.0036	1.01216	1.0064	1.0453	1	1.0354	1.0136		16	1.01376	0.0033713	0.0134852
17	1.0115	1.0183	1.0122	1.0044	1.0194	0.99971	0.99591	1.0044	1	1.0185	1	1.0267	1.0052	1.0169	1.0002		15	1.00889	0.0024209	0.00937609			1.0115	1.0183	1.0122	1.0044	1.0194	0.99971	0.99591	1.0044	1	1.0185	1.01893	1.0214	1.0177	1.0025	1.0274	1.0115		16	1.01148	0.00232627	0.00930508
18	1.0073	1.0231	1.0123	1.007	1.0089	1.0109	1.0016	1.007	1.0248	1.016	1.0259	1.0029	1.012	1.0167	1.0426		15	1.0146	0.00278369	0.0107812			1.0073	1.0231	1.0123	1.007	1.0089	1.0109	1.0016	1.007	1.0248	1.016	1.02395	1.0207	1	1.0027	1	0.9989		16	1.01032	0.00224891	0.00899565
19	1	1.026	1.0208	1	1	1.0407	1.0045	1	1.0329	1	1.0305	1.015	1.0275	1	1.029		15	1.01513	0.0038963	0.0150903			1	1.026	1.0208	1	1	1.0407	1.0045	1	1.0329	1	1.01662	1.0239	0.99735	1.0032	1.0076	1		16	1.01085	0.00348048	0.0139219
20	1.0123	1.032	1	1.0073	1.0096	1.0404	1	1.0073	1.0354	1.0239	1.0337	1.0141	1	1.006	1		15	1.0148	0.00372601	0.0144308			1.0123	1.032	1	1.0073	1.0096	1.0404	1	1.0073	1.0354	1.0239	1.01367	1.0063	1.0371	1.0039	1.0055	1.0038		16	1.0149	0.00349952	0.0139981
21	1.0101	1.0371	1.0318	1.0128	1.0124	1.0192	1.0062	1.0128	1.033	1.0216	1.0067	1	1.0073	1.0123	1.0297		15	1.01687	0.0029261	0.0113327			1.0101	1.0371	1.0318	1.0128	1.0124	1.0192	1.0062	1.0128	1.033	1.0216	1.01833	1.0173	1.0244	1.0039	1.046	1.0005		16	1.01921	0.00315487	0.0126195
22	1.0056	1	1.0256	0.99884	0.99473	1.0052	1.0131	0.99883	1.0439	1.0144	1.0113	1.0313	1.0407	1.0186	1.0257		15	1.01519	0.00400073	0.0154948			1.0056	1	1.0256	0.99884	0.99473	1.0052	1.0131	0.99883	1.0439	1.0144	1.03997	1.0203	1.0267	0.9997	1.0511	1.0016		16	1.01497	0.00447209	0.0178884
23	0.99648	1.0117	1	1.0162	0.99325	1.005	1.0105	1.0162	1.0376	1.0269	1	1.0308	0.9987	1	1.0292		15	1.0115	0.00365857	0.0141696			0.99648	1.0117	1	1.0162	0.99325	1.005	1.0105	1.0162	1.0376	1.0269	1.00727	1	1.0694	1.0016	1.0521	0.99938		16	1.01522	0.00535051	0.021402
24	0.99522	1.0164	1.0181	1.0239	1	1.0116	1.0172	1.0239	1.0297	1.0249	1.0355	1.0327	1.0061	1.0038	1.0396		15	1.01857	0.00342846	0.0132784			0.99522	1.0164	1.0181	1.0239	1	1.0116	1.0172	1.0239	1.0297	1.0249	1.0115	1.0549	1.0191	1.0016	1.0417	0.99933		16	1.01807	0.00393987	0.0157595
25	1.0138	1.0064	1.0299	1.0033	1.0225	1.0191	1.0112	1.0033	1.0392	1.0429	1.0357	1.0303	1.0034	1.0202	1.0284		15	1.02064	0.00348421	0.0134943			1.0138	1.0064	1.0299	1.0033	1.0225	1.0191	1.0112	1.0033	1.0392	1.0429	1.05841	1.0577	1.0236	1.0005	1.0943	1.0004		16	1.02666	0.00656439	0.0262575
26	1.0009	1.0017	1.0034	1.0005	1.0152	1.0189	1.01	1.0005	1.0394	1.0413	1.0273	1.0303	1.0478	1.0203	1.0256		15	1.01887	0.00416029	0.0161127			1.0009	1.0017	1.0034	1.0005	1.0152	1.0189	1.01	1.0005	1.0394	1.0413	1.03574	1.0805	1.0087	1.0049	1.0948	1.0025		16	1.02243	0.00729163	0.0291665
27	0.99942	1.0055	1	1.0093	1.015	1.0016	1.0167	1.0094	1.0161	1.0394	1.0521	1.0167	1.0554	1.0194	1.0341		15	1.01934	0.00463618	0.0179559			0.99942	1.0055	1	1.0093	1.015	1.0016	1.0167	1.0094	1.0161	1.0394	1.0396	1.0762	0.99615	1.005	1.0504	1.0075		16	1.01795	0.00554393	0.0221757
28	1.0194	1.0405	1.0047	1.0146	1.0204	1.0145	1.0226	1.0146	1.02	1.0509	1.0495	1.0026	1.0559	1.0033	0.99431		15	1.02185	0.00490584	0.0190002			1.0194	1.0405	1.0047	1.0146	1.0204	1.0145	1.0226	1.0146	1.02	1.0509	1	1.0787	1	1.0012	1	1.0085		16	1.01941	0.00533497	0.0213399
29	1.0029	1.0143	1.0171	1.0325	1	1.0143	1.0097	1.0325	1	1.0472	1.0298	1.003	1.0576	1.0306	1.0208		15	1.02082	0.00448593	0.0173739			1.0029	1.0143	1.0171	1.0325	1	1.0143	1.0097	1.0325	1	1.0472	1.02895	1.0593	1.036	1.0026	0.99664	1.0052		16	1.0187	0.00467492	0.0186997
30	1	1.0168	1.0097	1.0418	0.99635	1.0141	1.0162	1.0418	1.0398	1.0455	1.0217	1.0173	1.0647	1.0282	0.99384		15	1.02319	0.00522142	0.0202225			1	1.0168	1.0097	1.0418	0.99635	1.0141	1.0162	1.0418	1.0398	1.0455	1.03222	1.0361	1.042	1.0028	1.0558	1.0116		16	1.02516	0.00466911	0.0186764
31	1.0382	1	1	1.0215	1.005	1.0251	1.0178	1.0215	1.043	1.0476	1.0192	1.0283	1.0204	1.0334	0.98483		15	1.02039	0.00445414	0.0172508			1.0382	1	1	1.0215	1.005	1.0251	1.0178	1.0215	1.043	1.0476	1.03143	1.0383	1.0436	1.0028	1.0828	1.0126		16	1.02695	0.00548713	0.0219485
32	1.0144	1.0149	1.0007	1	1.0075	1.025	1	1	1	1.0323	1.033	1.0291	1.0259	1	0.98948		15	1.01149	0.00371163	0.0143751			1.0144	1.0149	1.0007	1	1.0075	1.025	1	1	1	1.0323	1.03526	1.0322	1.0555	1.0028	1.0754	1.0103		16	1.01914	0.0055721	0.0222884
33	1.0096	1.0154	1.0205	1.0082	1.0052	0.99484	1.006	1.0081	1.0161	1.0309	1.0139	1.0177	1.0317	0.9994	1.0267		15	1.01362	0.00278586	0.0107896			1.0096	1.0154	1.0205	1.0082	1.0052	0.99484	1.006	1.0081	1.0161	1.0309	1.03802	1.0365	1.1034	1.0031	1.0478	1.004		16	1.02173	0.00658653	0.0263461
34	1.0396	1.0255	1.0122	1.016	1	0.99642	1.0127	1.0159	1.02	1.0336	1.0142	1.0307	1.0162	1.0237	1.0377		15	1.01963	0.00322918	0.0125066			1.0396	1.0255	1.0122	1.016	1	0.99642	1.0127	1.0159	1.02	1.0336	1.0355	1.0385	1.103	1.0048	1.0878	1.0049		16	1.0279	0.00742485	0.0296994
35	1.0216	1.0284	1	1.0419	1.0084	0.9963	1.0075	1.0418	1	1.0386	1	1.0317	0.9957	1.0152	1.0321		15	1.01728	0.00447867	0.0173458			1.0216	1.0284	1	1.0419	1.0084	0.9963	1.0075	1.0418	1	1.0386	1.04459	1.0475	1.0509	1.0047	1.0792	0.99905		16	1.02565	0.00612666	0.0245066
36	1.0155	1.0276	1.0153	1.0491	1.0115	1.0073	1.013	1.049	1.0351	1.0375	1.0265	1.0073	1	1.0167	1.0446		15	1.02373	0.00414914	0.0160696			1.0155	1.0276	1.0153	1.0491	1.0115	1.0073	1.013	1.049	1.0351	1.0375	1.0469	1.0445	1.0657	1.0053	1.0882	1.0116		16	1.03269	0.00590788	0.0236315
37	1.0454	1.0302	1.0258	1.0468	1.0159	1.0061	1.0226	1.0466	1.0341	1.0276	1.0314	0.9989	1.0719	1.0046	1.0361		15	1.0296	0.00491099	0.0190202			1.0454	1.0302	1.0258	1.0468	1.0159	1.0061	1.0226	1.0466	1.0341	1.0276	1.02111	1.0462	1.0637	1.0025	1.0371	1.0125		16	1.03026	0.00420757	0.0168303
38	1.0466	1.0249	1.017	1.0403	0.99372	1.006	1.0219	1.0401	1.0382	1.0236	1.0411	1	1.0129	0.99603	1.0321		15	1.0223	0.00454008	0.0175837			1.0466	1.0249	1.017	1.0403	0.99372	1.006	1.0219	1.0401	1.0382	1.0236	1.01091	1.0462	1.0573	1.0033	1.03	1.0114		16	1.02571	0.00451014	0.0180405
39	1.0398	1.0236	1	1.0464	1	0.99706	1.0271	1.0462	1.0324	1.0228	1.0189	1.0117	1.0157	0.99833	1.0431		15	1.02154	0.00456847	0.0176936			1.0398	1.0236	1	1.0464	1	0.99706	1.0271	1.0462	1.0324	1.0228	1.01272	1.0467	1.0588	1.0042	1.0614	1.0161		16	1.02721	0.00530178	0.0212071
40	1	1.026	1.006	1.0406	1.0252	1.0058	1.0178	1.0404	1.0388	1.0023	1.0233	1.0257	1.0373	1.0119	1.035		15	1.02241	0.00372838	0.0144399			1	1.026	1.006	1.0406	1.0252	1.0058	1.0178	1.0404	1.0388	1.0023	1.02357	1.0483	1.0557	1.0031	1	1.017		16	1.02191	0.00460847	0.0184339
41	1.04	1.0268	1.0098	1.0148	1	1.0058	1.0218	1.0146	1.0329	1	1	1.0269	1.0356	0.99806	1.0278		15	1.01699	0.00370013	0.0143305			1.04	1.0268	1.0098	1.0148	1	1.0058	1.0218	1.0146	1.0329	1	1.05055	1.0377	1.0397	1.0051	0.99621	1.0196		16	1.01971	0.00418277	0.0167311
42	1.0332	1.0258	1.0087	1.0198	0.99772	1.0325	1.0267	1.0197	1.0321	0.99938	1.0307	1.0465	1.0372	1	1.0201		15	1.02201	0.0038154	0.014777			1.0332	1.0258	1.0087	1.0198	0.99772	1.0325	1.0267	1.0197	1.0321	0.99938	1.05206	1.0535	1.0673	1.0063	1.0086	1.0142		16	1.02485	0.00498636	0.0199455
43	1.0323	1.0067	1.0083	1.0229	0.99192	1.0217	1.0269	1.0228	1.0351	1.0348	1.0296	1.0036	1.037	1.0133	1.0221		15	1.0206	0.00342355	0.0132594			1.0323	1.0067	1.0083	1.0229	0.99192	1.0217	1.0269	1.0228	1.0351	1.0348	1.01297	1.0549	1.0635	1.0049	1.0251	1.0151		16	1.02374	0.00455559	0.0182223
44	0.99849	1	1	1	1.0029	1.0216	1.0099	1	1.0295	1.0035	1.0466	1.0048	1.0485	1.0247	1.0239		15	1.01429	0.00443026	0.0171583			0.99849	1	1	1	1.0029	1.0216	1.0099	1	1.0295	1.0035	1.04739	1.0424	1.0518	1.0017	1.0243	1.0111		16	1.01529	0.00463777	0.0185511
45	0.99283	1.0001	1.0159	1.0043	1	1.0291	1.0145	1.0044	1.0071	1.0034	1.0478	1.0031	1.0493	1.0257	1.0365		15	1.0156	0.0046432	0.017983			0.99283	1.0001	1.0159	1.0043	1	1.0291	1.0145	1.0044	1.0071	1.0034	1.04858	1.0497	1.0252	1.0033	0.99221	1.0131		16	1.01273	0.00436623	0.0174649
46	1.0268	1.0181	1.0212	1.0211	1.0097	1.0322	1.0185	1.0214	1	1	1.0447	1.0209	1.0299	1.0238	1.0286		15	1.02113	0.00299993	0.0116187			1.0268	1.0181	1.0212	1.0211	1.0097	1.0322	1.0185	1.0214	1	1	1.00721	1.051	1.0213	1	1.0231	1.014		16	1.01785	0.00329745	0.0131898
47	1.0077	1.0292	1.0062	1.0256	1.0266	1.0322	1.0124	1.026	1.0324	1.0087	1.0113	1.0219	1.0341	1.0203	1.0239		15	1.02123	0.00248417	0.00962116			1.0077	1.0292	1.0062	1.0256	1.0266	1.0322	1.0124	1.026	1.0324	1.0087	1.00881	1.0681	1.0077	1.0067	1.0245	1.0145		16	1.02108	0.00399177	0.0159671
48	1.0035	1.0306	1	1.0295	1.0344	1.0322	1.017	1.0301	1.0253	1.0096	1	1.0307	1.0345	1.0208	1.0218		15	1.02133	0.00322215	0.0124793			1.0035	1.0306	1	1.0295	1.0344	1.0322	1.017	1.0301	1.0253	1.0096	1.00971	1.0458	1.0231	1.0089	1.0261	1.017		16	1.02143	0.00315986	0.0126394
49	0.99711	1.0259	1.0071	1.0337	1	1.0103	1.0109	1.0345	1.0238	1.0049	0.9994	1.0051	1.0424	1.0166	1.0139		15	1.01504	0.00363216	0.0140673			0.99711	1.0259	1.0071	1.0337	1	1.0103	1.0109	1.0345	1.0238	1.0049	1.02505	1.0469	1.0194	1.0099	1.0272	1.0179		16	1.01841	0.00342161	0.0136864
50	1.0013	1.008	1.0228	1.0195	1.0283	1.0104	1.0114	1.0204	1	1.0042	1.038	1.0058	0.99955	1.0115	1		15	1.01208	0.00297689	0.0115294			1.0013	1.008	1.0228	1.0195	1.0283	1.0104	1.0114	1.0204	1	1.0042	1.01287	1.0538	1.0454	1.0066	1.03	1.0132		16	1.01801	0.00381198	0.0152479
51	0.99939	1.0102	1.0553	1.023	1.0302	1.0461	1.0161	1.0241	1.0531	1.0061	1.0003	1.0322	1	1.012	1.047		15	1.02367	0.00507543	0.0196571			0.99939	1.0102	1.0553	1.023	1.0302	1.0461	1.0161	1.0241	1.0531	1.0061	1.0136	1.0308	1.006	1.0091	1	1.0141		16	1.02107	0.00445851	0.017834
52	1.017	1.0168	1.0628	1.0243	1	1.043	1.0118	1.0255	1.0553	1.0084	1	1	1.049	1.0112	1.0389		15	1.02427	0.00538043	0.0208383			1.017	1.0168	1.0628	1.0243	1	1.043	1.0118	1.0255	1.0553	1.0084	1.02015	1.0318	1.0031	1.0074	1.0412	1.015		16	1.02397	0.00460179	0.0184072
53	1.0112	1.0038	1.062	1.0289	1.0154	1.0431	1	1.0303	1.0112	1.0084	1.0123	1.0003	1.0213	1	1.0402		15	1.01923	0.00473291	0.0183305			1.0112	1.0038	1.062	1.0289	1.0154	1.0431	1	1.0303	1.0112	1.0084	1.00501	1.0356	1	1.0076	1.0445	1.0128		16	1.01999	0.00462322	0.0184929
54	1.0123	1.0066	1	1.0322	1.0087	1.0296	1.0049	1.0337	0.99191	1.0114	1.0035	1.0173	1.022	1.0011	1.0069		15	1.01214	0.00321608	0.0124558			1.0123	1.0066	1	1.0322	1.0087	1.0296	1.0049	1.0337	0.99191	1.0114	1.00561	1.0494	1.0309	1.0103	1.0493	1.0136		16	1.01815	0.00428918	0.0171567
55	1	1	1.008	1.0362	1.0038	1.032	1.0125	1.0379	1	1.0142	1	1.0128	1.0557	0.99898	1		15	1.01414	0.00461675	0.0178806			1	1	1.008	1.0362	1.0038	1.032	1.0125	1.0379	1	1.0142	1.02384	1.0503	1.0288	1.0039	1.042	1.0145		16	1.01925	0.00418223	0.0167289
56	1.0384	1.0352	1.0679	1.0145	1.0025	1.0321	1.0178	1.0161	1.0276	1	1.0235	1.0127	1.1006	1.006	1.0311		15	1.0284	0.00677792	0.0262508			1.0384	1.0352	1.0679	1.0145	1.0025	1.0321	1.0178	1.0161	1.0276	1	1.01263	1.0288	1.0221	1.0046	1.0456	1.0096		16	1.02346	0.00445795	0.0178318
57	1.0429	1.0383	1.0191	1.0176	1	1.0508	1.0232	1.0194	1.026	1.0041	1.0078	1.0237	1.1015	1.0076	1.0245		15	1.0271	0.00645001	0.0249808			1.0429	1.0383	1.0191	1.0176	1	1.0508	1.0232	1.0194	1.026	1.0041	1.01317	1.0449	1.0574	1.0073	1.0128	1.0067		16	1.02398	0.0044328	0.0177312
58	1.0311	1.0113	1.0238	1.0103	1.006	1.0116	1.0119	1.012	1.0392	1.0066	1.0089	1.0336	1.0312	1.0005	1.0188		15	1.01712	0.00304153	0.0117798			1.0311	1.0113	1.0238	1.0103	1.006	1.0116	1.0119	1.012	1.0392	1.0066	1.02395	1.0458	1.056	1.0069	1.0292	1.0076		16	1.02083	0.00388806	0.0155522
59	1.0416	1.0068	1.0173	1.0125	1.0124	1.0118	1.0089	1.0141	1	1.0033	1	1.0334	1.0351	1.0066	1.0329		15	1.01578	0.00348648	0.0135031			1.0416	1.0068	1.0173	1.0125	1.0124	1.0118	1.0089	1.0141	1	1.0033	0.996867	1.0207	1.0136	1.0046	1.0329	1.0106		16	1.013	0.00285066	0.0114026
60	1.0462	1.0093	1	1.0158	1.0185	1.0234	1.015	1.0174	1.0102	1.0084	1.0256	1.0269	1.0359	1.0084	1.0136		15	1.01831	0.00305429	0.0118292			1.0462	1.0093	1	1.0158	1.0185	1.0234	1.015	1.0174	1.0102	1.0084	0.997407	1.0093	1.0136	1.0071	1.0348	1.0018		16	1.01426	0.00312963	0.0125185
61	1.0038	1.0163	0.99453	1.0128	1.0019	1.043	1.0125	1.0142	1.0186	1.0123	1.0416	1.0159	1.0464	1	1.0092		15	1.0162	0.00406204	0.0157322			1.0038	1.0163	0.99453	1.0128	1.0019	1.043	1.0125	1.0142	1.0186	1.0123	1.03588	1.0101	1.0128	1.0058	1.0246	1.0028		16	1.01387	0.00309819	0.0123928
62	1	0.99887	0.98841	1.0201	1	1.0432	1	1.0213	1.0282	1	1	1.0157	1.0237	1.0077	1.0256		15	1.01152	0.00389592	0.0150888			1	0.99887	0.98841	1.0201	1	1.0432	1	1.0213	1.0282	1	1.01875	1.0201	1.0081	1.0056	1.0283	1.0033		16	1.01151	0.00365025	0.014601
63	1.0006	1	0.99613	1.0238	1.0017	1.0478	1.007	1.0247	1.0262	1.0055	1.0076	1.0317	1.0243	1.0094	1.0034		15	1.01399	0.00381919	0.0147917			1.0006	1	0.99613	1.0238	1.0017	1.0478	1.007	1.0247	1.0262	1.0055	1.01937	1.0239	1.0163	1.0078	1.0381	1.0035		16	1.01515	0.00371356	0.0148542
64	1.0068	0.99984	0.98712	1.0264	1.022	1.0169	1.0283	1.0268	1.0303	1.0095	0.9959	1.0147	1	1.0085	1		15	1.01154	0.00346046	0.0134023			1.0068	0.99984	0.98712	1.0264	1.022	1.0169	1.0283	1.0268	1.0303	1.0095	1.00602	1.0247	1.0158	1	1.0399	1.0044		16	1.0153	0.0035171	0.0140684
65	1.0206	1.0127	1.0015	1	1	1.0171	1.0162	1	1	1.0306	1.0198	1.0147	1.0297	1.0004	1.0116		15	1.01166	0.00281553	0.0109045			1.0206	1.0127	1.0015	1	1	1.0171	1.0162	1	1	1.0306	1.0011	1.0262	1.0056	1.0051	1.0435	1.0098		16	1.01187	0.0032636	0.0130544
66	1.0172	1.0123	1.0055	1.0042	1.007	1.0137	1.0239	1.0036	1.0212	1.0344	1	1.0186	1.03	1.0031	1.0042		15	1.01326	0.00274684	0.0106385			1.0172	1.0123	1.0055	1.0042	1.007	1.0137	1.0239	1.0036	1.0212	1.0344	1.00183	1.0177	1.0118	1.0068	1.0616	1		16	1.01517	0.00385298	0.0154119
67	1.013	1.0257	1.0059	1.0266	0.99657	1	1.0145	1.0254	1.023	1	1.0049	1.0222	1.0602	1	1.0017		15	1.01464	0.0043066	0.0166794			1.013	1.0257	1.0059	1.0266	0.99657	1	1.0145	1.0254	1.023	1	0.997634	1.0186	1.0115	1.0059	1.0184	1.001		16	1.01148	0.00267474	0.010699
68	1.0151	1.0087	1	1.0084	0.99793	1.0003	1.014	1.0065	1.0119	1.0095	1.0202	1.0225	1.0227	1.0068	0.99821		15	1.00952	0.00214859	0.00832147			1.0151	1.0087	1	1.0084	0.99793	1.0003	1.014	1.0065	1.0119	1.0095	1.01504	1.0178	1.0042	1	1.0217	1.0022		16	1.00833	0.00179714	0.00718854
69	1.0098	1.0075	1.0146	1.0131	1	1.0209	1.0216	1.0105	0.999	1.009	0.99268	1.0005	1.0227	1.0114	1.0123		15	1.00971	0.00225742	0.00874296			1.0098	1.0075	1.0146	1.0131	1	1.0209	1.0216	1.0105	0.999	1.009	1.01598	1.027	1.0075	1.0014	1.0439	1.0007		16	1.01266	0.0029159	0.0116636
70	1.0151	1.0031	1.0323	1.0194	1.0229	1.0055	1.0194	1.0159	0.99973	1.0495	1	1	1.0182	1.0224	1.0114		15	1.01566	0.00350377	0.01357			1.0151	1.0031	1.0323	1.0194	1.0229	1.0055	1.0194	1.0159	0.99973	1.0495	1.02858	1.028	1.0071	1.0065	1.0136	1.0017		16	1.01677	0.00333757	0.0133503
71	1.031	1.0209	1.0101	1.0256	1.0074	1.0057	1.0076	1.0213	1.0099	1.0171	1.0432	1.0008	1.0708	1.0126	1		15	1.01893	0.00478366	0.018527			1.031	1.0209	1.0101	1.0256	1.0074	1.0057	1.0076	1.0213	1.0099	1.0171	1.01123	1.0243	1.0098	1.0047	1.0165	1.003		16	1.01413	0.00210593	0.00842373
72	1.0256	1.0197	1	1.0308	1	1.0125	1.0145	1.0257	1.0134	1.0164	1.0077	1.0142	1.0707	1.0166	1.0154		15	1.01888	0.00430555	0.0166753			1.0256	1.0197	1	1.0308	1	1.0125	1.0145	1.0257	1.0134	1.0164	1.01242	1.0144	1.0067	1.0058	1	1.0014		16	1.01246	0.00243813	0.00975253
73	1.0168	1.0181	1.0074	1.0271	1.0031	1.0184	1.0165	1.0213	1.0142	1	1	1.0395	1.0277	1.0109	1.016		15	1.0158	0.00278817	0.0107985			1.0168	1.0181	1.0074	1.0271	1.0031	1.0184	1.0165	1.0213	1.0142	1	1.00901	1.0155	1.0059	1.0081	1.0457	1.0024		16	1.01434	0.00281267	0.0112507
74	1.0034	1.013	1.0462	1.0039	0.9983	1.0184	1	0.99744	1.0299	1.0105	1.0185	1.0406	1.0344	1	1.0226		15	1.01581	0.00415083	0.0160761			1.0034	1.013	1.0462	1.0039	0.9983	1.0184	1	0.99744	1.0299	1.0105	1.02803	1	1	1.0059	1.0482	1.0037		16	1.01293	0.00416592	0.0166637
75	1	1.0127	1.0247	1.0093	1.0042	1.0026	1.0053	1.0021	1.024	1.0129	1.0061	1.028	1.0343	1.0004	1.0166		15	1.01221	0.00283945	0.0109971			1	1.0127	1.0247	1.0093	1.0042	1.0026	1.0053	1.0021	1.024	1.0129	1.02958	1.0041	1.0234	1.0067	1.0153	1.0144		16	1.01195	0.00232383	0.00929532
76	1.0096	1.0216	1.0204	1.0226	1	1.0003	1.0325	1.0146	1.0259	1.0284	1.0116	1.0255	1.0312	1.0128	1.0157		15	1.01818	0.00262171	0.0101538			1.0096	1.0216	1.0204	1.0226	1	1.0003	1.0325	1.0146	1.0259	1.0284	1.01801	1.0053	1.0221	1.004	1.047	1.0154		16	1.01798	0.00313712	0.0125485
77	1.0258	1	1	1.0086	1.0317	1	1.0278	1.0002	1.0151	1	1.0162	1.0261	1.0417	1.0221	1.0392		15	1.01697	0.00386372	0.0149641			1.0258	1	1	1.0086	1.0317	1	1.0278	1.0002	1.0151	1	1.03054	1.0196	1.0027	1.0083	1.0492	1.0173		16	1.0148	0.00373754	0.0149502
78	1.0266	1.0015	1.0062	1.0142	1.0411	1.0121	1.0317	1.0053	1.0139	0.99894	1	1.036	1.0418	1.02	1.0264		15	1.01838	0.00383231	0.0148425			1.0266	1.0015	1.0062	1.0142	1.0411	1.0121	1.0317	1.0053	1.0139	0.99894	1.0325	1.0033	1.0138	1.0089	1	1.0226		16	1.01454	0.00321312	0.0128525
79	1	1.0025	1.0059	1	1.0242	1.0358	1.0201	0.9909	1.018	1.015	1.004	1.0173	1.0284	1.0307	1.0205		15	1.01422	0.00337753	0.0130811			1	1.0025	1.0059	1	1.0242	1.0358	1.0201	0.9909	1.018	1.015	1.04254	1.0046	1.0121	1.008	1.026	1.0236		16	1.01433	0.00349644	0.0139858
80	1.0319	1.002	1.0372	1.0094	1	1.035	1.0168	1	1	1.0101	1.027	1.0168	1	1.0011	1		15	1.01249	0.0036363	0.0140833			1.0319	1.002	1.0372	1.0094	1	1.035	1.0168	1	1	1.0101	1	1.0104	1.0336	1.0075	1.0284	1.0165		16	1.01493	0.00348279	0.0139311
81	1.0388	1.005	1.0342	1.015	0.99412	1.0171	1.0196	1.0055	1.009	1.0114	1.0198	1	1.0003	1	1.0064		15	1.01175	0.0032662	0.0126499			1.0388	1.005	1.0342	1.015	0.99412	1.0171	1.0196	1.0055	1.009	1.0114	1.00236	1.0172	1.025	1.0079	1.0371	1.0157		16	1.01594	0.00317925	0.012717
82	1.0531	0.99939	1.0377	1.0189	1.0251	1.0189	1.0217	1.0094	1.0156	1	1.0203	0.99964	1.0278	1.0214	0.99577		15	1.01765	0.00401079	0.0155337			1.0531	0.99939	1.0377	1.0189	1.0251	1.0189	1.0217	1.0094	1.0156	1	1.02531	1.0186	1.0233	1.0163	1.0548	1.0167		16	1.02218	0.00387175	0.015487
83	1.0831	0.99966	1	1.0332	1	1.0181	1.0198	1.0238	1.0192	1.0116	1.0287	0.99773	1.0073	1.0113	1.0111		15	1.01764	0.00546116	0.021151			1.0831	0.99966	1	1.0332	1	1.0181	1.0198	1.0238	1.0192	1.0116	1.04115	1.0051	1.0083	1.013	1.0574	1.0066		16	1.02125	0.00572542	0.0229017
84	1.0863	1.0037	1.0155	1.0389	1.004	1.0106	1.022	1.0299	1.0084	1.0241	1	1.0068	1.008	1.0129	0.99835		15	1.01796	0.00569533	0.0220579			1.0863	1.0037	1.0155	1.0389	1.004	1.0106	1.022	1.0299	1.0084	1.0241	1.04401	1.0036	1.0313	1.0133	1.0556	1.0102		16	1.02509	0.00562871	0.0225148
85	1.0813	1.0111	1.02	1.0419	1	1	1.0271	1.0333	1.0131	1	1.003	1.0095	1.0263	1.0175	1		15	1.01894	0.0056145	0.0217449			1.0813	1.0111	1.02	1.0419	1	1	1.0271	1.0333	1.0131	1	1.0457	1.0051	1.0298	1.0104	1.0415	1.0111		16	1.02321	0.00549175	0.021967
86	1.0126	0.99562	1.0325	1.0341	1.0188	0.99953	1.0163	1.0261	1.0274	1.0366	1.0356	1.0072	1.047	1.0122	1.0053		15	1.02046	0.00391328	0.0151561			1.0126	0.99562	1.0325	1.0341	1.0188	0.99953	1.0163	1.0261	1.0274	1.0366	1.02873	1.0097	1.0457	1.0067	1.0443	1.0087		16	1.02146	0.00382404	0.0152962
87	1	1	1.0386	1.0397	1.0184	1.0265	1.0186	1.0324	1	1.0422	1.0273	0.99501	1.0484	1.0148	1.0028		15	1.02031	0.0045946	0.0177948			1	1	1.0386	1.0397	1.0184	1.0265	1.0186	1.0324	1	1.0422	1.03182	0.9944	1.0348	1.0069	1.0611	1.0069		16	1.02202	0.00483417	0.0193367
88	1.0249	1.0166	1.0434	1.0384	1.013	1.0053	1.0106	1.0318	0.99757	1.0324	1.0329	1.0082	1	1.0139	1.0175		15	1.0191	0.00365679	0.0141627			1.0249	1.0166	1.0434	1.0384	1.013	1.0053	1.0106	1.0318	0.99757	1.0324	1.04927	0.99601	1.0338	1.0065	1.0229	1.0078		16	1.02064	0.00409611	0.0163845
89	1.1042	1.0116	1	1.0474	1	1.0054	1	1.0416	1.0233	1.0499	1.0136	1.0068	1.0321	1	1		15	1.02239	0.0074869	0.0289966			1.1042	1.0116	1	1.0474	1	1.0054	1	1.0416	1.0233	1.0499	1.03588	1.0007	1.0293	1.0072	1.0259	1.007		16	1.02434	0.0069142	0.0276568
90	1.0841	1.016	1.0174	1.0531	0.99601	1.0127	1.0026	1.0481	1.0384	1.0492	0.99594	1.0065	1.0342	1.0018	1.0399		15	1.0264	0.00662457	0.0256568			1.0841	1.016	1.0174	1.0531	0.99601	1.0127	1.0026	1.0481	1.0384	1.0492	1.0391	1.0063	1.0331	1.0073	1.0641	1.0069		16	1.02965	0.00634138	0.0253655
91	1.0261	1.017	1.0215	1.0494	1.0139	1.0254	1.009	1.0453	1.0346	1.0225	1	1.0325	1.0633	1.0099	1.0387		15	1.02727	0.00439101	0.0170063			1.0261	1.017	1.0215	1.0494	1.0139	1.0254	1.009	1.0453	1.0346	1.0225	1	1.008	1.0327	1.0078	1.0791	1.0077		16	1.025	0.00502408	0.0200963
92	1	1.0135	1.0087	1.0268	1.0106	1.0261	1.0088	1.0238	1.0117	1.0169	1.0137	1.0333	1.0483	1.0043	1.055		15	1.0201	0.00405259	0.0156956			1	1.0135	1.0087	1.0268	1.0106	1.0261	1.0088	1.0238	1.0117	1.0169	1.03896	1.0259	1.035	1.0033	1.0826	1.0085		16	1.02132	0.00495035	0.0198014
93	1.0141	1.0175	1.0123	1.0322	1.0097	1.0148	1.0119	1.0302	1	1.0158	1.0095	1.0066	1.0511	1.0067	1.0069		15	1.01595	0.00333059	0.0128993			1.0141	1.0175	1.0123	1.0322	1.0097	1.0148	1.0119	1.0302	1	1.0158	1.04214	1.0021	1.0385	1.0033	1.0863	1		16	1.02068	0.00547328	0.0218931
94	1	1.0185	1.0155	1.0306	0.99936	1.0064	1.0156	1.0296	1.0062	1	1.0096	1	1.0288	1.0001	1		15	1.01068	0.00302968	0.0117339			1	1.0185	1.0155	1.0306	0.99936	1.0064	1.0156	1.0296	1.0062	1	1.03567	1.0039	1.039	1	1.0511	1.0007		16	1.01576	0.00416597	0.0166639
95	1.0467	1.0245	1.0364	1	1	1.0079	1.0153	1	1.0313	1.0124	1.0454	1.004	1.0297	1	1.0281		15	1.01878	0.0043614	0.0168916			1.0467	1.0245	1.0364	1	1	1.0079	1.0153	1	1.0313	1.0124	1.01944	0.99966	1.0171	1.0009	1.0549	1.0059		16	1.01703	0.00438679	0.0175471
96	1.0499	1.0282	1	1.0051	1.0025	1	1.0186	1.0061	1.0144	1.0156	1.0579	1.0066	1.033	1.0056	1.0191		15	1.01751	0.0045957	0.0177991			1.0499	1.0282	1	1.0051	1.0025	1	1.0186	1.0061	1.0144	1.0156	1.02234	0.99723	1	1.0009	1.0364	1.0095		16	1.01292	0.00376502	0.0150601
97	1.0636	1.012	1.0019	1.0249	1.014	1.0079	1.0161	1.0268	1.0265	1.0144	1.0534	1.0223	1	1.0168	1.0171		15	1.02118	0.00444686	0.0172226			1.0636	1.012	1.0019	1.0249	1.014	1.0079	1.0161	1.0268	1.0265	1.0144	1.0238	0.99912	1.0017	1.0072	1.0441	1.0102		16	1.01839	0.0041925	0.01677
98	1.0489	1.026	0.99652	1.0194	0.99966	1.0102	1	1.0222	1.0241	1.0201	1	1.0268	1.058	1.0375	1.0297		15	1.02127	0.00469072	0.0181671			1.0489	1.026	0.99652	1.0194	0.99966	1.0102	1	1.0222	1.0241	1.0201	1.04019	1.0158	1.0199	1.0066	1.0484	1.0103		16	1.01927	0.0040058	0.0160232
99	1.0456	1.0291	0.99899	1.0245	1	1.0193	1.0029	1.028	1.0847	1.026	1.0793	1	1.0618	1.0415	1.0425		15	1.03228	0.00708766	0.0274504			1.0456	1.0291	0.99899	1.0245	1	1.0193	1.0029	1.028	1.0847	1.026	1.04274	1.0054	0.99578	1.0066	1	1.0028		16	1.01953	0.00590463	0.0236185
100	1	1	1.0011	1.0003	1.0142	1	1.0102	1.0043	1.0888	1.0163	1.0719	1.0264	1.0585	1	1.0441		15	1.02241	0.00761557	0.029495			1	1	1.0011	1.0003	1.0142	1	1.0102	1.0043	1.0888	1.0163	1.02662	1.0074	0.99855	1.0052	1.0289	1.0034		16	1.01283	0.00558362	0.0223345
Fasted
Time	unc-13																n=	Average	SE	STDEV			unc-13;odr-10																	n=	Average	SE	STDEV
1	1.0372	1.0263	1.0428	1.0286	0.99587	1	1.0785	1.0171	1.0202	0.99948	1	1.0128	1.0082	1.0355	1.0609		15	1.02423	0.00617179	0.0239032			1.0161	1.0242	1.0342	1.0688	1.0479	1.0964	1.0213	1.0641	1.0175	1.0912	1.0693	1.0765	1.0459	1.0393	0.99982			15	1.0475	0.00755359	0.0292549
2	1.0361	1.0063	0.99491	1.0091	1	0.94494	1.0697	0.99192	1	1.1696	1.0079	1.015	1.0052	1.03	1.0947		15	1.02502	0.0136207	0.0527526			1.0183	1.0249	1.0274	1.0247	1.0468	1.0665	1.0224	1.0563	1.0184	1	1.0448	1.0755	1.0491	1.0411	1.0083			15	1.03497	0.00555253	0.0215049
3	1.0327	0.99406	1	1.0193	1.0407	1.0992	1.083	0.99785	1.008	0.99537	1.0204	1	0.99484	1.0332	1.0548		15	1.02489	0.00850914	0.0329558			1.0207	1.0095	1.0268	1.0067	1	1	1.0422	1.0539	1.0112	0.97958	1.0265	1.1527	1.0527	1	1.0073			15	1.02599	0.010518	0.040736
4	1.0288	1	1.0231	1	1.0238	1.0401	1.062	1.0093	1.0019	1	1.0587	1.0297	1	1.0138	1		15	1.01941	0.00549314	0.0212748			1.0114	1.0286	1.0064	1.007	1.0727	0.99609	1.0373	1.0282	1.0239	1.03675	1.0803	1.0701	1.0344	1.0196	1.007			15	1.03065	0.00666714	0.0258217
5	1.0274	1.0135	0.99697	1.0145	1.0289	1.0587	1.0689	1.0005	1.0073	1.0833	1.0724	1.0314	1.0245	1	1.074		15	1.03348	0.00776396	0.0300697			1.0136	1.0295	1.0026	1.0408	1.0731	1.0764	1.0377	1.0363	1.0248	1.06755	1.0472	1.0682	1.0468	1.0217	1.029			15	1.04102	0.00576108	0.0223126
6	1.0411	1.0218	1	1.0244	1.0084	1	1.0832	1	1.0067	1	1.0137	1.0416	1.0169	1.0007	1.0398		15	1.01989	0.00603707	0.0233815			1.0041	1.0167	1.0332	1.052	1.0571	1.0421	1	1	1.0125	1.0008	1	1.1374	1.0167	1.0483	1.0171			15	1.0292	0.00933121	0.0361396
7	1	1.0251	1.0231	1.0119	1.0039	1.0444	1	1.0129	1	1.0159	1	0.99973	1.0227	1.0144	1		15	1.0116	0.00339092	0.013133			1.0053	1.0224	1.028	1.0597	1.0549	1.0918	1.0074	1.043	1.0127	0.99443	1.0023	1.1409	1.0879	1.0506	1.0188			15	1.04134	0.010528	0.0407748
8	0.99907	1.0185	1.0044	1.0101	1.0095	1.08	1.0297	1.019	1.0252	1.0928	1.0347	1	1.0263	1	1.0402		15	1.02596	0.00718599	0.0278312			1.0024	1.0116	1.0321	1	1.0243	1.05	1.0185	1.0296	1.0222	1.0029	1.1067	1.1514	1.0871	1.0111	1.0215			15	1.03809	0.0112743	0.0436652
9	1.037	1.0023	1	1.0197	1.036	1	1.0449	1.0245	1.0286	1.0961	1.0068	1.07	1.0212	1.0137	1.0614		15	1.03081	0.00718438	0.027825			1	0.99627	1.0219	1.0036	1.1041	1.0639	1.0169	1.0346	1.001	0.98591	1.0791	1.0651	1.0138	1.032	1.0121			15	1.02869	0.00889669	0.0344567
10	1.0178	1.0035	1.008	1.0173	1.0583	1.0807	1.0936	1.0348	1.0234	1.1328	0.99221	1.0509	1.0273	1.0097	1.0481		15	1.03989	0.00992608	0.0384435			1.0007	1	1.0099	1.0804	1.1172	1	1.0231	1.0453	1.0013	0.98997	1.0812	1.0687	1.0029	1.0348	1.0135			15	1.03126	0.0100093	0.0387659
11	1.0177	1.0041	1.0056	0.99765	1.0646	1.0131	1.0794	1.0269	1.0212	1	1	1.0506	1.024	1	0.99968		15	1.0203	0.00659836	0.0255553			1.0272	0.99997	1.0132	1.026	1	1.1023	1.0378	1.0332	1.0029	0.99848	1.1024	1.2107	1.0027	1.0722	1			15	1.04194	0.0151685	0.0587472
12	1.0191	1.0025	1.0354	1.0071	1.0312	1	1.095	1.0391	1.0055	1.1835	1.0866	1	1.0363	1.015	1.0158		15	1.03814	0.0127944	0.0495526			1.0549	1.0426	1.015	1.0299	1.0601	1.125	1.0328	1.0291	0.99953	1.0046	1.1014	1.1606	1.0204	1.0272	1.0012			15	1.04696	0.0122063	0.0472747
13	1.0233	1.0027	1.0341	1.0436	1.0163	1.0419	1.0878	1.0426	1	1.1351	1.1151	1.025	1.0424	1.0157	1		15	1.04171	0.010519	0.04074			1.0558	1.0445	1.0135	1.1042	1.068	1.0492	1.0389	1.0234	1	1.0024	1.1033	1.1647	1.014	1.0313	1.01			15	1.04821	0.0118422	0.0458645
14	1.0241	1	1.0071	0.99617	1.0225	1.0649	1.0827	1	0.98958	1.1404	1.0661	1.029	1.0353	1	1.0302		15	1.03254	0.0105814	0.0409817			1.0365	1.0387	1.0163	1.0661	1.0565	1.0817	1.042	1.0131	1.008	1.0105	1.096	1.0286	1.0147	1.0212	1.0061			15	1.03573	0.00724584	0.028063
15	1.0479	1.0107	1	1.0057	1.0171	1	1.0679	1.0475	0.98878	1	1.0295	1	1.0334	1.0131	1		15	1.01744	0.00590487	0.0228694			1.0249	1.0263	1.0078	1.0703	1.0193	1.1078	1.0434	1.0304	1.0174	1.0639	1.1691	1.1772	1	1.0646	1.0072			15	1.05531	0.0144484	0.0559585
16	1.0529	1.0108	1.0039	1.0061	0.98356	1.0573	1.0566	1.0418	0.98366	0.99482	1.0167	1.0374	1.0297	1.0145	1.0242		15	1.02093	0.00638105	0.0247137			1.0257	1.0272	0.99774	1.1014	1.0234	1.0496	1.0507	1.0187	1.0181	1.0069	1.1712	1.1813	1.0824	1.0681	1.0344			15	1.05712	0.0144478	0.0559562
17	1.0551	1.0048	1.0088	1.0152	0.98936	1	1.0417	1.0224	1.01	1.0686	1	1.0341	1	1	1		15	1.01667	0.0059847	0.0231786			1.0322	1.0649	1	1.0847	1.0965	1.1232	1.0263	1.0102	1.0094	1.0137	1.0902	1.1735	1.0846	1.0318	1.0192			15	1.05736	0.012985	0.0502906
18	0.99896	1.0145	1.0072	1.0252	1.0063	1.0607	1.0559	1.0208	1.0065	0.99329	1.0296	1.027	1.0341	1.0153	1.0021		15	1.01983	0.00505925	0.0195944			1.0406	1.033	1.0512	1.0491	1	1.1473	1.0156	1	1.0063	1.0213	0.99808	1	1.048	0.9864	0.99991			15	1.02645	0.0102818	0.0398212
19	1.0559	1.0147	1.0177	1.0115	1.0096	0.99377	1.0211	1.0135	1.0067	1.0313	1.1129	1	1.032	1.0084	1.0058		15	1.02232	0.00754927	0.0292382			1.0413	1.034	1.0328	1	1.0053	1.1051	1.0251	1.0175	1.0071	1.0126	1.0399	1.0826	1.0355	1	1			15	1.02925	0.00786666	0.0304675
20	1	1	1	1	1	1	1	1	1	1	1	0.99774	1	1	0.99781		15	0.999703	0.000202173	0.000783013			1	1	1.0047	1.0027	1.0283	1	1	0.98932	1.0192	1	1	1	1	0.98367	1.0237			15	1.00344	0.00305809	0.0118439
21	1.0597	1.003	1.0429	1.0162	1.0151	1.1085	1.0118	0.98372	1.0757	1.042	1.0356	1.0517	1.0193	1.0371	1.0125		15	1.03432	0.00809205	0.0313404			1.0283	1.0016	1.0427	1.0972	1.1056	1.0113	1.0813	0.986	1	1.0562	1.0512	1.066	1.0815	1.025	1.0252			15	1.04394	0.00957095	0.0370681
22	1.0633	1.0338	1.0486	1.027	1.0163	1.1188	1.1078	0.99509	1.0616	1.0882	1.1099	1.0921	1.025	1.0688	1.0348		15	1.05941	0.0097668	0.0378266			1.059	1.0034	1.0329	1.0791	1.1143	1.1443	1.1096	1.0761	1.0008	1.0459	1.0748	1.0997	1.1288	1.0583	1.0228			15	1.06999	0.011381	0.0440786
23	1.0714	1.032	1.0754	1.0292	1.0296	1.077	1.0811	1.0273	1.1021	1.0911	1.1073	1.1231	1.0526	1.1188	1.0396		15	1.07051	0.00874464	0.0338679			1.0597	1.0404	1.0346	1.0749	1.1052	1.155	1.0978	1.0762	0.99915	1.1063	1.0772	1.1028	1.1503	1.1144	1.0061			15	1.08	0.0119526	0.0462922
24	1.0641	1.0476	1.076	1.0836	1.0324	1.0758	1.0938	1.0328	1.0949	1.1738	1.1216	1.119	1.1179	1.1	1.0487		15	1.08547	0.00992185	0.0384272			1.0575	1.0444	1.0232	1.0794	1.1547	1.1558	1.107	1.0739	1.0029	1.1278	1.0419	1.017	1.1645	1.1184	1.0078			15	1.07841	0.0145622	0.056399
25	1.0676	1.049	1.0764	1.0944	1.07	1.084	1.0901	1.0479	1.0866	1.1536	1.1568	1.1194	1.1061	1.1143	1.0883		15	1.09363	0.00834757	0.03233			1.0498	1.0471	1.0343	1.0374	1.166	1.0898	1.0885	1.0182	1.0035	1.1626	1.1255	1.1264	1.1911	1.0565	1.0171			15	1.08092	0.0155867	0.0603671
26	1.05	1.0367	1.0513	1.0595	1.0612	1.0834	1.0593	1.099	1.0634	1.1415	1.1838	1.1446	1.0997	1.1166	1.0936		15	1.08957	0.0108489	0.0420175			1.0506	1.0505	1.0357	1.122	1.1622	1.2036	1.1051	1.0605	1.0218	1.1547	1.1281	1.1293	1.1556	1.0602	1.0268			15	1.09778	0.0148664	0.0575775
27	1.0991	1.0531	1.0805	1.0559	1.0639	1.0632	1.0709	1.0928	1.0927	1.13	1.1772	1.15	1.0919	1.1439	1.0724		15	1.09583	0.00975629	0.0377859			1.044	1.0865	1.0467	1.1267	1.1276	1.2028	1.1114	1.0593	1.0182	1.0811	1.1081	1.049	1.1689	1.0477	1.003			15	1.0854	0.0143754	0.0556759
28	1.1017	1.0551	1.077	1.0304	1.0653	1.0702	1.0701	1.1113	1.0828	1.1644	1.1582	1.1498	1.0844	1.1293	1.0715		15	1.09477	0.0103094	0.0399282			1.0568	1.0896	1.0557	1.0765	1.1402	1.0885	1.1168	1.1007	1.0187	1.1602	1.1507	1.1058	1.1834	1.0621	1.0128			15	1.09457	0.0128935	0.0499364
29	1.0927	1.0641	1.0748	1.0396	1.0616	1.0993	1.05349	1.0791	1.0562	1.1946	1.1171	1.1644	1.0791	1.1328	1.0765		15	1.09236	0.011169	0.0432575			1.0576	1.0743	1.0568	1.105	1.1295	1.0856	1.1413	1.1287	1.0132	1.1504	1.1053	1.1084	1.2193	1.041	1.0233			15	1.09598	0.0140549	0.0544344
30	1.0881	1.02755	1.0656	1.0485	1.0636	1.0494	1.064	1.0833	1.096	1.1773	1.1015	1.1259	1.0942	1.1546	1.0961		15	1.08904	0.0103694	0.0401604			1.0579	1.111	1.0526	1.1095	1.1105	1.0832	1.1453	1.1283	1.0227	1.1049	1.1245	1.1269	1.2305	1.0261	1.0254			15	1.09729	0.0142671	0.0552561
31	1.0895	1.02995	1.0603	1.0486	1.0622	1.0546	1.04891	1.1033	1.0401	1.1501	1.0984	1.1246	1.0749	1.1363	1.0616		15	1.07889	0.00945927	0.0366356			1.0521	1.1141	1.0252	1.0866	1.1229	1.085	1.1763	1.1024	1.0232	1.1152	1.1029	1.1298	1.2145	1.0298	1.0165			15	1.0931	0.0148271	0.057425
32	1.0972	1.0361	1.0846	1.0567	1.0922	1.0171	1.1019	1.1436	1.0535	1.1045	1.1179	1.1614	1.076	1.1406	1.0661		15	1.08996	0.0105052	0.0406864			1.0528	1.0976	1.026	1.0899	1.1208	1.098	1.1501	1.1048	1.01	1.1125	1.105	1.1046	1.1043	1.044	1.0079			15	1.08189	0.0110839	0.0429279
33	1.1042	1.0593	1.0588	1.0435	1.0935	1.0681	1.1132	1.1057	1.0249	1.1279	1.1042	1.152	1.0797	1.1451	1.0676		15	1.08985	0.00949185	0.0367618			1.0506	1.1314	1.0493	1.0944	1.13877	1.093	1.1519	1.1052	1.0104	1.0993	1.1174	1.1062	1.1174	1.0749	1.0101			15	1.09002	0.0111678	0.0432525
34	1.1049	1.0622	1.0536	1.0183	1.0396	1.0716	1.05323	1.1265	1.0363	1.1572	1.05	1.1489	1.0787	1.1295	1.0942		15	1.08165	0.0111594	0.0432202			1.0342	1.1339	1.0272	1.0948	1.1	1.0871	1.1332	1.0874	1.0109	1.0836	1.0663	1.1013	1.0622	1.0788	1.0123			15	1.07421	0.0100412	0.0388896
35	1.0794	1.0556	1.0286	1.0245	1.0158	1.0429	1.1059	1.1059	1.0505	1.1475	1.1354	1.1193	1.094	1.1342	1.0978		15	1.08249	0.0112452	0.0435525			1.0349	1.089	1.0278	1.0889	1.1363	1.0967	1.1542	1.0823	1.0168	1.0789	1.0678	1.1293	1.0886	1.1002	1.0128			15	1.0803	0.0110086	0.0426362
36	1.0587	1.0516	1.0642	1.0467	1.0167	1.141	1.119	1.0755	1.076	0.9982	1.1306	1.141	1.0898	1.1419	1.0732		15	1.08161	0.0117132	0.0453649			1.0427	1.0815	1.0316	1.0932	1.1409	1.0883	1.1543	1.049	1.0077	1.1145	1.2002	1.0785	1.0796	1.0438	1.015			15	1.08139	0.0138949	0.0538146
37	1.0589	1.0548	1.0607	1.0819	1.0404	1.1432	1.0757	1.0807	1.0537	1.0991	1.145	1.1355	1.0975	1.1166	1.0551		15	1.08659	0.0090012	0.0348615			1.0384	1.0681	1.0272	1.0687	1.1527	1.1083	1.1213	1.0663	1.0081	1.0601	1.1588	1.0806	1.0697	1.0494	1.0356			15	1.07422	0.0113506	0.0439605
38	1.0472	1.0764	1.0556	1.0865	1.0373	1.0091	1.0115	1.0813	1.0202	1.0092	1.1409	1.1305	1.0787	1.1211	1.0572		15	1.06418	0.0112493	0.0435684			1.0391	1.065	1.0277	1.0658	1.1322	1.1249	1.1126	1.031	1.0131	1.0496	1.1598	1.0603	1.0785	1.0495	1.0181			15	1.06848	0.0115406	0.0446964
39	1.0442	1.0347	1.0241	1.0323	1.0379	1.1324	1.0272	1.0443	1	0.9916	1.1429	1.1266	1.072	1.111	1.0806		15	1.06012	0.0124889	0.0483691			1.0357	1.0595	1.0307	1.0698	1.1942	1.1127	1.1115	1.0503	1.0278	1.0263	1.1395	1.0613	1.0709	1.0475	1.0203			15	1.07053	0.0126792	0.0491062
40	1.0441	1.0382	1.024	1.0356	1.0869	1.1332	1.0168	1.0629	1.0076	1.0343	1.0879	1.1192	1.0579	1.0901	1.0477		15	1.05909	0.00959032	0.0371431			1.0415	1.0427	1.0215	1.0755	1.2051	1.0783	1.1083	1.0355	1.0282	1.0971	1.1899	1.0631	1.0788	1.0509	1.0216			15	1.07587	0.01449	0.0561197
41	1.0327	1.0478	1.0324	1.0381	1.0622	1.0615	1.0101	1.0411	1.0281	1.0358	1.0378	1.135	1.0696	1.0943	1.0481		15	1.05164	0.00788996	0.0305577			1.0423	1.039	1.0218	1.0356	1.155	1.2095	1.0994	1.0364	1.0078	1.0579	1.1899	1.072	1.0721	1.0472	1.042			15	1.07519	0.0159183	0.0616513
42	1.0652	1.0638	1.0448	1.0495	1.0635	1.0255	1.0276	1.0391	1.0128	1.0706	1.0429	1.15	1.0628	1.0953	1.0995		15	1.06086	0.00889289	0.034442			1.0253	1.0512	1.0306	1.0392	1.1394	1.1953	1.044	1.0491	1.0139	1.0982	1.1163	1.0448	1.0915	1.0941	1.0442			15	1.07181	0.0128846	0.0499018
43	1.0651	1.0677	1.0453	1.0545	1.0667	1.025	1.0337	1.0216	1.0288	1.0714	1.0601	1.1443	1.0538	1.0718	1.0978		15	1.06051	0.00804166	0.0311452			1.0311	1.0722	1.038	1.0516	1.1085	1.1158	1.0665	1.0323	1.0142	1.0614	1.1067	1.0537	1.109	1.0975	1.0475			15	1.06707	0.0085492	0.0331109
44	1.0539	1.02315	1.0145	1.0278	1.0709	1.0241	1.0302	1.0231	1.0118	1.0764	1.018	1.1403	1.0592	1.075	1.0595		15	1.04719	0.00892515	0.0345669			1.0318	1.068	1.0382	1.0462	1.1249	1.1233	1.0784	1.0335	1.0244	1.0682	1.1057	1.057	1.0988	1.0662	1.0542			15	1.06792	0.00841013	0.0325723
45	1.028	1.0431	1.0236	1.0385	1.0405	1.0958	1.0546	1.0312	1	1.0256	1.0234	1.1303	1.0395	1.0825	1.0492		15	1.04705	0.00851084	0.0329623			1.0372	1.0941	1.0259	1.0496	1.0771	1.1122	1.0767	1.0569	1.0189	1.0726	1.0954	1.0246	1.0743	1.082	1.0563			15	1.06359	0.00727778	0.0281867
46	1.0283	1.0472	1.0136	1.0248	1.0528	1.0944	1.0282	1.0318	1.0234	1.0282	1.0154	1.1296	1.0509	1.0601	1.0464		15	1.04501	0.00807179	0.0312619			1.0282	1.0576	1.0421	1.0534	1.0849	1.138	1.0487	1.0322	1.0192	1.0758	1.1224	1.0258	1.0852	1.0852	1.0542			15	1.06353	0.00901859	0.0349289
47	1.0409	1.0249	1.0176	1.029	1.0563	1.1207	1.0747	1.0388	1.0135	1.0682	1.0254	1.1023	1.0555	1.0622	1.0701		15	1.05334	0.00798719	0.0309343			1.0289	1.0532	1.0422	1.075	1.0725	1.1296	1.03	1.0335	1.0173	1.1022	1.1001	1.0947	1.0655	1.1154	1.0108			15	1.06473	0.00970005	0.0375681
48	1.0398	1.0349	1.0341	1.0233	1.04775	1.1361	1.0361	1.0427	1.0044	1.0437	1.0029	1.1143	1.0561	1.0455	1.0674		15	1.0486	0.00919768	0.0356225			1.0337	1.1166	1.0235	1.0781	1.0435	1.1294	1.0432	1.042	1.0171	1.0646	1.0887	1.0474	1.063	1.0691	1.0126			15	1.05817	0.00883234	0.0342075
49	1.0407	1.0392	1.0311	1.0179	1.0524	1.1339	1.0667	1.0139	1.0146	1.0648	1.009	1.115	1.0538	1.0236	1.0644		15	1.0494	0.00938829	0.0363607			1.0175	1.0779	1.0075	1.1008	1.0487	1.0715	1.0388	1.01482	1.0174	1.0656	1.0768	1.0483	1.0571	1.072	1.0318			15	1.04977	0.00721792	0.0279549
50	1.0593	1.029	1.0228	1.0292	1.03202	1.0334	1.0117	1.0293	1.0054	1.0424	1.0737	1.1011	1.0457	1.0249	1.0382		15	1.03854	0.00626108	0.0242491			1.0182	1.0732	1.0075	1.0851	1.01426	1.0658	1.01982	1.01609	1.0171	1.056	1.0528	1.0464	1.0317	1.0676	1.0539			15	1.0417	0.00652492	0.0252709
51	1.0704	1.0107	1.0259	1.018	1.0833	1.0933	1.0375	1.0243	1.0081	1	1.0733	1.085	1.0403	1.0385	1.0514		15	1.044	0.00789146	0.0305635			1.0317	1.0738	1.0201	1.0877	1.0635	1.0131	1.0351	1.0297	1.0089	1.06	1.0781	1.047	1.0463	1.0788	1.0554			15	1.04861	0.00648289	0.0251081
52	1.0722	1.015	1.0208	1.0186	1.0918	1.0906	1.0691	1.0038	1.0175	1.026	1.0425	1.06754	1.032	1.0213	1.0491		15	1.04252	0.00748245	0.0289794			1.0141	1.0735	1.0303	1.0481	1.0659	1.0876	1.0357	1.01893	1.0092	1.0212	1.0582	1.0399	1.042	1.0816	1.0201			15	1.04309	0.00653655	0.025316
53	1.0522	1.0165	1.025	1.0174	1.092	1.0683	1.0116	1.00275	1.0254	1.0908	1	1.0723	1.0497	1.0224	1.0422		15	1.03924	0.00785975	0.0304407			1.0148	1.0689	1.0303	1.0612	1.0334	1.0805	1.03	1.02	1.0175	1.008	1.0628	1.0566	1.0291	1.0735	1.0372			15	1.04159	0.0060688	0.0235044
54	1.0454	1.0198	1.0335	1.01	1.1018	1.0596	1.0489	1.00208	1.026	1.045	1.0532	1.044	1.0434	1.0204	1.0106		15	1.03758	0.00643035	0.0249046			1.0346	1.1012	1.0231	1.0634	1.02	1	1.0159	1.0477	1.0151	1.0281	1.0638	1.057	1.0347	1.0236	1.0383			15	1.03777	0.00657921	0.0254812
55	1.0384	1.0242	1.0142	1.0121	1.0509	1.0302	1.0689	1.0059	0.99945	1.0552	1.031	1.0389	1.0323	1.0154	1.00873		15	1.02839	0.00511088	0.0197944			1.0187	1.0686	1.0201	1.1005	1.0202	1.04	1.0141	1.0778	1.0154	1.0813	1.0903	1.0767	1.0321	1.026	1.0387			15	1.04803	0.00795808	0.0308215
56	1.0384	1.0274	1.0098	1.0526	1.051	1.0102	1.0898	1.0017	1	1.0784	0.99679	1.03	1.0499	1.0173	1.025		15	1.03189	0.0072639	0.028133			1.0193	1.0644	1.0202	0.99851	1.0558	1.0358	1.0154	1.0786	1.0076	1.0683	1.0835	1.087	1.0694	1.0583	1.0062			15	1.04455	0.00801255	0.0310325
57	1.0356	1.0412	1	1.0145	1.0645	1	1.0355	1	1.0019	1.0729	1.0548	1.0363	1.0524	1.0064	1.02907		15	1.02967	0.00642179	0.0248715			1.032	1.0687	1.0557	1	1.1086	1.0771	1.0158	1.086	1.0175	1.0564	1.0587	1.087	1.0409	1.0169	1.0069			15	1.04855	0.00855972	0.0331516
58	1.0399	1.046	1.0124	1.016	1.0498	1.099	1.0555	1.0107	1.0151	1.034	1.0007	1.0323	1.0253	0.99888	1.02919		15	1.03098	0.00658787	0.0255147			1.0125	1.0577	1.0564	1.1158	1.1067	1.0967	1.014	1.0665	1.0179	1.0216	1.0681	1.0531	1.0401	1.0237	1.0376			15	1.05256	0.00867934	0.033615
59	1.0425	1.0144	1.0027	1.00298	1.0498	1.0964	1.075	1.023	1	1.0457	1	1.0109	1.0371	1.0047	1		15	1.02701	0.00775145	0.0300213			1.0132	1.0543	1.0564	1.1018	1.1246	1.0948	1.0282	1.067	1.0183	1.0107	1.0602	1.0838	1.0017	1.0274	1.0202			15	1.05084	0.00974688	0.0377495
60	1.0281	1.0185	1.0135	1.0048	1.0594	1.0206	1.0722	0.99483	0.99421	1.0458	1.0563	1	1.0382	1.0102	0.99919		15	1.02372	0.0065295	0.0252887			1.0132	1.0511	1.0349	1.1029	1.0543	1.0712	1.0215	1.0685	1.0112	1	1	1.0835	1.0068	1.028	1.0204			15	1.03783	0.00834893	0.0323353
61	1.0322	1.024		1.00813	1.065	1.0397	1.055	1	1.0131	1.0426	1.0211	1.0026	1.0465	1	1.0461		14	1.02829	0.00575507	0.0215335			1.0258	1.0433	1.0199	1.0806	1.0508	1.0432	1.0199	1.0767	1.0116	1.0444	1.0306	1.0398	1.0289	1.0162	1.0384			15	1.03801	0.00520513	0.0201594
62	1.0318	1	1.0146	1.0371	1.0649	1.0404	1.0703	1.0306	1.0267	1	1.0256	0.9947	1.046	1.0136	1.0612		15	1.0305	0.00609934	0.0236227			1.0264	1.0448	1.0201	1.0349	1.071	1.0427	1.0406	1.0769	1.0171	1.0373	1.0486	1.0107	1.0006	1.0198	1.0004			15	1.03279	0.0058448	0.0226368
63	1.0294	1.0084	1.0073	1.002	1.0296	1.0135	1.0248	0.99961	1.0348	1.193	1.0566	0.99625	1.0085	1.0332	1.0616		15	1.03324	0.0124865	0.04836			1.0139	1.038	1.0179	1.0354	1.0772	1.0744	1.0294	1.0597	1.0179	1.0483	1.0102	1.0014	1	0.99049	1			15	1.02761	0.00708697	0.0274477
64	1.0117	1.0147	1.0118	1.01	1.0141	1	1.0378	1.0046	1.0339	1.1642	1	1.0286	1	1	1.0412		15	1.02484	0.0106037	0.0410678			1.0205	1.0352	1.0079	1.0481	1.0723	1	1.0282	1.0822	1.0184	1.0658	1	1.0035	1.0316	1.0276	1.0358			15	1.03181	0.00667694	0.0258597
65	1.0031	1.0117	1	1.0217	1.0139	1.0071	1.0349	1.0501	1.034	1.1244	1.0032	0.99366	1.0387	1.0119	1.0159		15	1.02428	0.00825696	0.0319791			1.0212	1.0354	1.0081	1.0508	1.1208	1.0464	1.0307	1.082	1.0093	1.0596	1.0413	1.0033	1.0264	1.0312	1.0193			15	1.03905	0.00795272	0.0308008
66	1	1.0145	1.0319	1.007	1.0814	1.094	1.0257	1.0011	1	1.1765	1.043	0.99697	1.0012	0.99956	1.0168		15	1.03264	0.0128568	0.0497941			1	1.0262	1.0229	1.0511	1.0752	1.0398	1.0117	1.0846	1.0067	1.0474	1.0486	1.0548	1.0164	1.0147	1.0188			15	1.03459	0.00651001	0.0252132
67	1.0002	1.0204	1.0218	1.021	1.0313	1.0151	1	1	0.99794	1.0676	1.0179	0.997	1	0.99772	1.0297		15	1.01451	0.00496293	0.0192214			1.0161	1.0265	1.0176	1.0212	1.0692	1.0718	1.0112	1.0771	1.0072	1.0074	1.038	1.0538	1.0073	0.99702	1.0151			15	1.0291	0.00681954	0.026412
68	1	1.0135	1.0224	0.98594	1.031	1.0281	1.0399	1.0509	1.0294	1.0367	1.0207	1.033	1.0146	1	1.0895		15	1.02638	0.00629886	0.0243954			0.99931	1.0255	1.018	1.0267	1.0884	1.0836	1.0077	1.0767	1.0122	1	1.1365	1.0491	1.0276	1.0004	0.99912			15	1.03672	0.0107261	0.041542
69	1.0237	1.0135	1.0531	0.99719	1.0339	0.99909	1.0595	1.0634	1.0335	1.0132	1.0234	1.0361	1.0009	1.0139	1.0902		15	1.03031	0.00689459	0.0267026			1.0127	1.0379	1	1.0266	1.0715	1.0793	1.0127	1.0364	1.0024	1.064	1.1231	1.0586	0.99245	1.0343	1			15	1.0368	0.009463	0.03665
70	1.0381	1.0173	1.0468	1.0149	1.0125	0.98518	1.0176	1.0545	1.03	1.0767	1	1	1.0003	1.0324	1.0544		15	1.02538	0.00652832	0.0252841			1.0133	1.0377	1.0064	1.0828	1.0648	1.0372	1.013	1.0501	1.003	1.0603	1.1144	1.0574	1.0096	1.0067	1.0134			15	1.03801	0.00857268	0.0332019
71	1.0422	1.0238	1	0.99448	1.0122	1	1.0386	1.0218	1	1.0332	1.0073	1.0115	1.0221	1.0259	1.0201		15	1.01688	0.00382315	0.014807			1.0126	1.0356	1.0069	1.1064	1.0913	1.0009	1.0145	1.0493	1.0268	1.0511	1.1374	1.0969	1	1.0101	1.0142			15	1.0436	0.0113723	0.0440446
72	1.065	1.0124	1.0249	0.99793	1.0335	1.0924	1.0542	1.0094	1.0172	1	1.1135	1.0125	1.072	1.0282	1.0198		15	1.03686	0.00900068	0.0348595			1.0176	1.0096	1.0111	1.1061	1.069	0.99772	1.011	0.9974	1.0093	1.0748	1.0898	1.0014	1	1.0034	1.0171			15	1.02769	0.0095689	0.0370602
73	1.0224	1.0126	1.039	1.0169	1	1.1065	1.0737	1.0009	1.0138	1.1596	1.0523	1.0205	1.0721	1.0426	1		15	1.04219	0.0116228	0.0450151			1.0184	1.0068	1.0708	1.0239	1.0619	1.0129	1.0124	1.0194	1.01	1.0659	1.0865	1	1.0343	1.0145	1.0218			15	1.03063	0.00697199	0.0270024
74	1.0273	1	0.98579	1.0467	0.99962	1.1136	1	1	1.0063	1.0296	1.0626	1.0149	1.0166	1.0335	1.019		15	1.0237	0.00828734	0.0320967			1.0147	1.0242	1.0715	1.0438	1.0964	1.0124	1.0253	1.0184	1	1.0394	1.0449	1.0906	1.0352	0.98019	1.0239			15	1.03473	0.00820824	0.0317904
75	1	1.0023	0.98352	1.0437	1.0475	1.0401	1.0322	1.0719	1.0268	1	1.0315	1.0149	1.0417	1	1.0171		15	1.02355	0.00613478	0.0237599			1.0176	1	1.1098	1.0434	1.0067	1.0085	1.0167	1.0503	1.0034	1.0129	1.031	1.052	1.0075	1.01	1.0277			15	1.0265	0.00737055	0.028546
76	1.0415	0.99771	1.0037	1.0615	1.0589	1	1.0504	1.0689	1.0265	1.0569	0.99476		1.0427	1.0104	1.0354		14	1.03209	0.00703779	0.026333			1.0188	0.99795	1.0206	1.0467	1	1	1.0193	1.0519	1.0042	1.0112	1.0352	1.0506	1.0343	1.0121	1.0201			15	1.02153	0.00475358	0.0184105
77	1.0438	0.99832	1	1.056	1.0579	0.97666	1.0073	1.044	1.0218	1.0905	1	1.0001	1	1.0041	1.0166		15	1.02114	0.00792793	0.0307047			1	1.0141	1.0212	1.127	1.0236	1.0724	1.0204	1.0507	1.0056	1.0437	1	1.0623	1.0364	1.0569	0.99655			15	1.03539	0.00904293	0.0350231
78	1	1.016	1.0471	1	1.0527	1.0109	1.0404	1.0163	1	1.0326	1.0768	1.0074	1.0065	1.013	1.0136		15	1.02222	0.00588558	0.0227947			1.0136	1.0122	1.0364	1.1266	1.0414	1.0664	1	1.0531	0.99935	1	1.0424	1.0853	1.0338	1	1			15	1.03404	0.00962837	0.0372905
79	1.0121	1.0072	1.0582	1.0453	1.0337	1.0255	1	1.0183	1.006	1.0367	1.053	1.0199	1.0081	1.0118	1.0435		15	1.02529	0.00480683	0.0186168			1.0154	1.0108	1.0529	1	1.0347	1.0163	1.004	1.0408	1.0003	1.0039	1.053	1.0848	1	1.0018	1.0312			15	1.02333	0.0065946	0.0255408
80	1.0112	1.0064	1	1.0735	1.0313	1	1.0769	1.0169	1.0165	1	1.0507	1.0232	1.0415	1.0082	1.1033		15	1.03064	0.00831143	0.03219			1.0047	1.0133	1.0535	1.1132	1.0202	0.98553	1.0023	1.0393	1.0008	1.0194	1	1	1.0025	1.0849	1.0577			15	1.02649	0.00937029	0.036291
81	1.0514	1.0117	1.0069	1.08	1.0151	1.0043	1.0336	1	1.031	1.0545	1	1.0203	1.1001	1.0409	1.0996		15	1.03663	0.00884672	0.0342632			1.0118	0.99984	1.0262	1.1129	1.0487	0.97973	1.015	1.1064	1.0174	1.0287	1.0572	1.076	1.0242	1.0815	1.0604			15	1.04306	0.0100315	0.0388518
82	1.0528	1	1.0163	1.0936	1.0045	0.99179	1.0215	1.0048	1.0392	1.0447	1.1019	1.0401	1.0995	1.0225	1.0434		15	1.03844	0.00926851	0.0358968			1.0141	0.99899	1.0353	1.0426	1.0424	1.112	1.0201	1.0806	1.0184	1.0316	1.0551	1.0771	1.0055	1.0832	1.0284			15	1.04303	0.00839809	0.0325256
83	1.0517	1.0218	1.0417	1.0199	1	0.99103	1.0123	1.0176	1.0115	1.0577	1.0965	1.0429	1.0327	1.0209	1.0637		15	1.03213	0.00707738	0.0274106			1.0104	1.0303	1.0357	1.0869	1.0226	1.1005	1.018	1.0788	0.99915	1.0384	1.0375	1.0656	1.0083	1.0716	1.0338			15	1.0425	0.00799452	0.0309626
84	1.0076	1.0498	1.0405	1.0231	1.0309	1	1.0761	1.0436	1	1.0225	1.0563	1.0347	1.0058	1	1.0602		15	1.03007	0.00629825	0.024393			1.0249	1.0349	1.0294	1.0868	1.0133	1.0956	1.0006	1.053	1.0077	1.0484	1.0595	1.098	1.028	1.0519	1.0356			15	1.04451	0.00784998	0.0304028
85	1	1.0335	1.0501	1.0374	1.0202	1.1134	1.0303	1.049	1.001	1.0889	1.1148	1	1	1.0187	1.0374		15	1.03965	0.00996937	0.0386112			1.0274	1.0345	1.0174	1.0557	1.0078	1.1129	1.0055	1.0478	1.0087	1.0557	1.0524	1.1	1.054	1.0534	1.018			15	1.04341	0.00822694	0.0318628
86	1.0021	1.0278	1	1.0489	1.0146	1.1283	1.0436	1.0415	1.01	1.0627	1.1106	0.99884	1.0384	1.0182	1		15	1.03637	0.0101643	0.039366			1.0112	1.0464	1.0175	1.0617	1.0084	1.0013	1	1.046	1.0029	1.0198	1.0351	1.1217	1.0571	1.0647	1.0388			15	1.03551	0.00846962	0.0328027
87	1.0465	1.0248	1.0106	1.0522	1.0403	0.99913	1.0416	1.0176	1.0264	1	1.0595	1.0199	1.0455	1	0.99783		15	1.02546	0.00546273	0.0211571			1.0226	1.0172	1	1.0617	1.0424	1	1.0214	1.0365	1.0098	1.0298	0.99906	1.0478	1.0531	1.0557	1.0399			15	1.02913	0.00545826	0.0211397
88	1.0159	1	1.0172	1	1.0747	1	1.0245	1.0201	1.0215	1.0117	1	1.0138	1.0329	1.0153	1.0408		15	1.01923	0.00505152	0.0195645			1.0251	1.0172	1.0212	1.0716	1.0375	1.0326	1.0254	1.0294	1.0108	1	1	1.0499	1.0345	1.0572	1.0327			15	1.02967	0.005076	0.0196593
89	1.0196	1.0114	1	1.0285	1.0722	1.0109	1.0305	1	1.019	1.0092	1.0007	1.0076	1.0125	1.0127	1.0183		15	1.01687	0.00461568	0.0178765			1	1.0089	1.0211	1.0473	1.025	1.0444	1.0132	1.0273	1.005	1.0328	1.0443	1.0188	1.0377	1.0395	1.0278			15	1.02621	0.00387108	0.0149926
90	1	1.0215	1.0266	1.0342	1	1.0782	1.0527	1.0261	1	1.0807	1.0102	1.0062	1.0156	1.0081	1.0168		15	1.02513	0.00679255	0.0263074			1.0138	1.018	1.0302	1.0475	1.041	1.0464	1.0091	1.0651	1.0169	1.0646	1.0742	0.99869	1.0482	1.0642	1.0283			15	1.03775	0.00604664	0.0234185
91	1.0444	0.9912	1.0261	0.99403	1.0324	1.0433	1	1.0233	0.99589	1.0419	1.0308	1.0106	1.0224	1.0319	1.0167		15	1.02033	0.00471398	0.0182572			1.0162	1.0183	1.0432	1.0209	1.0372	1.0856	1.012	1.0101	1.0179	1.0584	1.085	1	1.0223	1.0657	1.0457			15	1.0359	0.00703179	0.027234
92	1.0458	1.0378	1	0.97832	1.0362	1.0494	1.0178	1	0.99845	1	1.0372	1	1	1.0286	1.0361		15	1.01771	0.00571805	0.0221459			1.0137	1	1.0428	1.0139	1.08	1.0653	1.0304	1.0081	1.0096	1.0325	1.0893	1.1932	1.0256	1.0182	1.0345			15	1.04381	0.0126693	0.0490679
93	1.0347	1.0233	1.0254	0.98604	1.0247	1.0219	1.0428	1.0507	0.9972	1.0741	1	1.0137	1.0272	1.0335	1.0344		15	1.02598	0.00564402	0.0218592			1.0195	1.0103	1.0275	1.0142	1.0519	1.0681	1.0425	1	1	1.062	1.0614	1.1497	1.0403	1.0162	1.0346			15	1.03988	0.00971823	0.0376385
94	0.99957	1	1.0389	1.0034	1.0468	1	1.0546	1.0443	0.99552	1.0653	1.0769	1.0108	1.0178	1	1.031		15	1.02566	0.00702888	0.0272227			1.0217	1.0108	1.0476	1	1.0493	1.1367	1.0445	1.052	1.0009	1.082	1.0619	1.1499	1.0299	1.0178	1.0389			15	1.04959	0.0114461	0.0443307
95	1	1.0171	1.044	0.98839	1.0533	1.0079	1.0302	1.0206	1.0005	0.98467	1.0877	1	1.0387	0.99821	1.0581		15	1.02196	0.00761379	0.0294881			1.011	1.0255	1.047	1.0683	1.0348	1.0957	1.0176	1.0498	1.0059	1.0717	1	1.0855	1.0334	1.0411	1			15	1.03915	0.00789829	0.03059
96	1.0139	1.0259	1	0.9979	0.99176	1.0774	1.0421	1.0518	1.0237	1	1.0231	1.0236	1.0234	1.0154	1.0555		15	1.02436	0.00617055	0.0238984			1.0059	1.0409	1.0322	1.0238	1.121	1.0383	1.0257	1.0564	1.018	1.0161	1.0959	1.0933	1.0825	1.001	1.027			15	1.0452	0.00942029	0.0364846
97	1.0119	1.0128	1.016	0.99638	1	1.0796	1	1.0434	1.0237	1.0072	1.0457	1.005	1.0171	1.0173	1.0271		15	1.02021	0.00565666	0.0219081			0.99895	1.0157	1.0378	1.0659	1.1325	1.0665	1.028	1.0412	1.0069	1.0229	1.1355	1.1847	1.082	1.0329	1.0319			15	1.05889	0.013858	0.0536717
98	1.0129	1	1.0267	0.99898	1.0022	1.0906	1.01136	1	1.0122	1.0454	1.0486	1.0012	1.0469	1.0169	1.0377		15	1.02344	0.00671144	0.0259933			0.99892	1.0309	1.0167	1.0695	1.0948	1.0731	1.0174	1.0386	1.0149	1	1.1859	1.1926	1.0306	1.0479	1.0459			15	1.05718	0.0154852	0.0599738
99	1.0294	1.0177	0.99226	1.0097	1.0135	1.1155	1.02544	1.0454	1.0255	1.0336	1	0.99816	1.0111	1.0069	1.0332		15	1.02382	0.0075921	0.0294041			1.0018	1.0381	0.99521	1.0625	1.0605	1.027	1.0268	1.0964	1.0152	1.0562	1.1889	1.196	1.0235	1.0497	1.0299			15	1.05785	0.0155831	0.060353
100	1.0151	1.0081	1	1.0295	1.0331	0.99191	1.07395	1.0365	1.0263	1	1.0258	1.0068	1.0075	1.0111	1.0243		15	1.01933	0.00520722	0.0201675			1	1.0281	1	1.0484	1	1.0336	1.0097	1.0812	1.0127	1.0646	1.0773	1	1.0227	1.0393	1.0262			15	1.02959	0.00719592	0.0278697
PA14+fasted
Time	unc-13																n=	Average	SE	STDEV			unc-13;odr-10																	n=	Average	SE	STDEV
1	1.0109	1.0535	1.0398	1.0275	1.0451	1.0512	1.0539	1	1	1.0536	1.0442	1.0508	1	1.0101	1.0253		15	1.03106	0.00558932	0.0216473			1.0231	1.018	1.0646	1.0709	1.0149	1.0399	1	1.0375	1.1977	1.145	1.094	1.0391	1.0066	1.0688	1.0231			15	1.05621	0.0140855	0.054553
2	1.0972	1.0739	1.0805	1	1	1.0299	1.0504	1.0374	1.0247	1.0557	1.0026	1.0098	1.0078	1.0308	1.0133		15	1.03427	0.00805071	0.0311803			1.0189	1.0226	1.0597	1.1068	1.0226	0.96362	1.036	1.0914	1.2084	1.1265	1.0723	1.0298	1.016	1.0247	1.0457			15	1.05633	0.0151534	0.0586888
3	1	1.0738	1	1.0271	1.0604	1	1.0358	1.0383	1.0316	1.044	1	1.0629	1.0055	1.0455	1		15	1.02833	0.0067376	0.0260946			1.0203	1.0108	1.0601	1.119	1.0244	1	1.0399	1.0685	1.0708	1.1772	1.0408	1.0354	1.0214	1.0067	1.0486			15	1.04959	0.0120483	0.0466629
4	1.0227	0.99551	1.0048	1.0574	1.053	1.0043	1.03	1.0602	1	1.0942	1.0163	1.0623	1.0234	1.0486	1.0126		15	1.03235	0.00742966	0.0287749			1.0147	1.01	1.0252	1	1	1.0274	1.0623	1.0224	1.0874	1.1085	1.0417	1.0325	1.031	1.007	1			15	1.03134	0.008329	0.0322581
5	1.0885	1.0047	1.0709	1.0418	1.0889	1.0366	1.0268	1.0177	1.0364	1.0975	1.0293	1.0054	0.98632	1.0099	1.0162		15	1.03713	0.00886185	0.0343218			1.0084	1.0032	1.0147	1.0224	1.0109	1.0384	1.0604	1.0554	1.0982	1	1	1.0224	1.0114	1.0408	1.0258			15	1.02749	0.0070293	0.0272244
6	1.0214	1.0785	1.0489	1.0234	1.021	1.011	1.0884	1	1.0202	1.0382	1	1.0393	1.2431	1.0367	1		15	1.04467	0.0157141	0.0608606			1.0115	1.0623	1.156	1.0715	1.0033	1.0346	1.0606	1.0885	1.0409	1.015	1.0631	1.0208	1.0247	1.052	1.0137			15	1.0479	0.0101353	0.0392539
7	1.0268	1.1023	1.0664	1.0066	1.0309	1.0238	1.0826	1.0424	1.0501	1.0365	1.0814	1.0226	1	1.0816	1.0032		15	1.04381	0.00834708	0.0323281			1.016	1.0705	1.1151	1.1304	1.0248	1.0222	1.0607	1.2159	1.0558	1.0016	1.0071	1.02	1.0509	1.0597	1			15	1.05671	0.015175	0.0587726
8	1	1.0126	1.0712	1	1.0163	1.047	1.0588	1.04	1	1.0339	1.085	1.0313	1.0027	1.0015	1.0446		15	1.02966	0.00721018	0.0279249			1.0224	1.0582	1	1.0964	1.0266	1	1.0651	1.2168	1.1234	1.0082	1.0254	1.0129	1.0449	1	1.0347			15	1.049	0.0151879	0.0588225
9	1.0309	1	1.0557	1.0111	1.012	1.0571	1.0418	1.0778	0.98007	1	1.0409	1.0255	1.195	1.0045	1.0452		15	1.0385	0.0130848	0.0506771			1.0074	1.0573	1.2351	1	1	1.0349	1	1	1.1344	1.0229	1.031	1.02	1.0922	1.0036	1.0068			15	1.04304	0.0169804	0.0657649
10	1.1141	1.0211	1.0474	1.0066	1.0184	1.1001	1.0374	1.0249	0.97865	1.0003	1.0473	1	1.2095	1	1		15	1.04038	0.0154693	0.0599124			1.0177	1.0529	1.2325	1.0211	1.0201	1.1888	1.074	1.165	1.1512	1	1.0264	1.0188	1.0767	1.0804	0.99221			15	1.07452	0.0194426	0.0753009
11	0.97745	1.0556	1.031	1.0147	1.0502	1.0434	1.0473	1.023	1.0811	1.0976	1.0484	1.0537	1.1678	1.006	1.0224		15	1.04798	0.0114318	0.0442753			1.0249	1.0801	1.1398	1.0239	1.0209	1.1732	1.0643	1.1678	1.1004	0.99825	1	1.0123	1.0696	1.026	1			15	1.0601	0.0156537	0.0606266
12	1.1348	1	1.0499	1	1.007	1.0604	1.0655	1.0206	1.0667	1.1025	1.0239	1.0786	1.0025	1.014	1		15	1.04176	0.0108717	0.0421061			1.0126	1.0791	1	1.0937	1.0061	1	1.0865	1.1629	1.0758	1.0219	1.0066	1.0013	1.0465	1.0299	1.0866			15	1.0473	0.0124438	0.0481946
13	1.1437	1.1927	1.0804	1.0165	1	1.0621	1.0572	1.0348	1.0494	1.046	1.0062	1.0799	1	1.013	1.0062		15	1.05254	0.0142492	0.0551868			1	1.0956	1.019	1.1273	1.0189	1.1528	1.0904	1.129	1.0916	1.1453	1.0057	1	1.0283	1.1042	1.1151			15	1.07488	0.0145668	0.056417
14	1.1231	1.1846	1.0651	1.0219	1.0213	1.0554	1.054	1.0076	1.0333	1.0494	1.0109	1.0567	1.0381	1	1.0272		15	1.04991	0.0123749	0.047928			1.0082	1.0802	1.209	1.1501	1.0192	1.1722	1.0714	1.1319	1.0624	1.1298	1.0366	1.0181	1.0215	1.0661	1.0661			15	1.08285	0.0160159	0.0620293
15	1.0685	1.1524	1.0224	1.0018	1.0497	1.0375	1	1.0109	1	1	1.0075	1.0808	1.0515	1.0481	1.0059		15	1.0358	0.0108626	0.0420706			1.0162	1.0792	1	0.99493	1.0009	1.0662	1.033	1.034	1.0693	1.1071	1.0441	1.0289	1.0933	1.0703	1.0295			15	1.04446	0.0090254	0.0349552
16	1.068	1.0904	1.0673	1	1.0442	1.0378	1.0809	1	1.0108	1.0637	1	1.0832	1.0703	1.0419	1		15	1.0439	0.00876651	0.0339526			1	1.0881	1.0078	1	1.0318	1	1.0689	1	1.0842	1.0619	1.062	1.0275	1.0953	1.1014	1.0167			15	1.04304	0.00999017	0.0386917
17	1.1251	1.0769	1.0448	1.0889	1.0226	1.0369	1.0772	1.012	1.0123	1.0669	1.0252	1	1.035	1.0366	1.0261		15	1.04577	0.00887451	0.0343708			1.0087	1.0739	1.28	1.0139	1.0038	1.0541	1.0483	1.0009	1	1.0658	1.0575	1.0635	1.0774	1.0847	1			15	1.0555	0.0179992	0.0697108
18	1.0014	1.0435	1.0575	1.095	1.0493	1.045	1.0567	1.0144	1	1.083	1.0272	1.0129	1.0494	1.003	1.0566		15	1.03966	0.00754593	0.0292253			1.0123	1.0328	1	1.1472	1.0047	1.0892	1.0298	1.024	1.0246	1.1242	1.065	1.0502	1.0402	1.0491	1.0296			15	1.04819	0.0109496	0.0424076
19	1.0004	1.0837	1.0272	1.0879	1.0449	1.0454	1.0038	1.0324	1.0207	1.0665	1.0387	1.0157	1	1	1.0505		15	1.03452	0.00752272	0.0291354			1.0068	1.0122	0.99931	0.9915	1.033	1.0428	0.9842	1.0363	1.0372	1.0585	1.0481	1.0488	1.0431	1.0607	1.0129			15	1.02769	0.00634758	0.0245841
20	1	1	1	0.99356	1	1	1	1	1	1	1	1	1.0433	1.0106	1		15	1.00316	0.00299091	0.0115837			1	1	1	1	1	1	1	1	1	1	1	1	1	1	1			15	1	0	0
21	1.0477	1.0775	1.234	1.0055	1.0684	1.1291	1.0549	1.0591	1.0096	1.1062	1.0451	1.042	1.0637	1	1.0316		15	1.06496	0.0150946	0.0584611			1.0161	1.0965	1.1111	1.3776	1.0171	1.0263	1.0019	1.0104	1.1185	1.0299	1.006	1.028	1.1492	1.1552	1.0356			15	1.07863	0.02547	0.0986449
22	1.0896	1.142	1.2074	1.0735	1.0644	1.1309	1.0029	1.0586	1.029	1.1074	1.0503	1.1306	1.138	1.0344	1.0399		15	1.08659	0.0142493	0.0551875			1.0175	1.1109	1.1119	1.3826	1.0174	1.1542	1.0939	1.0847	1.1304	1.0554	1.0163	1.0465	1.1421	1.1371	1.1099			15	1.10739	0.0231116	0.0895109
23	1.1309	1.1492	1.2596	1.0679	1.0275	1.0614	0.99886	1.2431	1.0862	1.0896	1.0623	1.4273	1.1261	1.059	1.1383		15	1.12848	0.0282704	0.109491			1.0265	1.0932	1.1816	1.0673	1.0617	1.2518	1.0815	1.1327	1.1277	1.1045	1.0548	1.0453	1.3965	1.1329	1.1073			15	1.12435	0.0244046	0.0945185
24	1.1237	1.1292	1.412	1.093	1.0768	1.064	1.0886	1.3844	1.0983	1.1232	1.0826	1.4252	1.155	1.0651	1.1113		15	1.16216	0.0334284	0.129468			1.0208	1.0917	1.191	1.2998	1.0654	1.2826	1.1083	1.1988	1.1951	2.0471	1.0598	1.1119	1.5121	1.1374	1.1216			15	1.22956	0.0664264	0.257268
25	1.1129	1.1666	1.3855	1.2774	1.0731	1.0671	1.1303	1.3795	1.0686	1.1236	1.0861	1.6398	1.1504	1.0954	1.1164		15	1.19151	0.0419045	0.162295			1.0359	1.1086	1.2084	1.296	1.0658	1.3453	1.1931	1.1947	1.2058	2.0958	1.0745	1.1484	1.5037	1.0954	1.1568			15	1.24855	0.0681162	0.263813
26	1.0634	1.1973	1.2416	1.272	1.0606	1.0227	1.1254	1.4275	1.1003	1.1213	1.118	1.7917	1.1991	1.0773	1.0935		15	1.19411	0.0503613	0.195049			1.0451	1.0956	1.1844	1.2816	1.0495	1.2673	1.184	1.3921	1.2228	1.2047	1.0525	1.1472	1.5366	1.18	1.1838			15	1.20181	0.0341657	0.132323
27	1.2699	1.0981	1.6021	1.3673	1.1349	1.0711	1.0825	1.2947	1.1126	1.1314	1.1091	1.7873	1.2309	1.0808	1.1496		15	1.23482	0.0540554	0.209356			1.0479	1.0939	1.1945	1.1982	1.0728	1.5391	1.2427	1.2693	1.2804	1.1812	1.0562	1.1312	1.4967	1.1847	1.1772			15	1.21107	0.0372506	0.144271
28	1.2535	1.168	1.5758	1.1692	1.1311	1.0754	1.0831	1.2589	1.1692	1.131	1.1109	1.6207	1.2327	1.1088	1.1515		15	1.21599	0.0426509	0.165186			1.0465	1.0731	1.1781	1.1386	1.0738	1.2658	1.2401	1.2576	1.2899	1.208	1.0782	1.1351	1.4892	1.1345	1.1582			15	1.18445	0.0294664	0.114123
29	1.2687	1.1441	1.7258	1.165	1.1715	1.0709	1.078	1.2491	1.0925	1.0911	1.1169	1.2845	1.1741	1.1529	1.1322		15	1.19449	0.0416791	0.161422			1.0557	1.0691	1.2134	1.1798	1.058	1.2891	1.2345	1.1996	1.2825	1.2331	1.1097	1.134	1.4209	1.163	1.1171			15	1.18397	0.0259516	0.10051
30	1.2554	1.1026	1.6207	1.0487	1.1124	1.073	1.0887	1.2461	1.1032	1.1223	1.0683	1.2801	1.1989	1.1541	1.1379		15	1.17416	0.0368955	0.142896			1.052	1.0671	1.2242	1.0908	1.0552	1.3954	1.1867	1.2481	1.2568	1.1308	1.1124	1.1527	1.3663	1.1675	1.1015			15	1.17383	0.0275841	0.106833
31	1.2016	1.1431	1.5972	1.109	1.1087	1.0784	1.096	1.241	1.191	1.1211	1.0686	1.1087	1.2027	1.1179	1.1374		15	1.16816	0.0332577	0.128807			1.0544	1.0642	1.2025	1.1054	1.0562	1.5474	1.1451	1.2544	1.2645	1.1549	1.1241	1.1755	1.3603	1.1446	1.0984			15	1.18346	0.03405	0.131875
32	1.2015	1.113	1.3079	1.1054	1.1744	1.1081	1.0905	1.2748	1.1686	1.1416	1.1151	1.0667	1.4227	1.0974	1.1164		15	1.16694	0.0253489	0.0981759			1.0636	1.0377	1.1945	1.2431	1.064	1.571	1.143	1.2854	1.1718	1.088	1.3585	1.1746	1.2983	1.1479	1.1179			15	1.19729	0.0359647	0.139291
33	1.1688	1.1559	1.1803	1.1386	1.1462	1.0901	1.1146	1.154	1.1763	1.15	1.1076	1.0621	1.2607	1.0966	1.1392		15	1.14273	0.0121409	0.0470216			1.069	1.0355	1.2066	1.1062	1.0256	1.4784	1.0912	1.1856	1.1025	1.0301	1.3606	1.1616	1.2768	1.1524	1.1042			15	1.15909	0.0331592	0.128425
34	1.1532	1.0994	1.1653	1.1848	1.1422	1.0964	1.0839	1.1491	1.174	1.1481	1.1067	1.0849	1.2623	1.1057	1.1372		15	1.13955	0.0121715	0.0471401			1.0694	1.0484	1.2096	1.1225	1.0266	1.6539	1.1646	1.1677	1.109	1.0505	1.157	1.1245	1.272	1.1528	1.1			15	1.1619	0.0389349	0.150794
35	1.1762	1.0703	1.1456	1.1832	1.1134	1.0536	1.0781	1.1556	1.1715	1.1381	1.1234	1.159	1.268	1.077	1.0918		15	1.13365	0.0144779	0.0560727			1.0786	1.0251	1.1426	1.118	1.0483	1.6747	1.1649	1.1442	1.0927	1.0056	1.1161	1.1238	1.2933	1.1469	1.1354			15	1.15401	0.0410674	0.159053
36	1.1555	1.0329	1.1546	1.1579	1.0122	1.0434	1.0729	1.2289	1.1732	1.1411	1.0933	1.1531	1.2625	1.0746	1.0943		15	1.12336	0.0183859	0.0712083			1.0737	1.0226	1.1376	1.4273	1.0403	1.4202	1.1447	1.1715	1.2181	1.7357	1.1171	1.128	1.2699	1.1512	1.1306			15	1.21257	0.0483005	0.187067
37	1.1429	1.0228	1.1371	1.1584	1.0084	1.0502	1.07	1.2236	1.1708	1.1384	1.0916	1.0928	1.2474	1.0848	1.0917		15	1.11539	0.0175549	0.0679899			1.0309	1.0317	1.1342	1.4434	1.0413	1.3049	1.1468	1.1534	1.2238	1.7673	1.123	1.1034	1.266	1.1267	1.145			15	1.20279	0.049376	0.191232
38	1.0866	1.0528	1.1566	1.1542	1.0733	1.0724	1.0639	1.2054	1.1574	1.1216	1.0756	1.1181	1.2538	1.1612	1.0822		15	1.12234	0.0150159	0.0581565			1.0396	1.0651	1.1216	1.2083	1.0499	1.3186	1.1492	1.1636	1.3282	1.0116	1.0957	1.1028	1.2423	1.1238	1.1409			15	1.14408	0.0245999	0.0952749
39	1.1154	1.0379	1.1115	1.2575	1.0615	1.0773	1.0539	1.159	1.1515	1.1732	1.0707	1.1117	1.2372	1.1574	1.0865		15	1.12415	0.0167895	0.0650256			1.0472	1.0621	1.1336	1.2004	1.0392	1.4056	1.2005	1.155	1.2471	1.1447	1.0961	1.0811	1.2213	1.1278	1.1429			15	1.15364	0.0242824	0.0940455
40	1.1202	1.0797	1.0976	1.3499	1.0571	1.0848	1.0921	1.1541	1.1174	1.1698	1.0685	1.0489	1.1513	1.1809	1.0841		15	1.12376	0.0192819	0.0746784			1.0423	1.04	1.1399	1.2212	1.0403	1.3807	1.1919	1.1769	1.252	1.1636	1.1004	1.0736	1.2184	1.1335	1.1479			15	1.15484	0.0239142	0.0926192
41	1.1313	1.0627	1.1681	1.3443	1.0262	1.0584	1.0855	1.2564	1.0898	1.1944	1.0433	1.0309	1.1943	1.2374	1.0686		15	1.13277	0.0247069	0.0956893			1.051	1.0309	1.1177	1.1821	1.0341	1.3921	1.1959	1.1612	1.1979	1.1392	1.0944	1.0733	1.2006	1.0936	1.0978			15	1.13745	0.0236872	0.09174
42	1.1172	1.087	1.5222	1.4333	1.066	1.0104	1.0484	1.3249	1.0757	1.1455	1.0784	1.0244	1.1985	1.2327	1.0707		15	1.16235	0.0396969	0.153745			1.051	1.0276	1.1198	1.1763	1.0741	1.4822	1.1805	1.1732	1.112	1.1747	1.0943	1.0905	1.1831	1.0972	1.1029			15	1.14263	0.0274257	0.106219
43	1.101	1.213	1.5055	1.4477	1.0612	1.0178	1.0906	1.3193	1.044	1.1415	1.0759	1.0487	1.2178	1.242	1.0693		15	1.17302	0.0388902	0.150621			1.061	1.0345	1.1352	1.2962	1.0752	1.2638	1.179	1.1396	1.1159	1.192	1.0519	1.1377	1.1812	1.1096	1.1201			15	1.13953	0.0191368	0.0741164
44	1.0883	1.2032	1.2703	1.4404	1.1232	1.078	1.0837	1.1744	1.0711	1.0789	1.0414	1.0522	1.1145	1.2076	1.0506		15	1.13852	0.0277279	0.10739			1.0696	1.0435	1.1733	1.2119	1.0702	1.272	1.1841	1.1341	1.0687	1.1584	1.0948	1.1375	1.1766	1.1042	1.078			15	1.13179	0.016583	0.0642256
45	1.0436	1.1831	1.1732	1.4304	1.0703	1.0752	1.0957	1.16	1.0412	1.0884	1.05	1.0625	1.112	1.2027	1.0541		15	1.12283	0.0260224	0.100784			1.0686	1.0397	1.1773	1.2077	1.0686	1.2988	1.1393	1.1385	1.1401	1.0308	1.0946	1.1512	1.1916	1.1076	1.0834			15	1.12919	0.0183516	0.0710754
46	1.0363	1.1987	1.1612	1.2684	1.0648	1.0832	1.1001	1.1569	1.0484	1.084	1.0474	1.0774	1.1065	1.1726	1.0546		15	1.1107	0.0172537	0.0668234			1.0735	1.0242	1.1099	1.2022	1.0697	1.2376	1.1251	1.1503	1.1438	1.0441	1.0858	1.1406	1.1906	1.1114	1.0754			15	1.11895	0.0155003	0.0600326
47	1.0388	1.2	1.1997	1.2607	1.0988	1.0569	1.0927	1.2082	1.0853	1.0922	1.0789	1.081	1.0604	1.1636	1.01765		15	1.11566	0.0186357	0.0721756			1.0819	1.0187	1.1118	1.1252	1.0384	1.2657	1.1308	1.1522	1.0552	1.0583	1.099	1.1407	1.1834	1.133	1.06			15	1.11029	0.016344	0.0633002
48	1.0371	1.1666	1.1773	1.3043	1.1234	1.0549	1.1161	1.1567	1.0917	1.0875	1.028	1.0837	1.0817	1.159	1.01615		15	1.11228	0.0190766	0.0738832			1.0494	1.0345	1.1165	1.1228	1.0718	1.2957	1.1589	1.1314	1.1289	1.0891	1.0988	1.1423	1.1696	1.1361	1.0629			15	1.12058	0.0161992	0.0627393
49	1.0368	1.1259	1.1681	1.2102	1.1169	1.0627	1.1162	1.1531	1.1002	1.0826	1.0258	1.0229	1.0666	1.141	1.01897		15	1.09653	0.0149826	0.0580274			1.047	1.0212	1.2732	1.2503	1.0729	1.313	1.1029	1.1355	1.1328	1.2023	1.102	1.1439	1.1695	1.1588	1.069			15	1.14629	0.0217741	0.0843306
50	1.0394	1.1396	1.1281	1.2012	1.031	1.0778	1.1084	1.2518	1.0831	1.0481	1.0628	1.0258	1.0742	1.1095	1.0301		15	1.09406	0.0168496	0.065258			1.0548	1.0188	1.1669	1.2355	1.035	1.344	1.1088	1.2474	1.1059	1.112	1.0442	1.1442	1.1363	1.1431	1.0737			15	1.13137	0.0230307	0.0891973
51	1.0442	1	1.1095	1.0592	1.0583	1.0775	1.0529	1.1901	1.0579	1.1188	1.0867	1	1.0949	1.1057	1.0377		15	1.07289	0.012473	0.0483078			1.0502	1.0142	1.173	1.2342	1.0429	1.1111	1.1304	1.1118	1.1965	1.1806	1.0442	1.1227	1.1296	1.1457	1.0733			15	1.11736	0.0163622	0.0633707
52	1.024	1.0342	1.1534	1.046	1.0515	1.0852	1.1371	1.1886	1.0732	1.1133	1.0849	1.0767	1.0667	1.1154	1.044		15	1.08628	0.0121489	0.0470527			1.0569	1.0134	1.1704	1.1229	1.0439	1.241	1.1389	1.116	1.2005	1.1917	1.0419	1.0828	1.1305	1.1061	1.0425			15	1.11329	0.0173807	0.0673152
53	1.0272	1.0604	1.2512	1.0246	1.0501	1.09	1.1288	1.1202	1.0411	1.0669	1.0325	1.0785	1.0245	1.1103	1.0199		15	1.07508	0.0156954	0.0607881			1.0644	1.0319	1.1109	1.2079	1.0479	1.3041	1.1451	1.0646	1.1496	1.2336	1.0174	1.0834	1.1198	1.1192	1.1532			15	1.12353	0.0204725	0.0792896
54	1.01305	1.0051	1.2717	1	1	1.0994	1.1266	1.0873	1.0522	1.1019	1.0588	1.0345	1.0772	1.1076	1		15	1.06902	0.0184361	0.0714027			1.0496	1.0268	1.1182	1.2079	1.0454	1.3077	1.1005	1.1015	1.1272	1.1681	1.0178	1.0854	1.1035	1.1214	1.101			15	1.11213	0.0190994	0.0739717
55	1.0204	0.97318	1.2649	0.9908	0.99284	1.1066	1.0576	1.0851	1.059	1.0961	1.0578	1.0602	1.0375	1.088	1.0075		15	1.05983	0.0180675	0.0699752			1.0395	1.0363	1.1007	1.1219	1.062	1.4288	1.1072	1.0877	1.1317	1.1772	1	1.0704	1.09612	1.1585	1.07			15	1.11253	0.025614	0.0992025
56	1.0204	1.0036	1.1713	0.98377	1.0389	1.0928	1.0496	1.1181	1.0206	1.05	1.0386	1.0609	1.0364	1.0251	1		15	1.04734	0.0125421	0.0485753			1.0465	1.0216	1.0858	1.1347	1.0625	1.1366	1.1127	1.0433	1.0356	1.1349	1.0326	1.0712	1.1	1.05651	1.06679			15	1.07609	0.0101631	0.0393616
57	1.0204	1.0317	1.1699	1.0222	1.037	1.132	1	1.1009	1.0293	1.0691	1.045	1.0712	1.0761	1.0238	1.0215		15	1.05667	0.012174	0.0471497			1.0539	1.016	1.0938	1.1357	1.0498	1.1399	1.0704	1.0307	0.99496	1.0697	1.0336	1.016	1.1114	1.058	1.1248			15	1.06658	0.0118431	0.045868
58	1.04174	1.0404	1.1519	1	1.0298	1.1385	1.0553	1.0965	1.0168	1.0373	1.0449	1.0425	1	1.0371	1.0318		15	1.05097	0.0115065	0.0445645			1.0283	1	1.1134	1.0858	1.0478	1.1556	1.0201	1.0278	1	1.0814	1.0401	1.0155	1.1273	1.1738	1.0707			15	1.06584	0.0144017	0.0557776
59	1.01186	1.0665	1.0923	1.008	1.002	1.12	1.0471	1	1.0215	1.0176	1.0141	1	1.0538	1.0418	1.0464		15	1.0362	0.00922738	0.0357375			1.0347	1.0067	1.0669	1.1983	1.0484	1.2902	1.0248	1.031	1.0846	1.0483	1.072	1.0165	1.0925	1.1598	1.07			15	1.08298	0.0199804	0.0773838
60	1.0266	1	1.3439	1.0353	1	1.1617	1.0156	1.0623	1.029	1.0195	1	1.0425	1.0012	1.065	1.0735		15	1.05841	0.0230918	0.0894341			1.0417	1.0007	1.0597	1.2003	1.0589	1.2943	1.0469	1.0216	1.086	1.0902	1.0735	1.0229	1.1065	1.1609	1.1263			15	1.09269	0.0199919	0.0774283
61	1.01062	1.1093	1.3324	1	0.99465	1.1671	1.0192	1.0637	1.0683	1	1.04	1.0353	1.0177	1.0656	1.0869		15	1.06738	0.0225193	0.087217			1.0291	1.0111	1.0416	1.1184	1.0386	1.4429	1	1.0268	1.0928	1.0957	1.1118	1.0234	1.0819	1.1386	1.0911			15	1.08959	0.0275798	0.106816
62	1.0892	1.1196	1.2349	1.0054	1.0614	1.1164	1.0121	1.0281	1.0437	0.99435	1.0458	1.0897	1.0487	1.0747	1.0485		15	1.0675	0.0153935	0.0596189			1.0348	1.0381	1.0534	1.1546	1.0392	1.2989	1.0033	1.0256	1.081	1.0976	1.105	1.0248	1.0682	1.0929	1.0956			15	1.08087	0.0186466	0.0722179
63	1.0491	0.99547	1.1566	1.019	1.0478	1.1742	1.0702	1.0495	1.0374	0.9915	1.0411	1.1069	1.0511	1.0341	1.0421		15	1.05774	0.0133548	0.051723			1.0278	1.0316	1.0657	1.1574	1.0421	1.3036	1.043	1.0372	1.0482	1.0643	1.1071	1.0206	1.0522	1.0934	1.1266			15	1.08139	0.0188367	0.0729542
64	1.0564	1.0069	1.1492	1	1.0442	1.178	1.0053	1.0499	1.0146	1.0531	1.047	1.0991	1.0623	0.99152	1.0554		15	1.05419	0.0137449	0.053234			1.0225	1.0651	1.0772	1.0897	1.0336	1.3835	1.1563	1.0354	1.0555	1.0698	1.117	1.0257	1.043	1.0481	1.07			15	1.08616	0.0231605	0.0897001
65	1	1.0249	1.0979	1.0049	1.0037	1.1115	1	1.0408	1.0318	1.0472		1.0696	0.98878	1	1.0314		14	1.03232	0.0101932	0.0381394			1.0277	1.0461	1.0396	1.174	1.0343	1.1589	1.1588	1.0137	1.0051	1.1078	1.062	1.0274	1.0501	1.0508	1.0732			15	1.06863	0.0142428	0.0551621
66	1.118	1	1	0.99147	1.0272	1.147	1.0428	1.0369	1	1		1.0743	1	1.0054	1.0082		14	1.03223	0.0129687	0.0485243			1.0244	1.0394	1.0796	1.1775	1.0466	1.1637	1.0776	1.0409	1.0257	1.1104	1.0643	1.0261	1.0311	1.0511	1.043			15	1.06676	0.0125152	0.0484711
67	1.1766	1.0905	0.99461	1.0003	1.0256	1.1489	1.0603	1.0308	0.97914	1.052		1.0668	1.0751	1.0056	1.0188		14	1.05179	0.015352	0.057442			1.014	1.0353	1.09	1.0785	1.0377	0.9807	1.1064	1.0542	1.0333	1	1.0434	1.0198	1.0466	1.0212	1.0879			15	1.04327	0.00910483	0.0352628
68	1	1.1485	1.1641	1	1.0167	1.1486	1.0571	1.0076	1.0293	1.0467		1.1725	1.0808	1.0141	0.99233		14	1.06274	0.0180258	0.0674465			1.0184	1.0703	1.0304	1.0824	1.0385	0.9858	1.1084	1.0568	1.1043	1.0128	1.0142	1.0219	1.0545	1.0267	1.0907			15	1.04774	0.00953736	0.036938
69	1.0727	1.1399	1.2054	1.0082	0.99987	1.1013	1.0026	1.0044	1.0168	1.0451		1.1199	1.0806	1.0081	0.99442		14	1.05709	0.0173923	0.0650761			1	1.0635	1.0264	1.0497	1.0086	1.0218	1.0995	1.0494	1.1554	1.0892	1.0167	1.0791	1.0419	1.0266	1.0934			15	1.05475	0.010902	0.0422234
70	1	0.95473	1.1996	1.0184	1	1.101	1.0014	1.0162	1	1.07	1.0852	1.1126	1.0878	1.0091	1		15	1.04374	0.0164217	0.063601			1.0221	1.0668	1.0351	1.0405	1.0298	1.0459	1.0674	1.0782	1.1639	1.0375	1.0301	1.0457	1.034	1.0828	1.07			15	1.05665	0.00913068	0.035363
71	1.177	1	1.1651	1.0111	1	1.0768	1	1.0143	1.0568	1.0652	1.0402	1.1077	1	1.1151	1.0293		15	1.05724	0.015502	0.0600392			1.0259	1.0484	1.0724	1.0413	1.0306	1.0502	1.0697	1.0911	1.2307	1.0914	1.0323	1.0482	1.0425	1.1064	1.0773			15	1.07056	0.013082	0.0506665
72	1.1566	1.1377	1	1	1.0084	1	1.0582	1.012	1.0696	1.0241	1.0433	1.1567	0.98992	1.0854	1.0329		15	1.05165	0.0150231	0.0581841			1.0055	1.042	1.0444	1.0083	1.0155	1.1726	1.0394	1.0495	1.1121	1.0685	1.035	1.0463	1.0203	1.1061	1.1135			15	1.0586	0.0122548	0.0474625
73	1.2022	1.0566	0.99712	1.0088	1.0098	0.99763	1.013	1.0424	1.067	1.0364	1.0214	1.1501	1.0765	1.0864	1.0307		15	1.05307	0.0149695	0.0579765			1.0055	1.0409	1.0504	1	1.0506	0.99703	1.0186	1.0344	1.1197	1.1076	1.0388	1.045	1.0086	1.0239	1.0523			15	1.03956	0.0091779	0.0355459
74	1.1976	1.0563	1.1021	1.0449	1.0386	1.0084	1.0132	1.0206	1.0185	1.0319	1.0331	1.0811	1	1.0493	1		15	1.04637	0.0130969	0.050724			1.0094	1.033	1.0548	1.0689	1.0515	1.1479	1.0219	1.0404	1.087	1.0323	1.0462	1.0378	1.0173	1.0438	1.0626			15	1.05032	0.00870046	0.0336967
75	0.96972	1.1113	1.1291	1.1072	1.047	1.0426	1.049	1.0196	1	1.0388	1.0366	1.0259	0.97839	1.0443	0.99829		15	1.03985	0.0120309	0.0465955			1.0078	1.027	1.0393	1.0289	1.0298	1.079	1	1.0217	1	1.0543	1.0491	1.0107	0.99793	1.0434	1.0315			15	1.02803	0.00591176	0.0228961
76	1	1.1791	1.1294	1.1054	1.0489	1.0395	1.0127	1.0117	1.009	1.0469	1.0421	1.021	0.99251	1.0444	0.98715		15	1.04465	0.0139662	0.0540908			0.99519	1.0338	1.0133	1	1.0307	1	1.0353	1.0217	1.0059	1	1.044	1.0094	0.99576	1.0467	0.99476			15	1.0151	0.00481416	0.0186451
77	1.0579	1.1579	1.4219	1	1.0262	1.0453	1.0153	0.99953	1.0155	1.0425	1.0346	1.0128	1.0138	1.0422	1.0148		15	1.06002	0.0276739	0.107181			1	1.0357	1	1.0035	1.0256	1.1795	1.0404	1.0263	1.1273	0.93452	1.0894	1.0166	1.0046	1.127	1			15	1.04069	0.0164109	0.063559
78	1.0512	1	1.2308	1.0225	1.0689	1.0524	1	1	1.0068	1	1.0382	1	1.0111	1.0494	1.0158		15	1.03647	0.0151584	0.0587084			1.0122	1.0302	1.0714	1.1359	1	1.1118	1.0358	1.1365	1.0389	0.94501	1.0926	1.0228	1	1.1266	1.0768			15	1.05577	0.0147919	0.057289
79	1	1.0252	1.2363	1	1.0702	1.0512	1.044	1.0446	1.0181	1.0277	1	0.9965	1.0977	1.0476	1		15	1.04394	0.0157215	0.0608891			1.0156	1.0262	1.073	1.2562	1.0143	1.0694	1.0597	1.0183	1.0441	0.97797	1.0942	1.0216	1.0147	1	1.053			15	1.04922	0.0168008	0.0650694
80	1.1507	1.0156	1.1622	1.095	1.079	1.0554	1.0484	1.0599	1	1.0233	1.0199	1.0177	1	1	1.0465		15	1.05157	0.0132819	0.0514405			1.022	1.0391	1.0996	1.2615	1.0153	1.0438	1.0677	1.0204	1.0637	0.95717	1.0642	1.0123	1.0238	1.1132	1.0507			15	1.05696	0.0175809	0.0680907
81	1.1362	1.1365	1.1204	1.0885	1	1.0206	1.0988	1.0618	1.0637	1.0559	1.0232	1.0229	1.0689	1.0345	1.0349		15	1.06445	0.0112553	0.0435917			1.0027	1.0342	1.0461	1.1145	1.0089	1	1.0483	0.991	1.0597	0.96962	1.0672	1.016	1.0477	1.1129	1			15	1.03459	0.0109634	0.042461
82	1.1899	1.0094	1.1316	1.0642	0.99961	1.0236	1.0697	1.0647	1.0673	1.0039	1.0435	1.02	0.94008	1.0304	1.0223		15	1.04535	0.0151495	0.0586738			1.0055	1.0225	1.0462	1.0986	1.0131	1.0237	1.0673	1.0789	1.0645	1.0219	1.0353	1.0188	1.0379	1.0426	1.1019			15	1.04525	0.00788185	0.0305263
83	1.0382	1	1.0745	1.0113	1.0468	1.0048	1.0783	1.0942	1.1041	1.082	1.0629	1.0884	1.0817	1.0255	1.0403		15	1.05553	0.00883088	0.0342019			1.0126	1.0385	1.0634	1.1046	1.0142	1.0231	1.0772	1.0763	1.0863	1.0424	1.051	1	1.0471	1.0869	1.0965			15	1.05467	0.00851039	0.0329606
84	1.0649	1.0741	1.1485	1.0114	1.0474	1	1.0626	1.0993	1.1038	1.0795	1.0526	1.1503	0.99124	1.0329	1.0402		15	1.06392	0.012317	0.0477037			0.9977	1.0344	1.0768	1.1033	1.0518	1.0484	1.0486	1.1159	1.1049	1.0677	1.0539	1.0235	1.0547	1.0868	1.0563			15	1.06165	0.00825615	0.0319759
85	1.1399	1	1.1893	1	1.0328	1.0616	0.99613	1.0939	0.99732	1.0308	1.0531	1.1091	1	1.005	1.0169		15	1.04839	0.0154263	0.0597459			1.0195	1.0236	1.0754	1	0.99872	1.0366	1.0613	1.0635	1.11	0.91382	1.0367	1.0266	1.0304	1.0557	1.1148			15	1.03778	0.0125613	0.0486498
86	1.1727	1.1751	1.2273	1.0076	1.0254	1.062	1	1.0855	1	1.0335	1.059	1.1039	1.1101	1	1.0162		15	1.07189	0.0188067	0.072838			1.0269	1.0202	1.0419	1.0072	1	1.0387	1.071	1.055	1.0301	1	1.0418	1.0395	1.0392	1.0617	1.1106			15	1.03892	0.00742284	0.0287485
87	1.1361	1.1799	1	1	1	1.0221	1.0013	1.1018	1.085	1.0311	1.0383	1.0977	0.99212	1.0144	1.0134		15	1.04755	0.0150367	0.0582371			1.0184	1	1.0147	1.0383	1.0095	1.0563	1.0683	0.9646	1.0964	1.006	1.0444	1.0263	1.0143	1.0617	1.0595			15	1.03191	0.00858189	0.0332375
88	1.1254	1	1.0788	1.02	1.0773	1.0017	0.9919	1.0915	1.0895	1.0468	1.0376	1.0987	1	1.0239	1.001		15	1.04561	0.0114391	0.0443036			1.0098	1.0254	1.0102	1.0919	0.9985	0.99432	1.0091	1.0126	1.102	1.2264	1.0608	1.0277	1.0156	1.0716	1			15	1.04373	0.0157933	0.061167
89	1.1135	0.98555	1.0824	1.043	1.0682	1	0.9997	1	1.0745	1.0023	1.0412	1.0942	1.1603	1.0202	1		15	1.04567	0.013332	0.0516345			1.0165	1.0276	1.0283	1.1016	0.99999	1.0046	1.0176	1	1.0203	1.2298	1.0313	1.022	1.0238	1.0473	1.0007			15	1.03809	0.0151517	0.0586823
90	1.182	0.97007	1.1896	1.0111	1.0526	1.0498	1.0098	0.99275	1.0214	1	1	1.1309	1.0346	1.0168	1.0121		15	1.0449	0.0175205	0.0678566			1.0258	1.0255	1.0956	1.2769	0.99685	1.0286	1.0591	1.0208	1.0132	1.2603	1.0336	1.0022	1.0356	1.0475	1.0102			15	1.06212	0.0225406	0.0872995
91	1.0638	0.9623	1.1976	1	1.0562	1.0043	1.0742	0.97884	1	1.037	0.998	1.1311	1	1.0232	1.0103		15	1.03579	0.015985	0.0619096			1.0188	1.0145	1.092	1	0.99688	1.0086	1.017	1.0783	1.0194	1.2273	1.0673	1	1.0121	1.0209	1.0308			15	1.04026	0.0153255	0.0593553
92	1	1.0815	1.1691	1.0286	1.0461	1.0037	0.99764	0.99478	0.99633	1.0395	1.0399	1.1277	1.1298	1.0206	1.0124		15	1.04584	0.0144093	0.0558069			1.0243	1.0235	1.0827	1.0101	0.99852	1.0361	1.0241	1.0562	1	1.2897	1.1067	1.0088	1.0196	1.0139	1.0372			15	1.04876	0.0188747	0.0731014
93	1	1	1.0492	1.0478	1.0139	1	1.0657	1.0644	1	1	1.04	1.135	1	1.0533	1.0065		15	1.03172	0.00999483	0.0387098			1.024	1.022	1.0459	1.1467	1.0171	1	1.0169	0.9957	1.1354	1.2806	1.1087	1.0197	0.9954	1.0142	1			15	1.05482	0.0206676	0.0800454
94	1.1734	1.048	1.0732	1	1.0441	1.0747	1	1.0665	1.0708	1.0265	1.043	1.0608	1.065	1.0495	1		15	1.05303	0.0110032	0.0426151			1	1.0035	1.0414	1.0313	1.0165	1.0673	0.99519	1.0128	1.1441	1	1.0912	1.0131	0.99367	1	1.0769			15	1.03246	0.0113585	0.0439913
95	1.2114	1.0312	1.0917	1.0043	1.0417	1.084	0.98935	1.07	1.0796	1.0255	1.0194	1.0577	1.2031	1.0438	1.0028		15	1.0637	0.0170287	0.065952			1.0033	1.019	1.0133	1.0425	1.0183	1.0886	1.0008	1.0892	1.0986	1.1468	1.0924	1.0266	1	1.0683	1.0877			15	1.05303	0.0117905	0.0456645
96	1	1	1.106	1.0176	1.0751	1.0075	0.97086	1.0797	1.0063	1.0223	1.0641	1.0139	1.1409	1.0308	1.0371		15	1.03814	0.0118795	0.046009			0.99958	1.0201	1.0582	1.0509	1	1.0174	1.0231	1.0581	1.0385	1.0529	1.0332	1	1.121	1.0238	1			15	1.03312	0.00837566	0.0324388
97	1.1914	1.0398	1.0161	1	1.0595	1.0144	1.0124	1.0807	0.98442	1.0731	1.0665	1	1.1381	1.0552	1		15	1.04877	0.0146927	0.0569046			1.0053	1.0461	1.0833	1.0286	1.0034	1	1.0293	1.0555	1.0374	1.0789	1.0483	1.0042	1.1182	1.0659	1.0079			15	1.04082	0.00905468	0.0350686
98	1.2365	1.0387	1.0435	1.0082	1.0552	1.0253	1.0324	1.1096	1	1.0303	1.0782	0.99617	1.1464	1.0487	1.014		15	1.05754	0.0165495	0.0640961			1.0008	1.0451	1	1.1083	1.0128	1.234	1.0486	1.2161	0.98696	1.1046	1.0522	1.0264	1.0619	1.0695	1.0204			15	1.06584	0.0190643	0.0738358
99	1.1222	1	1	1.0209	1.0236	1.0199	1.0094	1.1434	1.0804	1.0276	1.1061	1.06	1.0864	1.0443	1		15	1.04961	0.0122597	0.0474815			1.0034	1.0582	0.99128	1.0333	1.0133	1.1831	1	1.0199	1	1.0221	1.0218	1.0262	1	1.0625	1.0587			15	1.03292	0.0122338	0.0473812
100	1	1.1031	1.0352	1.01	1.0528	0.99724	1	1.1418	1.0846	1.0356	1.1077	1.0934	1.0637	1.0317	1.034		15	1.05272	0.0115763	0.0448347			1.0093	1.0633	1.2261	1	1.0161	1.1599	1.0085	1.0189	1.0292	1	1.0577	1.024	0.99572	1.0484	1.0724			15	1.04863	0.0166693	0.06456

## Sheet: a-data
Well-fed	amp				Fasted	amp					PA14+fasted	amp
	unc-13	odr-10;unc-13				unc-13	odr-10;unc-13				unc-13	odr-10;unc-13
	0.014424	0.014424				0.0551	0.0471				0.1504	0.1932
	0.017687	0.017687				0.0641	0.0505				0.1991	0.1117
	0.012681	0.012681				0.02755	0.0265				0.1372	0.2086
	0.021895	0.021895				0.02995	0.0396				0.1513	0.0956
	0.008516	0.008516				0.0361	0.0743				0.1943	0.1339
	0.014759	0.014759				0.0593	0.0611				0.2118	0.0731
	0.015029	0.015029				0.0622	0.0341				0.1943	0.1691
	0.021982	0.021982				0.0556	0.0576				0.1985	0.1371
	0.0267	0.0267				0.0516	0.1014				0.1372	0.2064
	0.01386	0.01386				0.0548	0.0739				0.0917	0.1377
	0.023855	0.027767				0.0764	0.0489				0.1822	0.1855
	0.018632	0.046468				0.0347	0.0415				0.0765	0.1484
	0.029463	0.041098				0.0382	0.0181				0.0841	0.2251
	0.013636	0.003965				0.0478	0.065				0.1686	0.0926
	0.020182	0.040318				0.0638	0.0295				0.1707	0.2317
		0.00967
n=	15	16			n=	15	15			n=	15	15
Average	0.0182201	0.0210512			Average	0.05048	0.0512733			Average	0.156527	0.156647
SE	0.0014856	0.00311526			SE	0.00370228	0.00561397			SE	0.011371	0.0130881
STDEV	0.0057537	0.012461			STDEV	0.0143389	0.0217428			STDEV	0.0440398	0.0506899

## Sheet: c-traces
PA14+fasted
Time	odr-7																	n=	Average	SE	STDEV		odr-7;sri-36 RNAi line1																n=	Average	SE	STDEV		odr-7;sri-36 RNAi line2
1	1.0274	1.0275	1.0018	1.0092	1.0256	1	1.0218	1.013	1.0202	1.0259	1.1051	1.0374	0.99707	0.99852	1.0106	1.0016		16	1.02017	0.0064665	0.025866		1.0134	1.0058	1.0042	1.0031	1	1.0061	1.0346	1.0154	1.0102	1.0111	1.0718	1.0113	1.0037	1.0071	1.0066		15	1.01363	0.00465195	0.0180169		1.0013	1.0067	1.0066	1.0044	1.0058	0.99684
2	1.0288	1.0316	1.0024	1.0013	1.0283	0.99539	1.0158	1.0172	1.0206	1.0532	1.0459	1.0334	1.0238	1.0188	1.0203	1.0008		16	1.0211	0.00402581	0.0161032		1.011	1	1.0087	1.0163	1.0049	1.014	1.0126	1	1.0018	1.0029	1.0464	1.015	1.0063	1.0122	1.0075		15	1.01064	0.00290926	0.0112675		1	1	1.0075	1.0048	1.0055	0.99514
3	1.0436	1.0347	1.0104	1.0026	1.0237	0.99563	1.036	1.0232	1.0155	1.0797	1.0467	1.0399	1.0269	1.0179	1.0215	1.0083		16	1.02664	0.00509121	0.0203648		1.0115	1.0021	1.0077	1.0173	1.0058	1	1.0305	1.0019	1.0072	1.0055	1.0386	1.0105	1.0083	1.0019	1		15	1.00992	0.00287969	0.011153		1.0027	1.0018	1.0034	1.0048	1.0066	0.99491
4	1	1.0369	1.0019	1.0149	1.0304	1.0114	1.0357	1.022	1.0028	1.0562	1.0637	1.029	1	1.0682	1.0595	1.0105		16	1.02769	0.0059496	0.0237984		1.0173	0.99812	1.0082	1.0045	1.0042	1.0183	1.0348	1.003	1.0087	1.006	1.0373	1.0108	1.0083	1	1.0009		15	1.01069	0.00303673	0.0117612		1.0041	1.0035	1.0043	1.0029	1.0064	0.99854
5	1.0524	1.017	1.0192	1.0205	1.0377	1.0792	1.0232	1.0147	0.98654	1.0168	1.0825	1.0071	1.0576	1.0108	1.0019	1		16	1.0267	0.00696029	0.0278412		1.0147	0.99987	1.0089	1.0035	1.005	1.0226	1.0181	1.003	1	1.0071	1.0285	1.0033	1.0071	1.0066	1.0004		15	1.00858	0.00222955	0.008635		1.0093	1.0014	1.0061	1.0011	1.0047	0.99638
6	1.0019	1.0234	1.0162	1.0545	1.0164	1.1364	1.1261	1.0359	1.1902	1	1.0543	1.0897	1.0766	1.162	1.0129	1.0235		16	1.06375	0.015114	0.0604558		1.005	1	1.0035	1.0635	1.0062	1.0463	1.0052	1	1	1	1.0045	1	1.0272	1.0299	1		15	1.01275	0.00511443	0.0198081		1.0225	1.0308	1	1	1.0023	1.008
7	1	1.013	1	1.0719	0.99913	1.1171	1.0739	1.0061	1.1286	1.018	1.0566	1.0958	1	1.1	1.012	1.001		16	1.04332	0.0118869	0.0475475		1	1.0094	1.0045	1.0443	1	1.0331	1	1.0064	1.0086	1.0042	1.0062	1.0089	1.019	1.0375	1.0122		15	1.01295	0.00366202	0.0141829		1.0297	1.0294	0.99938	1.0014	1.0008	1.0124
8	1.0297	1.0171	1.0886	1.1696	1.0142	1.026	1	1.0118	1.1227	1.0498	1.0231	1.1129	1.0241	1	1.0519	1		16	1.04634	0.0126707	0.0506829		1.026	1.0284	1.0061	1.0528	1.0088	1.0317	1.0083	1.0063	1.0086	1.0598	1	1.007	1.0105	1.0291	1.0019		15	1.01902	0.00474682	0.0183844		1.0051	1.0115	1.0022	1.0484	1.0066	1
9	1.0353	1.0597	1	1.1508	1	1	1.0476	1.0118	1.1674	1.1117	1	1	1.1315	1.0043	1.0018	1.019		16	1.04631	0.0149753	0.0599011		1.1504	1.0811	1.0018	1.0185	1.0086	1.0225	1.0118	1.0117	1.013	1	1.0059	1.006	1.0113	1.0213	1.0021		15	1.0244	0.0103036	0.0399056		1.0023	1.0393	1.0017	1.0536	0.99577	0.99993
10	1.0064	1.0507	1.2394	1.1253	1.0174	1.0048	1	1.0248	1.0935	1.1395	1.0021	1.1056	1.1356	0.99061	1	1.0389		16	1.06091	0.0178588	0.0714354		1.1399	1.1019	1	0.99569	1.0079	1	1.0025	1	1	1.0141	1.0079	1.0142	1	1.0143	1.0118		15	1.02068	0.0107869	0.0417774		1.0033	1.0221	1	1.0546	0.99419	1.0027
11	1.018	1.0295	1.2565	1.0712	1.042	1.0763	0.97332	1.0062	1.0648	1	1.004	1.1296	1.142	1.0101	1.0669	1.0704		16	1.06005	0.0174884	0.0699535		1.0952	1.0476	1.0014	1.0063	1.0066	1.0105	0.99731	1.0026	1.0018	1	1.0087	1	1.0021	1	1.0083		15	1.01256	0.00666331	0.0258069		1.0046	1	1.0114	1	1.0098	1.0039
12	1.0237	1.0269	1.294	1	0.99444	1.0558	1.0979	1.0092	1	1.0282	1.0206	1	1.1178	1.0199	1.0292	1.0939		16	1.05072	0.0187678	0.075071		1.0374	1.0072	1.0032	1	1.0208	0.99454	1.0017	1.0066	1.0055	1.0141	1	1.0258	1.0084	1.001	1		15	1.00842	0.00298693	0.0115683		1	1	1.0131	1.0344	1.0127	1.0039
13	1.0086	1.026	1.2184	0.98617	1	1	1	1.0143	1.0371	1.0563	1.0242	1.0926	1.1941	1.0146	1.0259	1.059		16	1.04733	0.016925	0.0677		1.0304	1	1.0072	1.0354	1.0214	1	1.0069	1.0061	1.0051	1.0096	1.0022	1.0311	1.0244	1	1.008		15	1.01252	0.00321475	0.0124507		1.009	1.019	1	1.0338	1.016	1.0054
14	1.0247	1.0708	1.1657	1.0429	1.0648	1.0248	1.0644	1.0311	1	1.1262	1.0079	1.1036	1.1886	1	1	1		16	1.05722	0.0151047	0.0604187		1.0245	0.99421	1.0086	1.0501	1	1.0189	1	1.0103	1.0096	1	0.99895	1.0136	1	1.0121	1.0096		15	1.01003	0.00357812	0.013858		1.0303	1.0389	1.0056	1.041	1.0131	1.0045
15	1.0349	1	1.083	1.0239	1.0131	1.0213	1.1234	1.0401	1.0738	1.3017	1.0396	1.131	1	1.0098	1.0456	1.0187		16	1.05999	0.0189599	0.0758396		1	1.0352	1.0011	1.0759	1.0173	1.0185	1.0068	1.0048	1.0045	1.0244	1.0001	1.0122	1.0059	1.012	1.002		15	1.01471	0.00507652	0.0196613		1.0247	1	1.0286	1.0134	1	1.0006
16	1.0067	1.0122	1	1.0272	1	1.0088	1.1093	1	1.072	1.3375	1.0465	1.2627	1.0646	1.0315	1.0399	1.0087		16	1.06423	0.0244997	0.0979989		1.0018	1	1.0019	1.1033	1.0156	0.9982	1.0205	1	1	1	1.0027	1.0158	1.0175	1.0115	1.009		15	1.01319	0.00673042	0.0260668		1.0275	1.0767	1.0293	1.0131	1.0129	1.0011
17	1	1	0.99441	1.008	1.0499	1.0132	1	1.0466	1.0665	1.2286	1.0159	1.2625	1.0597	1.057	1.0727	1.0109		16	1.05537	0.0197838	0.079135		1.006	1.0314	1.0033	1.0988	1.015	1	1.0055	1.0038	1.0039	1.0485	1.0049	1.0111	1.006	1.0186	1.006		15	1.01752	0.00668772	0.0259014		1.0393	1.0179	1.0253	1	1.0059	1
18	1.0187	1.0158	0.98697	1	1.0525	1.022	1.0167	1.0638	1	1.172	1	1.1365	1	1.0654	1.08	1.0256		16	1.041	0.0130725	0.0522902		1.0331	1.0542	1.0004	1.0816	1.0149	1.035	1.0126	0.99689	0.99697	1.0553	1	1.0072	1.0131	1.0183	1		15	1.0213	0.00659188	0.0255303		1.0395	1.0012	1	1.0043	1	1.0029
19	1.0479	1.0275	0.97371	1.0122	1.075	1.0478	1	1.0149	1.0005	1.202	1.0114	1.004	1.0541	1.0539	1.0727	1.009		16	1.03791	0.0130978	0.0523912		1.0425	1.0428	1	1	1.013	1.014	1	1	1	1.0505	1.0034	1.0113	1.0107	1.0096	1.0068		15	1.01364	0.00444797	0.0172269		1.0147	1.0502	0.99779	1.0066	1.0078	1.0031
20	1	1	1	1.0127	1	1	0.99938	1	1	1	1	1	1.0604	1	1	1		16	1.00453	0.00380871	0.0152348		1.0456	1	1.0017	1.0084	1	1	1.0253	1.0148	1.0148	1.0678	1.0057	1	1	1	1		15	1.01227	0.00516434	0.0200014		1	1	0.99679	1	1	1
21	1.0223	1.0316	1.0323	1	1.1766	1.0181	1.0171	1.0182	1.0881	1.1984	1.0484	1.162	1	1.0062	1.0104	1.0131		16	1.05268	0.0166223	0.0664893		1	1.0312	1.0036	1.0358	1.005	1.0306	1.0292	1.0295	1.0294	1.0022	1	1	1.0153	1.0041	1.0042		15	1.01467	0.00369068	0.0142939		1.0119	1.0006	0.99825	1.0397	1.0154	1.0082
22	1.0753	1.0432	1.12	1.0137	1.1789	1.0391	1.0054	1.0319	1.086	1.2239	1.0599	1.1528	1.1279	1.0768	1.0162	1.0781		16	1.08307	0.0157295	0.0629179		1.0111	1.0577	1.0052	1.0253	1.0057	1	1.0261	1	1	1	1.0061	1.0062	1.0587	1	1.0153		15	1.01449	0.00508869	0.0197084		1	1.0114	1	1.0454	1.0011	1.0019
23	1.0774	1.0437	1.1502	1.0529	1.1816	1.0702	1.0818	1.0972	1.0868	1.2602	1.0956	1.1483	1.1591	1.1196	1.0356	1.0828		16	1.10894	0.014654	0.0586158		1.0331	1	1.0071	1.027	0.99901	1.0119	1.0337	1.0105	1.0105	1.0474	1.0059	1.0221	1.0379	1.0111	1.0168		15	1.01827	0.00376716	0.0145901		1.0409	1.0251	1.0155	1	1.0235	1
24	1.1005	1.0277	1.1698	1.045	1.0894	1.0906	1.1183	1.116	1.1159	1.1044	1.0493	1.1699	1.1491	1.1247	1.0603	1.0964		16	1.10171	0.0104499	0.0417997		1.0498	1.0465	1.006	1.0484	0.99989	1.012	1.0352	1.0197	1.0197	1.0644	1.0147	1.0103	1.0585	1.0155	1.0118		15	1.02749	0.00539562	0.0208971		1.0464	1.0364	1.0162	1.0199	1.049	1.0026
25	1.1506	1.04	1.1717	1.1435	1.14	1.2172	1.1105	1.0661	1.1038	1.1274	1.0587	1.1941	1.1559	1.1287	1.0665	1.146		16	1.12629	0.0124565	0.049826		1.0622	1	1	1.0559	1.0014	1	1.0293	1.0319	1.0319	1.0584	1.0217	1.0173	1	1.042	1.0237		15	1.02505	0.00576761	0.0223379		1.0429	1.0493	1	1.0236	1.0482	1.0033
26	1.1303	1.0476	1.1982	1.1618	1.1435	1.3084	1.1612	1.1366	1.1059	1.0666	1.0448	1.1901	1.1479	1.1471	1.0714	1.1647		16	1.13913	0.0164401	0.0657603		1.0461	0.99658	1.0019	1.052	1	1.0081	1.0183	1.0307	1.0307	1.0575	1	1.0152	1.0032	1.0117	1		15	1.01813	0.0052928	0.0204989		1.0253	1.0572	1.003	1.0381	1.0284	1.0083
27	1.1534	1.173	1.1424	1.1683	1.1136	1.3345	1.1844	1.1546	1.1008	1.1423	1.1312	1.1371	1.0166	1.1507	1.0988	1.1782		16	1.14874	0.0160325	0.0641302		1	1.0066	1.0092	1.0626	1.0047	1	1.019	1.0232	1.0232	1.0598	1.0195	1.0052	1.0168	1.0153	1.0025		15	1.01784	0.0049945	0.0193436		1.025	1.0714	1.0357	1.0458	1.0512	1.0121
28	1.1505	1.1867	1.1388	1.1508	1.132	1.2878	1.1803	1.1788	1.166	1.1609	1.1391	1.1533	1.0206	1.1555	1.1052	1.1785		16	1.1553	0.0132575	0.0530299		1.0139	1.0112	1.0055	1.0451	1.0051	1.0062	1	1.0158	1.0158	1.0581	1.0234	1.0108	1.0013	1	1.0097		15	1.01479	0.00425362	0.0164742		1	1.0567	1.0375	1.048	1.0487	1.0115
29	1.1895	1.2254	1.1593	1.1835	1.1359	1.1052	1.1503	1.0997	1.1694	1.0617	1.1347	1.1501	1.024	1.1882	1.1126	1.2067		16	1.14351	0.0133655	0.0534621		1.0087	1	1.0074	1.0374	1.0039	1.0106	0.99777	1.0136	1.0136	1.0465	1.0189	1	1	1.0184	1.0046		15	1.01209	0.00359752	0.0139331		1.005	1	1.0282	1.0097	1.0662	1.0185
30	1.2125	1.2684	1.1997	1.1892	1.1349	1.1282	1.0998	1.1157	1.1322	1.0782	1.1717	1.1182	1.1107	1.1906	1.394	1.2191		16	1.17269	0.0196372	0.078549		1.0257	1.0667	1.0027	1.0326	1.0002	1.0045	0.99918	1	1	1.0307	1.0223	1.027	1.0015	1.0218	1.0162		15	1.01674	0.00483359	0.0187204		1.004	1.0069	1.0148	1	1.033	1.0153
31	1.211	1.2824	1.179	1.1669	1.1421	1.2116	1.1291	1.1774	1.1605	1.0885	1.1777	1.1125	1.1125	1.2398	1.4022	1.2064		16	1.18748	0.0190694	0.0762776		1.0358	1.0877	1.0052	1	1	1.0132	1.0143	1.0054	1.0054	1.0296	1.0238	1.0298	1.0105	0.99936	1.0198		15	1.01866	0.00579364	0.0224387		1	1.0213	1	1.0023	1.0291	1.0146
32	1.1982	1.3371	1.1955	1.1307	1.1464	1.1832	1.16643	1.1353	1.1648	1.0714	1.159	1.1099	1.1	1.2643	1.4503	1.2326		16	1.19032	0.0238061	0.0952243		1.0105	1.0245	1.0071	0.99055	1.008	1.0182	1.0205	1.0104	1.0104	1	1.0128	1.0258	1.0141	1.0176	1.0094		15	1.01199	0.00234219	0.00907127		1.0096	1.0792	1.0096	1.0516	1.0541	1
33	1.2198	1.3302	1.1366	1.1353	1.139	1.211	1.15106	1.1501	1.148	1.1024	1.1494	1.1064	1.1326	1.265	1.4824	1.2429		16	1.19388	0.0247982	0.0991926		1	1	1.0064	1.0125	1.0007	1.0055	1.0226	1.0016	1.0016	1.011	1.0087	1.0189	1.0114	1.0233	1.0037		15	1.00853	0.00206295	0.00798977		1	1.0797	1.0039	1.0065	1.0474	1.0178
34	1.213	1.3437	1.1866	1.1164	1.1679	1.1646	1.12259	1.1838	1.1501	1.1061	1.1533	1.139	1.1316	1.1371	1.491	1.2642		16	1.19194	0.025011	0.100044		0.99539	1.0204	1.0044	1.0478	1.0008	1	1.0307	1.0057	1.0057	1.0217	1.0096	1.02	1.0125	1.0398	1.0057		15	1.01468	0.00393598	0.015244		1.0307	1.0534	1	1.009	1.0424	1.0178
35	1.2109	1.281	1.1968	1.1487	1.1723	1.2398	1.08469	1.1746	1.1551	1.1796	1.2352	1.1373	1.0769	1.1748	1.2176	1.2517		16	1.18356	0.0140927	0.0563708		1.0487	1.0028	1.0063	1.0387	1.0306	1.0039	1.0351	1.0138	1.0138	1	1.0062	1.008	1	1	1.0182		15	1.01507	0.00408655	0.0158271		1.0436	1.038	1.0128	1	1	1.0364
36	1.2311	1.1513	1.1849	1.1528	1.1417	1.2698	1.08574	1.188	1.0528	1.0991	1.272	1.1883	1.1339	1.1739	1.3022	1.2592		16	1.18042	0.0179468	0.0717873		1.1046	1	1.0048	1.0214	1.0109	1.0082	1.0378	1	1	1.0336	1	1.0191	1.0067	1.0106	1		15	1.01718	0.00699006	0.0270724		1.0369	1.0381	1.0276	1.0529	1.0251	1.0175
37	1.1969	1.1616	1.19	1.1207	1.1522	1.1264	1.12888	1.1402	1.0979	1.097	1.2745	1.1559	1.1374	1.2553	1.3097	1.2601		16	1.17529	0.0165319	0.0661275		1.0868	1.0197	1.0056	1.0148	1.012	1.0434	1.0343	1.0215	1.0216	1.0404	1.0021	1.0202	1.0265	1.0373	1.0027		15	1.02593	0.00550677	0.0213276		1.0222	1.0269	1	1.055	1.0195	1.0179
38	1.1964	1.1535	1.1944	1.1287	1.1565	1.1244	1.1493	1.0649	1.1031	1.1637	1.287	1.1547	1.0741	1.197	1.4449	1.2438		16	1.17727	0.022871	0.0914841		1.0738	1	1.0075	1.0102	1.0115	1.0477	1.0301	1.027	1.027	1.0672	1.004	1	1	1.1304	1.0365		15	1.03153	0.00934461	0.0361915		1.0255	1	1.0018	1.059	1.0142	1
39	1.2146	1.1748	1.1639	1.1324	1.1425	1.1525	1.1914	1.0753	1.1252	1.1316	1.2025	1.1174	1.1376	1.1948	1.3305	1.2478		16	1.17093	0.0150997	0.060399		1.0183	1.135	1.0056	1.0498	1	1	1.033	1.024	1.024	1	1.006	1.002	1.0082	1.1459	1.0251		15	1.03179	0.0119869	0.0464251		1.0368	1.0053	1.0086	1.0232	1.0369	1.0079
40	1.2268	1.1836	1.2681	1.1139	1.1533	1.1914	1.1963	1.0976	1.1174	1.1252	1.2033	1.1674	1.1479	1.1423	1.3381	1.2759		16	1.18428	0.0166091	0.0664362		1	1.0939	1	1.0273	1.0024	1.0455	1.0257	1.0275	1.0275	1.0027	1.0092	1.0046	1.0481	1.0336	1.0298		15	1.02519	0.00645116	0.0249852		1	1.0108	1.0056	1.0248	1.0322	1.008
41	1.203	1.2919	1.2663	1.1516	1.1573	1.1604	1.2238	1.1155	1.123	1.1554	1.1779	1.1669	1.0833	1.123	1.1694	1.2533		16	1.17637	0.0144609	0.0578435		1.0843	1.0815	1.002	1.03	1.0004	1.052	1.0061	1.0302	1.0302	1.0092	1.0068	1.0103	1.0308	1	1.0059		15	1.02531	0.00718038	0.0278095		1.0229	1.0124	1	1.0214	1	1.0207
42	1.2195	1.2369	1.191	1.1554	1.1428	1.0922	1.1553	1.1246	1.0768	1.1425	1.1295	1.1729	1.08472	1.1198	1.1911	1.2531		16	1.15551	0.0131536	0.0526144		1.0418	1	1.0043	1	1	1.0362	1.0089	1.0332	1.0332	1.0293	1	1.0044	1.0339	1.0116	1		15	1.01579	0.00424443	0.0164386		1.0587	1.0226	1.0632	1.0258	1.0044	1.0204
43	1.2139	1.2439	1.0947	1.1929	1.1806	1.1054	1.1605	1.0783	1.0653	1.1335	1.1292	1.0014	1.09403	1.1188	1.1979	1.2162		16	1.13916	0.0164366	0.0657463		1.0278	0.99082	1.0003	1.0189	1.0016	1	1	1.0298	1.0298	1.0311	1.0032	1.0086	1.0521	1.0108	1.0071		15	1.01413	0.00432706	0.0167586		1	1.021	1.0759	1.0272	1	1.0207
44	1.2691	1.2261	1.0882	1.167	1.1841	1.1262	1.1272	1.1122	1.0708	1.0956	1.1542	1.0016	1.10533	1.0847	1.3214	1.2308		16	1.14778	0.0205266	0.0821064		1.0584	1.024	1.0021	1.032	1.0232	1.0059	1.0188	1.0309	1.0309	1	1.006	0.99682	1.0655	1.0223	1.0313		15	1.02321	0.00515717	0.0199736		1.0381	1.0722	1.0668	1.0468	1.0402	1.0236
45	1.2843	1.0644	1.097	1.1711	1.1388	1.1575	1.1582	1.1193	1.1434	1.0997	1.1318	1.0602	1.14	1.0815	1.3079	1.2262		16	1.14883	0.0178288	0.0713151		1.026	1.0335	1	1.0245	1.0056	1.0395	1.0213	1.0281	1.0281	1.0307	1.0057	1.0015	1.0646	1.0305	1.0241		15	1.02425	0.00429061	0.0166175		1.0444	1.0835	1.0481	1.0035	1.0638	1.0226
46	1.2371	1.0767	1.1256	1.177	1.1344	1.1186	1.1629	1.1062	1.0955	1.0901	1.1306	1.155	1.151	1.095	1.3152	1.1988		16	1.14811	0.0154379	0.0617514		1.0196	1.0534	1.0035	1	1.0059	1.024	1.0261	1.0168	1.0168	1.0327	1.0085	1.0072	1.0347	1.0624	1.0307		15	1.02282	0.00464292	0.0179819		1.0971	1.0121	1.0269	1.005	1.0568	1.0239
47	1.2204	1.1108	1.1146	1.1571	1.1371	1.1134	1.1548	1.1475	1.1009	1.1436	1.1797	1.1559	1.0428	1.1375	1.1289	1.1641		16	1.13807	0.00972855	0.0389142		1.0373	1.06	1.0047	1.0217	1	1.0286	1.016	1.0174	1.0174	1.033	1.0076	1.0149	1.0356	1.0988	1.0081		15	1.02674	0.00651062	0.0252155		1.101	1	1.02	1	1.057	1.0411
48	1.233	1.1465	1.0159	1.1617	1.1236	1.1442	1.1944	1.153	1.0917	1.1358	1.1286	1.1923	1.1139	1.1337	1.1594	1.1553		16	1.14269	0.0119738	0.0478954		0.99626	1.0599	1.0007	1.0218	1.005	1.0173	1.0184	1.006	1.006	1	1.004	1	1.0325	1.1049	1		15	1.01818	0.00753688	0.0291902		1.0889	1.0064	1	1.0198	1	1.018
49	1.2638	1.1603	1.1058	1.1584	1.0943	1.0843	1.1981	1.1195	1.034	1.1252	1.1268	1.1535	1.1247	1.1675	1.1658	1.0554		16	1.13359	0.0138745	0.0554979		1	1.0514	1.0006	1.0199	1.0055	1.0118	1.0261	1	1	0.99457	1.0064	1.0071	1.0664	1.1153	1.0005		15	1.02037	0.00858801	0.0332612		1.0273	1.0551	1.0063	1.0217	1.0043	1.0209
50	1.2523	1.1077	1.0917	1.1437	1.096	1.1367	1.2975	1.0912	1.0388	1.0998	1.0874	1.1551	1.0496	1.1249	1.205	1.0617		16	1.12744	0.017821	0.0712842		1.0194	1	1	1.0393	1.0268	1.0148	1.0272	1.0012	1.0012	0.98708	1.0018	1.0096	1.0348	1.0342	1.0739		15	1.01809	0.00568996	0.0220371		1	1.0501	1.005	1.028	1.0088	1.0038
51	1.2633	1.1523	1.1387	1.1491	1.1262	1.1697	1.2856	1.0947	1.0646	1.1445	1.1164	1.2063	1.0262	1.1197	1.0319	1.0496		16	1.13368	0.0185967	0.0743868		1.0493	1.0531	1.0024	1	1	1.0048	1.0296	1.0018	1.0018	1.0079	1.0019	1.0154	1.0311	1.0387	1.0585		15	1.01975	0.00556304	0.0215456		0.998	1.0523	0.99985	1.0459	1.0143	1
52	1.2332	1.1664	1.0769	1.1366	1.0717	1.1743	1.2872	1.1275	1.0514	1.1342	1.1142	1.1284	1.0359	1.0965	1.0374	1		16	1.11699	0.0187203	0.0748814		1.0413	1	1.0017	1.0394	1.0013	1	1.0322	1.002	1.002	1	1.0038	1.0229	1.0401	1.0228	1.0123		15	1.01479	0.0042794	0.016574		1.0299	1.0542	1.0092	1.0482	1.0262	1.005
53	1.1797	1.1326	1.0422	1.0948	1.0723	1.1075	1.2161	1.144	1.0557	1.0015	1.1807	1.1308	1.0755	1.1059	1.0559	1.1054		16	1.10629	0.0141604	0.0566415		1	1.119	1	1.0407	1.0162	1.0015	1.0369	1.0042	1.0042	1.023	1.003	1.0295	1.0651	1	1.0306		15	1.02493	0.00837843	0.0324495		1	1.014	1.0119	1.0569	1.0256	1.0048
54	1.1881	1.1494	1.0911	1.101	1.0747	1.1385	1.1289	1.1458	1.0697	1.0196	1.0814	0.97948	1.1988	1.0998	1.098	1.0893		16	1.10335	0.0140373	0.0561493		1.0457	1.1021	1.008	1.0526	1.0095	1.0136	1.0395	0.99809	0.99809	1.0315	1.0015	1	1.0623	1.0045	1.0219		15	1.02593	0.00770906	0.0298571		1.0003	1.0148	1.039	1.0573	1	0.99953
55	1.1784	1.1634	1.1686	1.0633	1.0574	1.1346	1.1275	1.0534	1.0462	1.0113	1.0792	1.056	1.2095	1.1595	1.1037	1.1061		16	1.10738	0.0144336	0.0577345		1	1.0922	1.0199	1.0653	1.0108	1.0112	1.0081	1.0064	1.0064	1.0291	1.003	1.0061	1.0364	1.0013	1.0194		15	1.02104	0.00672818	0.0260581		1.0312	1	1.0301	1.0597	1.0054	1.0048
56	1.1704	1.0408	1.1536	1.0793	1.0567	1.0624	1.1049	1.0833	1.0496	1.0139	1.0433	1.0589	1.2565	1.1839	1.0227	1.1143		16	1.09341	0.0167365	0.0669462		1.1267	1.075	1.0203	1.0562	1	1.011	1	1.0095	1.0095	1.0268	1	0.99947	1	1.0351	1.0547		15	1.02828	0.00938393	0.0363438		1.0964	0.99608	1.0345	1.0015	1.0288	1.0036
57	1.1769	1	1.1438	1.087	1.0156	1.0923	1.0565	1.0834	1.0195	1	1.0714	1.0972	1.2133	1.1791	1.035	1.0986		16	1.0856	0.016414	0.0656559		1.1832	1	1.0038	1.071	1.0053	1.0871	1.0028	1.0014	1.0014	1	1.0071	1.0005	0.99971	1.0403	1.0629		15	1.0311	0.0133392	0.0516627		1.0924	0.99799	1	1	1.0712	1
58	1.141	1.0036	1.083	1.029	1.0247	1.0341	1.0519	1.0698	1.0113	0.99452	1.0694	1.2064	1.2231	1.1914	1.0402	1.0441		16	1.0761	0.0184683	0.0738732		1.1585	1.0154	1	1.0552	1.0053	1.0249	1.0164	1	1	1.0036	1.0081	1.0051	1.03	1.0401	1.0257		15	1.02589	0.0103613	0.0401291		1.0613	1.0041	1.0287	1.0023	1.0738	1.0021
59	1.1342	1.0059	1.0684	1.0257	1.0227	1.0732	1	1.0231	1.0134	1.0327	1.0278	1.2106	1.1414	1.1145	1.0951	1.0324		16	1.06382	0.0150274	0.0601095		1.145	0.99556	1.0042	1.0487	1.0081	1.0227	1.03	1.0036	1.0036	1	1.0095	1.0066	1.0168	0.99866	1.0334		15	1.02176	0.0096043	0.0371973		1.0373	1.0274	1.0325	1.0452	1.0438	1.0102
60	1.139	1.066	1	1.0317	1.0212	1.0946	1.029	1.0219	1.0043	1.2208	1.0457	1.2459	1.209	1.1103	1.0705	1.022		16	1.08324	0.0201201	0.0804804		1.069	1	1.0046	1.0425	1.0005	1	1.0324	1.0114	1.0114	1.0071	1.0081	1.0093	1.0188	1.0042	1.0334		15	1.01685	0.00503811	0.0195125		1.0337	1.0324	1.0878	1.054	1	1.0143
61	1.1168	1.0679	1.0156	1.0442	1.0267	1.1518	1.0214	1	0.99914	1.2086	1.0443	0.97718	1.2173	1.1389	1.0756	1		16	1.06909	0.0189866	0.0759462		1	1.0354	1	1	1.0005	1.0333	1.0158	1.0285	1.0285	1.0119	1.0092	1.0133	1.0262	1	1.0342		15	1.01579	0.00362359	0.0140341		1.052	1.037	1.0535	1.0563	1.0128	1.0141
62	1.1167	1.1246	1.0022	1.0577	1.0231	1.1822	1.0001	1.0131	1	1.2389	1.0363	0.98141	1.1299	1.193	1.0738	1.0061		16	1.07369	0.0201897	0.0807587		0.98805	1.0375	1.0048	1.0074	1.0019	1.0295	1	1.0327	1.0327	1.0111	1.0092	1.0081	1.0047	1.0491	1		15	1.01445	0.00447938	0.0173486		1.0379	1.0072	1.0563	1.0057	0.99865	1.0067
63	1.12	1.1469	1.0197	1.0533	1.099	1.2002	1.0415	1.0112	1.06	1.1426	1.0724	1.0818	1	1.1889	1.0274	1.0031		16	1.07925	0.0161709	0.0646837		1.0493	1	1.0122	1.0059	1.0045	1.0318	1.0008	1.0327	1.0327	1	1.004	1.0016	1.0079	1.0554	1.0315		15	1.01802	0.00490696	0.0190046		1.0386	1.0169	1	1.0026	1	1.0026
64	1.0901	1.1475	1.0103	1.0645	1.0598	1.0644	1.0339	1.0477	1.0534	1.1168	1.0716	1.1157	1.1277	1.1413	1.0321	0.99491		16	1.07323	0.0115141	0.0460566		1	1.0164	1.0069	0.99413	1.0061	0.99872	1.0038	1.0125	1.0125	1.0049	1.0055	1.0056	1.0252	1.0675	1.0406		15	1.01336	0.00486292	0.018834		1	1	1.0342	1.0048	1.0112	1.0037
65	1.0844	1.1549	1.0003	1.0472	1.0549	1.1693	1	1.072	1.0512	1	1.0917	1.1215	1.1209	1.1272	1.0245	1.0018		16	1.07011	0.0142517	0.0570066		1.0559	1	1.0102	1.0117	1	1	1.004	1.0168	1.0168	1.027	1.0076	1.0029	1	1.0411	1.0247		15	1.01458	0.00428288	0.0165875		1.011	1.0289	1.0356	1.0383	1.0298	1
66	1.0864	1.1285	0.98901	1.0391	1.05	1.1829	1.0842	1.0733	1	1.1103	1.0568	1.2957	1.1293	1.1239	1.0215	1.0079		16	1.08618	0.0194344	0.0777376		1	1.073	1.0049	1.0115	1.0029	1.0174	1.0033	1	1	1.0259	1	1	1.0034	1.0476	1.0147		15	1.01364	0.00542516	0.0210116		1.0186	1.0444	1.0286	1.0277	1.0402	1.0097
67	1.0625	1.1285	1.0048	1.0487	1.0482	1	1.0797	1.0363	1.0039	1.0712	1.057	1.1735	1.1269	1.0877	1.0258	1		16	1.05967	0.0127045	0.0508179		1.0305	1.069	1.0039	1	1.007	1.0346	1.0204	1.003	1.003	1.0306	1.0026	1.0049	1.019	1.0395	1.0631		15	1.02207	0.00575214	0.0222779		1.021	1.0363	1.0384	1.0298	1.0425	1.0147
68	1	1.0967	1.0013	1.0409	1.0417	1.174	1.1308	1.0129	0.99629	1.0642	1.0635	1.1806	1.1192	1.1154	1.059	1.0393		16	1.07099	0.0148639	0.0594556		0.99411	1.063	1.0061	1.015	1.0058	1.0434	1.0315	1.0072	1.0072	1.0494	1.0062	1.0156	1.0121	1.03	1.0356		15	1.02148	0.00506796	0.0196281		1.0074	0.98826	1.0384	1.0079	1.028	1.0176
69	1.0011	1.1365	0.98557	1.0333	1.0106	1.1826	1.1308	1.0218	1.1764	1.0227	1.02	1.0088	1.1706	1.1128	1.0445	1.0557		16	1.06961	0.0173781	0.0695126		1	1.0564	1	1	1.007	1.016	1.0301	1.009	1.009	1	1.0051	1.0211	1.0154	1.036	1.0077		15	1.01419	0.00413966	0.0160328		1.0169	1	1	1.0069	1.0193	1.0157
70	1.0227	1.1363	1.0214	1.0414	1.0301	1.0819	1.1298	1	1.2089	1	1.0212	1.0904	1.0972	1.1637	1.0486	1.066		16	1.07247	0.0153987	0.0615948		1.0368	1.0474	0.9997	1.0379	1.0111	1	1.0159	1.0178	1.0178	1.0039	1.0082	1.0263	1.0376	1.0487	1.023		15	1.02214	0.00424438	0.0164384		1	1.0737	1.0173	1.0087	1.0176	1.0227
71	1	1.108	1.028	1.0366	1.0122	1.0601	1.1363	1.0457	1.2014	1.0233	1.04	1.0981	1.091	1.1298	1.0461	1.0819		16	1.07116	0.0134619	0.0538476		1.0122	1.0398	1.001	1.0305	1	1.0086	1.026	1.0216	1.0216	1.0191	1.001	1	1.0366	1.0244	1.0086		15	1.01673	0.00346536	0.0134213		1.0276	1.0445	1.0164	1.0103	1.015	1.0107
72	1.0084	1.0896	0.9897	1.0381	1.0413	1.0643	1.137	1.0661	1.1481	1.0033	1.0452	1.3319	1.1879	1.1282	1.0299	1.0989		16	1.08799	0.0215359	0.0861435		1	1	1.0027	1.011	1.0027	1.0179	1.0249	1.0087	1.0087	1.0352	1	1.0232	1.04	1.0296	1		15	1.01364	0.00357909	0.0138618		1.0336	1.0476	1.0582	1	1.0234	1.0078
73	1.0239	1.0901	1.0185	1.0347	1.071	1.0802	1.1393	1	1	1.0034	1.0479	1.0947	1.0028	1.1177	1.0336	1.1153		16	1.05457	0.0117309	0.0469236		1.0545	0.99653	1.0049	1.0072	1.0044	0.99718	1.0255	1.008	1.008	1.0405	1.0026	1.0274	1.0443	1.0378	1.0116		15	1.01803	0.00483666	0.0187323		1.0565	1.0451	1.019	1.0016	1.023	1.0137
74	1.0411	1.0891	1.0397	1.0468	1.0617	1.0378	1.1237	1.0125	1.003	1.0061	1.0271	1.1036	1	1.0903	1.0732	1.0756		16	1.05196	0.00949519	0.0379807		0.98981	1.0052	1.0061	1.0101	1.0094	1	1	1.0109	1.0109	1.0258	1.0056	1.0213	1	1	1.0344		15	1.00863	0.00293739	0.0113765		1.039	1.0789	1.0187	1.005	1.012	1
75	1.0566	1.0258	0.99769	1	1.0723	1.0369	1.0878	1.0336	1.0107	0.9929	1	1.3105	1.1498	1.0897	1.0522	1.078		16	1.06216	0.0197229	0.0788916		1	1.0085	1.0033	1.0143	1.0246	1.0608	1.0001	1.0094	1.0094	1	1.0057	1.0162	1.0033	1.0037	1.0648		15	1.01494	0.00531693	0.0205924		1.045	1.0768	1	1.0006	1	1.004
76	1	1.0275	1	1.0109	1.0353	1.0494	1.0929	1.0779	1.0261	0.99888	1.004	1	1.116	1.0247	1.0449	1		16	1.03178	0.0091016	0.0364064		1.0461	1.0118	1	1	1.0253	1.0456	1.0125	1	1	1.0097	1.0077	1.0196	1.0387	1.025	1.0732		15	1.02101	0.00557854	0.0216056		1.0467	1.0583	1.019	1.002	1.0058	1.0063
77	1.0723	1	1.0411	1.0325	1.0247	1.0258	1.0748	0.99738	1.0374	1.0102	1.0506	1.0091	1.1165	1.0365	1	1.0845		16	1.03834	0.00854557	0.0341823		1.0279	1.0195	1.0019	1.0568	1.0127	1.0418	1.0136	1.0017	1.0017	1.0073	1.0092	1.0156	1.043	1.0126	1.0412		15	1.02043	0.00453108	0.0175488		1	1.0872	1.0207	1.0048	1.0032	1.0075
78	1.0873	1.0562	1	1.0555	1.0759	1.0708	1.0452	1	1.0639	1	1	1.2104	1.1152	1.0369	1.0275	1.0685		16	1.05708	0.0133817	0.0535267		1	1	1.0031	1.0375	1	1.0118	1.015	1.0165	1.0165	1	1.0108	1	1.0468	1.0148	1		15	1.01152	0.00369031	0.0142925		1.0107	1.0847	1.0128	1.0125	1	1.0039
79	1.0179	1.06	1.0645	1.0701	1.082	1.0921	1.0527	1.0992	1	0.99574	1.0001	1.2812	1.0285	1.0391	1.0225	1.0742		16	1.06124	0.0168644	0.0674577		0.98171	1.0076	1.004	1	1.002	1.0035	1.0225	1.0228	1.0228	1.0049	1.0125	1.0034	1.0352	1.0311	1.0068		15	1.01072	0.00357956	0.0138636		1.0604	1.051	1.0244	1.0139	1.0068	1.0042
80	1.0407	0.99711	1.091	1.0105	1	1	1	1.0202	1.0128	1.0055	1.0225	1.2871	1.0301	1	1.0505	1.041		16	1.03806	0.0177421	0.0709682		1.0016	1.0136	1.0063	1.0243	1.0031	1	1.0255	1.0239	1.0239	1.0062	1.0036	1.0132	1.0566	1.0169	1.0008		15	1.01463	0.0038566	0.0149366		1	1	1.0275	1.011	1.0255	1.0006
81	1.0554	1.0525	1	1	0.99446	1.09	1.018	1	1.0142	1.0119	1.0271	1.0107	1.0434	1.0016	1	1.0589		16	1.02364	0.00703852	0.0281541		1.0269	1.0043	1	1.0464	1.0106	1.0042	1.0277	1.0205	1.0205	1.0076	1	1.0315	1.0617	1.0176	1.0032		15	1.01885	0.00461973	0.0178921		1.003	1.0017	1.0129	1.0246	1.0301	1
82	1.0442	1.0593	1.0814	1.018	1.0088	1.107	1.0253	1.008	1.0271	1.0124	1.0222	1	1.0613	1.0314	1.0049	1.1267		16	1.03987	0.00944544	0.0377818		1	1.0135	1.0017	1.0779	1.0137	1.0253	1.0283	1.013	1.013	1.007	1.002	1.0345	1	1.0171	1.0099		15	1.01713	0.00509624	0.0197377		1.0385	1.0325	1.009	1.026	1.0344	1.0003
83	1	1.0065	1.081	1.0537	1.0389	1.0428	1	1.043	1.0386	1.0041	1	0.99187	1.0619	1.0551	1.0437	1		16	1.02882	0.00699369	0.0279748		1.0163	1	1.0034	1.0449	1.0158	1.0254	1.0162	1.0145	1.0145	1	1.0071	1.0138	1.026	1.0208	1.0152		15	1.01559	0.00293115	0.0113523		1.0354	1.0097	1.0126	1.0429	1.0226	1.0133
84	1.0175	1	1.0191	1.067	1.0408	1	1.0249	1.0202	1.04	1	1.0379	1.1574	1.0969	1.0576	1.0797	1.1254		16	1.04902	0.0115458	0.0461832		1.0144	1.0298	1.0004	1	1	1.0175	1.0189	1.0074	1.0074	1.0219	1.0082	0.99893	1.032	1.02	1.0023		15	1.01194	0.00285078	0.011041		1.0295	1.0155	1	1	1.0273	1.0077
85	1.0292	1.0103	1.0075	1.0883	1.0583	1.0173	1.021	1.0603	1.0158	1.0362	1.0313	1.3728	1.0252	1.0225	1.0885	1		16	1.05528	0.0221908	0.0887634		1.0246	1.0366	1.0042	1.0009	1.0029	1.0013	1.0137	1	1	1.0232	1.0104	1	1	1	1.0088		15	1.00844	0.00294092	0.0113901		1.0384	1.0419	1.0004	1.0014	1.0296	1.0088
86	1.0389	1.034	1	1.0148	1.063	1.0939	1.052	1.0927	1.0238	1	1.0318	1.3534	1.0225	1.0227	1.014	1.1084		16	1.06037	0.0212229	0.0848917		1	1.0254	1.0056	0.98529	1.0089	1.0025	1	1.0031	1.0031	1.0083	1.0072	1.024	1.0602	1.0078	1.0027		15	1.00961	0.00436564	0.0169081		1.0031	1.0725	1.0033	1.0021	1.0197	1.0059
87	1.0604	1.0564	1.0987	1.0096	1.0693	1.0181	1.0069	1.0779	1	1.0128	1.0747	1.308	1	1.0254	1.0051	1.1293		16	1.05954	0.0192777	0.0771109		1.0564	1.0124	1.0011	0.99656	1.0228	1.0066	1.0026	1.0116	1.0116	1	1.0033	1.0045	1.0629	1.0057	1.0052		15	1.01355	0.00510826	0.0197842		1	1.0804	1.0004	1.0061	1.0106	1.0099
88	1.0157	1.0685	1.1945	1.0265	1.0711	1.0355	1	1.079	1.0093	1.022	1.0679	1.0299	1.0232	1	1	1.1633		16	1.0504	0.0142398	0.0569592		1.0667	1.009	1.0012	1.0056	1.025	1.0002	1.0052	1.001	1.001	1.0014	1.0054	1.0036	1.0113	1.0227	1.0112		15	1.01137	0.00441386	0.0170948		1.0316	1.0811	1.0001	1.0075	1.0116	1.0114
89	1.0409	1	1.1899	1.0143	1.0562	1.0533	1.0437	1.0542	1.0118	1	1.1039	1.0229	1.0167	1.0103	1.0448	1.1451		16	1.0505	0.0133677	0.0534708		1.0578	1	1.0026	1.0077	1.0166	1	1	1.0043	1.0043	1.0187	1	1.0093	1	1.0205	1.0146		15	1.01043	0.00387808	0.0150197		1.0582	1.0244	1	1.026	1.0017	1.0145
90	1.0631	1.0136	1.1443	1	1.0635	1.0652	1.0276	1.0584	1	1.0289	1.0777	1	1.1355	1.0127	1.036	1.0876		16	1.05088	0.011252	0.0450082		1.0696	1.0275	1.0031	1.0158	1.0318	1.0212	1.0016	1	1	1.0282	1.0082	1.0176	0.99567	1.018	1		15	1.01588	0.00490532	0.0189982		1.0624	1.0309	1.0039	1.0505	1	1.0027
91	1	1.0216	1.0995	1.0077	1.0699	1.0837	1.0256	1	1.0434	1.0272	1.0722	1.2361	1.1294	1.0119	1.0188	1		16	1.05294	0.015673	0.0626918		1.084	1.0124	1.0027	1	1.0333	1.0056	1.0097	1.0041	1.0041	1.0302	1.0099	1.0171	1.0237	1.0138	1.0054		15	1.01707	0.00543345	0.0210437		1.0723	1	1.0086	1.0521	1.0006	1.0046
92	1.0662	1.0101	1.0921	1.0162	1	1.0523	1.0788	1.0429	1.0391	1	1.0687	1.2461	1.1269	1.0092	1	1.0139		16	1.05391	0.0159054	0.0636215		1.0294	1	1.0048	1.0149	1.0249	1.003	1.0229	1.0057	1.0057	1.0188	1.0035	1	1.0105	1.0258	1.0218		15	1.01278	0.00266789	0.0103327		1	1.061	1.0076	1.0537	1.0038	1.0037
93	1.0868	1.0456	1	1	1.0046	0.99348	1.0669	1.0655	1	1.0216	1	1.2246	1.0074	1.0111	1.0911	1.0122		16	1.03943	0.0148752	0.0595009		1	1.0068	1	1.0117	1	1.0179	1.0234	1.0115	1.0115	1	1.0024	1.001	1.0047	1.024	0.99912		15	1.0076	0.00224088	0.00867888		1.0035	1.064	1.0031	1.0536	1	1.0033
94	1.0447	1.05	1.0205	1.0005	1.0522	1.0011	1.0727	1	1.057	1.0106	0.99752	1	1	1.0122	1.0868	1.0214		16	1.0267	0.00736862	0.0294745		1.0302	1.0045	1.0006	1.0108	1.0007	1.0031	1.022	1.0048	1.0048	1.0049	1.0037	1.0028	0.99675	1.0108	1.0036		15	1.00694	0.0022397	0.00867431		1.0222	1.054	1	1.0553	1.001	1.0052
95	1.0285	1	1.0067	1.081	1.0125	1.0036	1.0757	1.109	1.0493	1.0254	1.0115	1.0017	1.0109	1.0128	1.1127	1.0349		16	1.03601	0.00954402	0.0381761		1.0389	0.99642	1.0037	1.0332	1.0132	1	1.0137	1.0054	1.0054	1.0044	1.0011	0.99622	1.0017	1	1.0213		15	1.00898	0.00334174	0.0129425		1.0138	1.062	1.008	1.0597	1.0124	1.0098
96	1	1.0356	1.0187	1.0138	1.0008	0.99717	1.0254	1.0304	1.0617	1.0418	1.0244	1	1.0307	1.0012	1.0556	1.0087		16	1.02162	0.00506827	0.0202731		1.0116	1.0038	1.0039	1.0061	1.0029	1.0227	1.0396	1.0192	1.0072	1.0029	1.0327	1.0028	1.0046	1.0304	1.005		15	1.01303	0.00325445	0.0126044		1.0337	1.0033	1.0035	1.0029	1.0061	1
97	1.0329	1.0323	1.0089	1.0145	1	0.99457	1.035	1.0099	1.0315	1.0457	1.0289	1.0102	1.0335	1	1.0692	1.0195		16	1.02291	0.00486503	0.0194601		1.0175	1.0002	1.0033	1.0099	1.0015	1.0189	1.0314	1.0005	1.0029	1	1.0434	1.0077	1.004	1.0319	1.0056		15	1.01191	0.00355111	0.0137534		1.0203	1.0037	1.0058	1.0079	1	1.0025
98	1.0179	1.0221	1.0237	1.014	1.002	1.0327	1.0414	1.0097	1.0222	1.0498	1	1.0599	1.0108	1.0329	1.0414	1.0226		16	1.02519	0.00422143	0.0168857		1.0187	1.0023	1.0022	1.0108	1.0027	1.0168	1.035	1.0188	1.0028	1.0013	1.0477	1.0038	1.0071	1.0303	1		15	1.01335	0.00374008	0.0144853		1.0147	1	1.0042	1.0045	1.0046	1.0174
99	1.0157	1.0354	1.025	1.0072	1.0108	1.0288	1.0271	1.0309	1.0264	1.0386	1.028	1.051	1.0192	1.0248	1.0468	1.0103		16	1.02662	0.00311011	0.0124404		1.0234	1.0023	1.0045	1	1.0021	1.0188	1.0322	1.0205	1.0043	1.004	1	1.0052	1.0083	1.0157	1.0034		15	1.00965	0.00256407	0.00993061		1.017	1.0019	1.001	1.0062	1.0059	1.0238
100	1.0145	1	1.0089	1.0099	1.0124	0.99457	1.035	1	1.0316	1.0457	1.0289	1.0102	1.0335	1	1.0692	1.0138		16	1.01926	0.00499491	0.0199797		1.0328	1	1.0048	1.0015	1.0049	1.0133	1.0602	1.0136	1.0069	1.0036	1.0124	1.0028	1.0062	1.017	1.0046		15	1.01231	0.00402965	0.0156068		1.0082	1.0039	1.0031	1.0095	1.0047	1.0267
[truncated: 71 more columns]

## Sheet: c-data
PA14+fasted	amp
	odr-7	odr-7;sri-36 RNAi line1	odr-7;sri-36 RNAi line2	odr-7;srr-6 RNAi	odr-7;str-163 RNAi	odr-7;srap-1 RNAi
	0.186368	0.031644	0.028552	0.086268	0.135942	0.1777
	0.166184	0.030807	0.032358	0.2933	0.227003	0.1872
	0.16029	0.003916	0.017034	0.2531	0.168626	0.1351
	0.132381	0.027473	0.024313	0.089094	0.153377	0.2239
	0.137719	0.005671	0.029061	0.144555	0.181148	0.2344
	0.248803	0.016116	0.014042	0.093448	0.119861	0.1238
	0.140215	0.021486	0.007381	0.207883	0.135555	0.1959
	0.115139	0.016781	0.024357	0.0774	0.208071	0.2059
	0.105484	0.013622	0.013742	0.130481	0.096687	0.1678
	0.148703	0.027311	0.007558	0.156529	0.199994	0.2896
	0.142677	0.008729	0.015368	0.188155	0.21929	0.13
	0.173532	0.010417	0.012029	0.121316	0.215968	0.1399
	0.133745	0.025229	0.012942	0.151568	0.078932	0.0888
	0.145768	0.03447	0.024781	0.172368	0.141848	0.0973
	0.172642	0.014107	0.008387	0.200813	0.145281	0.1192
	0.182681		0.016555
n=	16	15	16	15	15	15
Average	0.155771	0.0191853	0.0180287	0.157752	0.161839	0.167767
SE	0.0084522	0.00255826	0.00202615	0.0162818	0.0118475	0.0144617
STDEV	0.0338088	0.00990809	0.00810459	0.0630591	0.0458853	0.0560098

## Sheet: d-traces
Fasted
Time	odr-7																n=	Average	SE	STDEV			odr-7,sri-36 RNAi																	n=	Average	SE	STDEV
1	1.0387	1.0217	1.0117	1.0027	1.0365	1.0038	1.028	1.0038	1.002	1	1.0142	1.0318	1.0082	1.0167	1		15	1.01465	0.00351872	0.013628			1	1	1	1	1	1	1	1	1	1	1	1	1	1	1			15	1	0	0
2	1.0889	1.0252	1.0054	1.0071	1	1.0131	1	1.0066	1	1.001	1.008	1	1.0058	1.0125	1.0006		15	1.01161	0.00580033	0.0224646			1.0004	1.0021	0.96261	1.0472	1.0998	1.0267	1.048	1.0393	0.99764	1.0102	1.009	0.98886	1.0031	1.0273	1.0041			15	1.01775	0.00831241	0.0321938
3	1.1549	1.0037	0.99987	1	1.1198	1.0003	1.0005	1	1.0106	1.0059	1	1.0181	1.0101	1	1.0151		15	1.02259	0.0122493	0.0474412			1.0157	1	0.96333	1.0373	1.0834	1	1.0768	1.0484	1.0045	1	1	1.0326	1.0045	1.0436	1.0084			15	1.02124	0.00830649	0.0321709
4	1.163	1	1.0012	1.0035	1.1265	1	0.99625	1.0091	1.0066	1.0047	1.0403	1.0346	1.0077	1.018	1.0249		15	1.02909	0.0127014	0.0491925			1.048	1.0188	0.96022	1.0477	1	0.99694	1	1	1.0083	1.0026	1.0121	1.0423	1	1	1.0107			15	1.00984	0.00585411	0.0226729
5	1.1101	1.0031	1	1.005	1.1153	1.0165	1.0569	1.0139	1.0099	1.0046	1.0521	1	1.0057	1.0258	1.0257		15	1.02964	0.00979991	0.0379549			1.0259	1.0177	0.97886	1.024	1.0327	1.0164	1.0178	1.0184	1	1.0049	1.0361	1.0344	0.99858	1.0653	1			15	1.01807	0.00529142	0.0204936
6	1.056	0.99924	1.0175	1.0097	1	1.035	1.069	1.0142	1	1.0108	1.0519	1.0078	1.0094	1.017	1.0116		15	1.02061	0.00566375	0.0219356			1.0291	0.99893	1.018	1.0199	1	1.0039	1	1.0316	1.004	1.0157	1	1.0357	0.9986	1.073	1.0093			15	1.01585	0.00524107	0.0202986
7	1.0653	1.0079	1.017	1.0213	1.0078	1.0392	1	1.0144	1.0207	1.0134	1.0052	1.0146	1.0081	1.0121	1.0123		15	1.01729	0.00414221	0.0160427			1	1	1	1	1.0443	1	1.012	1.0169	1.0038	1	1.0117	1.0201	0.99465	1.0281	1.0073			15	1.00926	0.00347349	0.0134528
8	1.0451	1.011	1.0277	1.0203	1.0036	1.0313	1	1.0212	1.0054	1	1	1.0354	1	1.003	1.0126		15	1.01444	0.00384141	0.0148777			1.0403	1.0072	1.0368	1.0098	1.0571	1.0362	1.0444	1.0281	1.0157	1.0013	1.02	1.0163	1	1.0256	1			15	1.02259	0.0045643	0.0176775
9	1	1.0112	1.049	1.0277	1.0264	1.0281	1.0122	1.0154	1.0133	1.0052	1.0057	1.0421	1.0025	1	1		15	1.01592	0.0040117	0.0155372			1.0373	1	1.012	1.0089	1.0275	1.0335	1.036	1	1.0074	1.0041	1	1	1.0172	1.0277	1.0075			15	1.01461	0.00363818	0.0140906
10	1.0092	1.0055	1.0478	1.0165	1.0419	1.0367	1.0281	1	1.0129	1.0031	1	1.0128	1.0284	1.0128	1.0102		15	1.01773	0.00394297	0.015271			1	1.0127	1	0.99858	1	1.0185	1.0162	1.0191	1.0033	1.0055	1.0094	0.99712	1.0463	1.0372	1.0067			15	1.01137	0.00371787	0.0143992
11	1.0197	1.0084	1.031	1.0154	1	1.0217	1.022	1.0083	1	1.0049	1.0062	1	1.0509	1.0106	1.0097		15	1.01392	0.00354146	0.013716			1.0099	1.0143	1.042	1.0043	1.028	1.0118	1.0353	1	1	1.0844	1.0244	1	1.0283	1.0249	1.0259			15	1.02223	0.00562729	0.0217944
12	1	1.0085	1.007	1.0031	1.0153	1	1.0184	1.0116	1.0053	1.0088	1	1.004	1.0105	1.012	1		15	1.00697	0.00152102	0.00589087			1	1	1.0278	1.034	1	1.0199	1	1.0393	1.002	1.0789	1.0229	1.0354	1.0095	1.003	1.0391			15	1.02079	0.00578294	0.0223972
13	1.0224	1	1.0065	1	1.0199	1.0126	1	1.0057	1.0178	1.0213	1.0076	1.0068	1.0047	1.0121	1.0098		15	1.00981	0.00198304	0.0076803			1.0196	0.99923	1.0286	1.0379	1.0022	1.0023	1.0312	1.0457	1.0183	1.1079	0.99761	1.0461	1.0033	1	1.0412			15	1.02541	0.00750975	0.0290851
14	1.0604	1.0027	1	1.0011	1.0271	1	1.0021	1.0133	1	1.0187	1.0157	1.0029	1.0025	1.01	1.009		15	1.01103	0.0041047	0.0158974			1.0251	1.004	1.0376	1.0422	1.0269	1.0049	1.0347	1.0829	1.0276	1.0832	1	1.0697	1.0086	1.0007	1.0402			15	1.03255	0.00723797	0.0280325
15	1	1.0019	1.016	1.0037	0.99363	1.0031	1.0007	1.0327	1.0214	1.0224	1.0113	1.0006	1.0038	1.009	1.0072		15	1.0085	0.00271307	0.0105077			1.0472	1.0056	1.0573	1.0085	1.0347	1	1.0738	1.042	1.0296	1.0748	1	1.0451	1	1.0061	1.0101			15	1.02899	0.00692487	0.0268199
16	1.0342	1.0189	1.0173	1.0035	1	1.0099	1.0057	1	1.0345	1.0132	1	1.0011	1.0049	1	1.0049		15	1.00987	0.00302401	0.0117119			1.0256	1.0063	1.0582	1.0487	1.0426	1.0188	1.0557	1.0655	1.0379	1.0143	1.0314	1.0563	1.0172	1.0779	1			15	1.03709	0.00599086	0.0232025
17	1	1.0216	1.0428	1.007	1	1.0214	1.0373	1.0037	1	1	1.0038	1.002	1.0049	1.0053	1		15	1.00999	0.00364161	0.0141039			1.0224	1	1.0587	1.0529	1.0109	1.0202	1.0535	1	1	1.0048	1	1.0832	1.0242	1.0737	0.99905			15	1.0269	0.00763502	0.0295703
18	1.0163	1.0299	1.0211	1	1.0259	1.0258	1.0388	1.0012	1.0216	1.0044	1.0058	1.0038	1.0069	1	1.0061		15	1.01384	0.00323219	0.0125182			1	1.0069	1.0351	1.0394	1	1	1	1.0885	1.0024	1	1.0256	1	1.0215	1.0551	1.0063			15	1.01872	0.0067636	0.0261953
19	1.013	1	1.0235	1.0017	1.0362	1	1	1	1.0325	1.0139	1.0068	1.0048	1	1.0044	1.0052		15	1.00947	0.00312856	0.0121169			1.0212	1.0088	1.0361	1.0203	1.0001	1.0063	1.004	1.1164	1	1.0105	1	1.0001	0.99022	1.0105	0.9963			15	1.01472	0.00784551	0.0303855
20	1	1.0026	1.0209	1.0064	1.0133	1	1	1.0025	1	1	1	1	1	1.0012	1		15	1.00313	0.00157732	0.00610895			1	1	1.0439	1.0244	1	1	1	1	1	1	1	1	1	1	1			15	1.00455	0.0032452	0.0125686
21	1.0062	1.0091	1	0.99864	1.0518	1.0267	1.0296	1.0678	1.0138	1.0054	1.0337	1.0528	1.0324	1.1004	1.0506		15	1.03193	0.00741087	0.0287022			1	1.072	1.02	1	1.0812	1.0719	1.0527	1.0898	1.0016	1.0226	1.0125	1.0234	1.0292	1.0222	1.0193			15	1.03456	0.00793052	0.0307148
22	0.99819	1.0126	1.0022	1	1.0612	1.0386	1.0413	1.1043	1.0296	1.0175	1.0922	1.1086	1.1009	1.1209	1.1005		15	1.05524	0.0116682	0.0451907			1.0225	1.0824	1.0186	1.0015	1.0155	1.072	1.0162	1.0643	1.0171	1.0292	1.0037	1.0176	1.0301	1.0202	0.98913			15	1.02667	0.0067956	0.0263192
23	1.0627	1.0153	1.0217	1.0041	1.0722	1.064	1.0356	1.1368	1.051	1.0505	1.1013	1.1527	1.1382	1.2	1.1539		15	1.084	0.0153713	0.0595328			1.0256	1.0715	1.0138	1.036	1.0229	1.0655	1.0215	1.0675	1.0223	1.0026	1.0044	1.0191	1.0344	1	0.99535			15	1.02683	0.00631803	0.0244696
24	1.0055	1.034	1.1088	1.0277	1.084	1.0831	1.028	1.1658	1.063	1.0556	1.1861	1.1553	1.1403	1.2044	1.1633		15	1.10033	0.0167597	0.0649102			1.0137	1.0781	1.0024	1.0631	1.0195	1.0828	1.0244	1.1029	1.0197	1.02	1.0197	1.0163	1.0909	1.0048	0.99708			15	1.03703	0.0092241	0.0357248
25	1.0003	1.042	1.1108	1.0389	1.0924	1.0933	1.038	1.14893	1.089	1.0767	1.2136	1.161	1.1461	1.2211	1.15		15	1.10814	0.0167731	0.0649619			1.0502	1	1.0011	1.0632	1.0413	1.0844	1.0066	1.1046	0.99968	1.0273	1	1.0108	1.0601	1.0153	1.0234			15	1.03253	0.00864925	0.0334984
26	1.0996	1.0447	1.1631	1.042	1.1211	1.0988	1.0307	1.1535	1.1119	1.0839	1.2312	1.1707	1.1487	1.2219	1.1551		15	1.12513	0.0157246	0.060901			1.0531	1.055	1	1.0497	1.0485	1.0785	1.0033	1.108	1	1.0272	1.0009	1.0134	1.0639	1.0385	1.0301			15	1.03801	0.00823123	0.0318794
27	1.1926	1.0513	1.2048	1.0422	1.1242	1.1022	1.041	1.1689	1.1225	1.0886	1.2339	1.173	1.1506	1.2256	1.1793		15	1.14005	0.0166978	0.0646704			1.0586	1.057	1.0311	1.0583	1.0452	1.0735	1.007	1.1182	0.99801	1.0299	1.0055	1.0279	1.0909	1.0453	1.0389			15	1.04569	0.00837779	0.032447
28	1.1892	1.048	1.2066	1.0524	1.1317	1.1101	1.0494	1.14675	1.1173	1.0827	1.2376	1.1664	1.1446	1.2124	1.1817		15	1.13846	0.0159162	0.0616431			1.088	1.0501	1.0301	1.0575	1.0067	1.079	1	1.0406	1.0676	1.038	1.0286	1.0235	1.0142	1.0245	0.98835			15	1.03578	0.00740508	0.0286798
29	1.1993	1.0507	1.239	1.0545	1.1175	1.1109	1.0599	1.1521	1.091	1.0982	1.2357	1.1735	1.1528	1.2258	1.186		15	1.14313	0.0169652	0.0657058			1.0908	1.0859	1.0358	1.0471	1.0127	1.0739	1.0313	1.044	1.0595	1	1.0297	1.0279	1.0179	1.0625	0.99499			15	1.04093	0.0075536	0.029255
30	1.1456	1.0566	1.1449	1.0546	1.1341	1.1162	1.0647	1.17	1.0999	1.1024	1.2378	1.1756	1.1544	1.2288	1.1751		15	1.13738	0.0145653	0.0564113			1.0508	1.0843	1.04	1.0315	1	1.0646	1.0362	1.0044	1.0578	1.0173	1.0147	1	1	1.0706	1.0134			15	1.03237	0.00726439	0.0281349
31	1.1445	1.085	1.1464	1.0476	1.1404	1.122	1.0716	1.1817	1.0888	1.0847	1.2219	1.1666	1.1465	1.2396	1.1717		15	1.13727	0.0141952	0.0549776			1.0974	1.0442	1.0394	1.0303	1.0582	1.0617	1.0138	0.99672	1.0664	1.026	1.0261	1.0193	1.0417	1.0937	0.98784			15	1.04018	0.00813282	0.0314983
32	1.0615	1.0874	1.1059	1.0488	1.1502	1.1292	1.0573	1.1881	1.0975	1.0771	1.214	1.2014	1.1509	1.224	1.1749		15	1.13121	0.0154344	0.0597771			1.0133	1.037	1.033	1.0206	1.0341	1	1.0061	1	1.0183	1.0824	1.0006	1.0499	1.0624	1.0173	1.0161			15	1.02607	0.0062218	0.0240969
33	1.1662	1.0943	1.0971	1.0533	1.1178	1.1314	1.0595	1.1532	1.1056	1.0806	1.2156	1.2032	1.1521	1.2262	1.1754		15	1.13543	0.0141912	0.0549623			1.0772	0.97333	1.0029	1.0149	1.0831	1.0321	1.0085	1.0068	1	1.0041	0.99636	1.0237	1.0131	1.0442	1.0119			15	1.01948	0.00759793	0.0294267
34	1.1669	1.0785	1.0983	1.0483	1.1228	1.1351	1.0649	1.1717	1.098	1.0587	1.1876	1.1812	1.1594	1.207	1.1682		15	1.12977	0.0134602	0.0521311			1.0724	1.0948	1.0439	1.0152	1.0187	1	1.0304	1.0025	1.0329	1	1.0217	1.0047	1.1282	1.029	1.0147			15	1.03394	0.00962537	0.0372789
35	1.1336	1.0806	1.0841	1.0487	1.113	1.1253	1.0647	1.1786	1.0958	1.0651	1.1681	1.1819	1.1511	1.1521	1.1706		15	1.12089	0.0117453	0.0454894			1.0774	1.0977	1.0593	1.0053	1.0198	1.0197	1.0307	1.0924	1.0289	1.0342	1.0062	1.0304	1.0811	1.0252	1.0314			15	1.04265	0.00793593	0.0307357
36	1.0765	1.0583	1.1367	1.0489	1.1571	1.134	1.0665	1.19	1.1038	1.068	1.1592	1.1834	1.1518	1.1438	1.1799		15	1.12386	0.0126928	0.0491592			1.0356	1.0317	1.062	1.0108	1.0568	1.0416	1.0222	1.0577	1	1.037	1.0032	1.0141	1.0341	1.0063	1			15	1.02754	0.00552725	0.0214069
37	1.0785	1.0692	1.1379	1.0406	1.1612	1.1359	1.0704	1.1851	1.0706	1.0661	1.1205	1.1681	1.1549	1.1504	1.1799		15	1.11929	0.0125277	0.0485196			1.0337	1.056	1.0638	1.0169	1.0632	1.0354	1.017	1.0461	1.0106	1.0199	1.0041	1.0179	1.0327	1.0038	1.0018			15	1.02819	0.00547677	0.0212114
38	1.0997	1.0711	1.0826	1.0403	1.1434	1.1298	1.0815	1.1927	1.0433	1.0687	1.1211	1.1812	1.1552	1.1524	1.1814		15	1.11629	0.0131075	0.050765			1	1.0594	1.0582	1.0136	1	1.0657	1.0172	1.083	1.0049	1.037	0.99667	1.0276	1.0981	1	1.0231			15	1.0323	0.00852938	0.0330341
39	1.0976	1.0593	1.0378	1.037	1.1589	1.1249	1.0793	1.2256	1.0517	1.0711	1.1218	1.1825	1.1555	1.1536	1.1772		15	1.11559	0.0151989	0.0588652			1.0181	1.0742	1.0608	1.0185	1.007	1.0538	1.0636	1.0372	1.0119	1.0396	1.0072	1.026	1.017	1.1067	1.0294			15	1.03807	0.00739503	0.0286408
40	1.1006	1.0557	1.0389	1.0366	1.1619	1.1251	1.0821	1.2312	1.0318	1.0647	1.1055	1.1895	1.1566	1.1027	1.193		15	1.11173	0.016249	0.062932			1.0071	1	1.0051	1.0328	1.0151	1.0045	1.0051	1.0078	1.0744	1.113	1.0304	1.0794	1.0196	1.0522	1.0169			15	1.03089	0.00875565	0.0339105
41	1.1903	1.0572	1.0415	1.036	1.1458	1.1303	1.0731	1.2395	1.0194	1.0745	1.1189	1.1786	1.1631	1.1262	1.1938		15	1.11921	0.0172261	0.0667162			1.0182	1.0585	1	1.0745	1	1.0479	1.011	1.0024	1.0864	1.0901	1.0176	1.0383	1.0325	1.0521	1.0163			15	1.03639	0.00794656	0.0307769
42	1.1779	1.0559	1.0258	1.0383	1.1387	1.1228	1.068	1.2245	1.0291	1.0765	1.1092	1.1796	1.1628	1.1227	1.1859		15	1.11451	0.0164093	0.063553			1.0171	1.0549	1.0346	1.0625	1.0263	1.0322	1.0085	1	1.0247	1.0177	1.0057	1.0509	1.0353	1.0568	1			15	1.02848	0.0053732	0.0208103
43	1.1817	1.0547	1.0271	1.0382	1.1407	1.1217	1.0696	1.2287	1.0276	1.0922	1.1248	1.1645	1.1571	1.1181	1.1961		15	1.11619	0.016395	0.0634974			1	1.0326	1.0525	1.0569	1.0306	1.0302	1.0165	1.0035	1	1.0212	1.0043	1	1.037	1.0287	1.0102			15	1.02161	0.00485364	0.0187981
44	1.1078	1.0559	1.0236	1.0372	1.153	1.1103	1.0684	1.2373	1.0143	1.0924	1.1163	1.1659	1.1482	1.1046	1.1964		15	1.10877	0.0164816	0.0638329			1.0091	1.004	1.0483	1.0259	1.0108	1.0629	1.0168	1.0013	1.0097	1.035	1	1.019	1.0307	1.0113	1.0124			15	1.01981	0.00461622	0.0178786
45	1.0706	1.0708	1.0205	1.03	1.1213	1.115	1.0635	1.2262	1.0264	1.094	1.1063	1.1666	1.1475	1.1225	1.1855		15	1.10445	0.0155194	0.0601065			1.0194	1	1.0916	1.0286	1.0529	0.99944	1	0.99905	1.0121	1.018	1.0012	1.0445	1.0334	1.0147	1.0518			15	1.02445	0.00686169	0.0265752
46	1.0742	1.1158	1.022	1.0238	1.1225	1.1129	1.0642	1.2011	1.0251	1.0894	1.0827	1.1659	1.1405	1.1323	1.1906		15	1.1042	0.0147959	0.0573043			1.0029	1.0166	1.2188	1.0228	1.054	1	1.006	1.0024	1.0442	1.0218	1.0007	1.0347	1.0417	1.0147	1			15	1.03209	0.0141051	0.0546287
47	1.1194	1.1166	1.0085	1.0228	1.0935	1.1132	1.0621	1.2095	1.0133	1.082	1.0983	1.1616	1.1394	1.1089	1.1904		15	1.10263	0.015425	0.0597406			1.01	1.0071	1.2146	1.1307	1.0201	1.0161	1.0135	1.004	1.0521	1.0361	1.0043	1	1.0305	1	1.0023			15	1.03609	0.0153651	0.0595089
48	1.1425	1.1223	1	1.0195	1.065	1.1138	1.0669	1.2133	1.029	1.0833	1.0781	1.1621	1.1273	1.0992	1.2039		15	1.10175	0.0162251	0.0628394			1.0914	1.0135	1.054	1.0012	1	1.0428	1.0678	1	1.0055	1.0229	1.0081	1.025	1.0139	1.0093	1.0074			15	1.02419	0.0071338	0.0276291
49	1.1461	1.0885	1.0018	1.0118	1.0654	1.111	1.067	1.2017	1.0116	1.0764	1.0628	1.1555	1.1275	1.1298	1.1706		15	1.09517	0.0156667	0.060677			1.0679	1.0157	1.1127	1.0179	1.0462	1.0348	1.0408	1.0011	1.0186	1.0273	1.0017	1.0256	1.019	1.0122	1.0089			15	1.03003	0.00746563	0.0289142
50	1.1817	1.0888	1.0153	1.0109	1.086	1.0935	1.0663	1.21	1	1.086	1.0894	1.1566	1.1259	1.1087	1.1699		15	1.09927	0.0161132	0.0624062			1.0373	1.0019	1.1003	1	1.0443	1.0384	0.99973	1.0018	1.0083	1	1.0024	1.015	1.0078	1.0052	1			15	1.0175	0.00713529	0.0276348
51	1.2069	1.0544	1.0111	1.0083	1.101	1.1024	1.0629	1.1909	1.0105	1.0869	1.0719	1.1569	1.1173	1.0989	1.1851		15	1.09769	0.0167811	0.0649928			1.0451	0.99957	1.1081	1.0125	1.0344	1.0787	1.0038	1.0109	1.0142	1.0505	1	1.0253	1	1.0171	1.0027			15	1.02686	0.00823979	0.0319126
52	1.2099	1.0572	1.0132	1.0052	1.1008	1.0992	1.0625	1.1861	1	1.0755	1.0622	1.1642	1.11	1.0848	1.1796		15	1.09403	0.0171179	0.0662973			1	1	1.0668	1.0176	1.0165	1.0785	1.0357	1.0118	1.0143	1.0536	1.0033	1.0258	1.0025	1.0203	1.0075			15	1.02361	0.00635646	0.0246185
53	1.223	1.0489	1.0132	1.0044	1.1063	1.1053	1.059	1.194	1.0026	1.0799	1.0622	1.152	1.1123	1.0784	1.1786		15	1.09467	0.0176463	0.0683439			1.0106	1.0179	1.0043	1	1.0202	1.0802	1.0339	1.0087	1	1	1.0047	1.0325	1.0101	1	1.0303			15	1.01689	0.00549195	0.0212702
54	1.2159	1.0467	1.0088	1.01	1.0956	1.0972	1.0562	1.172	1.009	1.0806	1.0516	1.152	1.101	1.0686	1.1645		15	1.08865	0.0164372	0.0636612			1.0182	1.059	1.0122	1.0109	1.0128	1.0397	1.0537	1.0076	1.0029	1.0122	1.0014	1.0416	1.0244	1.0105	1.0322			15	1.02262	0.00474016	0.0183586
55	1.2177	1.0495	1.0112	1	1.095	1.0939	1.0554	1.1576	1.0085	1.0755	1.0622	1.1601	1.0818	1.0576	1.1786		15	1.08697	0.016823	0.0651553			1.008	1.0573	1	1.0407	1	1	1.0431	1.0082	1.0094	1.032	1.0007	1.0427	1.0244	1.0155	1.0187			15	1.02005	0.00489024	0.0189398
56	1.1748	1.0621	1.0126	0.99964	1.0749	1.0799	1.0448	1.1647	1.0203	1.0648	1.0866	1.1576	1.0647	1.0614	1.1774		15	1.08308	0.0152021	0.0588775			1.0192	1	1.0168	1.0133	1.0044	0.99699	1.0428	1	1.0135	1	1.0032	1.0075	1.0081	1.0408	1.0175			15	1.01227	0.00359497	0.0139232
57	1.1368	1.0701	1.0189	1.0045	1.0806	1.0763	1.0451	1.1372	1.0089	1.0653	1.0859	1.1574	1.0452	1.0717	1.1816		15	1.07903	0.0138266	0.0535503			1	1.0348	1.0037	1.0067	1.0121	1.003	1.0027	1.007	1	1.0036	0.9997	1.0372	1	1.0031	1.0122			15	1.00839	0.00307185	0.0118972
58	1.1369	1.0729	1.0216	1.0112	1.0796	1.0732	1.0443	1.1273	1	1.0493	1.107	1.1505	1.0252	1.1075	1.1828		15	1.07929	0.0142012	0.0550009			1.0001	1.0363	1.0181	0.99424	1.0167	1.002	1.0047	1.0071	1.0064	0.99953	0.99835	1.0287	1.0011	1.0076	1.0085			15	1.00863	0.00302061	0.0116988
59	1.0966	1.084	1.0246	1.0112	1.0826	1.0738	1.0337	1.1138	1.0235	1.0483	1.0835	1.1463	1.0169	1.0772	1.1815		15	1.07317	0.0126532	0.0490057			1.0097	1.1017	1.0286	0.99784	1.0028	1.0033	1.0075	1.0035	1.0113	0.99839	1.0023	1.0313	1.0111	1	1.0088			15	1.01454	0.00672263	0.0260367
60	1.085	1.0756	1.0204	1.0176	1.0669	1.0649	1.0272	1.1007	1.0187	1.0486	1.0828	1.1159	1.0099	1.0378	1.1826		15	1.06364	0.0120225	0.0465629			1.0093	1.0373	1.0136	0.99379	1	1	1.0079	1.005	1.0055	1.0032	1.0036	1	1.0111	1.0083	1.0083			15	1.00713	0.00252743	0.00978868
61	1.0832	1.0784	1.0233	1.0177	1.0657	1.0622	1.0266	1.105	1	1.0596	1.0588	1.0995	1.0038	1.0141	1.1603		15	1.05721	0.0114562	0.0443699			1.0065	1.0395	1.0469	0.99597	1.0021	1.0131	1	1.0119	1.0078	1.0039	1	1.0105	1.0132	1.0209	1.0251			15	1.01316	0.00375839	0.0145562
62	1.046	1.0784	1.0068	1.0181	1.0743	1.0464	1.0238	1.0757	1.0131	1.0632	1.1227	1.0895	1.0045	1.0109	1.159		15	1.05549	0.0117647	0.0455644			1	1.0282	1.0177	0.9997	1.0176	1.0146	1.0039	1	1.0112	1.0072	1.0058	1.0134	1.01	1.0224	1.0255			15	1.01181	0.00238639	0.00924244
63	1	1.0788	1.0061	1.018	1.0712	1.0441	1.0193	1.0569	1	1.0634	1.1025	1.0542	1.0083	1.0509	1.1028		15	1.0451	0.00909627	0.0352297			1.0065	1	1.0231	0.9999	1.0181	1.007	1.0089	1.0017	1	1.0108	1.012	1.0046	1.0041	1.0319	1.0305			15	1.01061	0.00275468	0.0106688
64	0.99626	1.0816	1.0091	1.0063	1.0699	1.0422	1.019	1	1.0379	1.0542	1.1015	1.0312	1.003	1.0624	1.116		15	1.04204	0.00983781	0.0381017			1.0183	1.0032	1.0186	1.0127	1.0187	1.0032	1.0054	1.0007	1.0149	1	1.0137	1.0035	1.0071	1.0318	1.0237			15	1.0117	0.00242399	0.00938806
65	1.0421	1.0786	1.0064	1.0069	1.0494	1.0284	1.0181	1.0124	1.1071	1.0413	1.1018	1.0142	1.0037	1.0338	1.0788		15	1.04153	0.00899696	0.0348451			1.0087	1.011	1.0797	1.0799	1.0064	1.0252	1.0137	1.0816	1.0408	1.0094	1.01	1.0362	1.0269	1.1231	1.0019			15	1.03697	0.00951222	0.0368407
66	1.0877	1.0825	1.013	1.0062	1.0442	1.0364	1.0134	1.0007	1.0534	1.0415	1.0827	1.0136	1	1.015	1.0815		15	1.03812	0.00840406	0.0325488			1.0107	1.0065	1.0628	1.0783	1.0037	1.0212	1	1.0991	1.042	1.0177	1.0041	1.0477	1.0222	1.1037	1.0028			15	1.03483	0.00924244	0.0357958
67	1.0826	1.0852	1.0161	1.0025	1.0429	1.0354	1.0136	1	1	1.0369	1.0637	1.0015	1.0142	1.0115	1.0588		15	1.03099	0.00769349	0.0297968			1	1.002	1	1.0075	1	1.0127	1.0101	1.0052	1.0169	1	1	1.0641	1.0236	1.0021	1.0358			15	1.012	0.00459193	0.0177845
68	1.0862	1.0723	1.0113	1.0035	1	1.0219	1.0019	1.0127	1.0311	1.0372	1.0589	1.0038	1.0157	1.0101	1.0583		15	1.02833	0.00723361	0.0280156			1.0039	1	1.0056	1.0185	1.0123	1	1.0017	1.006	1.0232	1.0081	1.0416	1	1.0115	1.0051	1.0018			15	1.00929	0.00291243	0.0112798
69	1.1146	1.0458	1.0038	1	1.0001	1.0173	1	1.0222	1.0217	1.0374	1.0214	1.0034	1.0147	1.0117	1.0306		15	1.02298	0.00747844	0.0289639			1.0082	1.0164	1.0062	1.0053	1.013	1.0043	1.0005	1.0066	1.0194	1.0132	1.0301	1.011	1.0173	1.008	1			15	1.01063	0.0020458	0.00792335
70	1.1104	1.0484	1.007	1.0107	1	1.0174	1.0158	1.0152	1	1.0403	1	1.0053	1.0054	1.0193	1		15	1.01968	0.0074712	0.0289358			1.0147	1.0311	1.0061	1.0121	1.0187	1.0077	1.0053	1.0004	1.0182	1.0082	1.0371	1.0161	1.016	1.0056	1.0042			15	1.01343	0.00261537	0.0101293
71	1.0406	1.0506	1.01	1.0118	1.0177	1.0156	1.0175	1.0238	1.002	1.0341	1.013	1	1.0071	1.0137	1.0038		15	1.01742	0.00372495	0.0144267			1.0189	1.0422	1.0101	1	1.0301	1.0011	1.0096	1.0003	1.0127	1.0153	1.0384	1.0002	1.0127	1.0095	1.0245			15	1.01504	0.00349713	0.0135443
72	1.0165	1.0807	1	1.0071	1.0276	1.0196	1	1.0106	0.99531	1.0343	1.0171	1	1.0071	1.0156	1		15	1.01543	0.00547939	0.0212216			1.0117	1.0588	1.01	1.0118	1.0329	1.0097	1	1.0056	1.0095	1	1	1.0023	1.0173	1.0054	1.038			15	1.0142	0.00430106	0.0166579
73	1.0153	1.0833	1.0032	1.0071	1.0317	1.0211	1.0026	1	0.9866	1.0361	1.0027	1.001	1.0134	1.0141	1.0063		15	1.01497	0.00587148	0.0227401			1.0079	1.0469	1.0132	1.0048	1.042	1	1	1.0232	1.0048	1.02	1.0047	1.009	1.0246	1.0122	1.0001			15	1.01423	0.00378324	0.0146524
74	0.99952	1.0643	1.0045	1.0087	1.0398	1.0175	1.0028	1.0075	0.99761	1.0279	1	1.002	1.0149	1.0087	1.0088		15	1.01364	0.00465959	0.0180465			1.0165	1.0543	1.0227	1.0034	1	1.002	1.0247	1.0269	1.0129	1	1.0067	1.0011	1.0051	1	0.99325			15	1.0113	0.00405492	0.0157046
75	1	1	1.0068	1	1.0371	1.0185	1.0161	1.0027	0.99909	1.0282	1.0017	1.0034	1.0089	1.0108	1		15	1.00889	0.00297077	0.0115058			1.0107	1.0669	1.0373	1.0099	1.0482	1.0109	1.051	1.0317	1.0075	1.002	1	1.0019	1.0429	1.0025	1			15	1.02156	0.00580039	0.0224648
76	1.0031	1.0024	1.0096	1.0041	1.0411	1.0232	1	0.99828	0.99556	1.0228	1	1.0087	1	1.0121	1.0099		15	1.00872	0.00314199	0.0121689			1	1.0638	1.0414	1.0211	1.0543	1.0275	1.0168	1.0093	1.0077	1.0142	1.0044	1.0063	1.0467	1.0073	1.0391			15	1.02399	0.00523307	0.0202676
77	1.013	1.018	1	1.0063	1	1.0058	1.0097	1.0058	1.0104	1.0179	1.013	1.0046	1.0008	1.0115	1.0074		15	1.00828	0.00149931	0.00580679			1.0052	1.0458	1.0438	1.0224	1.0084	1	1.0832	1	1.0067	1	1.014	1.0369	1	1.0061	1.0164			15	1.01926	0.0061265	0.0237278
78	1.0289	1.0386	0.9996	1.0044	1.0475	1	1.0009	1.0008	1.0209	1.0182	1.0144	1.006	1.0042	1.0138	1		15	1.01321	0.00390543	0.0151257			1.0055	1.0338	1.0124	1	1.0039	1.1444	1	1.0129	1	1.0159	1.006	1.175	1.0016	1.0043	1.0265			15	1.02948	0.013966	0.0540902
79	1.0356	1.041	1.0016	1.0078	1.0479	1.0039	1.0058	1.0071	1	1.0158	1	1	1.0125	1	1.0051		15	1.01227	0.00412761	0.0159862			1.0104	1.0109	1.0084	1.0228	1.0095	1.08	1.1297	1.019	1.0252	1.0928	1.0087	1.1691	1.008	1.0059	1.0268			15	1.04181	0.0132736	0.0514086
80	1.0799	1.0362	0.99989	1.0106	1	1.0091	1.0128	1.0146	1.0125	1.0053	1.0167	1.0021	1.0128	1.0046	1.0042		15	1.01475	0.0051972	0.0201287			1.0136	1.0122	1.0076	1.0346	1.036	1	1.1449	1.0245	1.0286	1.0961	1.0048	1.0518	1.007	1.0081	1.0245			15	1.03295	0.0101574	0.0393396
81	1.0253	1.0629	1.0103	1.0106	1.0499	1.0036	1.0145	1.0035	1.0092	1.0058	1.0169	1.0032	1.0058	1.007	1.0128		15	1.01609	0.00453522	0.0175648			1.0138	1.0253	1	1.0264	1.0583	1.0807	1.0936	1.0348	1.0234	1.1328	1.0041	1.0277	1.0083	1.0051	1.0006			15	1.03566	0.0100946	0.0390961
82	1.0328	1.0146	1.012	1	1.0487	1.0066	1.018	1.0063	1.0094	1	1.0107	1.0176	1.0012	1.0114	1		15	1.01262	0.00342747	0.0132745			1.0077	1.0141	1.0365	1	1.0747	1	1.0245	1.0201	1.0215	1.0117	1.01	1.0459	1.0132	1.0963	1.0024			15	1.02524	0.00719738	0.0278753
83	1.0104	1.0145	1.0066	1.0031	1.0692	1.0084	1.0163	1.0135	1.0175	1.0014	1.0129	1.0143	1.0015	1.0269	1.0043		15	1.01472	0.00428286	0.0165874			1.0086	1.0196	1.0172	1.0285	1.0722	1.0109	1.0305	1	1.019	1.0092	1.0067	1.0552	1	1.0555	1			15	1.02221	0.00579363	0.0224386
84	1.0044	1	1	1.0056	1.0565	1	1.019	1.0041	1	1.0067	1.0128	1.015	0.99849	1.0293	0.99854		15	1.01003	0.00402894	0.015604			1.0032	1.0185	1.0184	1.0342	1	1.0782	1.0527	1.0261	1	1.0807	1.0008	1.0434	1.0438	1.0744	1.022			15	1.03309	0.00734892	0.0284622
85	1.0096	1.0366	1.0021	1.0096	1.0546	1.0024	1.0095	1	1.0199	1.0099	1.0059	1.0144	0.99919	1.0138	1		15	1.0125	0.00389704	0.0150932			1.0141	1	1.0605	0.99403	1.0324	1.0433	1	1.0233	0.99589	1.0419	1.0151	1.0542	1.0331	1.0725	1.0166			15	1.02646	0.00633388	0.024531
86	1.0175	1.036	0.99973	1.0125	1.0509	1.0121	1.0124	1.0065	1.0248	1.0045	1.0026	1.0155	1.0002	1.0195	1.0003		15	1.01434	0.00369811	0.0143227			1.0153	1.0409	1.0326	0.97832	1.0362	1.0494	1.0178	1	0.99845	1	1.0039	1.0474	1.0217	1.0922	1.013			15	1.02314	0.00719699	0.0278738
87	1	1.0252	1.0009	0.99912	1.029	1.0146	1.0162	1.0023	1.0175	1.0103	1.0037	1.0159	1.0019	1.0218	1.0106		15	1.01127	0.00251097	0.00972496			1	1.038	1.0338	0.98604	1.1947	1.0219	1.0428	1.0507	0.9972	1.0741	1	1	1.0268	1.0013	1.0049			15	1.03148	0.0132641	0.0513716
88	1.0004	1.016	1.0034	1	1.0271	1.0167	1.0205	1.0205	1	1.029	1.0065	1.0125	1.0036	1.0208	1.0198		15	1.01312	0.00259729	0.0100593			1.0039	1.0191	1.0309	1.0034	1.1468	1	1.0546	1.0443	0.99552	1.0653	1.0177	1.0119	1.0201	1	1.0069			15	1.02803	0.0100587	0.0389573
89	1.0258	1.0154	1.0025	1.0015	1.0447	1.0178	1.0083	1.0265	1.0057	1.0232	1	1	1	1.0243	1.0166		15	1.01415	0.00340126	0.013173			1.0055	1.0096	1.0075	0.98839	1.1533	1.0079	1.0302	1.0206	1.0005	0.98467	1.0062	1.1019	1.0165	1.0042	1.0032			15	1.02268	0.0116408	0.0450846
90	0.99805	1.0209	1.0053	1.0056	1.0095	1.0126	1.0134	1.0291	1.0118	1.0292	1.0036	0.99995	1.0115	1.0263	1		15	1.01179	0.00269067	0.0104209			1.0165	1.061	1.0057	1.0201	1.0021	1.0068	1.0591	1.0841	1.0054	1.0004	1.009	1.0017	1.0497	1	1.003			15	1.02164	0.00710934	0.0275344
91	0.99509	1.0157	1.0079	1.0087	1.0082	1.0143	1	1.0212	1.0262	1.0126	1.0085	1.0135	1.0149	1.012	1.0082		15	1.01113	0.0019564	0.0075771			1.0192	1.0601	1	1.038	0.99796	1.0103	1.1063	1.0234	1	1.0039	1	1.0033	1.0475	1.0025	1			15	1.02083	0.00791683	0.0306618
92	1.0446	1.0157	1.005	1.009	1.0015	1.0047	1.0052	1.0265	1.0328	1.0019	1.0057	1.0236	1.0142	1	1.0092		15	1.01331	0.00337671	0.0130779			1.0411	1.0218	1	1.0244	1.1681	1.023	1.0137	1.0416	1.0169	1.0007	1.0398	1.1052	1.0322	1.0296	1.0264			15	1.03897	0.0111773	0.0432896
93	1.0286	1.019	1.0034	1.0086	1.0302	1	1.0116	1.0193	1.0269	1.0029	1.0091	1.0232	1.0223	1.0014	1.0056		15	1.01414	0.00273266	0.0105835			1	1.0251	1.0231	1.0119	1.1455	1.0163	1	0.99973	1.0227	1.0144	1	1.1166	1.0358	1.0374	1.025			15	1.03157	0.0110013	0.042608
94	1.0261	1.0337	1.0057	1.0067	1.03	1.0014	1.0088	1.016	1.0204	1	1.0077	1.0218	1.023	1.0203	1		15	1.01477	0.00288484	0.011173			0.99907	1.0185	1.0044	1.0101	1.1229	1.0138	1.0347	1	1.0263	1	1.0402	1.094	1	1.0359	1.0385			15	1.02922	0.00927541	0.0359235
95	1.0241	1.0349	1.0059	1.0066	1	1.0233	1.0014	1.0206	1.0243	1.0087	1	1.0174	1.0269	1.0118	1.0012		15	1.01381	0.00294414	0.0114026			1.037	1.0023	1	1.0197	1.0578	1.0127	1.0068	1.07	1.0212	1.0137	1.0614	1	1.0066	1.0349	1.0327			15	1.02512	0.00596956	0.02312
96	1.0876	1.015	1	1.0108	1.0124	1.0126	1.0079	1.0233	1	1.0116	0.99869	1.0166	1.0265	1.0128	1.0055		15	1.01609	0.00550325	0.021314			1.0178	1.0035	1.008	1.0173	1.0173	1.0174	0.99221	1.0509	1.0273	1.0097	1.0481	1.0004	1.0045	1.0427	1.0302			15	1.01915	0.00455209	0.0176302
97	1.0897	1.0232	1.0017	1.0145	1.0138	1.0148	1.0064	1.0204	1.0049	1.0145	1.0031	1.0157	1	1	1.004		15	1.01511	0.00566705	0.0219484			1.0149	1.0039	1.0141	1.0183	1.007	1.0434	1.0473	1.023	1.0811	1.0976	1.0757	0.9984	1	1.0174	1			15	1.02947	0.00833192	0.0322694
98	1.1302	1.0261	1.0008	1.0146	1.0271	1.0183	1	1.0245	1.0026	1.0062	1	1.0156	1.003	1.0077	1.0056		15	1.01882	0.00833579	0.0322844			1.0243	1.0053	1.0153	1.0816	1.0078	1.0512	1.0539	1	1	1.0536	1.0315	1	0.99891	1.0178	1.0016			15	1.02285	0.00670818	0.0259807
99	1	1.0309	1.0053	1	1.0254	1.0193	1.0054	1.0161	1	1.0098	1.011	1.0145	0.99948	1.0086	1		15	1.00972	0.00255758	0.00990546			1.0191	1.0029	1.0197	1.0194	1.0044	1.0299	1.0504	1.0374	1.0247	1.0557	1	1.0143	1.0209	1.0133	1.0018			15	1.02093	0.00433979	0.0168079
100	1.0101	1.031	1.0065	1.0102	1.0276	1.0239	1.0173	1.0246	1.0968	1	1	1.0104	1.0152	1.012	1.0088		15	1.01963	0.00601566	0.0232985			1.0129	1.0038	1.0195	1.0447	1.0104	1	1.0358	1.0383	1.0316	1.044	1.0012	1.0041	1.0125	1.0161	1.0055			15	1.01869	0.00412472	0.015975

## Sheet: d-data
Fasted	amp
	odr-7	odr-7;sri-36 RNAi line1
	0.1169	0.0388355
	0.0640194	0.0422258
	0.0762839	0.0534452
	0.033611	0.0329129
	0.117735	0.0312613
	0.109145	0.0465819
	0.0596129	0.0192977
	0.183725	0.0355152
	0.150745	0.0247545
	0.0686968	0.0305774
	0.117948	0.00833001
	0.057571	0.0242323
	0.0337258	0.0400452
	0.049071	0.0291742
	0.0395116	0.010811
n=	15	15
Average	0.0852201	0.0312
SE	0.0116772	0.00322646
STDEV	0.0452255	0.012496

## Sheet: e-traces
Fasted	Time	odr-7																n=	Average	SE	STDEV			odr-7,sri-36																n=	Average	SE	STDEV			odr-7,sri-36 rescue 5
	1	1.0083	1.0027	1.0036	1.0141	1.0019	1.0188	1.0197	1.0747	1.0118	0.99275	1.0032	1.0164	1.0086	1	1.0142		15	1.01272	0.00484723	0.0187732			1.0117	1.0588	1.01	1.0118	1.0329	1.0097	1	1.0056	1.0095	1	1	1.0023	1.0173	1.0054	1.038		15	1.0142	0.00430106	0.0166579			1.0035	1.0042	1.0139	1.0104
	2	1.0085	1.0082	1.0046	1.0145	1.0044	1	1	1.0227	1.0149	0.99761	1.0127	1.0082	1	1.001	1.008		15	1.00702	0.00180931	0.00700742			1.0079	1.0469	1.0132	1.0048	1.042	1	1	1.0232	1.0048	1.02	1.0047	1.009	1.0246	1.0122	1.0001		15	1.01423	0.00378324	0.0146524			1.0043	1.0077	1.0181	1.0125
	3	1.0113	1.0049	1.0019	1.0148	1.0001	1.0076	1.0134	1.0252	1.0244	1.0066	1.0047	1.016	1.0117	1.0059	1		15	1.0099	0.00202987	0.00786166			1.0165	1.0543	1.0227	1.0034	1	1.002	1.0247	1.0269	1.0129	1	1.0067	1.0011	1.0051	1	0.99325		15	1.0113	0.00405492	0.0157046			1	1.0259	1.0048	1.0044
	4	1.0096	1.0053	0.99953	1.0032	1.0027	1.015	1.0345	1	1.0179	1.0039	1	1.0119	1.01	1.0047	1.0403		15	1.01057	0.00316319	0.012251			1.0107	1.0669	1.0373	1.0099	1.0482	1.0109	1.051	1.0317	1.0075	1.002	1	1.0019	1.0429	1.0025	1		15	1.02156	0.00580039	0.0224648			1.0049	1.0298	1.0105	1.0091
	5	1.0069	1.0123	1.0009	1.0029	1	1.0112	1.042	1.0533	1	1	1.0089	1	0.99846	1.0046	1.0521		15	1.0129	0.00500376	0.0193795			1	1.0638	1.0414	1.0211	1.0543	1.0275	1.0168	1.0093	1.0077	1.0142	1.0044	1.0063	1.0467	1.0073	1.0391		15	1.02399	0.00523307	0.0202676			1.0025	1.033	1.0105	1
	6	1.0092	1.0088	1.0038	1.0092	1.0065	1	1.0612	1.0438	1.011	1.0132	1.0088	1.0118	1.0139	1.0108	1.0519		15	1.01759	0.00480069	0.018593			1.0052	1.0458	1.0438	1.0224	1.0084	1	1.0832	1	1.0067	1	1.014	1.0369	1	1.0061	1.0164		15	1.01926	0.0061265	0.0237278			1.0068	1.025	1.0046	1.0083
	7	1.003	1	1.0052	1.0085	1.0118	1.0052	1	1	1.0178	1.0118	1.0034	1.0139	1.0168	1.0134	1.0052		15	1.00773	0.00158444	0.0061365			1.0055	1.0338	1.0124	1	1.0039	1.1444	1	1.0129	1	1.0159	1.006	1.175	1.0016	1.0043	1.0265		15	1.02948	0.013966	0.0540902			1.0008	1.0077	1.0088	1.0136
	8	1	1.0097	1.0069	1.0081	1.0239	0.99856	1.0843	1.074	1.0138	1.012	1.0122	1	1	1	1		15	1.01623	0.00686428	0.0265852			1.0104	1.0109	1.0084	1.0228	1.0095	1.08	1.1297	1.019	1.0252	1.0928	1.0087	1.1691	1.008	1.0059	1.0268		15	1.04181	0.0132736	0.0514086			1.0048	1.0111	1.0117	1
	9	1.0022	1.006	1	1.004	1.0306	0.99458	1.0907	1.0648	1.0249	1.0231	1.0053	1.0115	1.0144	1.0052	1.0057		15	1.01887	0.00679301	0.0263092			1.0136	1.0122	1.0076	1.0346	1.036	1	1.1449	1.0245	1.0286	1.0961	1.0048	1.0518	1.007	1.0081	1.0245		15	1.03295	0.0101574	0.0393396			1.003	1	1	1.0072
	10	1.0015	1.0032	1.001	1	1.0397	0.99862	1.0589	1.0263	1.0102	1	1.004	1.0149	1.0192	1.0031	1		15	1.01204	0.00452389	0.017521			1.0138	1.0253	1	1.0264	1.0583	1.0807	1.0936	1.0348	1.0234	1.1328	1.0041	1.0277	1.0083	1.0051	1.0006		15	1.03566	0.0100946	0.0390961			1.0039	1.0021	1.006	1.0109
	11	1.0011	1.0146	1.003	1.0002	1.0462	0.99325	1.0429	1.0085	1	1.0126	1.0125	1.0004	1.002	1.0049	1.0062		15	1.00989	0.00392217	0.0151905			1.0077	1.0141	1.0365	1	1.0747	1	1.0245	1.0201	1.0215	1.0117	1.01	1.0459	1.0132	1.0963	1.0024		15	1.02524	0.00719738	0.0278753			1.0118	1.0286	1.0116	1.0138
	12	1.0035	1.0109	1.0082	1.0052	1.0424	0.99791	1.0396	1	1.0081	1.0157	1.0131	1.0101	1.0142	1.0088	1		15	1.01185	0.0033488	0.0129699			1.0086	1.0196	1.0172	1.0285	1.0722	1.0109	1.0305	1	1.019	1.0092	1.0067	1.0552	1	1.0555	1		15	1.02221	0.00579363	0.0224386			1	1.018	1.0037	1
	13	1.0007	1.0034	1.0081	1.0027	1.0561	1.003	1.0462	1.0069	1.009	1.0385	1	1.0139	1.0184	1.0213	1.0076		15	1.01572	0.0045371	0.0175721			1.0032	1.0185	1.0184	1.0342	1	1.0782	1.0527	1.0261	1	1.0807	1.0008	1.0434	1.0438	1.0744	1.022		15	1.03309	0.00734892	0.0284622			1.0002	1	1	1.0032
	14	1.0046	1.0208	1.0099	1.0035	1.0563	1	1.0609	1.0259	1.0038	1.0271	1.008	1	1	1.0187	1.0157		15	1.01701	0.00496684	0.0192365			1.0141	1	1.0605	0.99403	1.0324	1.0433	1	1.0233	0.99589	1.0419	1.0151	1.0542	1.0331	1.0725	1.0166		15	1.02646	0.00633388	0.024531			1.0034	1.0039	1.0057	1.0081
	15	1.0075	1.0178	1.009	1.0141	1.0449	1.0075	1.0562	1.0166	1.0099	1.0287	1.0126	1.0113	1.0113	1.0224	1.0113		15	1.01874	0.00368823	0.0142844			1.0153	1.0409	1.0326	0.97832	1.0362	1.0494	1.0178	1	0.99845	1	1.0039	1.0474	1.0217	1.0922	1.013		15	1.02314	0.00719699	0.0278738			1.0059	1.0175	1.0052	1
	16	1	1	1.0093	1.0211	1.0642	1.0143	1.0448	1.069	1.0101	1	1.0107	1.0203	1.0194	1.0132	1		15	1.01976	0.0057521	0.0222778			1	1.038	1.0338	0.98604	1.1947	1.0219	1.0428	1.0507	0.9972	1.0741	1	1	1.0268	1.0013	1.0049		15	1.03148	0.0132641	0.0513716			1.0041	1	1.0061	1.0072
	17	1.0011	1.0059	1.0104	1.0222	1.0365	1.0033	1	1.0115	1	0.99723	1.0177	1.0153	1.0111	1	1.0038		15	1.00907	0.00273557	0.0105948			1.0039	1.0191	1.0309	1.0034	1.1468	1	1.0546	1.0443	0.99552	1.0653	1.0177	1.0119	1.0201	1	1.0069		15	1.02803	0.0100587	0.0389573			1.0022	1.0099	1.016	1.0025
	18	1.0045	1.004	1.0089	1.0121	1	1	1.0017	1.0046	1.0071	1.0044	1	1.0246	1.0223	1.0044	1.0058		15	1.00696	0.00193282	0.00748578			1.0055	1.0096	1.0075	0.98839	1.1533	1.0079	1.0302	1.0206	1.0005	0.98467	1.0062	1.1019	1.0165	1.0042	1.0032		15	1.02268	0.0116408	0.0450846			1.0044	1.0159	1.0207	1.0011
	19	1.0004	1.0023	1.0064	1.0127	1.0247	1.0001	1.0059	1	1.0081	0.9974	1.0162	1.015	1.0133	1.0139	1.0068		15	1.00821	0.00197228	0.00763861			1.0165	1.061	1.0057	1.0201	1.0021	1.0068	1.0591	1.0841	1.0054	1.0004	1.009	1.0017	1.0497	1	1.003		15	1.02164	0.00710934	0.0275344			1.0026	1.0182	1.0143	1.0018
	20	1	1	1	1	1	0.99155	1	1	1	1	1	1	1	1	1		15	0.999437	0.000563333	0.00218178			1.0192	1.0601	1	1.038	0.99796	1.0103	1.1063	1.0234	1	1.0039	1	1.0033	1.0475	1.0025	1		15	1.02083	0.00791683	0.0306618			1	1	1	1
	21	0.99961	1.0014	1.0143	1.015	1.0445	1	1.0094	1.0012	1.0198	1.0091	1.0267	1.0672	1.0132	1.0054	1.0337		15	1.01737	0.00488923	0.0189359			1.0411	1.0218	1	1.0244	1.1681	1.023	1.0137	1.0416	1.0169	1.0007	1.0398	1.1052	1.0322	1.0296	1.0264		15	1.03897	0.0111773	0.0432896			1.0059	1.0069	1.0048	1.0083
	22	1.0003	1.0105	1.018	1.0198	1.0563	1.0112	1.0494	1.0726	1.036	1.063	1.0747	1.0962	1.0723	1.0175	1.0922		15	1.046	0.00823076	0.0318776			1	1.0251	1.0231	1.0119	1.1455	1.0163	1	0.99973	1.0227	1.0144	1	1.1166	1.0358	1.0374	1.025		15	1.03157	0.0110013	0.042608			1.0083	1.0158	1.0283	1.0164
	23	1.0172	1.0314	1.0341	1.0288	1.0685	1.0011	1.0617	1.0887	1.0234	1.1239	1.0863	1.1114	1.0651	1.0505	1.1013		15	1.05956	0.00957118	0.037069			0.99907	1.0185	1.0044	1.0101	1.1229	1.0138	1.0347	1	1.0263	1	1.0402	1.094	1	1.0359	1.0385		15	1.02922	0.00927541	0.0359235			1.0079	1.018	1.0547	1.0239
	24	1.0173	1.0329	1.0623	1.0347	1.0726	1	1.071	1.0901	1.0266	1.1802	1.0801	1.1088	1.0773	1.0556	1.1861		15	1.07304	0.0138025	0.053457			1.037	1.0023	1	1.0197	1.0578	1.0127	1.0068	1.07	1.0212	1.0137	1.0614	1	1.0066	1.0349	1.0327		15	1.02512	0.00596956	0.02312			1.0316	1.0241	1.0595	1.0667
	25	1.0785	1.1067	1.0657	1.0391	1.0743	1.0379	1.0715	1.1308	1.0408	1.1887	1.0966	1.1148	1.0737	1.0767	1.2136		15	1.09396	0.0132495	0.0513152			1.0178	1.0035	1.008	1.0173	1.0173	1.0174	0.99221	1.0509	1.0273	1.0097	1.0481	1.0004	1.0045	1.0427	1.0302		15	1.01915	0.00455209	0.0176302			1.0342	1.0358	1.0618	1.0886
	26	1.1622	1.2284	1.0733	1.0543	1.0659	1.0595	1.1068	1.0639	1.0731	1.2182	1.1053	1.1267	1.0972	1.0839	1.2312		15	1.11666	0.016339	0.0632807			1.0149	1.0039	1.0141	1.0183	1.007	1.0434	1.0473	1.023	1.0811	1.0976	1.0757	0.9984	1	1.0174	1		15	1.02947	0.00833192	0.0322694			1.0961	1.0469	1.0845	1.0911
	27	1.163	1.2302	1.0749	1.0692	1.0696	1.0956	1.1257	1.0654	1.0758	1.2236	1.0955	1.0958	1.1078	1.0886	1.2339		15	1.12097	0.015845	0.0613672			1.0243	1.0053	1.0153	1.0816	1.0078	1.0512	1.0539	1	1	1.0536	1.0315	1	0.99891	1.0178	1.0016		15	1.02285	0.00670818	0.0259807			1.1386	1.0522	1.0893	1.115
	28	1.1308	1.1971	1.078	1.0734	1.0628	1.1019	1.1329	1.0388	1.0885	1.2028	1.1099	1.1005	1.1587	1.0827	1.2376		15	1.11976	0.0147041	0.0569487			1.0191	1.0029	1.0197	1.0194	1.0044	1.0299	1.0504	1.0374	1.0247	1.0557	1	1.0143	1.0209	1.0133	1.0018		15	1.02093	0.00433979	0.0168079			1.1414	1.0693	1.1101	1.1008
	29	1.1248	1.1957	1.1418	1.0566	1.0551	1.0898	1.1218	1.0521	1.0806	1.2144	1.1159	1.1091	1.1728	1.0982	1.2357		15	1.12429	0.0149537	0.0579152			1.0129	1.0038	1.0195	1.0447	1.0104	1	1.0358	1.0383	1.0316	1.044	1.0012	1.0041	1.0125	1.0161	1.0055		15	1.01869	0.00412472	0.015975			1.1354	1.0777	1.0766	1.1063
	30	1.1261	1.1974	1.0816	1.0547	1.0583	1.0836	1.1619	1.0537	1.0815	1.2191	1.1154	1.121	1.1821	1.1024	1.2378		15	1.12511	0.01574	0.0609607			1.0274	1.051	0.99762	1	0.99516	1.0017	0.98805	1.0047	1.0057	1.0025	0.99679	1.0097	1.0044	1.0202	1.0076		15	1.0075	0.00398382	0.0154293			1.1116	1.0823	1.0811	1.0972
	31	1.1437	1.2106	1.0844	1.0585	1.0535	1.0987	1.1694	1.1254	1.0919	1.2073	1.122	1.1343	1.1561	1.0847	1.2219		15	1.13083	0.0139658	0.0540893			1.0391	1.0594	1	1.0276	0.99963	0.9987	0.9921	1.0021	1	1	1.013	1.0084	1.0036	1.0162	1		15	1.01066	0.0047306	0.0183215			1.1144	1.1361	1.0858	1.0929
	32	1.1985	1.2865	1.0684	1.0425	1.0525	1.0879	1.1143	1.1774	1.0718	1.2051	1.1253	1.14	1.1459	1.0771	1.214		15	1.13381	0.0182503	0.0706832			1.0413	1.0476	1.0123	1.0313	1.0004	1.0115	0.9958	1.0294	1.0192	1.011	1.0111	1	1.0105	1.0108	1.028		15	1.01735	0.00392002	0.0151822			1.0792	1.1265	1.0896	1.0823
	33	1.2003	1.2882	1.0629	1.0417	1.0553	1.0973	1.1123	1.1791	1.0659	1.2091	1.1244	1.1334	1.1531	1.0806	1.2156		15	1.13461	0.0185206	0.07173			1	1	1.0019	1.0213	1	1.0129	1.0052	1.031	1.0292	1.0114	1	1.0442	1.0043	1.024	1.0269		15	1.01415	0.00369126	0.0142962			1.1434	1.1305	1.0939	1.087
	34	1.2202	1.322	1.0654	1.0452	1.0554	1.1035	1.1196	1.1547	1.074	1.1828	1.1206	1.1221	1.1911	1.0587	1.1876		15	1.13486	0.0196644	0.07616			1.0023	1.0305	1	1.0119	1.0023	1.0122	1.0108	1.0382	1.0243	1.0099	1.0143	1.0398	1	1.0124	1.0153		15	1.01495	0.00332451	0.0128758			1.1462	1.1313	1.0615	1.0911
	35	1.1155	1.1868	1.067	1.0436	1.0487	1.0969	1.127	1.1448	1.0615	1.2236	1.1216	1.125	1.2074	1.0651	1.1681		15	1.12017	0.0148898	0.0576681			0.99866	1.0336	1.0054	1	1.0067	1.0037	1	1.0056	1.02	1.0006	1.0161	1.0386	1.0051	1.008	1.033		15	1.01167	0.00347462	0.0134572			1.1239	1.1293	1.0421	1.0944
	36	1.1175	1.1882	1.0892	1.0426	1.0511	1.0996	1.1019	1.1465	1.0366	1.2269	1.1114	1.1161	1.2132	1.068	1.1592		15	1.11787	0.0152941	0.0592338			1.0063	1.0164	1.0014	0.99778	1.0029	0.99946	1.0148	1.0095	1.0289	1	1.0057	1.0632	1.0166	1.0167	1.0207		15	1.01336	0.00425534	0.0164809			1.0642	1.1325	1.0461	1.0984
	37	1.0744	1.122	1.0916	1.0458	1.0547	1.1034	1.1095	1.0866	1.0426	1.1665	1.1048	1.0969	1.204	1.0661	1.1205		15	1.09929	0.0112565	0.0435961			0.99435	1.0436	0.99972	0.99444	1.0041	1	1.0075	0.99982	1.0052	1.0022	1.0192	1.0568	1.0081	1	1.0085		15	1.00957	0.00459202	0.0177848			1.0667	1.12	1.0823	1.0892
	38	1.1182	1.1787	1.0735	1.0436	1.0476	1.0923	1.0706	1.087	1.0422	1.1638	1.1039	1.0973	1.1578	1.0687	1.1211		15	1.09775	0.0112059	0.0434004			0.99457	1.0516	1.0071	0.9949	1	1.0204	1.0301	1	1	1.0059	1.0072	1.0241	1.0119	0.99637	1.0238		15	1.0112	0.00413986	0.0160336			1.1007	1.1054	1.083	1.0935
	39	1.1205	1.1799	1.0467	1.0435	1.0498	1.0933	1.0746	1.0886	1.0418	1.1664	1.0926	1.1352	1.1619	1.0711	1.1218		15	1.09918	0.0120316	0.0465981			1	1.021	1.0054	1.022	1.0046	1.0133	1.0095	1.0078	1.0176	1.0237	1.009	1.0449	0.9995	1.0053	1.0211		15	1.01365	0.00304868	0.0118075			1.084	1.1078	1.0869	1.0969
	40	1.1876	1.2711	1.0489	1.0464	1.0556	1.0955	1.0824	1.0901	1.046	1.1747	1.0802	1.1179	1.169	1.0647	1.1055		15	1.10904	0.0167407	0.0648364			1.0064	1.0234	1.0085	1.0262	1	1	1.0198	1.026	1.0059	1.0219	1.0397	1.0415	1.0032	1.0095	1.0414		15	1.01823	0.00381681	0.0147824			1.0866	1.1042	1.0479	1.0965
	41	1.0975	1.1635	1.0487	1.0519	1.0436	1.0923	1.0965	1.0605	1.0743	1.1743	1.078	1.1165	1.1866	1.0745	1.1189		15	1.09851	0.0117933	0.0456754			1.0291	1.0315	1.0088	1	1.0022	1.0192	1.0279	1.0272	1.0102	1.0213	1.022	1.0288	1	1.0005	1.009		15	1.01585	0.00308136	0.011934			1.0924	1.1101	1.0478	1.0794
	42	1.0999	1.1645	1.0469	1.0305	1.0456	1.0779	1.0793	1.062	1.0703	1.1612	1.0678	1.1024	1.1895	1.0765	1.1092		15	1.09223	0.0120599	0.0467079			1.0138	1.0084	1.01	1.0055	1.0025	1.0125	1.0311	1.0308	1	1.0141	1.0293	1.0281	1.0086	1	1		15	1.01298	0.00297871	0.0115365			1.0906	1.1119	1.0514	1.082
	43	1.0706	1.1074	1.049	1.0332	1.0562	1.0797	1.0878	1.0708	1.0731	1.1613	1.0545	1.1098	1.204	1.0922	1.1248		15	1.09163	0.0116296	0.0450414			1.0263	1.0132	1.0137	1.0116	1.0038	1.0184	1.0375	1.0013	1.0009	1	1	1.0162	1.0184	1.0098	1.0221		15	1.01288	0.00280048	0.0108462			1.0933	1.0996	1.0565	1.0565
	44	1.1419	1.2002	1.0666	1.0344	1.0596	1.0808	1.0568	1.0514	1.057	1.1684	1.0513	1.107	1.1371	1.0924	1.1163		15	1.09475	0.0126637	0.0490464			1.0152	1.0002	1.0135	1.009	1.0014	1.0255	1.0394	1	1.0085	1.005	1.0005	1	1.0057	1.0033	1.025		15	1.01015	0.00302408	0.0117122			1.0662	1.0887	1.0637	1.0882
	45	1.1446	1.2008	1.0275	1.0236	1.0614	1.0627	1.044	1.0528	1.0565	1.1687	1.0489	1.135	1.1388	1.094	1.1063		15	1.09104	0.0141948	0.0549761			1.0091	1	1	1.0067	1.002	1.0173	1.03	1.0303	1.0271	1.0292	1.0039	0.99841	1	0.99818	1.0017		15	1.01026	0.00329593	0.0127651			1.0558	1.09	1.0671	1.0902
	46	1.16	1.221	1.0297	1.0261	1.0655	1.0506	1.0525	1.0658	1.058	1.1579	1.0323	1.1346	1.171	1.0894	1.0827		15	1.09314	0.0156364	0.0605595			1.0305	1.008	1.0027	1.0155	1.0062	1.0218	1	0.99442	0.99572	1	1.0079	0.99899	1.0051	1	1.0279		15	1.00765	0.00292383	0.0113239			1.0582	1.0878	1.0598	1.0659
	47	1.1493	1.2205	1.0176	1.0373	1.0621	1.0656	1.0523	1.0577	1.0487	1.1643	1.0287	1.1308	1.1928	1.082	1.0983		15	1.09387	0.0162611	0.0629791			1.0015	1.0218	0.99449	1.0004	0.9973	1.0077	0.99012	0.9876	1	1.0018	1.0078	1.0019	1	0.99808	1.0332		15	1.00291	0.00298594	0.0115645			1.0449	1.0831	1.0538	1.0626
	48	1.152	1.2208	1.005	1.0595	1.0638	1.0486	1.0151	1.0588	1.0592	1.1498	1.0215	1.1011	1.1938	1.0833	1.0781		15	1.08736	0.0166602	0.0645248			0.99475	1	1	0.99629	1.0018	0.99503	1.0039	1.0043	0.99888	0.99981	0.99853	0.99718	1.0034	1.0036	1.0023		15	0.999985	0.00082859	0.00320911			1.0512	1.084	1.057	1.0639
	49	1.0957	1.1477	1.0072	1.062	1.0614	1.0493	1.0228	1.0717	1.0597	1.1009	1.0236	1.0837	1.1915	1.0764	1.0628		15	1.07443	0.0122283	0.0473599			1	1.0139	1.0062	1.0054	1.0106	1.0067	1	1	1.0054	1.0101	1.0027	1.0019	1	1	1.0007		15	1.00424	0.00117707	0.00455879			1.0535	1.1007	1.0648	1.0674
	50	1.1107	1.1624	1.0152	1.0436	1.0568	1.0382	1.0858	1.0456	1.0301	1.1337	1.0199	1.0796	1.1439	1.086	1.0894		15	1.07606	0.0118962	0.0460739			1.019	1.0101	1.008	1	1.0165	1	1.0127	1.0101	1.0046	1.0148	1.0143	1.0163	1.0114	1.0127	1.0062		15	1.01045	0.00148907	0.00576713			1.068	1.1216	1.0502	1.0625
	51	1.1134	1.1623	1.0164	1.0473	1.0584	1.02	1.0592	1.0466	1.0325	1.0873	1.0224	1.0979	1.1444	1.0869	1.0719		15	1.07113	0.0114736	0.044437			1.0168	1	1.0076	1.0006	1.0235	1.0103	1.0192	1.0183	1	1	1	1	1.0011	1.0121	1.0042		15	1.00758	0.00218833	0.00847536			1.0509	1.1222	1.0532	1.0632
	52	1.0752	1.125	1.0188	1.0497	1.0402	1.021	1.0667	1.0627	1.0323	1.1137	1.0311	1.1007	1.1147	1.0755	1.0622		15	1.06597	0.00901603	0.0349189			1.0221	0.99594	1.0086	1.0053	1.0259	1.0121	1.0157	1.0136	1.0054	1.0087	1.0007	1.0022	1	1.0069	1		15	1.00821	0.00218491	0.00846213			1.0532	1.1034	1.0575	1.0664
	53	1.0356	1.0652	1.016	1.0457	1.0383	1.0011	1.0935	1.0556	1.0265	1.1228	1.0277	1.0966	1.1231	1.0799	1.0622		15	1.05932	0.00967792	0.0374824			1.0319	0.99301	1.0108	1.0172	1.0163	1.0181	1.0127	1.0158	1.0059	1.011	1.0067	1.0108	1.0074	1.0146	1.0068		15	1.01193	0.00215845	0.00835966			1.0222	1.0913	1.0605	1.0695
	54	1.0379	1.0647	1.0126	1.0411	1.0399	1.0062	1.0439	1.0563	1	1.1198	1.0183	1.0824	1.1234	1.0806	1.0516		15	1.05191	0.00966981	0.037451			1.0291	0.99629	1.0058	1.017	1.0208	1.0267	1.0186	1.0256	1.0018	1	1.0113	1.0178	1.0018	1.0092	1.0109		15	1.01285	0.00268082	0.0103828			1.0078	1.0916	1.0632	1.0697
	55	1.0276	1.0422	1.0152	1.0434	1.0381	1.008	1.051	1.0888	1.006	1.1038	1.0258	1.0719	1.0686	1.0755	1.0622		15	1.04854	0.00763389	0.0295659			1.0262	0.99764	1.005	1.0185	1.0062	1.0133	1.003	1.0035	1.0069	1.0069	1.0095	1.0169	0.9995	1.0038	1.001		15	1.00786	0.00201997	0.00782331			1.01	1.0846	1.0597	1.06
	56	1.0051	1.0141	1.0145	1.0486	1.0371	1.0102	1.0354	1.0677	1.0142	1.1123	1.0231	1.0541	1.0675	1.0648	1.0866		15	1.04369	0.00816912	0.0316389			1.0307	1.0004	1	1	1	1.0075	1	1	1.0024	1.0116	1.0134	1.0225	1.0058	1.0103	1.0084		15	1.00753	0.00237452	0.00919648			1.0074	1.0724	1.0572	1.0601
	57	1.0073	1.0132	1.0026	1.026	1.0287	1.0037	1.0645	1.068	1.0074	1.1087	1.0127	1.0448	1.0678	1.0653	1.0859		15	1.04044	0.00880464	0.0341002			1.0039	1.0112	1.0036	1.0065	1.0034	1.0023	1.0069	1.0163	1.0026	1	1	0.99825	1.0042	1.0036	1.0032		15	1.0044	0.00116846	0.00452542			1.0073	1.0727	1.0597	1.0502
	58	0.99976	1.0061	1.0055	1.0282	1.0203	1.0068	1.0725	1.0723	1.0096	1.0587	1.0106	1.0431	1.0785	1.0493	1.107		15	1.03788	0.00868119	0.0336221			1.0051	1.0138	1	1.0138	1.0071	0.99882	1.0005	1.0021	1.0087	1.0046	1.002	1	1.0069	1.0079	1.0067		15	1.0052	0.00122144	0.00473063			1.0094	1.0666	1.0275	1.0574
	59	1	1	1.0038	1.0183	1.0213	1	1.0482	1.0543	1.0168	1.0663	1	1.0396	1.0594	1.0483	1.0835		15	1.03065	0.00725716	0.0281069			1.0036	1	1.0019	1.0045	1.0101	1.0007	1.004	1.0052	1.0053	1.0031	1.0059	1.0043	1.0025	1.0016	1.0083		15	1.00407	0.000700317	0.00271232			1.0078	1.066	1.0188	1.0538
	60	1.0011	1.0098	1.0031	1.0187	1.0129	1.0129	1.0574	1.0543	1.0084	1.0877	1.0227	1.0387	1.0601	1.0486	1.0828		15	1.03461	0.00745335	0.0288667			1.0029	1.0048	1.0022	1.0108	1.0112	1	0.9986	1	1.0063	1.0033	1.0151	1.0156	1	1	1.0062		15	1.00513	0.00145644	0.00564075			1.0078	1.0663	1.021	1.0473
	61	1.0046	1.0095	1.0065	1.0209	1.0152	1.0176	1.0548	1.0561	1	1.1331	1.0081	1.0454	1.0416	1.0596	1.0588		15	1.03545	0.00899999	0.0348568			1.0052	1.0102	1.0034	1.0083	1.0135	1.0135	1	1.0167	1.0004	1	1.0168	1.0175	1.0029	1.0045	1.009		15	1.00813	0.00163676	0.00633916			1.0099	1.0517	1.0293	1.0469
	62	1.0051	1.0106	1.0154	1.008	1.0078	1.0166	1	1.0646	1.0041	1.1407	1	1.0427	1.049	1.0632	1.1227		15	1.0367	0.0115125	0.0445877			1.0044	1.0103	1.0016	1	1.0142	1.0153	1.0058	1.0179	1	1.0023	1.0062	1.0037	1.0025	1.0051	1		15	1.00595	0.00150529	0.00582996			1.0032	1.0549	1.0578	1.0469
	63	1.0015	0.99821	1.0004	1	1.0096	1.0134	1.0168	1.0642	0.99844	1.1027	1.0141	1.0484	1.0501	1.0634	1.1025		15	1.03225	0.00956362	0.0370397			0.99124	1.01	1.0021	1.0046	1.0108	1.0006	1.0182	1.0075	1.0002	1.0024	1.0018	0.9982	1.0012	1.0008	1.0041		15	1.00358	0.00161162	0.00624177			1.0098	1.0553	1.06	1.048
	64	1.0045	1	1.0043	1.0139	1.0048	1.0183	1.0247	1.0472	1.0072	1.0674	0.99618	1.0198	1.0269	1.0542	1.1015		15	1.02606	0.00762413	0.0295281			0.99533	1.0146	1.0054	1.0019	1	1	1	1.0067	1.0008	1.0022	1.003	1.0006	1.0043	1.0055	1.0058		15	1.00308	0.00112965	0.00437512			1.0117	1.0608	1.0616	1.0472
	65	1	1.011	1	1	1	1.0087	1.0144	1.0387	1.0104	1	1	1	1.0328	1.0413	1.1018		15	1.01727	0.00713114	0.0276188			0.98997	1.0042	0.99816	0.99852	0.99641	0.99871	1.0021	1.0052	1.0009	1.0011	0.99771	0.99506	1.0066	1.0062	0.99857		15	0.999961	0.001166	0.00451591			1.0105	1.0628	1.0507	1.0304
	66	1.002	1.0247	1.0061	1.0057	1.0066	1	1	1.0379	1.0028	0.99672	1.0166	1	1.0348	1.0415	1.0827		15	1.01721	0.0060901	0.0235869			1.012	1.066	1	1	0.99594	0.99618	1.0043	0.99355	1.0039	1.0066	0.99798	0.99973	0.99601	0.99707	1.002		15	1.00475	0.00454819	0.0176151			1.0073	1.0633	1.0526	1.0368
	67	1.004	1.0191	1	1.0067	1	1.0034	1.0098	1.0392	0.99996	1.0061	1.024	0.99976	1.0533	1.0369	1.0637		15	1.01773	0.00544635	0.0210936			1.0181	1.0921	1.0029	1.0192	0.99969	1.0051	1.0146	1.0089	1	1.0035	1.0099	1.0162	1.0028	1.0055	0.99187		15	1.01269	0.00600263	0.0232481			1.0091	1.0386	1.0574	1.0227
	68	1.0046	1	1.0007	1	1.0099	1.0232	1.0446	1.0194	1.007	1.0026	1.0298	0.99196	1.0206	1.0372	1.0589		15	1.0167	0.00494121	0.0191372			1.0214	1.0949	1.0146	1.0217	1.0004	0.99953	1.0212	1	1.0129	1.0141	1.0083	1.0237	1.0236	1.0293	1.0218		15	1.0205	0.00584867	0.0226518			1.0102	1.0174	1.022	1.0258
	69	1.0372	1.0292	0.99886	1.013	1.0054	1.013	1.0334	1.0182	0.9906	1	1.0062	1	1.0236	1.0374	1.0214		15	1.01516	0.00386869	0.0149834			1	1.0621	1.003	1.0147	1	1	1.0282	1.0136	1.0195	1.0221	1	1	1	1	0.99897		15	1.01081	0.00446049	0.0172754			1.0039	1.0182	1.0236	1.0099
	70	1.0384	1	1.0043	1.0129	1	1.0149	1.0436	1	1	1.006	1.0049	1.0118	1.0209	1.0403	1		15	1.0132	0.00404085	0.0156501			1.0074	1.0872	1	1.0082	1.0019	1.0045	1.0302	1.0159	1.0162	1.0168	1.01	1.0141	1.0031	1.0015	1		15	1.01447	0.00561911	0.0217627			1.0055	1.0108	1.0283	1.0086
	71	1.0455	0.99226	1.0012	1.0099	1.0059	1.0179	1.0122	1.0297	1.0154	1.0197	1	1.0007	1	1.0341	1.013		15	1.01316	0.0037632	0.0145748			1.0119	1.0858	1.005	1	1.0056	1.0164	1.0196	1.0238	1.0133	1.018	1.0109	1.0179	1.0158	1.014	1.0228		15	1.01872	0.00508414	0.0196908			1.0053	1.007	1.0082	1
	72	1.0829	1.0122	0.99948	1.0105	1.0086	1.015	1.0098	1.0274	0.99958	1	1.0167	0.99855	1.0016	1.0343	1.0171		15	1.01558	0.00551569	0.0213622			1.0238	1.0649	1.0013	0.99867	1.0024	1.0163	1.023	1.0352	1.0191	1.0269	1.0032	1	1.0261	1.0238	1.0102		15	1.01832	0.00449065	0.0173922			1.004	1.0082	1.0096	1.016
	73	1.0837	1	1.0088	1.0106	1	1.016	1.0595	1.0246	1.0133	1.0068	1.0153	1.0183	1.0125	1.0361	1.0027		15	1.02055	0.00598541	0.0231814			1.0224	1.0772	1	0.99661	1.0035	1.018	1.0072	1.0174	1.0034	1.0039	1.0128	1.0115	1.0248	1.0203	1.0053		15	1.01495	0.00497024	0.0192497			1.0056	1.0119	1.036	1.0165
	74	1.0899	1.019	1	1.0242	1.0065	1.0333	1.0543	1	1.0053	1.0173	1.0126	1.0321	1.0139	1.0279	1		15	1.02242	0.00620161	0.0240187			1.0275	1.0728	1.0077	0.99724	1	1	1	1.0097	1	1	1.0045	1.0193	1.0331	1.0286	1.023		15	1.0149	0.00522085	0.0202203			1.003	1.0178	1.0359	1.0148
	75	1.1377	1.1024	1.0003	1.0141	1.0003	1.0352	1.0654	1.0028	1.0077	1.0379	1.013	1.0334	1.0298	1.0282	1.0017		15	1.03399	0.0103056	0.0399136			1.0066	1.0161	1.0033	1.012	1.0036	1.0063	1.0027	1.0079	1.03	1.0178	1.0063	1	1	0.99475	1.0244		15	1.00878	0.00249023	0.00964461			1	1.0195	1.0372	1
	76	1.1385	1.127	1.0049	1.016	1.002	1.0358	1.0819	1.0699	1.0122	1.0473	1.0032	1.0339	1.0409	1.0228	1		15	1.04242	0.0113844	0.0440915			1.01	1.0179	1.004	1.0134	1	1.0133	1.0066	1.0027	1.0224	1.0034	1.0219	1.0078	1.0041	1	1.0467		15	1.01161	0.00314123	0.0121659			1	1.0346	1.0121	1.0046
	77	1.0656	1.0713	1.0139	1	1.0044	1.0151	1.0612	1.0281	1	1.0553	1	1.006	1.0154	1.0179	1.013		15	1.02448	0.00661682	0.0256268			1.0206	1.024	1.0021	0.99746	1.0018	1.0039	1.0096	1.0054	1.024	1.0059	1.0132	1.0044	1.0127	1.0118	1.0167		15	1.01024	0.00214118	0.00829275			0.99974	1.0325	1.0087	1.0035
	78	1	1	1.0163	1.0015	1.0082	1	1.0725	1.0341	1.0098	1	0.99938	1.0121	1	1.0182	1.0144		15	1.01243	0.00498443	0.0193046			1.0137	1.0064	1.0011	0.99946	1.002	1.0101	1.0109	1.0035	1.0157	1	1.016	1.0037	1.0341	1.0416	1		15	1.01055	0.00324186	0.0125557			0.9994	1.0348	1.0098	1.0145
	79	1.0011	1.0149	1.0252	1.006	1.0103	1.0009	1.0795	1.0156	1.0147	1.0081	1.0147	1	1.0107	1.0158	1		15	1.0145	0.00501091	0.0194072			1.019	1.0101	1.0032	1.002	1.0031	1.0078	1.0133	1.0229	1.0132	1.0159	1.0009	0.99669	1.0378	1.0476	1.0236		15	1.01447	0.00364986	0.0141358			1.0008	1.0296	1	1.0197
	80	1.0093	1.0308	1.0241	1.0023	1.0117	1.0238	1.0729	0.99471	1	1	1.0111	1.0161	1.0285	1.0053	1.0167		15	1.01649	0.00492376	0.0190696			1.0134	1.0001	1.0023	1	1.0012	1	1.014	1.024	1.0143	1.0164	1	0.99986	1.0125	1.0138	1.0221		15	1.00893	0.00225781	0.00874446			1.003	1.0192	1.0066	1
	81	1.0534	1.0933	1.0275	1.0155	1	1.0063	1.0838	1	1.0126	1.0164	1.0248	1.0277	1.0277	1.0058	1.0169		15	1.02745	0.00730684	0.0282993			1.0097	1	0.98933	0.99872	1.0017	1.0055	1.0108	1	1.0219	1.0055	1.0007	0.99958	1.0018	1.0002	1.0126		15	1.00387	0.00196084	0.00759429			1.003	1.0222	1	1.0043
	82	1.0546	1.0904	1	1.0001	1.0018	1.0075	1.0855	1.0215	1.0224	1.0251	1.0274	1	1.0381	1	1.0107		15	1.02567	0.0077297	0.029937			1.0176	1.006	0.99378	1.0043	1.005	1.0035	1	0.99824	1	1.0048	1.0022	0.99972	1.0052	1.0059	1.0379		15	1.00561	0.00267042	0.0103425			1	1	1.0045	1.005
	83	1.0417	1.0699	1.0032	1.0024	0.99917	1.0048	1.0767	1.0782	1.0044	1.0537	1.0224	1.0076	1.0217	1.0014	1.0129		15	1.02668	0.00758722	0.0293852			1.003	1.0165	0.98906	0.99751	0.99792	1	0.99643	0.99642	1.0005	1.0038	1.0024	0.99928	0.99328	0.99017	1.0576		15	1.00292	0.00424782	0.0164517			1.0286	1.0216	1.0067	1.0217
	84	1.0292	1.0508	1.0064	1.0007	0.99962	0.99886	1.086	1.0813	1.0154	1.0658	1.0213	1.0143	1.0468	1.0067	1.0128		15	1.02907	0.00769474	0.0298016			1.008	1.0573	1	1.0407	1	1	1.0431	1.0082	1.0094	1.032	1.0007	1.0427	1.0244	1.0155	1.0187		15	1.02005	0.00489024	0.0189398			1.0304	1.0074	1.005	1
	85	1.0297	1.0435	1.0091	1.0046	1.0011	1	1.0502	1.1126	1.0194	1.0756	1.0358	1.0266	1.0555	1.0099	1.0059		15	1.03197	0.00817787	0.0316728			1.0192	1	1.0168	1.0133	1.0044	0.99699	1.0428	1	1.0135	1	1.0032	1.0075	1.0081	1.0408	1.0175		15	1.01227	0.00359497	0.0139232			1.0413	1.0101	1.0099	1.002
	86	1	1	1	1.0068	1.0087	1.0062	1	1.0478	1.0097	1.0302	1.0286	1.0162	1.0434	1.0045	1.0026		15	1.01365	0.00416838	0.0161441			1	1.0348	1.0037	1.0067	1.0121	1.003	1.0027	1.007	1	1.0036	0.9997	1.0372	1	1.0031	1.0122		15	1.00839	0.00307185	0.0118972			1.0255	1	1.0051	1.0047
	87	1.0284	1.0492	1.0037	1	1.0027	1.0018	1.0065	1.0493	1.018	1.0011	1.0238	1.0188	1.0418	1.0103	1.0037		15	1.01727	0.00455691	0.0176489			1.0001	1.0363	1.0181	0.99424	1.0167	1.002	1.0047	1.0071	1.0064	0.99953	0.99835	1.0287	1.0011	1.0076	1.0085		15	1.00863	0.00302061	0.0116988			1.0028	1.0094	1	1
	88	1.0279	1.0482	1.0189	1.0029	1.0038	1.0029	1.0081	1.0144	1	0.99659	1.0097	1.007	1.0474	1.029	1.0065		15	1.01489	0.00421105	0.0163093			1.0097	1.1017	1.0286	0.99784	1.0028	1.0033	1.0075	1.0035	1.0113	0.99839	1.0023	1.0313	1.0111	1	1.0088		15	1.01454	0.00672263	0.0260367			1	1.0021	1.0069	1.0007
	89	1.0419	1.0501	1.0146	1.0024	1.0012	1.0126	1.0193	1.0174	1.0071	1.0099	1	1.0134	1.0028	1.0232	1		15	1.01439	0.00383377	0.0148481			1.0093	1.0373	1.0136	0.99379	1	1	1.0079	1.005	1.0055	1.0032	1.0036	1	1.0111	1.0083	1.0083		15	1.00713	0.00252743	0.00978868			1.004	1	1.0175	1.0094
	90	1.0019	0.99868	1.0187	1	1	1.0276	1.0235	1.0158	1.0118	1.0108	1.0214	1.0153	1	1.0292	1.0036		15	1.01189	0.00277172	0.0107348			1.0065	1.0395	1.0469	0.99597	1.0021	1.0131	1	1.0119	1.0078	1.0039	1	1.0105	1.0132	1.0209	1.0251		15	1.01316	0.00375839	0.0145562			1.0053	1.0022	1.018	1.0013
	91	1.0099	1.0152	1.011	1.0116	1.0007	1.0288	1.0339	1.0213	1.0192	1.0029	1.0103	1	1.0016	1.0126	1.0085		15	1.0125	0.00257312	0.00996566			1	1.0282	1.0177	0.9997	1.0176	1.0146	1.0039	1	1.0112	1.0072	1.0058	1.0134	1.01	1.0224	1.0255		15	1.01181	0.00238639	0.00924244			1.0283	1.0037	1.0295	1
	92	1.0312	1.0393	1.003	1	1.0095	1.0164	1	1.0123	1.0308	1.0082	1	1.0064	1.0077	1.0019	1.0057		15	1.01149	0.00324273	0.012559			1.0065	1	1.0231	0.9999	1.0181	1.007	1.0089	1.0017	1	1.0108	1.012	1.0046	1.0041	1.0319	1.0305		15	1.01061	0.00275468	0.0106688			1.0075	1.0044	1.0305	1.0023
	93	1.0328	1.0379	1.007	1.0128	1.0096	1.025	1.0021	1.0108	1.0329	1.0092	1.0039	1.0105	1.0166	1.0029	1.0091		15	1.01487	0.00301137	0.011663			1.0183	1.0032	1.0186	1.0127	1.0187	1.0032	1.0054	1.0007	1.0149	1	1.0137	1.0035	1.0071	1.0318	1.0237		15	1.0117	0.00242399	0.00938806			1	1	1.0417	1.0051
	94	1.0448	1.045	1.009	1.0118	1.0105	1.0266	1.0172	1.0089	1.0257	1.0252	1.0107	1.027	1.0188	1	1.0077		15	1.01926	0.00340355	0.0131819			1.0087	1.011	1.0797	1.0799	1.0064	1.0252	1.0137	1.0816	1.0408	1.0094	1.01	1.0362	1.0269	1.1231	1.0019		15	1.03697	0.00951222	0.0368407			1.0027	1.009	1.0449	1.0045
	95	1.0306	1.0358	1.0133	1.0105	1.004	1.011	1.0217	1.033	1.0391	1.0192	1.0041	1.0065	1.0102	1.0087	1		15	1.01651	0.00327175	0.0126714			1.0107	1.0065	1.0628	1.0783	1.0037	1.0212	1	1.0991	1.042	1.0177	1.0041	1.0477	1.0222	1.1037	1.0028		15	1.03483	0.00924244	0.0357958			1.0471	1.0094	1.0457	1.0041
	96	1.0319	1.0351	1.0117	1.0114	1.0075	1.0018	1.0232	1.0322	1.0401	1.0208	1.0254	1.0119	1	1.0116	0.99869		15	1.01755	0.0034457	0.0133451			1	1.002	1	1.0075	1	1.0127	1.0101	1.0052	1.0169	1	1	1.0641	1.0236	1.0021	1.0358		15	1.012	0.00459193	0.0177845			1.0135	1.0031	1.0358	1.0113
	97	1.0141	1.0112	1.0135	1	1.0093	1.004	1.0444	1.0505	1.0148	1.015	1.0301	1.0128	1.0103	1.0145	1.0031		15	1.01651	0.00370546	0.0143512			1.0039	1	1.0056	1.0185	1.0123	1	1.0017	1.006	1.0232	1.0081	1.0416	1	1.0115	1.0051	1.0018		15	1.00929	0.00291243	0.0112798			1.016	1.0158	1.0416	1.0125
	98	1	1	1.0169	1.0046	1	1	1.0054	1.0317	1.0104	1.0058	1.0262	1	1.0105	1.0062	1		15	1.00785	0.00257663	0.00997925			1.0082	1.0164	1.0062	1.0053	1.013	1.0043	1.0005	1.0066	1.0194	1.0132	1.0301	1.011	1.0173	1.008	1		15	1.01063	0.0020458	0.00792335			1.0014	1.0166	1.0423	1.0132
	99	1.0008	1.0007	1	1.0056	0.99898	1.0112	1.0083	1.0322	1.0119	1.0085	1.0058	1.005	1.0042	1.0098	1.011		15	1.0076	0.00207684	0.00804356			1.0147	1.0311	1.0061	1.0121	1.0187	1.0077	1.0053	1.0004	1.0182	1.0082	1.0371	1.0161	1.016	1.0056	1.0042		15	1.01343	0.00261537	0.0101293			1.0013	1.0051	1.005	1
	100	1.0068	1.0028	1.0023	1	1.0022	1.0143	1.014	1.0258	1	1	1.0018	1.0215	1.025	1	1		15	1.00777	0.00250334	0.00969541			1.0189	1.0422	1.0101	1	1.0301	1.0011	1.0096	1.0003	1.0127	1.0153	1.0384	1.0002	1.0127	1.0095	1.0245		15	1.01504	0.00349713	0.0135443			1.0015	1.008	0.99944	1.0038
PA14+fasted	Time	odr-7																n=	Average	SE	STDEV			odr-7,sri-36																n=	Average	SE	STDEV			odr-7,sri-36 rescue 25
	1	1.0114	0.99275	1.0063	1.0527	1.0013	1.0021	1.0053	1.0024	1.0083	1.0027	1	1.0126	1.0052	1.023	0.99421		15	1.00802	0.00371598	0.0143919			1.0114	1.0024	1.0052	1.0125	0.99492	1	1	1	1	1	1	1	1	1	1		15	1.00176	0.0011918	0.00461583			1.0075	1.0093	1.0056	1.0225
	2	1.0229	0.99761	1.0071	1.057	1.0388	1.0057	1.0198	1.0008	1.0085	1.0082	1.0068	1.0097	1.0125	1.0177	0.99085		15	1.0136	0.00426498	0.0165182			1.0229	1.0008	1.0125	1.0051	1.0113	1.0267	1.048	1.0393	0.99764	1.0102	1.009	0.98886	1.0031	1.0273	1.0041		15	1.01379	0.00415859	0.0161062			0.99893	1.0122	0.99906	1
	3	1.027	1.0066	1	1.0559	1.0184	1.0294	1.0191	1.0062	1.0113	1.0049	1.0278	1.0169	1.0113	1.0119	0.9948		15	1.0161	0.00385566	0.0149329			1.027	1.0062	1.0113	1.0056	1.0047	1	1.0768	1.0484	1.0045	1	1	1.0326	1.0045	1.0436	1.0084		15	1.01824	0.00588529	0.0227936			1.0002	1.0224	1.0026	1.036
	4	1	1.0039	1.0106	1.0327	1.0123	1.0297	1.0186	1.004	1.0096	1.0053	1.0104	1.0147	1.0144	1.0166	0.99146		15	1.01162	0.00273262	0.0105834			1	1.004	1.0144	1.0159	1	0.99694	1	1	1.0083	1.0026	1.0121	1.0423	1	1	1.0107		15	1.00715	0.00296381	0.0114788			0.99968	1.028	1	0.99908
	5	1.0168	1	1.011	1.0367	1	1.0135	1.0087	0.9996	1.0069	1.0123	1	1	1.0091	1.0096	0.99183		15	1.00774	0.00271795	0.0105266			1.0168	0.9996	1.0091	1.0075	1.007	1.0164	1.0178	1.0184	1	1.0049	1.0361	1.0344	0.99858	1.0653	1		15	1.01546	0.00467361	0.0181008			0.99983	1.032	1.0134	1
	6	1.0897	1.0132	1.0045	1.0188	1.0147	1	1	1.0766	1.0092	1.0088	1.0198	1.0063	1.162	0.99674	1.0144		15	1.02898	0.0117784	0.0456176			1.0144	1.0062	1.0092	1	1.0359	1.0039	1	1.0316	1.004	1.0157	1	1.0357	0.9986	1.073	1.0093		15	1.01583	0.00526762	0.0204014			1	1.0448	1.0232	1.0328
	7	1.0958	1.0118	1.006	1	1.0003	1.0087	0.99965	1	1.003	1	1.0133	1.0089	1.1	1	1.0189		15	1.01776	0.00854166	0.0330817			1.0099	1.01	1.0177	1.0082	1.0308	1	1.012	1.0169	1.0038	1	1.0117	1.0201	0.99465	1.0281	1.0073		15	1.01141	0.00261026	0.0101095			1.0353	1.1016	1.0324	1.0291
	8	1.1129	1.012	1.0078	1.0071	1.0149	1.018	1.0111	1.0241	1	1.0097	1.0014	1.0081	1	1.0132	1		15	1.01602	0.00715075	0.0276947			1.0144	1	1.0084	1.0105	1.0124	1.0362	1.0444	1.0281	1.0157	1.0013	1.02	1.0163	1	1.0256	1		15	1.01555	0.00348738	0.0135066			1.0528	1.0961	1	1.0245
	9	1	1.0231	1	0.99796	1.0114	1.0604	1.0464	1.1315	1.0022	1.006	1.0181	1.0134	1.0043	1.0126	1.0105		15	1.02252	0.00899382	0.0348329			1.0083	1.0072	1.0097	1.0166	1	1.0335	1.036	1	1.0074	1.0041	1	1	1.0172	1.0277	1.0075		15	1.01168	0.00312688	0.0121103			1.0539	1.0464	1.0311	1.0419
	10	1.1056	1	1.008	0.99838	1.006	1.0739	1.0458	1.1356	1.0015	1.0032	1.0075	1.0129	0.99061	1.015	1.0258		15	1.02865	0.0111482	0.043177			1.0128	1.0038	1.0062	1	1.0277	1.0185	1.0162	1.0191	1.0033	1.0055	1.0094	0.99712	1.0463	1.0372	1.0067		15	1.01399	0.00360473	0.0139611			1.0215	1	1.0374	1.0453
	11	1.1296	1.0126	1.0126	1.008	1.0093	1.121	1.0878	1.142	1.0011	1.0146	0.99444	1.0075	1.0101	1.0371	1.0025		15	1.03935	0.0135117	0.0523304			1.0112	1.0072	1.0056	1.0178	1	1.0118	1.0353	1	1	1.0844	1.0244	1	1.0283	1.0249	1.0259		15	1.01845	0.00561179	0.0217344			1	1.001	1.1379	1.0426
	12	1	1.0157	1.0165	1.0118	0.98126	1.0665	1.0593	1.1178	1.0035	1.0109	1.0112	1.0118	1.0199	1.0454	1		15	1.02477	0.00885703	0.0343031			1.0166	1.0087	1.0082	1.0124	1.0114	1.0199	1	1.0393	1.002	1.0789	1.0229	1.0354	1.0095	1.003	1.0391		15	1.02049	0.0053372	0.0206709			1.0075	1.023	1	0.99967
	13	1.0926	1.0385	1.022	1	1.0048	1.0693	1.0578	1.1941	1.0007	1.0034	1	1.0129	1.0146	1.0476	1.0116		15	1.03799	0.0133669	0.0517699			1.0154	1.0065	1.0017	1	1.0342	1.0023	1.0312	1.0457	1.0183	1.1079	0.99761	1.0461	1.0033	1	1.0412		15	1.02343	0.0075917	0.0294025			1.0818	1.0027	1.0036	1.0008
	14	1.1036	1.0271	1.0263	1.0089	1.0167	1	1	1.1886	1.0046	1.0208	1.0074	1.0077	1	1.0443	1.0236		15	1.03197	0.0130639	0.0505964			1.0123	1.0092	1	1.005	1.013	1.0095	1.0169	0.9995	1.0038	1.001	1	1.1449	1.0245	1.0286	1.0961		15	1.02429	0.0106062	0.0410777			1.0412	1	1.0347	1
	15	1.131	1.0287	1.0096	1.0198	1	1.0274	1.0386	1	1.0075	1.0178	1.0272	1.0112	1.0098	1.0487	1.0074		15	1.02565	0.00833929	0.0322979			1.0095	1	1.0035	0.99919	1.0198	1.0134	1.0225	1.0058	1.0103	1.0084	1.0807	1.0936	1.0348	1.0234	1.1328		15	1.03051	0.0102571	0.0397257			1.0533	1.0688	1.0572	1.0289
	16	1.0627	1	1	1.0055	1.0861	1.0139	1.0357	1.0646	1	1	1.0176	1.0094	1.0315	1.0512	1.0115		15	1.02598	0.00724906	0.0280755			1.0141	1.004	1.0082	1.001	1.0162	1	0.99825	1.0042	1.0036	1.0032	1	1.0245	1.0201	1.0215	1.0117		15	1.0087	0.00224306	0.00868732			1	1.0323	1.0608	1.0337
	17	1.0625	0.99723	0.99974	1.0124	1.0724	1	1.0062	1.0597	1.0011	1.0059	1.0358	1.007	1.057	1.0492	1		15	1.02441	0.00724064	0.0280429			1.0079	1.0056	1.0047	0.99649	1	1.002	1	1.0069	1.0079	1.0067	1.0109	1.0305	1	1.019	1.0092		15	1.00719	0.00219003	0.00848196			1.0147	1.0254	1	1.0344
	18	1.0365	1.0044	1.0107	1.0275	1	1.0436	1.0376	1	1.0045	1.004	1.0547	1.0097	1.0654	1.0488	1.005		15	1.02349	0.00579986	0.0224627			1.0071	0.99845	1.0023	0.9944	1.0018	1.0059	1.0043	1.0025	1.0016	1.0083	1.0782	1.0527	1.0261	1	1.0807		15	1.01762	0.00744862	0.0288484			1.0363	1	1.0083	1.0162
	19	1.004	0.9974	1.0035	1	1.1002	1.0466	1.0341	1.0541	1.0004	1.0023	1.0361	1.0031	1.0539	1.0524	1.0061		15	1.02628	0.00786284	0.0304527			1.0037	1.0048	1.0087	1.0098	1.031	1.0151	1.0156	1	1	1.0062	1.0433	1	1.0233	0.99589	1.0419		15	1.01329	0.00391687	0.01517			1.0268	1.0107	1.0117	1.0299
	20	1	1	1	1	1	1.0559	1.0435	1.0604	1	1	1	1	1.0339	1	1.0166		15	1.01402	0.0058316	0.0225857			1	1.0034	0.99952	1.0139	1.0364	1.0168	1.0175	1.0029	1.0045	1.009	1.0494	1.0178	1	0.99845	1		15	1.0113	0.00382397	0.0148102			1	1.0216	1	1
	21	1.162	1.0091	1.0085	1.0408	1.0205	1	1	1	0.99961	1.0014	1.0236	1.0018	1.0062	1.0589	0.99888		15	1.02209	0.0109628	0.0424586			1.0079	1.0001	1	1.0147	1.0293	1.0062	1.0037	1.0025	1.0051	1	1.0219	1.0428	1.0507	0.9972	1.0741		15	1.01708	0.005866	0.0227189			1.0225	1	1.0422	1.025
	22	1.2528	1.063	1.025	1.0991	1.0454	1.0086	0.9971	1.1279	1.0003	1.0105	1.0666	1.0185	1.0768	1.1256	1		15	1.06115	0.0179022	0.0693349			1.0039	1.0041	1.0115	1	1	1.0018	0.9982	1.0012	1.0008	1.0041	1	1.0546	1.0443	0.99552	1.0653		15	1.01235	0.005826	0.022564			1.0401	1.0418	1.0449	1.0547
	23	1.2483	1.1239	1.018	1.1211	1.1107	1.0604	1.0698	1.2591	1.0172	1.0314	1.0739	1.0338	1.1196	1.1502	1.1111		15	1.10323	0.0191656	0.0742279			1.0036	1	1.0052	1.0008	1.0188	1.003	1.0006	1.0043	1.0055	1.0058	1.0079	1.0302	1.0206	1.0005	0.98467		15	1.0061	0.00272738	0.0105631			1.083	1.0546	1.1748	1.0555
	24	1.2699	1.1802	1.025	1.1549	1.2151	1.1365	1.1455	1.2491	1.0173	1.0329	1.0942	1.0361	1.1247	1.159	1.1089		15	1.12995	0.0205854	0.0797269			1.0085	1.0043	1	0.99952	1.0207	0.99771	0.99506	1.0066	1.0062	0.99857	1.0068	1.0591	1.0841	1.0054	1.0004		15	1.01286	0.00647048	0.0250601			1.1037	1.058	1.3205	1.0948
	25	1.2941	1.1887	1.0401	1.177	1.2388	1.1451	1.143	1.2559	1.0785	1.1067	1.1168	1.0607	1.1287	1.1695	1.112		15	1.15037	0.0185912	0.0720032			1.0036	1.0078	1.0104	1.0023	1.0101	0.99798	0.99973	0.99601	0.99707	1.002	1.0103	1.1063	1.0234	1	1.0039		15	1.01139	0.0070182	0.0271814			1.1225	1.1235	1.323	1.068
	26	1.2901	1.2182	1.0729	1.2405	1.2915	1.1241	1.1375	1.2479	1.1622	1.2284	1.1311	1.1124	1.1471	1.176	1.1114		15	1.17942	0.0177422	0.0687154			1	1.0031	1.0146	0.99797	1.0267	1.0099	1.0162	1.0028	1.0055	0.99187	1.023	1.0137	1.0416	1.0169	1.0007		15	1.01097	0.00333301	0.0129087			1.1201	1.1349	1.4018	1.0684
	27	1.2371	1.2236	1.0785	1.2364	1.2521	1.1878	1.1369	1.1166	1.163	1.2302	1.147	1.1153	1.1507	1.2167	1.1191		15	1.17407	0.0143512	0.0555821			1.0041	1.0033	1.0223	0.99805	1.0315	1.0083	1.0237	1.0236	1.0293	1.0218	1.0163	1	0.99973	1.0227	1.0144		15	1.01461	0.00295279	0.0114361			1.1374	1.2019	1.3009	1.1391
	28	1.2533	1.2028	1.1154	1.2305	1.2702	1.1956	1.2211	1.1206	1.1308	1.1971	1.1682	1.2064	1.1555	1.2243	1.1236		15	1.18769	0.0128393	0.0497266			1.0037	1.004	1	1	1	1	1	1	1	0.99897	1.0138	1.0347	1	1.0263	1		15	1.00543	0.00282378	0.0109364			1.177	1.3191	1.3025	1.1673
	29	1.2501	1.2144	1.1745	1.2197	1.2658	1.2105	1.2113	1.124	1.1248	1.1957	1.1984	1.2106	1.1882	1.2435	1.1508		15	1.19882	0.0107613	0.0416782			1.0065	1	1.0178	1.0014	1.0029	1.01	1.0141	1.0031	1.0015	1	1.0127	1.0068	1.07	1.0212	1.0137		15	1.01211	0.00448479	0.0173695			1.2654	1.3297	1.2214	1.1673
	30	1.2182	1.2191	1.179	1.2141	1.2329	1.2056	1.2102	1.2107	1.1261	1.1974	1.2098	1.2615	1.1906	1.2069	1.1799		15	1.20413	0.00765262	0.0296385			1.0052	1.0031	1.0124	1.0062	1.0099	1.0109	1.0179	1.0158	1.014	1.0228	1.0174	0.99221	1.0509	1.0273	1.0097		15	1.01438	0.00339688	0.013156			1.2805	1.1436	1.2286	1.1484
	31	1.2125	1.2073	1.1993	1.2043	1.2445	1.2123	1.1557	1.2125	1.1437	1.2106	1.2308	1.2101	1.2398	1.2138	1.1857		15	1.20553	0.00701438	0.0271666			1.0086	1.0085	1	1.0028	0.99824	1.0032	1	1.0261	1.0238	1.0102	1.0434	1.0473	1.023	1.0811	1.0976		15	1.02492	0.00785427	0.0304195			1.2599	1.1568	1.2295	1.1087
	32	1.2099	1.2051	1.2046	1.2018	1.25	1.1339	1.1968	1.2	1.1985	1.2865	1.2348	1.2147	1.2643	1.1688	1.1815		15	1.21008	0.00972615	0.0376692			1.0117	1.0042	1.005	1.0054	1.0038	1.0128	1.0115	1.0248	1.0203	1.0053	1.0512	1.0539	1	1	1.0536		15	1.01757	0.00504515	0.0195398			1.3158	1.1639	1.1047	1.1084
	33	1.2064	1.2091	1.2076	1.1555	1.2434	1.0915	1.1952	1.1326	1.2003	1.2882	1.2415	1.1437	1.265	1.1771	1.1792		15	1.19575	0.0134459	0.0520756			1.0011	1.0067	0.99914	1.003	0.99816	1.0045	1.0193	1.0331	1.0286	1.023	1.0299	1.0504	1.0374	1.0247	1.0557		15	1.02098	0.00479962	0.0185889			1.3269	1.2382	1.1861	1.0946
	34	1.139	1.1828	1.2239	1.1141	1.2493	1.0966	1.1583	1.1316	1.2202	1.322	1.2418	1.1032	1.1371	1.1833	1.1856		15	1.17925	0.0163157	0.0631903			0.99946	1.0083	1.0009	1.0017	1	1.0063	1	1	0.99475	1.0244	1	1.0358	1.0383	1.0316	1.044		15	1.01237	0.00443166	0.0171637			1.2244	1.1494	1.1864	1.058
	35	1.1373	1.2236	1.2407	1.1237	1.2523	1.109	1.1386	1.0769	1.1155	1.1868	1.2572	1.1076	1.1748	1.1953	1.1976		15	1.16913	0.0150231	0.0581843			1.0028	1	0.99642	1.0061	1.006	1	1.0017	1.006	1.0232	1.0081	1.0416	1	1.0115	1.0051	1.0018		15	1.00735	0.00294174	0.0113933			1.2501	1.1545	1.1606	1.0574
	36	1.1883	1.2269	1.2425	1.107	1.2428	1.1512	1.1365	1.1339	1.1175	1.1882	1.2597	1.0972	1.1739	1.2137	1.1851		15	1.17763	0.0135559	0.0525019			0.99815	0.9996	0.99434	1.0002	1.0145	1.0043	1.0005	1.0066	1.0194	1.0132	1.0301	1.011	1.0173	1.008	1		15	1.00781	0.00251996	0.00975976			1.2567	1.1737	1.0924	1.0651
	37	1.1559	1.1665	1.2099	1.1292	1.2436	1.1556	1.1753	1.1374	1.0744	1.122	1.2513	1.1416	1.2553	1.2195	1.1915		15	1.17527	0.0135953	0.0526545			1.0074	1.0011	1.0061	1.0099	0.99733	1.0077	1.0053	1.0004	1.0182	1.0082	1.0371	1.0161	1.016	1.0056	1.0042		15	1.00938	0.00249428	0.00966032			1.3124	1.1336	1.0922	1.036
	38	1.1547	1.1638	1.2157	1.0869	1.2914	1.2111	1.1316	1.0741	1.1182	1.1787	1.2407	1.1463	1.197	1.209	1.0763		15	1.16637	0.0162592	0.0629716			1	0.99959	1	1.0069	1.0049	1.0011	1.0096	1.0003	1.0127	1.0153	1.0384	1.0002	1.0127	1.0095	1.0245		15	1.00905	0.00281117	0.0108876			1.2971	1.1369	1.0255	1.035
	39	1.1174	1.1664	1.2163	1.0946	1.2795	1.1573	1.1288	1.1376	1.1205	1.1799	1.2398	1.1278	1.1948	1.2079	1.0412		15	1.16065	0.0157418	0.0609678			1.0284	1.0032	1.013	0.99995	1.0019	1.0097	1	1.0056	1.0095	1	1	1.0023	1.0173	1.0054	1.038		15	1.00895	0.00291247	0.0112799			1.3005	1.2546	1.0988	1.083
	40	1.1674	1.1747	1.2021	1.0678	1.2759	1.1608	1.1129	1.1479	1.1876	1.2711	1.2443	1.1175	1.1423	1.2131	1.0465		15	1.16879	0.0173501	0.0671966			1.0278	1.0017	1.0066	1.0086	1	1	1	1.0232	1.0048	1.02	1.0047	1.009	1.0246	1.0122	1.0001		15	1.00955	0.00252854	0.00979299			1.2792	1.1657	1.0983	1.1056
	41	1.1669	1.1743	1.2103	1.0658	1.315	1.1258	1.0945	1.0833	1.0975	1.1635	1.2134	1.1223	1.123	1.2127	1.1174		15	1.15238	0.016946	0.0656316			1.0167	0.99879	1.0061	1	1.0037	1.002	1.0247	1.0269	1.0129	1	1.0067	1.0011	1.0051	1	0.99325		15	1.00653	0.002501	0.00968634			1.2838	1.1675	1.1275	1.1042
	42	1.1729	1.1612	1.2101	1.03565	1.2878	1.1129	1.091	1.08472	1.0999	1.1645	1.2103	1.097	1.1198	1.1757	1.1839		15	1.14716	0.0165056	0.063926			1.0349	1.0037	1.0142	1.0093	1.0178	1.0109	1.051	1.0317	1.0075	1.002	1	1.0019	1.0429	1.0025	1		15	1.01535	0.00432931	0.0167674			1.2843	1.1681	1.0673	1.1057
	43	1.0014	1.1613	1.2018	1.0547	1.2809	1.1155	1.1123	1.09403	1.0706	1.1074	1.2245	1.0503	1.1188	1.1801	1.1888		15	1.13083	0.0193139	0.0748022			1.0228	1.0066	1.006	1.0169	1.016	1.0275	1.0168	1.0093	1.0077	1.0142	1.0044	1.0063	1.0467	1.0073	1.0391		15	1.01651	0.00328192	0.0127108			1.2688	1.0783	1.0666	1.1028
	44	1.0016	1.1684	1.144	1.0541	1.3154	1.0918	1.157	1.10533	1.1419	1.2002	1.2035	1.0533	1.0847	1.1286	1.1847		15	1.13564	0.019762	0.0765378			1.0104	1	1	1.0071	1.0078	1	1.0832	1	1.0067	1	1.014	1.0369	1	1.0061	1.0164		15	1.01257	0.00563957	0.0218419			1.2931	1.0789	1.1113	1.1011
	45	1.0602	1.1687	1.1432	1.0529	1.3057	1.0689	1.1552	1.14	1.1446	1.2008	1.1993	1.0403	1.0815	1.0976	1.1168		15	1.13171	0.0181834	0.0704241			1.0252	1.0053	1.0068	1.0077	1.0024	1.1444	1	1.0129	1	1.0159	1.006	1.175	1.0016	1.0043	1.0265		15	1.02893	0.013951	0.0540319			1.2916	1.0846	1.0628	1.0637
	46	1.155	1.1579	1.1473	1.0396	1.2965	1.0708	1.1592	1.151	1.16	1.221	1.2168	1.0317	1.095	1.1055	1.1199		15	1.14181	0.0180749	0.0700038			1.0177	1.002	1.0076	1.0121	1.0379	1.08	1.1297	1.019	1.0252	1.0928	1.0087	1.1691	1.008	1.0059	1.0268		15	1.04283	0.0132297	0.0512382			1.2646	1.1184	1.062	1.0407
	47	1.1559	1.1643	1.1489	1.0245	1.2972	1.077	1.126	1.0428	1.1493	1.2205	1.1891	1.035	1.1375	1.0891	1.1041		15	1.13075	0.0189223	0.0732859			1.0391	1.0042	1.0136	1	1.0298	1.0274	1.051	0.99762	1	0.99516	1.0017	0.98805	1.0047	1.0057	1.0025		15	1.0107	0.00462335	0.0179062			1.2464	1.1183	1.0556	1.0388
	48	1.1923	1.1498	1.1478	1.0233	1.2846	1.08	1.1248	1.1139	1.152	1.2208	1.1848	1.0764	1.1337	1.0617	1.0837		15	1.13531	0.017412	0.0674362			1.0078	1.0051	1.0113	1.0095	1.0157	1.0391	1.0594	1	1.0276	0.99963	0.9987	0.9921	1.0021	1	1		15	1.0112	0.00465811	0.0180408			1.2437	1.0734	1.1012	1.073
	49	1.1535	1.1009	1.1713	1.016	1.2744	1.0813	1.0653	1.1247	1.0957	1.1477	1.1711	1.0606	1.1675	1.037	1.0745		15	1.1161	0.0171507	0.0664243			1	1.0038	1.0181	1.0263	1	1.0413	1.0476	1.0123	1.0313	1.0004	1.0115	0.9958	1.0294	1.0192	1.011		15	1.01653	0.00410572	0.0159014			1.1768	1.1772	1.1003	1.1532
	50	1.1551	1.1337	1.1293	1.0017	1.2686	1.0582	1.0391	1.0496	1.1107	1.1624	1.1713	1.0192	1.1249	1.038	1.0705		15	1.10215	0.0185165	0.071714			1.0232	1.0055	1.0243	1.0131	0.9989	1	1	1.0019	1.0213	1	1.0129	1.0052	1.031	1.0292	1.0114		15	1.01186	0.00294089	0.01139			1.1667	1.1766	1.114	1.1508
	51	1.2063	1.0873	1.1281	1	1.2139	1.0772	1.0384	1.0262	1.1134	1.1623	1.1678	1.0238	1.1197	1.0504	1.0621		15	1.09846	0.0174162	0.0674526			1.027	1	1.0034	1.0208	1.0095	1.0023	1.0305	1	1.0119	1.0023	1.0122	1.0108	1.0382	1.0243	1.0099		15	1.01354	0.00309311	0.0119796			1.1635	1.0723	1.1366	1.1579
	52	1.1284	1.1137	1.1182	1.0049	1.2041	1.0782	1.049	1.0359	1.0752	1.125	1.1528	1.0139	1.0965	1.0217	1.0604		15	1.08519	0.0145169	0.0562235			1.004	1.0025	1	1.026	1.0078	0.99866	1.0336	1.0054	1	1.0067	1.0037	1	1.0056	1.02	1.0006		15	1.00764	0.00270306	0.0104689			1.1873	1.0606	1.1358	1.1449
	53	1.1308	1.1228	1.0924	1.0302	1.2072	1.0774	1.0702	1.0755	1.0356	1.0652	1.1352	1.0324	1.1059	1.0282	1.1486		15	1.09051	0.0133196	0.0515866			1.0303	1.0035	1.0063	1	1.0072	1.0063	1.0164	1.0014	0.99778	1.0029	0.99946	1.0148	1.0095	1.0289	1		15	1.00832	0.00263065	0.0101885			1.1393	1.06	1.1685	1.1422
	54	0.97948	1.1198	1.0914	1.0379	1.1997	1.0795	1.0698	1.1988	1.0379	1.0647	1.1336	1.0371	1.0998	1.0271	1.1219		15	1.08657	0.0159098	0.0616186			1.0349	0.99912	0.99676	0.99875	1	0.99435	1.0436	0.99972	0.99444	1.0041	1	1.0075	0.99982	1.0052	1.0022		15	1.00536	0.00369562	0.0143131			1.1364	1.0963	1.126	1.1465
	55	1.056	1.1038	1.1229	1.0415	1.1906	1.0802	1.1254	1.2095	1.0276	1.0422	1.1222	1.0453	1.1595	1.009	1.1163		15	1.0968	0.0156043	0.0604352			0.99679	1.0097	1.0044	1.0202	1.0076	0.99457	1.0516	1.0071	0.9949	1	1.0204	1.0301	1	1	1.0059		15	1.00955	0.00399212	0.0154614			1.124	1.1002	1.1254	1.1929
	56	1.0589	1.1123	1.1346	1.0504	1.1958	1.1663	1.0796	1.2565	1.0051	1.0141	1.1083	1.0405	1.1839	1	1.0918		15	1.09987	0.0196493	0.0761013			1.013	1.0084	1.0036	1.0162	1	1	1.021	1.0054	1.022	1.0046	1.0133	1.0095	1.0078	1.0176	1.0237		15	1.01107	0.00201238	0.0077939			1.0939	1.0997	1.1372	1.1899
	57	1.0972	1.1087	1.134	1.0413	1.1618	1.1625	1.0794	1.2133	1.0073	1.0132	1.1092	1.0454	1.1791	1.0471	1.0565		15	1.09707	0.0162837	0.0630667			1.0111	1	1.0105	1.0108	1.028	1.0064	1.0234	1.0085	1.0262	1	1	1.0198	1.026	1.0059	1.0219		15	1.01323	0.00261584	0.0101311			1.0918	1.1473	1.3058	1.1864
	58	1.2064	1.0587	1.1084	1.0441	1.1543	1.1631	1.0535	1.2231	0.99976	1.0061	1.1046	1.0478	1.1914	1.0509	1.0467		15	1.09726	0.0189702	0.0734711			1	1.0442	1.0043	1.024	1.0269	1.0291	1.0315	1.0088	1	1.0022	1.0192	1.0279	1.0272	1.0102	1.0213		15	1.01845	0.00347084	0.0134425			1.0263	1.0961	1.3054	1.1934
	59	1.2106	1.0663	1.1224	1.0372	1.1158	1.1074	1.0532	1.1414	1	1	1.0756	1.0147	1.1145	1.0563	1.058		15	1.07823	0.0149071	0.0577349			1.0143	1.0398	1	1.0124	1.0153	1.0138	1.0084	1.01	1.0055	1.0025	1.0125	1.0311	1.0308	1	1.0141		15	1.01403	0.00300061	0.0116213			1	1.0961	1.178	1.1901
	60	1.2459	1.0877	1.1224	1.0249	1.1304	1.1191	1.0532	1.209	1.0011	1.0098	1.0798	1.0194	1.1103	1	1.0385		15	1.08343	0.0192147	0.0744183			1.0161	1.0386	1.0051	1.008	1.033	1.0263	1.0132	1.0137	1.0116	1.0038	1.0184	1.0375	1.0013	1.0009	1		15	1.01517	0.00340007	0.0131684			0.99927	1.0788	1.0712	1.1573
	61	0.97718	1.1331	1.1219	1.0277	1.125	1.1196	1.036	1.2173	1.0046	1.0095	1.0544	1.0128	1.1389	1.0014	1.0238		15	1.06688	0.018036	0.0698532			1.0057	1.0632	1.0166	1.0167	1.0207	1.0152	1.0002	1.0135	1.009	1.0014	1.0255	1.0394	1	1.0085	1.005		15	1.01604	0.00433513	0.0167899			1.0013	0.99923	1.0713	1.1344
	62	0.98141	1.1407	1.0934	1.0313	1.081	1.0901	1.0242	1.1299	1.0051	1.0106	1.0359	1.0084	1.193	1.0089	1		15	1.05559	0.0161023	0.0623639			1.0192	1.0568	1.0081	1	1.0085	1.0091	1	1	1.0067	1.002	1.0173	1.03	1.0303	1.0271	1.0292		15	1.01629	0.00413466	0.0160135			1.0108	1	1.0994	1.1311
	63	1.0818	1.1027	1.0942	1.0263	1.0881	1.0584	1.0241	1	1.0015	0.99821	1.0442	1.0131	1.1889	1.0065	1.0215		15	1.04997	0.0137016	0.0530662			1.0072	1.0241	1.0119	0.99637	1.0238	1.0305	1.008	1.0027	1.0155	1.0062	1.0218	1	0.99442	0.99572	1		15	1.00921	0.0029963	0.0116046			1.0123	1.0328	1.0792	1.1281
	64	1.1157	1.0674	1.0993	1.0299	1.0853	1.059	1.0487	1.1277	1.0045	1	1.0119	1.0181	1.1413	1.0075	1		15	1.05442	0.0127631	0.0494312			1.009	1.0449	0.9995	1.0053	1.0211	1.0015	1.0218	0.99449	1.0004	0.9973	1.0077	0.99012	0.9876	1	1.0018		15	1.0055	0.00374541	0.0145059			1.0476	1.0452	1.0798	1.1101
	65	1.1215	1	1.0922	1.0259	1.0403	1.1076	1.0699	1.1209	1	1.011	1	1.0038	1.1272	1.0164	1.1576		15	1.05962	0.0145965	0.0565322			1.0397	1.0415	1.0032	1.0095	1.0414	0.99475	1	1	0.99629	1.0018	0.99503	1.0039	1.0043	0.99888	0.99981		15	1.00867	0.00441283	0.0170908			1.0518	1.0468	1.1184	1.1066
	66	1.2957	0.99672	1.094	1	0.99963	1.059	1.0698	1.1293	1.002	1.0247	1.0304	1.0085	1.1239	1.0086	1.1677		15	1.06733	0.0216593	0.083886			1.022	1.0288	1	1.0005	1.009	1	1.0139	1.0062	1.0054	1.0106	1.0067	1	1	1.0054	1.0101		15	1.00791	0.00218892	0.00847766			1.0573	1.059	1.1222	1.0645
	67	1.1735	1.0061	1.1019	1.0051	1	1.0598	1.0343	1.1269	1.004	1.0191	1.0412	1	1.0877	1.0034	1.1346		15	1.05317	0.0149431	0.0578745			1.0293	1.0281	1.0086	1	1	1.019	1.0101	1.008	1	1.0165	1	1.0127	1.0101	1.0046	1.0148		15	1.01079	0.00246841	0.0095601			1.025	1.012	1.1234	1.0323
	68	1.1806	1.0026	1.0393	1.0108	1.0471	1.046	1.0546	1.1192	1.0046	1	1.0139	1	1.1154	1.0004	1.1014		15	1.04906	0.0143956	0.0557538			1	1.0162	1.0184	1.0098	1.0221	1.0168	1	1.0076	1.0006	1.0235	1.0103	1.0192	1.0183	1	1		15	1.01085	0.00231018	0.0089473			1	1.0135	1.0768	1.0289
	69	1.0088	1	1.0422	1.0152	1	1.0332	1.0543	1.1706	1.0372	1.0292	1	1.0021	1.1128	1.0056	1.079		15	1.03935	0.0125848	0.0487406			1.0005	1	1.0057	1.0033	1.025	1.0221	0.99594	1.0086	1.0053	1.0259	1.0121	1.0157	1.0136	1.0054	1.0087		15	1.00986	0.00236239	0.00914948			1.0103	1.0114	1.1355	1.0672
	70	1.0904	1.006	1	1.0218	1.0307	1.0344	1.0804	1.0972	1.0384	1	1	0.99933	1.1637	1.0085	1.056		15	1.04179	0.0123458	0.047815			1.0039	0.99841	1	0.99818	1.0017	1.0319	0.99301	1.0108	1.0172	1.0163	1.0181	1.0127	1.0158	1.0059	1.011		15	1.00899	0.00262745	0.0101761			1.0499	1.0069	1.1374	1.0034
	71	1.0981	1.0197	0.99996	1.0049	1.0603	0.9953	1.0521	1.091	1.0455	0.99226	1.0094	0.99909	1.1298	1.0171	1.0164		15	1.03539	0.0110253	0.0427008			1.0079	0.99899	1.0051	1	1.0279	1.0291	0.99629	1.0058	1.017	1.0208	1.0267	1.0186	1.0256	1.0018	1		15	1.01211	0.00308843	0.0119614			1	1.0079	1.1065	1
	72	1.3319	1	1.0089	1.0138	1.0606	0.99979	1.0121	1.1879	1.0829	1.0122	1.013	1.0007	1.1282	1.0268	1		15	1.05859	0.0241436	0.0935078			1.0078	1.0019	1	0.99808	1.0332	1.0262	0.99764	1.005	1.0185	1.0062	1.0133	1.003	1.0035	1.0069	1.0069		15	1.00854	0.00264316	0.0102369			1.0109	1	1.141	1.0874
	73	1.0947	1.0068	1.0027	1.0207	1.0494	1.0012	1.0082	1.0028	1.0837	1	1	1.003	1.1177	1.0294	0.99713		15	1.02783	0.0102565	0.0397232			0.99853	0.99718	1.0034	1.0036	1.0023	1.0307	1.0004	1	1	1	1.0075	1	1	1.0024	1.0116		15	1.00384	0.00213573	0.00827165			1.0128	1.0663	1.1438	1.1197
	74	1.1036	1.0173	1	1.0187	1.0523	1	1	1	1.0899	1.019	1.0088	1.0006	1.0903	1.0192	1.0046		15	1.02829	0.00955682	0.0370134			1.0027	1.0019	1	1	1.0007	1.0039	1.0112	1.0036	1.0065	1.0034	1.0023	1.0069	1.0163	1.0026	1		15	1.00413	0.00117086	0.00453473			1.0077	1.0667	1.0825	1.1157
	75	1.3105	1.0379	1.0231	1	1	1.0251	1.0252	1.1498	1.1377	1.1024	1.0213	1.0019	1.0897	1.0239	1.0071		15	1.06371	0.0217977	0.0844221			1.0143	1.0163	1.0114	1.0127	1.0062	1.0051	1.0138	1	1.0138	1.0071	0.99882	1.0005	1.0021	1.0087	1.0046		15	1.00769	0.00149913	0.00580612			1.0167	1.0203	0.9967	1.1207
	76	1	1.0473	1.0017	1.0062	1.0169	1.0271	1.0206	1.116	1.1385	1.127	1.0246	1.0109	1.0247	1.0262	1.0156		15	1.04022	0.0120494	0.046667			1	1	1.0011	1.0121	1.0042	1.0036	1	1.0019	1.0045	1.0101	1.0007	1.004	1.0052	1.0053	1.0031		15	1.00372	0.00092	0.00356314			1.0132	1.0215	1	1.1504
	77	1.0091	1.0553	1.0017	1.0129	1.0415	1.0368	1.0331	1.1165	1.0656	1.0713	1.0117	0.99889	1.0365	1.0287	1.018		15	1.03584	0.00810432	0.0313879			1.0007	1.0022	1	1.0069	1	1.0029	1.0048	1.0022	1.0108	1.0112	1	0.9986	1	1.0063	1.0033		15	1.00333	0.00101852	0.0039447			1.0079	1.0252	1.1327	1.1462
	78	1.2104	1	1.0263	1.0228	1.0791	1.0438	1.0333	1.1152	1	1	1.0228	1	1.0369	1.0362	1		15	1.04179	0.0146442	0.0567166			1.0067	1.0108	1.0074	1.0146	1.0068	1.0052	1.0102	1.0034	1.0083	1.0135	1.0135	1	1.0167	1.0004	1		15	1.00783	0.00139788	0.00541396			1.0156	1	1.158	1.1389
	79	1.2812	1.0081	1.0107	1.0279	1.0825	1.046	1.0299	1.0285	1.0011	1.0149	1.022	1.0081	1.0391	1.0382	1.0026		15	1.04272	0.017869	0.0692063			1.0113	1.0178	1.0018	1.0092	1.0109	1.0044	1.0103	1.0016	1	1.0142	1.0153	1.0058	1.0179	1	1.0023		15	1.00819	0.00164603	0.00637505			1.0085	1.0301	1.1634	1.1593
	80	1.2871	1	1.0117	1.031	1.0444	1.061	1.0319	1.0301	1.0093	1.0308	1.0094	1.0129	1	1.0291	1.0261		15	1.04099	0.0180949	0.0700814			1.0048	1.0518	1.007	1.0081	1.0245	0.99124	1.01	1.0021	1.0046	1.0108	1.0006	1.0182	1.0075	1.0002	1.0024		15	1.00959	0.00362163	0.0140265			1	1.0404	1.0456	1.1549
	81	1.0107	1.0164	1	1	1.0311	1.0284	1	1.0434	1.0534	1.0933	1.0203	1.0139	1.0016	1.0338	1.0039		15	1.02335	0.0066141	0.0256163			1.0041	1.0277	1.0083	1.0051	1.0006	0.99533	1.0146	1.0054	1.0019	1	1	1	1.0067	1.0008	1.0022		15	1.00485	0.00200574	0.00776818			1.0073	1.0447	1.0036	1.103
	82	1	1.0251	1.0308	1.0037	1.0359	1.0306	0.99977	1.0613	1.0546	1.0904	1.0176	1.0272	1.0314	1.0357	1		15	1.0296	0.00650717	0.0252022			1.01	1.0459	1.0132	1.0963	1.0024	0.98997	1.0042	0.99816	0.99852	0.99641	0.99871	1.0021	1.0052	1.0009	1.0011		15	1.01087	0.00692117	0.0268056			1.0138	1.0427	1.0107	1.0973
	83	0.99187	1.0537	1.0314	0.99573	1.0315	1.0181	1.0122	1.0619	1.0417	1.0699	1	1.0228	1.0551	1.0215	1.0141		15	1.0281	0.00626857	0.0242781			1.0067	1.0552	1	1.0555	1	1.012	1.066	1	1	0.99594	0.99618	1.0043	0.99355	1.0039	1.0066		15	1.01306	0.00627332	0.0242965			1.0081	1.0526	1	1.0932
	84	1.0574	1.0658	1.0712	0.99576	1.0456	1.0168	1	1.0969	1.0292	1.0508	1.0117	1.0239	1.0576	1.0127	1.0203		15	1.03704	0.00753142	0.0291691			1.0008	1.0434	1.0438	1.0744	1.022	1.0181	1.0921	1.0029	1.0192	0.99969	1.0051	1.0146	1.0089	1	1.0035		15	1.02323	0.00731712	0.0283391			1.0146	1	1.0278	1.0973
	85	1.0728	1.0756	1.0678	0.99842	1.0505	1.0184	1.0019	1.0252	1.0297	1.0435	1.0175	1.0164	1.0225	1.0143	1.0166		15	1.03141	0.00642944	0.0249011			1.0151	1.0542	1.0331	1.0725	1.0166	1.0214	1.0949	1.0146	1.0217	1.0004	0.99953	1.0212	1	1.0129	1.0141		15	1.02615	0.00707101	0.0273859			1.0229	1.0325	1.0382	1.0612
	86	1.0534	1.0302	1.0692	1.0174	1.07	1.0138	1.009	1.0225	1	1	1.0116	1.0239	1.0227	1.0183	1		15	1.02413	0.00591703	0.0229166			1.0039	1.0474	1.0217	1.0922	1.013	1	1.0621	1.003	1.0147	1	1	1.0282	1.0136	1.0195	1.0221		15	1.02276	0.00674812	0.0261354			1.0198	1.034	1.0221	1.0571
	87	1.0308	1.0011	1.0299	1.001	1.0565	1.0184	1.0172	1	1.0284	1.0492	1.0252	1.0252	1.0254	1.0052	1.0042		15	1.02118	0.00443457	0.017175			1	1	1.0268	1.0013	1.0049	1.0074	1.0872	1	1.0082	1.0019	1.0045	1.0302	1.0159	1.0162	1.0168		15	1.01475	0.00574798	0.0222618			1.0241	1.0537	1.0147	1.0507
	88	1.0299	0.99659	1.0177	1.0034	1.06	1.0193	1.019	1.0232	1.0279	1.0482	1.0078	1.0215	1	1.0068	1.0026		15	1.01893	0.00458105	0.0177423			1.0177	1.0119	1.0201	1	1.0069	1.0119	1.0858	1.005	1	1.0056	1.0164	1.0196	1.0238	1.0133	1.018		15	1.01707	0.00526331	0.0203847			1	1.0465	1.0244	1.0511
	89	1.0229	1.0099	1.0215	0.99642	1.0323	1.0077	1.0112	1.0167	1.0419	1.0501	1.0186	1.0197	1.0103	1.0083	1.0035		15	1.01807	0.0037126	0.0143788			1.0062	1.1019	1.0165	1.0042	1.0032	1.0238	1.0649	1.0013	0.99867	1.0024	1.0163	1.023	1.0352	1.0191	1.0269		15	1.0229	0.00715896	0.0277265			1.0127	1.0439	1.0279	1.047
	90	1	1.0108	1.0189	0.99376	1	1.0002	1.0006	1.1355	1.0019	0.99868	1.035	1.0211	1.0127	1	1.0169		15	1.0164	0.00898681	0.0348058			1.009	1.0017	1.0497	1	1.003	1.0224	1.0772	1	0.99661	1.0035	1.018	1.0072	1.0174	1.0034	1.0039		15	1.0142	0.00566056	0.0219233			1.0137	1.0556	1	1.0572
	91	1.2361	1.0029	1	0.99652	1.0005	1	1	1.1294	1.0099	1.0152	1.0163	1.0201	1.0119	1.0015	1.0173		15	1.03051	0.0169016	0.0654595			1	1.0033	1.0475	1.0025	1	1.0275	1.0728	1.0077	0.99724	1	1	1	1.0097	1	1		15	1.01122	0.0056076	0.0217182			1.0301	1.0004	1.0045	1.004
	92	1.2461	1.0082	1.0078	1.0209	1.0571	1.0156	1.0172	1.1269	1.0312	1.0393	1	1.0131	1.0092	1.0064	1.0043		15	1.04022	0.016847	0.065248			1.0398	1.1052	1.0322	1.0296	1.0264	1.0066	1.0161	1.0033	1.012	1.0036	1.0063	1.0027	1.0079	1.03	1.0178		15	1.02263	0.00668113	0.0258759			1.0154	1	1.0146	1
	93	1.2246	1.0092	1.0222	1.0227	1.04	0.99936	1.0039	1.0074	1.0328	1.0379	1.0194	1.0177	1.0111	1.0067	1.0098		15	1.03098	0.0141882	0.0549508			1	1.1166	1.0358	1.0374	1.025	1.01	1.0179	1.004	1.0134	1	1.0133	1.0066	1.0027	1.0224	1.0034		15	1.02057	0.00753189	0.0291709			1.0148	1.0363	1.077	1.0312
	94	1	1.0252	1.0071	1.0267	1.0383	0.99836	1	1	1.0448	1.045	1	1.0072	1.0122	1.0079	1.0118		15	1.01497	0.00433176	0.0167768			1.0402	1.094	1	1.0359	1.0385	1.0206	1.024	1.0021	0.99746	1.0018	1.0039	1.0096	1.0054	1.024	1.0059		15	1.02022	0.00649166	0.0251421			1.0211	1.0212	1.0798	1
	95	1.0017	1.0192	1.0109	1.0111	1.0394	0.99366	1.0045	1.0109	1.0306	1.0358	1.0322	1.0035	1.0128	1.0055	1		15	1.01412	0.00366246	0.0141846			1.0614	1	1.0066	1.0349	1.0327	1.0137	1.0064	1.0011	0.99946	1.002	1.0101	1.0109	1.0035	1.0157	1		15	1.01323	0.00446615	0.0172973			1.0103	1.0255	1.0394	1.0273
	96	1.0068	1.0208	1.0047	1.0216	1.0659	1.0018	1.0224	1.0085	1.0319	1.0351	1.0521	1.0079	1.0043	1.0044	1.0033		15	1.01943	0.00502278	0.0194532			1.0481	1.0004	1.0045	1.0427	1.0302	1.019	1.0101	1.0032	1.002	1.0031	1.0078	1.0133	1.0229	1.0132	1.0159		15	1.01576	0.00379206	0.0146866			1.008	1	1.0141	0.99971
	97	1.0109	1.015	1.0258	1.0275	1.0643	1.0013	1.0171	1.0036	1.0141	1.0112	1.0212	1	1.0078	1.0047	1.0073		15	1.01545	0.00410289	0.0158904			1.0757	0.9984	1	1.0174	1	1.0134	1.0001	1.0023	1	1.0012	1	1.014	1.024	1.0143	1.0164		15	1.01181	0.00505881	0.0195927			1.0088	1.0071	1.0251	1.008
	98	1.001	1.0058	1.0276	1.003	1.0306	1.0024	1.0198	1	1	1	1.0084	1.0043	1.0031	1	1.0112		15	1.00781	0.00262582	0.0101698			1.0315	1	0.99891	1.0178	1.0016	1.0097	1	0.98933	0.99872	1.0017	1.0055	1.0108	1	1.0219	1.0055		15	1.0062	0.00276539	0.0107103			1.0133	1.0004	1	1.0115
	99	1.0084	1.0085	1	1	1	0.99904	1.0238	1.0041	1.0008	1.0007	1.0276	1.0083	1.0033	1.0109	1		15	1.00636	0.00226906	0.00878801			1	1.0143	1.0209	1.0133	1.0018	1.0176	1.006	0.99378	1.0043	1.005	1.0035	1	0.99824	1	1.0048		15	1.00557	0.00197932	0.00766586			1	1	1.0144	1
	100	1.0032	1	1.0165	1.0085	1.0005	1.0002	1.0196	1.0037	1.0068	1.0028	1.0473	1.0027	1.004	1.0095	1.0109		15	1.00908	0.0031167	0.0120709			1.0012	1.0041	1.0125	1.0161	1.0055	1.003	1.0165	0.98906	0.99751	0.99792	1	0.99643	0.99642	1.0005	1.0038		15	1.0027	0.00195923	0.00758808			1.0017	0.99658	1.0257	1.0107
[truncated: 53 more columns]

## Sheet: e-data
Fasted	amp								PA14+fasted	amp
	odr-7	odr-7,sri-36	odr-7;sri-36;sri-36 rescue 5	odr-7;sri-36;sri-36 rescue 25	odr-7;sri-36;sri-36 rescue 75				odr-7	odr-7,sri-36	odr-7,sri-36 rescue 25
	0.0463	0.0139548	0.0639	0.1239	0.1598				0.1278	0.0115229	0.1753
	0.0489	0.0184613	0.0693	0.0463	0.2451				0.2164	0.00315097	0.233
	0.0686	0.00672354	0.0421	0.0489	0.0903				0.182	0.00732582	0.2233
	0.0846	0.0137358	0.0944	0.0686	0.1518				0.1376	0.00607387	0.1301
	0.0384	0.0201545	0.0395	0.0846	0.1448				0.1955	0.0101365	0.1813
	0.0779	0.013419	0.1033	0.0984	0.1138				0.201	0.0151706	0.1729
	0.0578	0.015423	0.0872	0.0779	0.1885				0.2493	0.0197094	0.2076
	0.1225	0.0167539	0.0602	0.0578	0.1561				0.183	0.00947194	0.1587
	0.0339	0.0148097	0.0478	0.0925	0.236				0.1679	0.0120103	0.1517
	0.1383	0.01531	0.1575	0.0839	0.1251				0.1327	0.00954839	0.1325
	0.0938	0.0166748	0.0615	0.0783	0.2277				0.1146	0.0155903	0.1562
	0.0843	0.0255477	0.1332	0.0938	0.1135				0.149	0.0306019	0.1507
	0.0787	0.00749387	0.059	0.0843	0.168				0.0787	0.0255848	0.1346
	0.0446	0.0129945	0.0468	0.0387	0.1259				0.0987	0.0129264	0.096
	0.0652	0.0167839	0.0389	0.0846	0.1877				0.1425	0.0201039	0.0925
n=	15	15	15	15	15			n=	15	15	15
Average	0.0722533	0.015216	0.07364	0.0775	0.162273			Average	0.158447	0.0139285	0.15976
SE	0.00774438	0.00118026	0.009125	0.00578727	0.0121531			SE	0.0120071	0.00192115	0.0105952
STDEV	0.0299939	0.00457112	0.035341	0.022414	0.0470687			STDEV	0.0465031	0.00744058	0.041035

## Sheet: f
	fasting 6h							PA14+fasting 6h
	N2	sri-36	rescue 5	rescue 25	rescue 75	sri-36 RNAi1		N2	sri-36	rescue	sri-36 RNAi1
	68.5	59	66.7	75	15	38.2		28.6	44.4	18.2	16.7
	80	57.4	60	90.4	18.2	52.2		27.3	69.6	21.3	50
	63.3	66.7	57.1	68.6	11.3	55		14.3	27.3	26.9	43.1
	90	54.7	85.5	80	21.4	65.4		16.7	75	30	66.4
	63.3	67.3	90	72.2	25	42.5		20	30.6	25.7	63.3
	71.7	80	63.6	75	22.5	52.2		23.1	66.7	20	65
	66.4	55.9	87.1	62.2	15.6	65		27.3	41.3	54.8	43.3
	58.5	48.2	85.3	65.9	23.3	60		18.2	61.3	47.8	50
	77.5	39.3	80	83.3	20	53		8.3	53.8	43.5	78.6
	64.4	52.6	90	53.1	25	48.6		20	37.6	20	46.7
	77.5	37.7	67.5	65	21.7	46.7		26.7	50	16.3	67.5
	78.5	56.7	86.7	46.7	18.6	40		11.1	43.8	6.9	55
	85.5	28.6	62.5	87.1	16.7	66.7		20	63	30	46.4
	83.3	61.1	80	57.1	19.4	45.4		14.3	46.3	10	55
	82.5	46.2	83.8	60	12.5	50		22.2	44.4	18.5	62.5
n=	15	15	15	15	15	15		15	15	15	15
Average	74.06	54.0933	76.3867	69.44	19.08	52.06		19.8733	50.34	25.9933	53.9667
SE	2.47114	3.33509	3.08992	3.26242	1.09554	2.34071		1.5959	3.6732	3.49824	3.77368
STDEV	9.5707	12.9167	11.9672	12.6353	4.24301	9.06554		6.1809	14.2262	13.5486	14.6154

## Sheet: g
	AL	fasting	PA14+fasting
	3.352	8.233	46.037
	2.565	20.395	12.339
	2.649	16.341	22.914
	2.627	15.522	29.307
	3.227	19.668	41.49
	4.228	22.446	17.152
	1.919	8.686	32.517
	4.74	31.468	24.629
	1.02	12.729	20.194
	3.12	9.092	13.91
	2.512	19.559	30.061
	4.385	19.343	17.909
	2.09	24.234	33.026
	3.221	23.968	21.644
	1.925	26.446	29.293
		21.947
		10.338
		7.912
		12.675
n=	15	19	15
Average	2.90533	17.4212	26.1615
SE	0.261137	1.582	2.4993
STDEV	1.01138	6.8958	9.67976
