# Supplementary material for: Intestinal pathogens override hunger-driven decision-making via immune regulation of central serotonin signaling in C. elegans
Source: Nat Commun. 2026 Feb 25;17:3144. doi: 10.1038/s41467-026-69924-w (PMC13044313; doi:10.1038/s41467-026-69924-w)
Supplement: Supplementary file 17 — Supplementary Fig. 6 Source Data [file 41467_2026_69924_MOESM17_ESM.xlsx]

## Sheet: a-traces
Time	odr-7																	n=	Average	SE	STDEV		odr-7;sid-1																n=	Average	SE	STDEV		odr-7;aak-2
1	1.0351	1.0321	1.0338	1.0107	1.0171	1.0099	0.99407	1.0037	1.0206	0.99946	1.023	1.0141	1.0183	1.0072	1.0278	1.0198		16	1.01667	0.00303874	0.0121549		1	1.0042	1.0077	1	1.0224	1.0162	1.0002	0.99953	1.0058	1.01	1.0085	1.0055	1.0053	1.0023	1.0021		15	1.00598	0.00165983	0.00642849		1.0223	1.0104	1.0301	1.0188	1.0126	1.0091
2	1	1.0482	1.0095	1.0133	1.0275	1.0103	1.0047	1.0018	1.0301	1.0214	1.0405	1.0242	1.0115	1.0075	1.0012	1.0213		16	1.01706	0.00356691	0.0142676		1.0032	1.0051	1.0081	1.0079	1.0132	1.0182	1.0061	0.99814	1.0019	1.008	1.0102	1.0057	1.0025	1	1		15	1.00588	0.0013831	0.00535673		1.0236	1.0127	1.0181	1.0128	1.003	1.0035
3	1.0038	1.0313	1.0147	1.0106	1.0101	1.0071	1.0022	1	1.0351	1.0163	1	1	1.015	1.0062	1.0109	1.0305		16	1.01211	0.00284505	0.0113802		1.0087	1.0258	1.0095	1.005	1.0128	1.0216	1.0077	1.0049	1.0093	1.0011	1.0103	1.0127	1	1.0065	1.0027		15	1.00924	0.00181821	0.0070419		1.0269	1.1095	1.019	1.0018	1.0126	1.0022
4	1.0043	1.0231	1.0129	1.0117	0.99868	1.0246	0.99442	1.0049	1.0229	1.0104	1.0058	1.0242	1.0096	1	1.0032	0.99828		16	1.00931	0.00248953	0.00995814		1.0279	1.0293	1.0104	1.0009	1.0173	1.0211	1.0051	1.0093	1.0138	1	1.0097	1.0128	1.0007	1.0107	1.0043		15	1.01155	0.00237298	0.00919051		1.0201	1.0545	1.0232	1.0073	1.019	1.0058
5	1.0045	1.0082	1.0059	1.021	1.0033	1.0324	1.0233	1.0036	1	1.0196	1.0146	1.0358	1	1.0076	1.0019	1		16	1.01136	0.00292738	0.0117095		1.0294	1.0313	1.0059	1.0077	1.0101	1.0205	1.007	1.0069	1	1.0151	1.013	1.0125	1.0002	1.0001	1		15	1.01065	0.00259125	0.0100359		1.0149	1.0573	1.0106	1	1.004	1.0052
6	1.0001	1.0383	1.0177	1.0248	1.0127	1	1.0361	1.0266	1.0526	1.0346	1.015	1.0349	1.0245	1.0131	1.0716	1.0036		16	1.02539	0.00481889	0.0192755		1.0625	1.0349	1.0068	1.0033	1.0087	1.0242	1.0092	1.0036	1.0036	1.0149	1.0103	1.0036	1.0033	1.0039	1.0022		15	1.013	0.00424841	0.016454		1.0176	1.0554	1	1.0101	1	1
7	1	1.0356	1.0187	1.0138	1.0008	0.99717	1.0254	1.0304	1.0617	1.0418	1.0244	1	1.0307	1.0012	1.0556	1.0087		16	1.02162	0.00506827	0.0202731		1.045	1.038	1.0072	1	1.0126	1.028	1.0075	1.0008	1.0081	1.0145	1.0138	1	1	1	1.0019		15	1.01183	0.00371121	0.0143735		1.0108	1.0381	1.0043	1.016	1.005	1.0033
8	1.0329	1.0323	1.0089	1.0145	1	0.99457	1.035	1.0099	1.0315	1.0457	1.0289	1.0102	1.0335	1	1.0692	1.0195		16	1.02291	0.00486503	0.0194601		1.0444	1.0439	1.0038	1.0044	1	1.0129	1.008	1	1.0027	1.0158	1.0179	0.99952	1.0643	1.0016	1.0028		15	1.0148	0.00516354	0.0199983		1	1.041	1.0292	1.0231	1.016	1.0028
9	1.0179	1.0221	1.0237	1.014	1.002	1.0327	1.0414	1.0097	1.0222	1.0498	1	1.0599	1.0108	1.0329	1.0414	1.0226		16	1.02519	0.00422143	0.0168857		1.0329	1.0192	1.0046	1.0026	0.99994	1.017	1.0108	1.0086	1.0106	1.0158	1.022	1.0039	1.0381	1.001	1.0049		15	1.0128	0.00296032	0.0114653		1.0023	1.0147	1.0235	1.0168	1.0107	1.0012
10	1.0157	1.0354	1.025	1.0072	1.0108	1.0288	1.0271	1.0309	1.0264	1.0386	1.028	1.051	1.0192	1.0248	1.0468	1.0103		16	1.02662	0.00311011	0.0124404		1.0026	1.0225	1.0046	1.0116	1.003	1	1.0112	1.0145	1.0149	1.0164	1.0224	1.0091	1.0333	1.0082	1.0057		15	1.012	0.00232746	0.0090142		1.0145	1.0635	1.0276	1.0214	1.0142	1.0044
11	1.0322	1.0327	1.0142	1.0078	1.0113	1.0167	1.0296	1.0123	1	1	1.0285	1.0593	1.022	1.0264	1.0606	1.0182		16	1.02324	0.0044141	0.0176564		1	1.0032	1	1.0142	1.0027	0.99901	1.0123	1.0164	1.0032	1.0024	1.0266	1.0089	1.0103	1.0169	1.0044		15	1.00803	0.00205409	0.00795547		1.004	1.0664	1.0175	1.0069	1.0207	1.0038
12	1.004	1	1	1	0.99465	1.0351	1.0357	1.0119	1.0285	1.0014	0.99668	1.0179	1.0094	1.0123	1.0473	1.021		16	1.01349	0.00400255	0.0160102		1.0149	1	1.0012	1.0139	1.0027	1.0035	1.0156	1.0109	1	1	1.026	0.99584	1	1.0155	1.0065		15	1.0071	0.00220114	0.00852499		1.006	1.063	1	1	1.0201	0.99862
13	1	1.0196	1.002	1.015	1.0198	1.0313	1.0203	1.0154	1.025	1.0362	1.0388	1.0438	1	1.0326	0.99464	1.0196		16	1.01963	0.00371107	0.0148443		1.0151	1.0041	1.0055	1.0087	1.0059	1.0082	1.0089	1.0098	1.0034	1.0018	1.0221	1.0037	1.0059	1.029	1.0079		15	1.00933	0.00192294	0.0074475		1.0047	1.0238	1.0029	1.0011	1.0225	1.0016
14	1.0396	1.0181	1.0066	1.0167	1.0213	1.1126	1.0419	1.0004	1.0792	1.0644	1.0363	1.0506	1.0029	1.0413	1.0075	1.0053		16	1.03404	0.0078154	0.0312616		1.0113	1.0099	1.0007	1.0108	1.0081	1.0056	1.0037	1.0128	1.0095	1.0034	1.0256	1.0039	1.0017	1.0184	1.0039		15	1.00862	0.00173453	0.0067178		1.0038	1.0264	1.0128	0.99545	1.0182	1.0074
15	1.031	1.0276	1.0164	1.0074	1.0305	1.0249	1.0481	1	0.99409	1.0646	1.0027	1.0263	1.051	0.98926	0.98944	1.0079		16	1.01945	0.00564773	0.0225909		1.0911	1.013	1.0023	1.0077	1.0002	1.0101	1.0073	1.0014	1.0075	1.0062	1.0182	0.99962	1	1.0167	1.0059		15	1.01248	0.00581177	0.0225089		1.0057	1.0266	1.0242	1.0023	1.0153	1.0003
16	1.026	1.0247	1.019	1.0053	0.99828	1.0224	1.0616	1.0058	0.98591	1.0163	1.0176	0.99203	1.0338	1	0.96814	1.0009		16	1.01111	0.00541179	0.0216472		1.1313	1.0179	1.0002	1	1.0048	1.0082	1	1	1.0096	1.0086	1	1.0022	1.0053	1.0173	1.0034		15	1.01392	0.00852275	0.0330085		1	1	1.026	1.002	1.0169	0.99879
17	1.0135	1.0239	1.0099	1.0074	1	1.012	1.0748	1.0171	1.0526	1.0097	1.0141	0.99807	1.0371	1.02	0.97952	0.99971		16	1.01684	0.00564984	0.0225994		1.128	1.0177	1.0022	1.0031	1.0085	1	1.0073	1.0025	1.0357	1	1.0018	1.0031	1.0031	1.0237	1.0022		15	1.01593	0.00842393	0.0326257		1.0196	1.0022	1.031	1.0034	1.0082	0.99965
18	1.0697	1.0107	1.0175	1	1.0056	1.0351	1.0815	1.0168	1.0478	1.0118	1.0065	1.0317	1.0495	1.0644	1.0487	1.0021		16	1.03121	0.00655874	0.026235		1.033	1.0166	1.004	0.99691	1	1.0041	1.0112	1.0061	1.0141	1.0032	1.0013	1	1.0067	1.022	1.0042		15	1.00823	0.00249905	0.00967878		1.0219	1.003	1.0175	0.99752	1.0094	1.0035
19	1	1.0408	1.0202	1.0123	1.0243	1.035	1	1.0109	1	1.0156	1.0029	1	1.0513	0.99971	0.99037	1.0104		16	1.01336	0.00427509	0.0171004		1	1.0218	0.99881	1	1.0072	0.99936	1.0074	1	1.0144	1.0055	1.0066	1.006	1.0062	1.0146	1		15	1.00586	0.00174259	0.00674904		1.0126	1	1.0187	1.0001	1.0107	1.0063
20	1.0303	1.0045	1	1.014	1.026	1	1.0538	1.019	1.1273	1	1	1.0068	1.0548	1.0277	1	1		16	1.02276	0.00836599	0.0334639		1	1.0101	1	1.0035	1	1	1	1.002	1	1	1	1.0078	1	1	1		15	1.00156	0.000824032	0.00319146		1	1.0019	1	1	1	1
21	1.0571	1	1.0338	1.0896	1.0378	1.0148	1.0711	1.019	1.1565	1.0069	1.0196	1.0207	1.0394	1	1.0379	1.0024		16	1.03791	0.0101744	0.0406976		1.0337	1	1.0018	1.0129	1.0156	1.0089	1.0077	1.0074	1.0058	1.0016	1.0053	1.0045	1.0116	1.0044	1.013		15	1.00895	0.00212556	0.00823224		1.0039	1.0106	1.0169	1.0144	1.0081	1.0028
22	1.0851	1.0234	1.1061	1.0906	1.0744	1.018	1.1019	1.0537	1.1729	1.0245	1.0091	1.0016	1.0621	1.0543	1.0665	1.005		16	1.05932	0.0115294	0.0461177		1.3564	1.0548	1.0106	1.0151	1.0237	1	1.0202	1.012	1.0993	1.0036	1.0101	1.0106	1.0152	1.0648	1.0174		15	1.04759	0.0231282	0.0895749		1	1.0042	1.0181	1.0232	1.0094	1.0086
23	1.0976	1.0347	1.1179	1.0918	1.076	1.0419	1.0927	1.0436	1.1592	1.0526	1.0079	1.0096	1.0658	1.0826	1.0741	1.0174		16	1.06659	0.010278	0.041112		1.3572	1.1131	1.0444	1.0183	1.049	1.0093	1.0257	1.014	1.0665	1.041	1.0076	1.0129	1.0347	1.0755	1.0128		15	1.0588	0.0226324	0.087655		1.0079	1.0061	1.0309	1.0161	1.012	1.0091
24	1.119	1.1083	1.1555	1.1085	1.0946	1.0618	1.1005	1.0437	1.171	1.0655	0.97101	1.0177	1.1204	1.094	1.1436	1.0198		16	1.08718	0.0135462	0.0541849		1.2487	1.1763	1.0461	1.0199	1.0573	1.0399	1.0314	1.0223	1.0718	1.1398	1.0285	1	1.0401	1.0794	1.0248		15	1.06842	0.0176787	0.0684693		1.0093	1.0045	1.0266	1.0025	1.0027	1.0048
25	1.1177	1.1467	1.1974	1.0899	1.1352	1.0684	1.0585	1.0489	1.1581	1.1086	0.98789	1.0175	1.1512	1.1097	1.2466	1.0414		16	1.10523	0.0169167	0.0676667		1.3259	1.2081	1.068	1.0335	1.0647	1.0479	1.0325	1.0436	1.0484	1.1418	1.0323	1.0012	1.044	1.0838	1.0286		15	1.08029	0.0219612	0.0850555		1.004	1.0393	1.0278	1.0131	1.0039	1.0075
26	1.1322	1.1659	1.1781	1.0907	1.1366	1.0609	1.0658	1.0458	1.1228	1.141	0.98813	1.0267	1.1558	1.1361	1.1523	1.0405		16	1.10246	0.0143216	0.0572863		1.3273	1.2455	1.0485	1.0365	1.0863	1.0577	1.0386	1.0675	1.0375	1.1606	1.0435	1.0034	1.0451	1.0985	1.0315		15	1.08853	0.0231107	0.0895073		1.0003	1.0412	1.0514	1	1.0112	1.0051
27	1.1021	1.1779	1.1513	1.0932	1.0941	1.1127	1.074	1.046	1.1246	1.1602	1.0238	1.0517	1.1226	1.1165	1.1648	1.043		16	1.10366	0.0117126	0.0468505		1.1613	1.2569	1.0501	1.0421	1.0813	1.0512	1.0424	1.0718	1.0418	1.1955	1.0389	1.0215	1.0499	1.0819	1.0595		15	1.08307	0.0174089	0.0674246		1	1.0637	1.0637	1.0273	1.0043	1.0078
28	1.1016	1.1573	1.1527	1.0785	1.1056	1.1221	1.0567	1.0074	1.1416	1.1971	1.0325	1.0264	1.0949	1.1129	1.1411	1.0595		16	1.09924	0.0132507	0.053003		1.0709	1.2619	1.0436	1.0429	1.0849	1.0582	1.0478	1.0645	1.0345	1.1978	1.0418	1.0178	1.054	1.076	1.0593		15	1.07706	0.016891	0.0654185		1.0021	1.0686	1.0649	1.0349	1.0056	1.0075
29	1.1726	1.0767	1.1201	1.0788	1.1066	1.1047	1.0591	1.0186	1.1046	1.2067	1.0341	1.0368	1.099	1.1356	1.1447	1.0521		16	1.09692	0.0129396	0.0517585		1.0724	1.1701	1.0997	1.0457	1.0844	1.0562	1.0553	1.0577	1.0277	1.1677	1.0574	1.02	1.0525	1.0729	1.0604		15	1.07334	0.0112327	0.043504		1.0016	1.0705	1.0503	1.0473	1.0043	1.0055
30	1.104	1.0952	1.1766	1.082	1.1126	1.083	1.0675	1.0189	1.0739	1.1312	1.1287	1.0334	1.1404	1.1435	1.0893	1.0546		16	1.09593	0.0105396	0.0421585		1.1244	1.1811	1.1012	1.055	1.0902	1.0614	1.0573	1.0611	1.0311	1.1093	1.1004	1.0361	1.0507	1.0758	1.0498		15	1.07899	0.010225	0.0396012		1.0012	1.0301	1.0468	1.0551	0.99993	1.0082
31	1.104	1.1026	1.1777	1.0864	1.1119	1.0918	1.0628	1.0062	1.0692	1.1725	1.2293	1.0701	1.1304	1.189	1.1297	1.0532		16	1.11168	0.0144612	0.0578447		1.1573	1.1854	1.0858	1.0527	1.0932	1.0739	1.0613	1.1005	1.0705	1.1112	1.1024	1.0361	1.0549	1.0732	1.0737		15	1.08881	0.0102097	0.039542		1.0261	1.0169	1.048	1.0592	1.0012	1.0162
32	1.129	1.0515	1.1473	1.0863	1.1126	1.1677	1.04996	1.0313	1.0326	1.1712	1.2325	1.0819	1.1347	1.1087	1.143	1.0567		16	1.10856	0.0142758	0.057103		1.1593	1.1551	1.0817	1.0554	1.0978	1.0666	1.068	1.1546	1.1246	1.1211	1.0881	1.0382	1.052	1.0566	1.0744		15	1.0929	0.0104881	0.0406203		1.0238	1.0187	1.0348	1.0607	1.0011	1.0288
33	1.0802	1.0439	1.1621	1.0873	1.1157	1.1367	1.0586	1.0318	1.0541	1.0912	1.141	1.0784	1.0559	1.1229	1.1291	1.0591		16	1.0905	0.00987256	0.0394902		1.094	1.1059	1.083	1.0597	1.0801	1.0641	1.0684	1.1575	1.1275	1.1042	1.0656	1.0377	1.0641	1.0591	1.073		15	1.08293	0.00790726	0.0306247		1.0234	1.0255	1.0367	1.058	1.0092	1.0315
34	1.0808	1.0743	1.1628	1.1294	1.117	1.1427	1.0669	1.021	1.0449	1.1288	1.1895	1.0943	1.0743	1.1346	1.1319	1.0525		16	1.10286	0.0115822	0.0463288		1.0566	1.1095	1.071	1.0602	1.0824	1.0682	1.0593	1.1554	1.1254	1.1058	1.0668	1.0611	1.0685	1.059	1.073		15	1.08148	0.00755839	0.0292735		1.026	1.0388	1.0379	1.0595	1.0105	1.0105
35	1.1005	1.1036	1.1466	1.1291	1.1173	1.1839	1.0775	1.0273	1.0546	1.1397	1.1936	1.1075	1.0786	1.1504	1.1297	1.0689		16	1.11305	0.0113171	0.0452686		1.0587	1.0832	1.0604	1.0626	1.0817	1.0713	1.0717	1.1522	1.1222	1.089	1.0664	1.0632	1.062	1.0616	1.0735		15	1.07865	0.00673213	0.0260734		1.0214	1.0405	1.0466	1.063	1.0032	1.0057
36	1.0604	1.0957	1.151	1.1173	1.1208	1.1547	1.0865	1.0279	1.0241	1.1012	1.1049	1.0777	1.1077	1.2145	1.1179	1.0713		16	1.1021	0.0118707	0.0474826		1.0868	1.08	1.0616	1.0635	1.0749	1.0733	1.0708	1.1543	1.1243	1.04	1.0655	1.1032	1.0523	1.0636	1.0685		15	1.07884	0.00749361	0.0290226		1.0211	1.0308	1.0169	1.0573	1.0087	1.009
37	1.0613	1.0769	1.1515	1.1168	1.1153	1.1563	1.0703	1.011	1.0304	1.1399	1.0869	1.0806	1.0936	1.2346	1.1059	1.0552		16	1.09916	0.0135931	0.0543724		1.0896	1.0832	1.0441	1.0721	1.0766	1.0764	1.0733	1.1076	1.0776	1.0413	1.066	1.1098	1.0568	1.0676	1.0633		15	1.07369	0.00499776	0.0193562		1.0192	1.0272	1.018	1.0571	1.01	1.0089
38	1.0672	1.025	1.147	1.1162	1.1153	1.0492	1.0995	1.0247	1.0521	1.1466	1.0922	1.0946	1.098	1.1589	1.0847	1.0536		16	1.08905	0.0104393	0.0417573		1.092	1.1166	1.0382	1.0744	1.0752	1.0785	1.0658	1.0917	1.0617	1.0583	1.0662	1.1119	1.0606	1.0729	1.0635		15	1.07517	0.00534006	0.020682		1.0141	1.0289	1.006	1.0482	1.0095	1.0017
39	1.0842	1.0285	1.1383	1.1108	1.0996	1.0595	1.1086	1.0254	1.0292	1.1042	1.1369	1.0792	1.0677	1.151	1.0972	1.0559		16	1.08601	0.00989866	0.0395946		1.0555	1.1511	1.0393	1.0809	1.066	1.0828	1.0639	1.0932	1.0632	1.0825	1.069	1.1313	1.0625	1.0746	1.0715		15	1.07915	0.00736405	0.0285208		1.0139	1.0419	1.0064	1.0196	1.0113	1.0041
40	1.0855	1	1.1386	1.1028	1.1025	1.0218	1.1246	1.0275	1.0383	1.0806	1.1631	1.0906	1.0808	1.1278	1.0849	1.0445		16	1.08212	0.011416	0.0456641		1.0029	1.1542	1.0346	1.0818	1.0673	1.0852	1.0601	1.1629	1.1329	1.0836	1.0689	1.0811	1.067	1.0696	1.0724		15	1.08163	0.0107353	0.0415777		1.0033	1.0465	1.0075	1.019	1.0126	1.0007
41	1.1371	1.0156	1.1422	1.102	1.102	1.1204	1.1418	1.0275	1.0579	1.0678	1.1269	1.1056	1.0851	1.1348	1.0988	1.04		16	1.09409	0.0103579	0.0414317		1.0052	1.1054	1.0254	1.084	1.0683	1.082	1.0598	1.1373	1.1073	1.0406	1.0705	1.083	1.0634	1.0769	1.0726		15	1.07211	0.00841581	0.0325943		1.0043	1.0483	0.99767	1.019	1.0073	1.001
42	1.0984	1.0368	1.1206	1.1085	1.1169	1.1318	1.151	1.0282	1.0779	1.0265	1.1124	1.0809	1.0783	1.1192	1.1367	1.0421		16	1.09164	0.010078	0.0403118		1.0171	1.0948	1.0263	1.068	1.0651	1.0745	1.0572	1.1383	1.1083	1.053	1.0817	1.0381	1.0638	1.0783	1.0749		15	1.06929	0.00793856	0.0307459		1.0044	1.0457	1.0301	1	1.0049	1.0033
43	1.0999	1.0547	1.1008	1.0927	1.1254	1.092	1.1358	1.0417	1.0688	0.99561	1.0884	1.094	1.0933	1.1062	1.1015	1.0465		16	1.08358	0.00870152	0.0348061		1.0174	1.0974	1.0493	1.0555	1.0661	1.076	1.0535	1.1284	1.0984	1.054	1.0811	1.0396	1.0684	1.0765	1.0743		15	1.06906	0.00691797	0.0267932		1.0041	1.062	1.0312	0.99986	1.0063	0.99914
44	1.0888	1.0681	1.1095	1.0918	1.1244	1.0392	1.0971	1.0206	1.0209	1.0345	1.0636	1.1099	1.0977	1.1286	1.0534	1.0448		16	1.07456	0.00902751	0.0361101		1.0198	1.0682	1.0537	1.0574	1.0576	1.0767	1.0545	1.1621	1.1321	1.1288	1.0943	1.0414	1.0649	1.0815	1.047		15	1.076	0.00993757	0.038488		1.001	1.0638	1.0077	1.0157	1.0064	0.99817
45	1.1266	1.0315	1.0984	1.0872	1.1084	1.0494	1.1054	1.0213	1.0768	1.0468	1.0936	1.1129	1.0971	1.1621	1.0392	1.0468		16	1.08147	0.00976666	0.0390666		1.0478	1.0634	1.0546	1.0481	1.0456	1.0828	1.0516	1.1626	1.1326	1.1111	1.0713	1.0476	1.0582	1.0825	1.0488		15	1.07391	0.00914255	0.0354089		1.0013	1.0798	1	1.0309	1.0104	1.0004
46	1.1283	1.0609	1.0987	1.0835	1.1284	1.0607	1.0854	1.0438	1.0601	1.0404	1.1217	1.0927	1.094	1.1433	1.0439	1.0419		16	1.08298	0.00861059	0.0344424		1.0708	1.0657	1.0491	1.0432	1.0463	1.0836	1.0448	1.0461	1.1159	1.112	1.0704	1.0299	1.0627	1.0833	1.0552		15	1.06527	0.00644361	0.024956		1.0064	1.0728	1.001	1.0315	1.0117	1.0062
47	1.0921	1.0716	1.0943	1.0825	1.1269	1.0432	1.0954	1.0263	1.0312	1.0176	1.1078	1.1093	1.0982	1.142	1.0363	1.0383		16	1.07581	0.00969368	0.0387747		1.0735	1.07	1.0411	1.0451	1.0443	1.0806	1.0367	1.0471	1.0639	1.1159	1.0515	1.0317	1.0656	1.0805	1.0543		15	1.06012	0.0056647	0.0219393		1.0106	1.0747	1.0046	1.0449	1.0069	1.0044
48	1.1151	1.0336	1.0586	1.0868	1.1075	1.0462	1.103	1.0271	1.0705	1.0199	1.0941	1.0863	1.0557	1.1075	1.0502	1.0401		16	1.06889	0.00788115	0.0315246		1.0597	1.0883	1.0419	1.0421	1.0484	1.0838	1.0337	1.0474	1.0641	1.1197	1.0436	1.0253	1.0603	1.0812	1.0557		15	1.05968	0.0063699	0.0246705		1.0112	1.0625	1.0048	1.0391	1.0084	1.0065
49	1.1169	1.0386	1.0589	1.0767	1.0774	1.0426	1.0813	1.0269	1.0457	1.0382	1.1073	1.0576	1.0643	1.1171	1.0481	1.0385		16	1.06476	0.00723823	0.0289529		1.0667	1.0904	1.0499	1.042	1.0438	1.084	1.038	1.0304	1.074	1.1204	1.0425	1.0144	1.0648	1.0777	1.0319		15	1.05806	0.00720215	0.0278938		1.0134	1.021	1.0058	1.0403	1.0097	1.0057
50	1.0939	1.0468	1.0835	1.0758	1.0754	1.0428	1.0415	1.0204	1.0117	1	1.1029	1.0758	1.0684	1.1129	1.0305	1.0429		16	1.05783	0.00830352	0.0332141		1.0693	1.0822	1.0448	1.0438	1.0484	1.0721	1.0294	1.0313	1.0229	1.1567	1.0448	1.0161	1.0562	1.0771	1.0381		15	1.05555	0.00886092	0.0343182		1.0101	1.0228	1.0102	1.0317	1.012	1.0074
51	1.098	1.0734	1.0721	1.1088	1.0677	1.0089	1.0481	1.0212	1.0285	0.99054	1.0707	1.051	1.0728	1.1787	1.0294	1.0445		16	1.06027	0.0111636	0.0446545		1.0786	1.0752	1.0455	1.0328	1.0404	1.0736	1.0266	1.0134	1.0228	1.1259	1.0438	1.0193	1.0489	1.0776	1.0387		15	1.05087	0.00776627	0.0300786		1.011	1	1.0083	1.0303	1.005	1.0094
52	1.0998	1	1.0726	1.0646	1.0772	1	1.044	1.0413	1	0.98159	1.0632	1.0796	1.0565	1.1427	1.0492	1.046		16	1.05114	0.0103917	0.0415669		1.0742	1.0771	1.0295	1.0309	1.035	1.0733	1.0197	1.0122	1.0283	1.1264	1.0426	1.0326	1.0533	1.0739	1.0286		15	1.04917	0.00784223	0.0303728		1.014	1.0025	1.0093	1.0319	1.0062	1.0071
53	1.0942	1.0062	1.0575	1.0637	1.0747	1.0591	1.0125	1.0717	1.0473	1.0001	1.0584	1.0986	1.0604	1.1361	1.0425	1.045		16	1.058	0.00870692	0.0348277		1.0767	1.0779	1.034	1.0326	1.029	1.0789	1.0239	1.0129	1.0403	1.1413	1.0362	1.0342	1.0391	1.0714	1.0281		15	1.05043	0.00853768	0.0330663		1.0148	1.0044	1.0494	1.0337	1.0049	1.0016
54	1.1084	1.0021	1.0124	1.0861	1.0739	1.1109	1.0179	1.0726	1.0785	0.98324	1.0736	1.1137	1.065	1.1233	1.0244	1.0464		16	1.06203	0.0108164	0.0432655		1.066	1.0751	1.0346	1.0344	1.0264	1.0718	1.0215	1.0177	1.0401	1.1174	1.0312	1.0367	1.032	1.0417	1.0208		15	1.04449	0.0069748	0.0270133		1.0163	1.0024	1.0801	1.0356	1.0071	1.0034
55	1.11	0.99858	1.0129	1.0534	1.0843	1.0974	1	1.0769	1.0394	1.0839	1.0881	1.1028	1.0731	1.1123	1.0741	1.0448		16	1.06575	0.00931715	0.0372686		1.0829	1.0769	1.022	1.0334	1.0226	1.0711	1.0214	1.0146	1.055	1.1178	1.03	1.0357	1.0361	1.0458	1.0208		15	1.04574	0.00760647	0.0294597		1.0087	1.0062	1.0812	1.0374	1.0083	1.0073
56	1.0754	1.0034	1.023	1.0325	1.0811	1.1032	1.032	1.0886	1.1018	1.09	1.0928	1.0847	1.0768	1.1043	1.0678	1.0416		16	1.06869	0.00797107	0.0318843		1.0853	1.065	1.014	1.0352	1.0254	1.0675	1.0192	1.0151	1.0485	1.0827	1.0374	1.0372	1.0271	1.0451	1.0176		15	1.04149	0.0061603	0.0238587		1	1.0081	1.0646	1.0303	1.0019	1.0031
57	1.0895	1.009	1.0144	1.0386	1.0947	1.0715	1.0361	1.0895	1.0946	1.071	1.1021	1.0607	1.0385	1.109	1.0869	1.0428		16	1.06556	0.00797553	0.0319021		1.1025	1.0409	1.0146	1.0293	1.0285	1.0636	1.0175	1.0122	1.0482	1.0774	1.038	1.02	1.0246	1.0452	1.0167		15	1.03861	0.00664876	0.0257505		1.0019	1.0039	1.0607	1.0461	1.0036	1.0047
58	1.0908	1.013	1.0152	1.0375	1.0694	1.0702	1.0622	1.0768	1.066	1.0395	1.1072	1.0809	1.042	1.1047	1.0841	1.0225		16	1.06137	0.00751393	0.0300557		1.0726	1.0425	1.0111	1.0209	1.0291	1.0688	1.0165	1.0057	1.0578	1.0778	1.0347	1.0272	1.0286	1.0508	1.0167		15	1.03739	0.00600424	0.0232543		1.0232	1.0469	1.0618	1.0481	1.0048	1.0002
59	1.0324	1.0166	1	1.0568	1.0657	1.0635	1.0831	1.0263	1.0411	1	1.0756	1.0432	1.0454	1.0386	1.1079	1.0388		16	1.04594	0.00727533	0.0291013		1.0747	1.0277	1.0125	1.0226	1.0283	1.0536	1.0268	1.0061	1.0607	1.0508	1.0354	1.0287	1.0387	1.0561	1.0159		15	1.03591	0.00504459	0.0195376		1.0238	1.049	1.0766	1.0497	1.0078	1.0038
60	1.0888	1.0217	1.0208	1.0612	1.0472	1.0001	1.0859	1.0272	1	0.98754	1.0856	1.1086	0.99803	1.0653	1.0772	1.0398		16	1.04469	0.00957872	0.0383149		1.1137	1.0182	1.0131	1.0194	1.0253	1.0532	1.0261	1.0044	1.0605	1.0773	1.03	1.0289	1.0342	1.0562	1.0166		15	1.03847	0.00747989	0.0289695		1.0256	1.0722	1.1082	1.0591	1	1.0053
61	1.0898	1.0228	1.0218	1.0514	1.0503	1	1.0528	1.0448	0.98324	1.0639	1.0963	1.1293	1	1.0593	1.1109	1.0464		16	1.05144	0.0102089	0.0408358		1.1854	1.0197	1.0076	1.0188	1.026	1.0522	1.0155	1.0048	1.0454	1.0776	1.0374	1.0068	1.038	1.0426	1.0165		15	1.03962	0.0116188	0.0449995		1	1.0872	1.1094	1.0609	1.0011	1
62	1.0736	1.0255	1.0131	1.0509	1.0461	1.0435	1.0519	1.0234	1.041	1.0519	1.0984	1.1069	1.0031	1.0506	1.107	1.0484		16	1.05221	0.00772622	0.0309049		1.1874	1.0213	1.0033	1.0206	1.0248	1.053	1.0001	1.005	1.0359	1.1141	1.039	1.0083	1.0358	1.0432	1.0194		15	1.04075	0.0127193	0.0492618		1.0015	1.0893	1.0814	1.062	1.0034	1.003
63	1.0689	1.0386	1.025	1.0326	1.0354	1.0312	1.0532	1.0243	1.0641	1.0439	1.0946	1.0769	1.0462	1.0077	1.053	1.0491		16	1.04654	0.00548614	0.0219446		1.1178	1.0244	1.0038	1.0124	1.0209	1.0608	1.004	1.0011	1.0359	1.0383	1.0177	1.0276	1.0226	1.0432	1.0113		15	1.02945	0.00759512	0.0294158		1.0022	1.0787	1.0341	1.0385	1.004	1.0043
64	1.0694	1.057	1.025	1.057	1.0394	1.0381	1.0379	1.0903	1.0439	1.0723	1.0521	1.0568	1.0263	1.0442	1.0888	1.0344		16	1.05206	0.00499394	0.0199758		1.1365	1.0259	1.0099	1.008	1.0217	1.0595	1.0004	1	1.0207	1.0385	1.0152	1.0171	1.0261	1.0496	1.0112		15	1.02935	0.00879748	0.0340725		1.0066	1.0736	1.0353	1.04	1.0051	1.0049
65	1.033	1.0589	1	1.0568	1.0346	1	1.0001	1.0674	1	1.0469	1.0227	1.0273	1.0288	1.0363	1.0862	1.0133		16	1.03202	0.00656246	0.0262499		1.1379	1.0162	1.0055	1.0098	1.0137	1.0574	1	1	1.013	1.0215	1.0176	1.0185	1.0233	1.0483	1.0132		15	1.02639	0.00893675	0.0346119		1.0239	1.0757	1.0281	1.0362	1.0073	1.0099
66	1	1	1.0029	1.0196	1.0231	1.0764	1	1.0683	1.0706	1.0415	1.0204	1.0358	1.0202	1.0135	1.1213	1.0136		16	1.03295	0.00864825	0.034593		1.0995	1.007	1.0059	1.0088	1.0126	1.053	1.0038	1.0043	1.0132	1.0164	1.0234	1.0157	1	1.0483	1.0173		15	1.02195	0.00679873	0.0263314		1.024	1.038	1.0367	1.0265	1.0038	1.011
67	0.99996	1.0626	1.0007	1.0321	1.0052	1.0746	1.0093	1.0965	1.0343	1	1.0011	1.0224	1.0311	1.0696	1.0608	1		16	1.03127	0.00803296	0.0321318		1.0741	1.0085	1.0037	1.0054	1.0137	1.0516	1.0136	1.0057	1.0167	1.0166	1.0258	1.016	1.0091	1.0439	1.0172		15	1.02144	0.00514571	0.0199293		1.0151	1.0452	1.038	1.0275	1.0049	1.0185
68	1.0219	1.0639	1.0285	1.0322	1	1.0094	1.0387	1.0182	1.0798	1.0555	1	1.0116	1.0324	1.063	1.0598	1.0087		16	1.03273	0.0062742	0.0250968		1.0751	1.0034	1	1.0074	1.0059	1.0538	1.0096	1.0056	1.0295	1.0068	1.0285	1.0175	1.0181	1.0369	1.0123		15	1.02069	0.00543857	0.0210635		1.0187	1.0472	1.0329	1	1.0123	1.0221
69	1.0396	1.0547	1.0235	1.0364	1.0025	1.024	1.0375	1.019	1.0767	1.0507	1.0088	1.0643	1.0565	1.049	1.0409	1.0088		16	1.03706	0.00533273	0.0213309		1.0132	1.0062	1.0004	1.0067	1	1.0352	1.0131	1.0019	1.0299	1.0185	1.009	1.0223	1.0238	1.0369	1.0137		15	1.01539	0.0031252	0.0121038		1.0189	1.0582	1.0319	1.0242	1.009	1.0231
70	1.0394	1.0352	1.0201	1.0608	1.0233	1.016	1.0632	1.0112	1.0374	1.0202	1.0488	1.0568	1	1.0273	0.9994	1.008		16	1.02919	0.00516331	0.0206532		1.0062	1.0078	1.0053	1.0111	1.0076	1.0443	1.0189	1	1.0313	1.0187	1.0143	1.0289	1.0267	1.0337	1.0137		15	1.0179	0.00325667	0.012613		1.0202	1.0385	1.0334	1.0246	1.01	1.0082
71	1.0802	1.0362	1.0022	1.0613	1.0175	1.0194	1.074	1.0498	1.06	0.98798	1.0464	1.0245	0.99953	1.0221	1	1.0123		16	1.03084	0.00709032	0.0283613		1.0066	1.0028	1.0072	1.0132	1.0061	1.0334	1.011	1.0001	1.02	1.0207	1.0169	1.0304	1.0225	1.0335	1.0133		15	1.01585	0.00278444	0.0107841		1	1.0405	1.0138	1.0331	1.0074	1.004
72	1.0015	1.0269	1.0289	1.0294	1.0331	1.0246	1.072	1.0506	1.082	0.98523	1.0384	1.0431	1.0402	1	1.0614	1.0123		16	1.0331	0.00650334	0.0260134		1	1.0004	1.0078	1.0076	1.0148	1.039	1.014	1.0038	1.0209	1.0056	1.0048	1.0536	1.0233	1.0335	1.0131		15	1.01615	0.00399967	0.0154906		1.0007	1	1.0241	1.0337	1.0038	1.0048
73	1.0014	1.0371	1.0256	0.99913	1.0442	1.016	1.1015	1	1.0523	1.0608	1.0243	1.0417	1.0466	1.0141	1.0676	1.0075		16	1.03374	0.00709769	0.0283908		1.0235	1.0021	1.0044	1.0035	1.0014	1.0376	1.0112	1.0018	1.0194	1.0058	1	1.0315	1.0262	1.0317	1.0133		15	1.01423	0.00335741	0.0130032		1.0116	1.0342	1.0257	1.0337	1.0049	1.0066
74	1.0115	1.0383	1	1	1.0381	1	1.0806	1.0299	1	1.0329	1.0221	1.0564	1.0445	1.0103	1.0698	1.0093		16	1.02773	0.00643345	0.0257338		1.0234	1	1.0011	1.0058	1.0029	1.0322	1.0102	1.0021	1.0086	1	1.0021	1.033	1	1.0196	1.0099		15	1.01006	0.00298217	0.0115499		1.0206	1.0362	1.0268	1.0421	1.004	1.0094
75	1.0052	1.0335	0.9979	1.0166	1.0228	1.0774	1.0783	1.0305	1.0103	1.0335	1.0491	1.0111	1.0332	1.0336	1.0287	1.0096		16	1.02946	0.00578348	0.0231339		1.0134	1.0032	1.002	1.003	1.006	1.0308	1.0123	1.007	1.01	1.0021	1.0049	1.0218	1.0102	1.0197	1.009		15	1.01036	0.00213204	0.00825736		1.022	1.0615	1.0243	1.035	1.007	1.0102
76	1.0058	1	0.99597	1.0293	1.0384	1.0719	1.0762	1.0547	0.99777	1.0556	1	1.045	1.0479	1.0171	1.0543	1.0218		16	1.03198	0.00680551	0.027222		1.0168	1.005	1	1	1.0077	1.022	1.0023	1.0072	1	1.0023	0.99997	1.022	1.0133	1.0114	1.0094		15	1.00796	0.00200263	0.00775617		1.0107	1.0564	1.0261	1.0347	1.0081	1
77	1	1.0016	1.0214	1.0306	1.0325	1.0234	1.0948	1	1.0046	1	0.99954	1.057	1.0448	1.0145	1.0569	1.0049		16	1.02416	0.00689163	0.0275665		1.0163	1.0057	1.003	1.0025	1.0066	1.0207	1	1.0075	1.0118	1.0032	1.002	1.0235	0.99907	1	1		15	1.00679	0.00201954	0.00782164		1.0112	1.0583	1.007	1.0255	1.0045	1.0038
78	1.0415	1.0114	1.0149	1.0204	1.042	1.0646	1.0926	0.99917	0.98828	1.0056	1.0439	1.0648	1.0624	1.0123	1.0312	1.0057		16	1.0313	0.0072678	0.0290712		1.0899	1.0047	1.0044	1.0038	1.0071	1.0213	1.001	1.0112	1.0097	1.0075	1.0014	1.006	0.99985	1.0131	0.99888		15	1.01199	0.00576265	0.0223186		1.0128	1.0461	1	1.0267	1.0096	1.0045
79	1.043	1.0147	1.0143	1.0191	1.0431	1.0607	1.0622	1.0136	0.98554	1.0091	1.0816	1	1.0612	1.0124	1	1.0192		16	1.02748	0.0068808	0.0275232		1.0721	1.0064	1.0039	1.0085	1.0089	1.015	1.005	1.0078	1.0079	1.0077	1.0045	1.0183	1.0038	1.0119	1.0009		15	1.01217	0.00443349	0.0171708		1.0138	1.0572	1.0019	1.0265	1.0107	1.0011
80	1.0524	1.017	1.0192	1.0205	1.0377	1.0792	1.0232	1.0147	0.98654	1.0168	1.0825	1.0071	1.0576	1.0108	1.0019	1		16	1.0267	0.00696029	0.0278412		1.0714	1.0059	1.0011	1.011	1.0066	1.0138	1.0066	1.008	1	1.0124	1.0076	1.0198	1.0057	1	0.99883		15	1.01125	0.00454395	0.0175986		1.0109	1.0591	1.0041	1.0283	1.0006	1.0012
81	1.0274	1.0275	1.0018	1.0092	1.0256	1	1.0218	1.013	1.0202	1.0259	1.1051	1.0374	0.99707	0.99852	1.0106	1.0016		16	1.02017	0.0064665	0.025866		1.0402	1.0012	1.0023	1.0089	1	1.0191	1.007	1.0077	1.0035	1.0116	1.0067	1	1	1.0012	0.99984		15	1.00728	0.0027366	0.0105988		1.0126	1.0268	1.0003	1.0225	1.0066	1.0019
82	1.0288	1.0316	1.0024	1.0013	1.0283	0.99539	1.0158	1.0172	1.0206	1.0532	1.0459	1.0334	1.0238	1.0188	1.0203	1.0008		16	1.0211	0.00402581	0.0161032		1.0523	1.0025	1.0041	1.0071	1.0015	1.0095	1.0061	1.0049	1.0004	1.0119	1	1.014	1.0056	1.0012	1.0017		15	1.00819	0.00333139	0.0129024		1.0047	1.0113	1.0024	1.0225	1.0078	1.0013
83	1.0436	1.0347	1.0104	1.0026	1.0237	0.99563	1.036	1.0232	1.0155	1.0797	1.0467	1.0399	1.0269	1.0179	1.0215	1.0083		16	1.02664	0.00509121	0.0203648		1.0517	1.0007	1	1.0094	1.0028	1	1.0041	1.0049	1	1.0116	1.0051	1.0156	1.014	1.0106	1		15	1.0087	0.00337169	0.0130585		1.0038	1.0131	1.0021	1.0111	1	0.99971
84	1	1.0369	1.0019	1.0149	1.0304	1.0114	1.0357	1.022	1.0028	1.0562	1.0637	1.029	1	1.0682	1.0595	1.0105		16	1.02769	0.0059496	0.0237984		1.0789	1	1.0006	1	0.99998	0.99906	1.0049	1.0017	1.0211	1.0052	1.008	1.0124	1.0114	1.0092	1.007		15	1.01063	0.00512335	0.0198426		1.0053	1.0133	1.0023	1.0064	1.0041	1.0004
85	1.0047	0.99612	1.0038	0.999	1.0123	1.0056	1	1.0333	1	1.0124	1.0973	1.06	1.0361	1.0122	1.0649	1.0085		16	1.02164	0.00730574	0.029223		1.0635	1.0008	0.99994	1.0088	1.0013	1.0107	0.9975	1	1.0232	1.0055	1.013	1.0182	1.0177	1.0131	1.0089		15	1.01214	0.0041713	0.0161554		1	1.0039	1.0044	1.0069	1.0054	0.99895
86	1.074	1	1.0058	1	1.0088	1.0036	1.0294	1.0267	1.0089	1.0105	1.0966	1.0688	1.0385	1.0118	1.0655	1.0044		16	1.02833	0.00777825	0.031113		1.0633	1.0015	1	1.0106	1.0012	1.0052	0.99879	0.99964	1.04	1.0017	1.0119	1.0194	1.028	1.0127	1.0016		15	1.01304	0.00471648	0.0182668		1.0108	1.0057	1.0294	1.0079	1.007	1.0006
87	1.1435	1.0301	1.0039	1.0412	1.015	1.0434	1.0305	1.0275	1.0717	1.0296	1.0895	1	1.006	1.0124	1.0664	1.0068		16	1.03859	0.00954083	0.0381633		1.0302	1.0015	1.0002	1.0104	1.0055	1.0048	1.0009	1.0001	1.0271	1	1.0201	1.0217	1.0204	1	1		15	1.00953	0.00287908	0.0111506		1.0117	1.0429	1.0022	1.0073	1.004	1.0013
88	1.1477	1.0156	1.0069	1.0498	1	1.0374	1.0238	1	1.063	1	1.0851	1.0148	1.0617	1.033	1.0568	1.0059		16	1.03759	0.00990073	0.0396029		1.0174	1.0018	1.0026	1.0129	1.0068	1.0028	1.0016	1.0022	1.0329	1.0005	1.0107	1.0227	1.0251	1.0104	1.0042		15	1.01031	0.00259623	0.0100552		1.0101	1.0495	1.0042	1.0085	1.0054	1.0012
89	1.1617	1.0203	1	1.0503	0.99786	1.0471	1.0339	1.0048	1.0245	1.0577	1.0813	1.0281	1.0623	1.0328	1.0572	1		16	1.04124	0.0101712	0.0406847		1.0176	1.0018	1.0022	1.0143	1.0012	0.99965	1.0016	1.0018	1.025	1.0053	1.0098	1.023	1.0169	1.0162	1.0042		15	1.00937	0.00224304	0.00868726		1.0127	1.0514	1.0011	1.0041	0.99789	1.0054
90	1.0838	1.0147	1.0114	1.067	1.0203	1	1.0361	1.0087	1	1.0565	1.046	1.0336	1	1.0258	1.0217	1.0022		16	1.02674	0.00638643	0.0255457		1.011	1.0042	1.0023	1.0118	1.0062	1	1.0061	1.0022	1.0096	1.009	1.0083	1.0157	1	0.99521	1.005		15	1.00577	0.00138023	0.00534561		1.0132	1.0351	1.002	1	1.0069	1.0062
91	1.0878	1.0013	1.0155	1.033	1.0405	0.99531	1.0568	1.0348	0.99148	1.0573	1	1.0168	1.0412	1.0232	1	1.0017		16	1.02479	0.00682545	0.0273018		1.0151	1.0045	1.0006	1.0132	1.0075	1.0055	1.0196	1.0023	1.0115	1.0096	1.0033	1.0175	1.0006	1	1.0009		15	1.00745	0.00170397	0.00659944		1.0093	1.0332	1.0039	1.002	1.0084	1.0088
92	1.0353	1.0057	1.0098	1.0331	1.0395	1.0371	1.0599	1.0325	1.0086	1.0588	0.99256	1.0339	1.039	1.023	1.0003	1.0079		16	1.02606	0.005014	0.020056		1.0161	1	1	1.0144	1.0023	1.003	1	1.0022	1.0367	0.9994	1.0028	1.0165	1.0053	1.0217	1		15	1.00803	0.00279933	0.0108417		1.0086	1.0352	1.0097	1.0066	1.0042	1.005
93	1.0478	1.0208	1.0285	1.0129	1.0235	1.0051	1.0629	1.038	1.0205	1.0676	1.1151	1.0223	1.0134	1.0362	1.0216	1.0099		16	1.03413	0.0070195	0.028078		1	1.0008	0.99966	1.0102	1.0032	1.0043	1.0076	1.0078	1.0131	1.0014	1	1	1.0215	1.0485	1.0017		15	1.00798	0.00330002	0.0127809		1.009	1	1.0024	1.0124	1.0014	1.0059
94	1.053	1.0227	1.0326	1.0153	1.0092	1.0027	1.0394	1	1.0128	0.99925	1.047	1.0905	1.0028	1.0364	1.0409	1.0036		16	1.02551	0.0062703	0.0250812		1.012	1.0014	1.0034	1.0096	1.0047	1.0021	0.99991	1.0018	1.0153	1.0019	1.0035	1.0319	1.0192	1.039	1.002		15	1.00985	0.00307531	0.0119106		1.0019	1.0052	1.004	1.0151	1.0031	1.0059
95	1.0257	1.0261	1.0173	1.015	1.0091	1.0304	1.0244	1.0249	1.0213	0.98718	1.0372	1.1107	1.0404	1.036	1.0413	1		16	1.02794	0.00661173	0.0264469		1.0138	1.0058	1.0118	1.0108	1.0011	1.0058	1	1.0026	1.0097	1.0007	1.0035	1.0295	1.0114	1.0211	1.0003		15	1.00853	0.00216394	0.00838089		1	1.0072	1.0008	1.0087	1.0063	1
96	1.0059	1	1.0096	1.0257	1	1.0096	1.0013	1	1	1.0208	1.0215	1.0365	1.0037	1.0042	1.033	1.0294		16	1.01258	0.00326793	0.0130717		1.0205	1.0028	1.0111	1.0067	1	1.008	0.99833	1	1.0041	0.99959	1.0097	1.0663	1.0067	1.0078	1.0029		15	1.00963	0.00430475	0.0166722		1.0006	1.05	1	1.0087	1.0019	1.0009
97	1.0063	1.0103	1.0187	1.0265	1.0358	1.0028	1.003	0.99703	1.0076	1.019	1.0201	1	1.0077	1.001	1.0331	1.0305		16	1.01371	0.0031653	0.0126612		1.0231	1.0037	1.0095	1	1.0018	1.0046	1.0119	1.0021	1.006	1	1.0047	1.0239	1.0046	1	1.006		15	1.00679	0.00195447	0.00756963		1.0078	1.0856	1.0013	1.0115	1.0038	1.0084
98	1.0091	1.0089	1.0195	1.0261	1.0186	1.0115	1.0352	0.99745	1.0239	1.0087	1	1.0157	1.0079	1	1.0129	1.0238		16	1.0137	0.00260726	0.010429		1.0253	1.0007	1.0066	1.0013	1.0036	1.0025	1	1.004	1	1.0039	1.0055	1.0219	1	1.0053	1		15	1.00537	0.00200132	0.00775108		1.0093	1.087	1.0135	1.0116	1.0067	1.0039
99	1.0095	1.0018	1.0259	1.0227	1.0153	1.0154	1.0233	0.99794	1.03	1.0175	1.0058	1.02	1	1.0042	1.0153	1.0339		16	1.01491	0.00272524	0.010901		1.0176	1.0018	1.0057	1.0033	1.0034	1.0054	1.003	1.0066	1.0018	1.0053	1.0035	1.011	1.0026	0.99693	1.003		15	1.00473	0.00120321	0.00466002		1.0095	1.072	1.0078	1.008	1.0027	1.0049
100	1	1.0056	1	1.0232	1.0192	1.008	1.0261	1.0049	1.0384	1.0101	1.0069	1	1.0019	1.0084	1.015	1.0361		16	1.01274	0.00312124	0.012485		1.0274	1.0032	1.0023	1.0034	1.0053	1.0043	1.0025	1.0017	1.0032	1.0054	1	1.0064	1.0031	1	1.0062		15	1.00496	0.00168036	0.006508		1.0053	1.0467	1.0087	1.0103	1.0048	1.0065
[truncated: 127 more columns]

## Sheet: a-data
	odr-7	odr-7;sid-1	odr-7;aak-2	odr-7;aak-2;rescue	odr-7;aak-2 RNAi	odr-7;sid-1;aak-2 RNAi	odr-7;daf-16 RNAi	odr-7;sid-1;daf-16 RNAi	odr-7;aak-2;DAF-16aAM
	0.106125	0.11019	0.009335	0.0678	0.033139	0.041123	0.01907	0.016	0.111203
	0.118168	0.051461	0.039026	0.0789	0.010323	0.017393	0.009877	0.0041	0.089358
	0.035598	0.04991	0.02417	0.0444	0.007023	0.011671	0.032232	0.0204	0.030871
	0.034752	0.11151	0.031886	0.1181	0.027008	0.017784	0.0120639	0.0044	0.073387
	0.042939	0.064739	0.007185	0.1287	0.025178	0.010723	0.011668	0.0035	0.068748
	0.0478	0.064539	0.006975	0.0928	0.007584	0.009265	0.006454	0.0158	0.031603
	0.104182	0.04901	0.045081	0.1066	0.012494	0.013323	0.00769	0.0416	0.121336
	0.107485	0.129555	0.028826	0.046	0.0069377	0.010087	0.009994	0.0126	0.072232
	0.07844	0.0786	0.054374	0.0883	0.006029	0.029445	0.006258	0.0004	0.122187
	0.068629	0.10109	0.009403	0.0544	0.0272239	0.00905	0.0210545	0.0059	0.051339
	0.052255	0.036329	0.009094	0.1026	0.0163429	0.008987	0.014448	0.0038	0.106484
	0.045761	0.041548	0.012458	0.0854	0.0106671	0.031203	0.026074	0.0026	0.044687
	0.067068	0.054055	0.012597	0.105	0.013884	0.006662	0.0110171	0.0053	0.079019
	0.066594	0.039158	0.050155	0.0521	0.00171539	0.007519	0.012522	0.0106	0.053168
	0.038019	0.040661	0.017813	0.0802	0.04487	0.005942	0.0136748	0.0324	0.097255
	0.045277
n=	16	15	15	15	15	15	15	15	15
Average	0.0661932	0.068157	0.0238919	0.08342	0.0166946	0.0153451	0.0142732	0.01196	0.0768585
SE	0.00714366	0.00790708	0.00430206	0.00681744	0.00313653	0.00270238	0.00190595	0.00305528	0.00792125
STDEV	0.0285746	0.030624	0.0166618	0.0264038	0.0121477	0.0104663	0.00738173	0.0118331	0.0306789

## Sheet: b
	fasting				PA14+fasting
	wt	sid-1	aak-2 RNAi	sid-1;aak-2 RNAi	wt	sid-1	pmk-2 RNAi	sid-1;pmk-2 RNAi
	75	75	70	65	40	35	90	100
	80	80	30	45	30	40	70	85
	90	75	80	50	20	30	70	65
	90	80	45	65	25	25	75	85
	100	90	30	70	40	20	80	90
	80	100	20	50	25	20	60	95
	70	90	50	40	20	25	40	65
	80	75	30	50	30	30	60	5
	80	80	65	35	40	35	90	80
	100	80	35	40	60	25	90	80
	90	75	25	45	20	20	100	90
	95	100	20	40	25	40	100	65
	70	70	30	50	30	30	80	100
	85	65	40	30	50	25	85	80
	75	100	50	30	20	30	85	90
n=	15	15	15	15	15	15	15	15
Average	84	82.3333	41.3333	47	31.6667	28.6667	78.3333	78.3333
SE	2.54484	2.88125	4.76762	3.15474	3.11168	1.72286	4.21637	6.02903
STDEV	9.85611	11.159	18.4649	12.2183	12.0515	6.67262	16.3299	23.3503

## Sheet: c-traces
Time	odr-7																n=	Average	SE	STDEV		odr-7;sid-1																n=	Average	SE	STDEV		odr-7;nsy-1
1	1.0307	1.058	1.0234	1.0033	1	1.0092	1.0176	1.0137	1	1.0043	0.99996	1.0269	1	1.0137	1		15	1.01338	0.00419174	0.0162346		1.0209	1.0283	1.0083	1.0847	1.0237	1.0218	1.0004	0.99791	1.1001	1.0666	1.0552	1.0149	1.0397	1.022	1.0052		15	1.03265	0.00797202	0.0308755		1	1.0006	1.0044	1.0024	1.0122	1.007	0.98518
2	1.0226	1.0507	1	1.0004	1.0077	1.0027	1.0152	1	1.0126	1	1.0002	1.0189	1.002	1.0161	1.0056		15	1.01031	0.00351469	0.0136123		1.0237	1.0556	1.024	1.0609	1.0337	1.0189	1.011	1.0307	1.1023	1.0753	0.99592	1.0166	1.0184	1	1.0022		15	1.03128	0.0077421	0.029985		1.0037	1.0074	1.0039	0.99975	1.0137	1.0052	1.0478
3	1.0184	1.0444	1.0061	1.0059	1.0417	1	1.0181	0.99784	1.0155	1.0012	1	1.0578	0.99863	1.0405	0.99941		15	1.01637	0.00519191	0.0201082		1	1.0654	1.0435	1.0815	1	1.0059	1	1.0408	1.0511	1.0759	1.0012	1	1.0034	1.0565	1.0183		15	1.02957	0.00796135	0.0308342		1.0083	1.0093	1.0085	1.0053	1.0081	1	1
4	1.0107	1.007	1.0063	1.014	1.03	1.0013	1.015	0.99714	1	1.0083	1.0095	1.0643	0.99738	1.0482	0.99713		15	1.01375	0.00503799	0.0195121		1.0074	1.0298	1.0518	1.0802	1.003	1	1.0653	1.0376	1.0891	1	1.0039	1.0007	1.0072	1.0455	1.0248		15	1.02975	0.00791552	0.0306567		1.009	1	1.0004	1	1.0084	1.0041	1.0097
5	1.0082	1	1	1	1.0364	1.0018	1	0.99483	1.0195	1.0015	1.0013	1.0278	0.99835	1.0489	1.0015		15	1.00934	0.00417887	0.0161847		1.0097	1.0075	1.0292	1.064	1.0054	1.0247	1.0737	1.0323	1.0891	1.0068	1.0259	1.0037	1	1.0216	1		15	1.02624	0.00724446	0.0280577		1.0139	1.0011	1	1.0033	1.0103	1.0086	1
6	1.0191	1.0816	1.0006	1.1254	1.0342	1.0136	1.0143	1.0129	1.0332	1	1.0118	1.0012	1.0146	1.0335	1.0049		15	1.02673	0.00882691	0.0341865		1.0286	1.0154	1.0342	1.0576	1.0367	1.0399	1.071	1.0021	1.0287	1.0193	1.0358	1.0007	1.0267	1.035	1.0312		15	1.03086	0.00469619	0.0181883		1.0128	1.0045	1.007	1.0086	1.0009	1.0147	1.0509
7	0.99579	1.0815	1.021	1.1483	1.001	1.0027	1.0119	1.024	1.0326	1.0438	1.0082	1.0109	1.0166	1.0174	1.0196		15	1.02902	0.0100754	0.0390217		1.008	1.0042	1.041	1.0548	1.0383	1.034	1.0757	1	1	1.0431	1.0421	1.00215	1.0293	1.0305	1.0522		15	1.03036	0.00595394	0.0230595		1.0159	1.0045	1.0043	1.0056	1	1.0183	1.0133
8	1	1	1	1.0801	1.0088	0.99961	1.0104	1.0624	1.0158	1.0137	1.0039	1.0032	1.0095	1	1.0073		15	1.01431	0.00618311	0.0239471		1.0077	0.99807	1.0367	1.0577	1.022	0.99947	1.077	1.026	0.99931	1.0495	1	1.00688	0.99742	1.0262	1.0308		15	1.02232	0.00636125	0.024637		1.0213	1.0058	1	1.0052	1.003	1	1
9	1.0172	1.0009	1.0347	1	1.0139	1.0133	1.0096	1	1.0333	1	1.0134	1.0019	1.0115	1.0044	1.0062		15	1.01069	0.0028719	0.0111228		1.0185	1.0037	1.0014	1.0198	1.0211	0.99704	1	1.0211	0.99478	1.08	1.0113	1.00484	0.99731	1.051	1		15	1.01479	0.00599761	0.0232286		1.0077	1.0092	1.0071	1.0099	1.0055	1.0056	1.0131
10	1.0215	1.0016	1.0744	1.0189	1.0344	1.0145	1.0094	1.0156	1.0168	1.0513	1.0245	1.0115	1	0.99566	1		15	1.01934	0.00540678	0.0209404		1.0052	1	1.0057	1.0173	1.0222	0.99182	1.0167	1.0207	1.0434	1.0567	1.0537	1.00625	1.0033	1.0638	1.006		15	1.02085	0.00587278	0.0227452		1	1.0096	1.0086	1.0182	1	1.0049	1
11	1.0368	1.0661	1.078	1.0265	1.0399	0.99706	1	0.99338	1	1.0114	1.0138	1.0177	1.009	0.99855	1.0406		15	1.02192	0.00665921	0.025791		1	1.0071	1	1	1.0236	1.0105	1.0091	1.0355	1.0064	1.0632	1.0647	1.0026	1	1	1.0138		15	1.01577	0.00566962	0.0219583		1.0051	1.0086	1.024	1.0213	1.0024	1	0.99686
12	1.0394	1.1165	1	1.0563	1.0119	1.0106	0.99678	1.0092	1.0157	1	1.0218	1.0177	1.0109	1.0054	1.0389		15	1.02341	0.00790489	0.0306155		1.0101	1.0094	1.0161	1.0201	1.0329	1.0324	1.0017	1.0207	1.0059	1.03438	1.0745	1.0049	1.0276	1.0222	1.028		15	1.02273	0.00462919	0.0179288		1.0144	1.0104	1.0297	1.025	1	1.0026	0.99435
13	1	1.1201	1.0306	1.0734	1.0231	1.0065	1.0139	1.0229	1.0362	1.0334	1.0204	1.0028	1.0087	1.0028	1.0792		15	1.0316	0.00880183	0.0340894		1.0328	1.0311	1.0173	1.0191	1.0346	1.0276	1.007	1.0208	1.0464	1.01869	1	1.0119	1.0422	1.0522	1.0237		15	1.02569	0.00375263	0.0145339		1.0113	1.0108	1.022	1.0081	1.002	1.0022	0.99182
14	1.0185	1.0703	1.056	1.2343	1.027	1.0197	1	1	1	1.0485	1.0242	1.015	1.0135	0.99575	1.1069		15	1.04198	0.0158556	0.0614085		1.026	1.0165	1.0181	1.0431	1.0111	1	1	1.0289	1.0084	1.02567	1.084	1.02	1.0251	1	1.0182		15	1.02167	0.00543093	0.0210339		1.016	1	1.0191	1	1.0039	1.0069	0.99401
15	1	0.99256	1.0037	1.204	1.0229	1.0332	1.0154	1.0069	1.0128	1.0507	1.0314	1.0177	1.0155	1.021	1.1045		15	1.03548	0.0138607	0.0536822		1.0175	1.0138	1.0221	1.0193	1	1.0094	1.0344	1.0016	1.0083	1.0304	1.0881	1	0.99797	1.0273	1		15	1.01801	0.00588372	0.0227876		1.0029	0.99852	1.0236	1.0022	1.0047	0.99969	0.99719
16	1.0273	1	1.0167	1.2209	1.0037	1.0176	1.0181	1.0091	1.02	1.0008	1.0231	1	1.0198	1.0199	1.1588		15	1.03705	0.0164607	0.063752		1	1	1.022	1.0206	1.003	1.0054	1.0235	1.0011	0.9901	1.0019	1.0787	1.005	1.0162	1.0193	1.012		15	1.01325	0.00532937	0.0206406		1.0025	1	1.0154	0.9991	1.0051	1	0.99958
17	1	1.0438	1.0149	1.1653	1.0069	1.0106	1.0116	1	1.0018	0.99606	1.0019	1.0073	1.0066	1	1.0752		15	1.0228	0.0114928	0.0445113		1.0046	1.0041	1.01	1.0322	1.0103	1.024	1.0233	1	0.99064	1.0108	1.0793	1.0142	1.0244	1	1.0006		15	1.01523	0.00543836	0.0210627		1.0067	1.0013	1.0162	1	1.0069	1.0122	0.99857
18	1.0018	1.0835	1.0014	0.98769	1	1.0234	1	1.0294	1.0123	1	1.0089	1.0137	1.0087	1.0292	1.0721		15	1.01814	0.00695232	0.0269262		1	1	1.0185	1.0141	1.0003	1.0207	1.0103	1.0109	0.99085	1.0043	1.0797	1.0046	1.0306	1.0204	1.0019		15	1.01381	0.0054184	0.0209854		1	1.0029	1.0199	1.0017	1.0108	1.0114	1.0046
19	1	1.0955	1.0055	1	1.0351	1.0063	0.99868	1.0299	1.0258	1.0081	1.0041	0.99944	1.0114	1.0262	1.0295		15	1.01837	0.00643363	0.0249173		1.0122	1.0382	1.0189	1.0185	1.0042	1.0174	1.0203	1.0093	1.0144	1.0181	1.0039	1.0133	1.0271	1.0356	1.0026		15	1.01693	0.00272646	0.0105595		1.0084	1.0037	1.0131	1.0096	1.0054	1.0119	1.0136
20	1.0074	1	1	1.0993	1.0389	1	1	1	1	1.0006	1	1	1	1.0119	1.0372		15	1.01302	0.00704119	0.0272704		1.0196	1	1	1	1	1	1	1	0.99901	1	1	1	1	1	1		15	1.00124	0.00131303	0.00508535		1.0122	1	1	1.0134	1	1.0187	1
21	1.1086	1.0814	1.0578	1.1653	1.076	1.0717	1.0901	1.0911	1.0598	1	1.0778	1.0669	1.0321	1	1.1038		15	1.07216	0.0107398	0.0415953		1.019	1.0119	1.0068	1.0442	1.016	1.0157	1.0947	1.0584	1.1057	1.0158	1.092	1.0545	1.0263	1.0486	1.0202		15	1.04199	0.00852405	0.0330135		1.0151	1.003	1.0035	1.0151	1.0157	1.018	1.006
22	1.1746	1.0921	1.1022	1.1786	1.0969	1.1155	1.1213	1.1522	1.1059	1.0189	1.0811	1.1029	1.0333	1.0116	1.0805		15	1.09784	0.0128712	0.0498499		1.0388	1.0965	1.0329	1.0529	1.0261	1.0492	1.1017	1.0802	1.1047	1.1309	1.1383	1.0611	1.0436	1.0678	1.0624		15	1.07247	0.00903382	0.0349878		1	1.0005	1.0209	1.0133	1.0129	1.0187	1.0244
23	1.2187	1.1276	1.1562	1.1953	1.1513	1.1222	1.1649	1.2155	1.1869	1.0264	1.1237	1.1203	1.0609	1.0209	1.1759		15	1.13778	0.016013	0.0620182		1.0457	1.1017	1.1206	1.1011	1.0259	1.0693	1.1433	1.1683	1.1255	1.2094	1.0848	1.0675	1.0696	1.2203	1.0928		15	1.10972	0.014522	0.0562436		1.0032	0.9989	1.0331	1.0041	1.0145	1.0159	1.027
24	1.2202	1.1285	1.1679	1.1899	1.2117	1.1534	1.1954	1.2474	1.197	1.0238	1.2027	1.1466	1.1631	1.0277	1.2723		15	1.16984	0.0179649	0.0695779		1.1362	1.1132	1.1268	1.165	1.0612	1.0832	1.1213	1.1687	1.1384	1.2293	1.084	1.1809	1.0619	1.3247	1.1121		15	1.14046	0.0177168	0.0686168		1.0049	1.0018	1.0366	1.0058	1.0178	1.0176	1.032
25	1.2844	1.1379	1.1738	1.2021	1.1742	1.1769	1.1906	1.2489	1.1852	1.0974	1.1903	1.1426	1.2342	1.025	1.3244		15	1.18586	0.0187407	0.0725825		1.2358	1.1201	1.0742	1.1738	1.1695	1.1069	1.2002	1.1867	1.137	1.2648	1.1259	1.1874	1.0771	1.3452	1.2686		15	1.17821	0.0197054	0.0763187		1.003	1.0048	1.0326	1.0048	1.0121	1.0184	1.0309
26	1.3443	1.113	1.197	1.0662	1.1789	1.1969	1.1953	1.2234	1.1982	1.1301	1.1815	1.1431	1.2056	1.0539	1.3276		15	1.18367	0.020639	0.0799344		1.2432	1.1352	1.1208	1.1975	1.1872	1.1162	1.2005	1.188	1.1609	1.2723	1.2152	1.2058	1.1508	1.307	1.2652		15	1.19772	0.0145959	0.0565295		1.0057	0.99958	1.0268	1.0054	1.0136	1.0174	1.0435
27	1.3461	1.1	1.2095	1.0272	1.1983	1.2271	1.2005	1.2217	1.2081	1.1254	1.1911	1.1486	1.208	1.1023	1.3236		15	1.18917	0.0211549	0.0819327		1.2092	1.1453	1.126	1.2178	1.2034	1.1277	1.2161	1.2302	1.1437	1.2937	1.2143	1.2779	1.2069	1.2481	1.2841		15	1.20963	0.0140655	0.0544753		1.0059	1.0023	1.0302	1.007	1.0227	1.0135	1.0476
28	1.3094	1.107	1.2169	1.0392	1.2123	1.2263	1.2079	1.2237	1.1918	1.1219	1.1917	1.1214	1.2011	1.1516	1.2342		15	1.18376	0.0169309	0.0655732		1.1751	1.1418	1.2105	1.2261	1.2099	1.136	1.2054	1.2153	1.1421	1.1911	1.2223	1.2806	1.221	1.2638	1.2375		15	1.20523	0.0109519	0.0424164		1.0087	1.0102	1.0286	1.0096	1.0161	1.0144	1.0468
29	1.2713	1.0531	1.2558	1.1106	1.2176	1.2217	1.213	1.2142	1.1857	1.1131	1.2084	1.135	1.1857	1.2586	1.2275		15	1.19142	0.0160746	0.0622568		1.1815	1.1736	1.1645	1.2045	1.2012	1.149	1.2034	1.2133	1.1754	1.2686	1.2287	1.2375	1.1842	1.2608	1.1776		15	1.20159	0.00901373	0.03491		1.0109	1.0059	1.0256	1.0125	1.0175	1.0194	1.0355
30	1.2474	1.0545	1.2145	1.0955	1.2099	1.2308	1.2266	1.2752	1.1954	1.1072	1.2187	1.1397	1.1881	1.2566	1.2237		15	1.19225	0.016559	0.0641328		1.2359	1.1822	1.169	1.1783	1.2218	1.1578	1.1999	1.209	1.1333	1.2863	1.2089	1.2411	1.1652	1.2673	1.1919		15	1.20319	0.0108436	0.0419971		1.0115	1.0085	1.0289	1.0142	1.0213	1.0131	1.0388
31	1.1986	1.0595	1.2134	1.1065	1.2019	1.2411	1.2517	1.2777	1.2001	1.0608	1.2124	1.1273	1.1615	1.2469	1.2188		15	1.18521	0.0175443	0.0679487		1.2256	1.1747	1.12	1.186	1.2264	1.2635	1.1945	1.205	1.1315	1.15	1.2011	1.2435	1.1758	1.2796	1.1904		15	1.19784	0.0116916	0.0452813		1.0055	1.0051	1.0237	1.0102	1.0202	1.0141	1.0321
32	1.2351	1.1352	1.2124	1.1487	1.2075	1.2445	1.2563	1.2684	1.2315	1.011	1.2342	1.1406	1.1523	1.2529	1.2397		15	1.19802	0.017742	0.0687145		1.2315	1.1794	1.1607	1.1913	1.1964	1.205	1.1936	1.2025	1.1597	1.2881	1.2003	1.2351	1.2196	1.2966	1.2356		15	1.21303	0.0102765	0.0398008		1.0073	1.0085	1.0225	1.0162	1.0215	1.016	1.028
33	1.237	1.1467	1.1842	1.1005	1.2137	1.2527	1.2472	1.2323	1.2412	1.0046	1.2451	1.1444	1.1546	1.2503	1.2357		15	1.19268	0.0183435	0.0710442		1.1907	1.1864	1.1642	1.1725	1.1949	1.2111	1.1911	1.212	1.178	1.2987	1.1983	1.2411	1.2322	1.3107	1.2472		15	1.21527	0.0112588	0.0436051		1.0166	1.0109	1.0258	1.0178	1.0161	1.0102	1.0305
34	1.1255	1.1504	1.1942	1.1098	1.1511	1.2374	1.1967	1.2351	1.2181	1.1135	1.2544	1.1318	1.1449	1.2599	1.2072		15	1.182	0.0135311	0.0524059		1.1341	1.2361	1.1464	1.1795	1.1977	1.1977	1.1409	1.1834	1.176	1.253	1.1973	1.2226	1.2402	1.3198	1.2623		15	1.2058	0.0130869	0.0506853		1.053	1.0093	1.0243	1.0225	1.013	1.0114	1.0292
35	1.1694	1.1418	1.1361	1.0895	1.1566	1.2276	1.1995	1.243	1.1992	1.0694	1.2009	1.1543	1.1436	1.2627	1.2195		15	1.17421	0.0141035	0.0546227		1.1389	1.2129	1.1547	1.1208	1.2252	1.229	1.142	1.1961	1.1784	1.1816	1.1915	1.2249	1.2625	1.2714	1.3007		15	1.20204	0.0133914	0.0518647		1.0546	1.0142	1.0211	1.0285	1.0141	1.0102	1.0293
36	1.1715	1.1102	1.0873	1.0567	1.1715	1.2346	1.2004	1.1998	1.2083	1.062	1.2114	1.1574	1.1459	1.2593	1.2156		15	1.16613	0.0161327	0.0624816		1.1044	1.2184	1.1575	1.1391	1.1839	1.2321	1.1417	1.1946	1.1778	1.1852	1.1731	1.2113	1.1955	1.208	1.3095		15	1.18881	0.0122414	0.0474108		1.032	1.0163	1.0243	1.03	1.0169	1.0059	1.0314
37	1.1289	1.1124	1.0971	1.064	1.163	1.2279	1.2255	1.2029	1.2121	1.1403	1.2197	1.1658	1.1466	1.2678	1.2014		15	1.17169	0.0146903	0.0568953		1.0983	1.1789	1.0976	1.1451	1.1852	1.2176	1.1333	1.18	1.1757	1.2477	1.1722	1.2164	1.2004	1.2133	1.2762		15	1.18253	0.0129057	0.0499835		1.0102	1.0232	1.0232	1.0192	1.0143	1.0072	1.0292
38	1.0579	1.1117	1.1298	1.06	1.169	1.2344	1.2202	1.1871	1.1953	1.1426	1.2005	1.1436	1.145	1.2805	1.2131		15	1.16605	0.0160533	0.0621741		1.1024	1.1354	1.0986	1.1618	1.1644	1.2402	1.1305	1.1772	1.1555	1.2406	1.1787	1.2283	1.2505	1.17	1.2092		15	1.17622	0.0126509	0.0489966		1.0114	1.0101	1.0227	1.0123	1.0154	1.0092	1.0258
39	1.06	1.1362	1.1234	1.0399	1.1419	1.2404	1.1727	1.1939	1.204	1.1342	1.2105	1.146	1.1474	1.2761	1.2093		15	1.16239	0.0162953	0.0631114		1.1414	1.1391	1.1005	1.1531	1.1854	1.2405	1.138	1.1776	1.1577	1.2382	1.1781	1.2322	1.1877	1.2016	1.2144		15	1.17903	0.0106847	0.0413815		1.044	1.0119	1.0257	1.0137	1.015	1.0049	1.0275
40	1.0847	1.1374	1.1339	1.0455	1.1109	1.2196	1.1588	1.1975	1.2362	1.1171	1.2296	1.1355	1.1433	1.2764	1.209		15	1.16236	0.0164142	0.063572		1.1593	1.1213	1.1176	1.1583	1.1855	1.2384	1.1597	1.1577	1.1557	1.1827	1.2143	1.1936	1.19	1.2043	1.2101		15	1.17657	0.00871996	0.0337723		1.0615	1.0066	1.0199	1.0194	1.0161	1.0064	1.0278
41	1.09392	1.1189	1.1027	1.0355	1.0963	1.2131	1.1067	1.1419	1.2099	1.0759	1.2241	1.163	1.1567	1.2626	1.231		15	1.14881	0.0172196	0.066691		1.1631	1.1236	1.1251	1.147	1.1488	1.2235	1.1561	1.1582	1.1437	1.2085	1.2164	1.2343	1.1978	1.2374	1.2142		15	1.17985	0.0103891	0.0402368		1.0627	1.0128	1.0156	1.0147	1.0171	1.0064	1.0243
42	1.09587	1.0954	1.1394	1.0299	1.0745	1.2179	1.1461	1.1033	1.2181	1.0679	1.2335	1.1647	1.1591	1.2572	1.2273		15	1.14868	0.0181324	0.0702264		1.086	1.126	1.1265	1.1309	1.1461	1.2214	1.1314	1.1424	1.1037	1.2019	1.1741	1.2376	1.1718	1.2215	1.2167		15	1.16253	0.0123207	0.0477179		1.067	1.0143	1.0185	1.016	1.0168	0.99669	1.0259
43	1.1085	1.0959	1.1501	1.0339	1.0842	1.2242	1.1261	1.1074	1.1985	1.1059	1.2218	1.1656	1.1041	1.2613	1.2542		15	1.14945	0.0176464	0.0683441		1.085	1.1214	1.1189	1.1354	1.1454	1.2185	1.1538	1.1415	1.1018	1.1752	1.1867	1.2131	1.1718	1.222	1.235		15	1.1617	0.0119804	0.0463997		1.069	1.012	1.0095	1.0185	1.0085	0.99827	1.0203
44	1.1265	1.139	1.1663	1.2294	1.0904	1.2112	1.1025	1.1168	1.1966	1.0832	1.2195	1.163	1.1313	1.2511	1.2627		15	1.16597	0.0152722	0.0591491		1.088	1.1362	1.1062	1.1212	1.135	1.193	1.1496	1.1342	1.0596	1.1376	1.1869	1.218	1.2295	1.1957	1.2019		15	1.15284	0.0127986	0.0495689		1.0701	1.0094	1.0084	1.0207	1.0094	1.0041	1.0325
45	1.0687	1.1245	1.1807	1.1052	1.0566	1.2152	1.1019	1.0681	1.1541	1.0753	1.2275	1.1641	1.1737	1.2445	1.259		15	1.14794	0.0176361	0.0683042		1.0774	1.1374	1.1071	1.1141	1.1508	1.1889	1.1413	1.1312	1.0962	1.1296	1.2062	1.2206	1.1973	1.1629	1.2021		15	1.15087	0.0113519	0.0439657		1.0385	1.0106	1.0111	1.0218	1.0148	1.0028	1.0342
46	1.045	1.1246	1.1915	1.1072	1.0459	1.2157	1.0931	1.0724	1.1315	1.0853	1.2032	1.1637	1.1973	1.2384	1.2565		15	1.14475	0.0180164	0.0697774		1.0735	1.1929	1.1465	1.1175	1.1495	1.1627	1.1316	1.1293	1.0944	1.1113	1.165	1.1844	1.1953	1.1617	1.1945		15	1.14734	0.00969788	0.0375597		1.004	1.0033	1.0158	1.0099	1.0103	1.0045	1.0267
47	1.0302	1.1204	1.1859	1.0182	1.0517	1.1978	1.0792	1.1001	1.1065	1.0772	1.1536	1.1738	1.1513	1.2217	1.2594		15	1.12847	0.0184218	0.0713471		1.0761	1.212	1.2014	1.1102	1.1289	1.1733	1.1299	1.1356	1.0776	1.0923	1.1657	1.1883	1.1973	1.1627	1.2035		15	1.15032	0.0120859	0.0468084		1.0051	1.0022	1.0067	1.0091	1.0111	1.0039	1.0336
48	1.0323	1.0844	1.1208	1.0802	1.0447	1.1709	1.0781	1.0746	1.0936	1.0697	1.1299	1.1744	1.1337	1.2141	1.256		15	1.11716	0.0163769	0.0634277		1.0807	1.2122	1.202	1.11	1.1577	1.1675	1.128	1.1323	1.1188	1.0841	1.1616	1.1926	1.214	1.1535	1.2019		15	1.15446	0.0115279	0.0446472		1.0041	1.003	1.0092	1.0101	1.0114	1.0045	1.0356
49	1.0412	1.0845	1.1304	1.081	1.047	1.1434	1.0397	1.0795	1.0827	1.0748	1.1024	1.1453	1.1046	1.2	1.1364		15	1.09953	0.0115607	0.0447746		1.0872	1.1934	1.2084	1.1123	1.1561	1.1827	1.1323	1.1299	1.1172	1.0986	1.1806	1.1794	1.2104	1.1511	1.1628		15	1.15349	0.0101493	0.0393081		0.9993	1	1.0102	1.0064	1.0123	1.0063	1.0271
50	1.1198	1.0605	1.0651	1.0912	1.0526	1.1094	1.0366	1.0727	1.0706	1.0555	1.0941	1.1781	1.1036	1.2208	1.1776		15	1.10055	0.0137926	0.0534186		1.0894	1.1551	1.1985	1.109	1.1766	1.1921	1.1229	1.1369	1.0723	1.07	1.1818	1.1966	1.1676	1.1099	1.1615		15	1.14268	0.0115437	0.0447086		1.0005	1.0074	1.0122	1	1.0131	1.011	1.0222
51	1.1221	1.0169	1.1336	1.202	1.0296	1.0619	1.0401	1.0983	1.0767	1.0487	1.0598	1.1781	1.0783	1.2125	1.1743		15	1.10219	0.016675	0.0645818		1.0963	1.1544	1.1988	1.1216	1.1183	1.185	1.138	1.1333	1.114	1.06261	1.1396	1.182	1.1371	1.088	1.1586		15	1.13517	0.00965999	0.037413		0.99998	1.0077	1.0146	1	1.0116	1.0026	1.0246
52	1.0453	1.0172	1.1423	1.2017	1.0214	1.0479	1.0512	1.1036	1.0653	1.046	1	1.2139	1.0789	1.2	1.1691		15	1.09359	0.0188936	0.0731746		1.0836	1.1182	1.1082	1.1228	1.1167	1.1571	1.1269	1.12	1.1126	1.0819	1.1395	1.1842	1.1325	1.085	1.121		15	1.12068	0.00700128	0.0271158		1	1.0027	1.0139	0.99996	1.0134	1.0046	1.0226
53	1.0398	1.002	1.1799	1.1711	1.0265	1.0441	1.0497	1.0223	1.0586	1.1222	1.045	1.1868	1.0341	1.1125	1.146		15	1.08271	0.0164254	0.0636154		1.0856	1.1463	1.1095	1.097	1.1211	1.137	1.1132	1.1095	1.1103	1.1512	1.1309	1.191	1.117	1.0954	1.1442		15	1.12395	0.00695376	0.0269318		1	1.0484	1.0111	1.0061	1.0141	1.005	1.0256
54	1.0419	1.0489	1.1831	1.2565	1.0134	1.046	1.0646	1.0568	1.0638	1.1159	1.0464	1.1863	1.0063	1.1097	1.1432		15	1.09219	0.018597	0.0720257		1.1088	1.145	1.1097	1.086	1.1013	1.1292	1.1177	1.1059	1.0968	1.1442	1.1052	1.1209	1.1115	1.1504	1.1404		15	1.1182	0.00505148	0.0195643		1.0427	1.049	1.0133	1	1.0105	1.0053	1.0286
55	1.1188	1.0497	1.1906	1.255	1.0332	1.0507	1.0607	1.0624	1.0361	1.1317	1.1023	1.2007	1.0058	1.1051	1.1206		15	1.10156	0.0181907	0.0704522		1.0839	1.144	1.0969	1.0861	1.1	1.1248	1.1126	1.1055	1.0956	1.1087	1.1018	1.123	1.1062	1.147	1.1287		15	1.11099	0.00492317	0.0190674		1.0659	1.0373	1.0107	1.0157	1.0111	1.0074	1.0277
56	1.0323	1.0089	1.1755	1.1144	1.0378	1.0481	1.0618	1.0614	1.048	1.0568	1.0836	1.1843	1.0045	1.0761	1.138		15	1.07543	0.0141976	0.0549871		1.0856	1.1339	1.1087	1.0858	1.1018	1.1191	1.0868	1.0789	1.0632	1.0645	1.1033	1.1716	1.1296	1.1917	1.1063		15	1.10872	0.00940048	0.0364079		1.0537	1.073	1.0108	1.0124	1.0117	1.0012	1.0148
57	1.0344	1.0189	1	1.0956	1.044	1.0495	1.0349	1.0416	1.0521	1.0518	1.0821	1.1834	1.0067	1.0138	1.1357		15	1.0563	0.0128902	0.0499234		1.0569	1.1321	1.1088	1.0852	1.106	1.1109	1.0954	1.0752	1.0356	1.05864	1.1162	1.1828	1.0996	1.1674	1.1022		15	1.1022	0.0101012	0.0391218		1.0206	1.0746	1.0128	1.013	1.008	1.0004	1.0188
58	1.0175	1.0289	1.0046	1.0934	1.0158	1.0416	1.0352	1.0475	1.1061	1	1.0422	1.1476	1.0063	1.002	1.1192		15	1.04719	0.0121557	0.0470787		1.054	1.0642	1.1031	1.0841	1.1052	1.096	1.1009	1.0826	1.0177	1.0244	1.1158	1.1851	1.0939	1.1641	1.1016		15	1.09285	0.0114159	0.0442138		1	1.0185	1.0109	1	1.0092	1.0026	1.0059
59	1.0407	1.0189	1.032	1.1019	1.0198	1.0448	1.0398	1.0315	1.0697	1.022	1.0236	1.1569	1.0088	0.99898	1.111		15	1.04803	0.0112792	0.0436842		1.0555	1.0622	1.0567	1.0627	1.11	1.0909	1.0979	1.068	1.0184	1.0301	1.1034	1.1532	1.1177	1.1122	1.1397		15	1.08524	0.0100103	0.0387697		1.0057	1	1.0079	1.0027	1.0098	1.0071	1
60	1.0427	1.0066	1.025	1.0785	1.0357	1.0459	1.0432	1.0056	1.0728	1.0189	1.0195	1.1258	1.0109	0.99723	1.1092		15	1.0425	0.00994048	0.0384993		1.0494	1.0602	1.0568	1.0377	1.057	1.0827	1.0903	1.0643	1.023	1.0243	1.1031	1.1586	1.0777	1.0899	1.1354		15	1.07403	0.00981862	0.0380273		1	1.003	1.0097	1.0087	1.0046	1	1.0049
61	1.0389	1.0092	1.0262	1.0755	1.0297	1.0413	1.0245	1.0117	1.0431	1.0807	1	1.0973	1.006	0.99243	1.1193		15	1.03972	0.00971133	0.0376118		1.0304	1.0546	1.0681	1.0357	1.0565	1.0995	1.0851	1.0602	1.0104	1.0339	1.1217	1.1412	1.072	1.0873	1.0892		15	1.06972	0.00916266	0.0354868		1.0218	1.0138	1.0113	1.006	1.0102	1.0023	1.0093
62	1.021	1.0136	1	1.0442	1.0329	1.0552	1.0336	1.008	1.0212	1.0256	1.0026	1.0731	1.0105	1.0094	1.1554		15	1.03375	0.0101455	0.0392934		1.0318	1.0306	1.07	1.0271	1.0678	1.0953	1.1245	1.054	1.0116	1.0107	1.0621	1.144	1.0775	1.0709	1.0819		15	1.06399	0.00996301	0.0385866		1.0175	1.0117	1.0077	1	1.0108	1.0063	1.0151
63	1.023	1.0085	1.0188	1.1094	1	1.0561	1	1	1.023	1.029	0.99623	1.0517	1.0127	1.008	1.1541		15	1.0327	0.011559	0.0447678		1.029	1.0286	1.0703	1.0183	1.0602	1.087	1.0772	1.0558	1.047	1.0051	1.0616	1.112	1.1055	1.0447	1.0781		15	1.05869	0.00796731	0.0308572		1.0714	1.0154	1.0093	1.005	1.0095	1	1.0192
64	1.0684	1.0118	1.0148	1.1055	1.0093	1.0346	1.0355	1.0065	1.0304	1	1.0218	1.0347	1.0116	1.0163	1.1463		15	1.0365	0.0105055	0.0406878		1.0279	1.0136	1.0632	1.0153	1.0602	1.1003	1.0719	1.0461	1.0547	1	1.0941	1.1147	1.0997	1.0432	1.0701		15	1.05833	0.00895819	0.0346949		1	1.0018	1.0088	1.0137	1	1.0022	1
65	1.0901	0.9906	1.0882	1.0484	1.0122	1.0377	1.0493	1.0181	1.0037	1.0291	1.0341	1.0138	1.0032	0.99505	1.1386		15	1.03681	0.0106436	0.0412226		1.0293	1.0019	1.0681	1.0261	1.0441	1.079	1.0988	1.0573	1.0565	1.0301	1.0927	1.123	1.0567	1.045	1.0563		15	1.05766	0.00809805	0.0313636		1.0165	1	1.0069	1.0134	1.0006	1.0028	1.0077
66	1.0921	1.0033	1.0831	1.0041	1.0006	1.0385	1.0397	1	1.0043	1.0423	1.0282	1.0164	1.0053	1.0038	1.138		15	1.03331	0.0106427	0.0412192		1.0228	1	1.0687	1.0305	1.0358	1.0711	1.0755	1.0355	1.035	1.009	1.084	1.1045	1.0325	1.0131	1.0532		15	1.04475	0.00779912	0.0302059		1.0114	1.0024	1.0082	1.0159	1.002	1.0033	1.0088
67	1.1302	1.0569	1.0755	1.0015	0.9934	1.0268	1	1.0103	1	1.0375	1.032	1.0203	1.0045	0.9982	1.1163		15	1.03356	0.0111819	0.0433074		1.0221	1.0299	1.023	1.0266	1.0362	1.0712	1.0702	1.0318	1.0164	1.0963	1.0861	1.1076	1.0276	1.013	1.0574		15	1.04769	0.00804081	0.0311419		1	1.0311	1.0009	1	1.0059	1.0052	1.0036
68	1.1472	1.0643	1.0541	1.0065	1	1.0326	1.0083	1.0019	1.0073	1	1.0144	1	1.0081	1	1.0587		15	1.02689	0.0104266	0.040382		1.0235	1.0393	1.0337	1.0847	1.02961	1.0641	1.0974	1.0551	1.0187	1.09	1.0343	1.0924	1.0169	1	1.0362		15	1.04773	0.00801973	0.0310603		1	1.0339	1	1.0054	1.0067	1.0077	1
69	1.1492	1.0768	1.0418	1.0123	1.0124	1.0333	1.0006	0.98997	1.0073	1.0125	1.0124	0.99839	1.0101	0.99965	1.0588		15	1.0277	0.010654	0.0412627		1.0075	1.0163	1.0347	1.0824	1.03	1.0568	1.0724	1.0555	1	1.0842	1.005	1.056	1.0042	1.0124	1.0341		15	1.03677	0.00758196	0.0293648		1.0185	1.0351	1.0011	1.0067	1.0073	1	1.0014
70	1.0398	1.0805	1.0337	1.0138	1.0145	1.024	1	1.0034	1.015	1.0109	1.0152	1.0211	1	0.99667	1.0359		15	1.0203	0.00548941	0.0212604		1.0004	1.0183	1.0061	1.0777	1.0308	1.0594	1.0671	1.0519	1.0316	1.0767	1.0075	1.0594	1	1.0138	1.0198		15	1.0347	0.00726038	0.0281193		1.0254	1.0128	1.0008	1.0174	1.0033	1.0016	1.0068
71	1.0776	1.042	1	1.0254	1.0259	1	1.0045	1.0095	0.99665	1	1	1	1.003	1.0104	1.0319		15	1.01512	0.00574352	0.0222446		1.0019	1.0115	1.0007	1.06	1.0452	1.0454	1.0947	1.0378	1.0345	1.0704	1.0542	1.0211	1.0253	1.0294	1.0109		15	1.0362	0.00680805	0.0263675		1.0249	1	1.0044	1.0122	1.0046	1.0079	1.0037
72	1.0793	1.0501	0.99262	1.0667	1.0167	1.0009	1.0071	1.0136	1	1.0085	1.0047	1.0171	1.0049	1.0331	1.0326		15	1.02186	0.00662509	0.0256589		1.0094	1.0094	1.0022	1.0327	1.0643	1.0388	1.0697	1.0509	1.0714	1.0366	1.0275	1.03	1.0255	1.0162	1.0102		15	1.03299	0.0058262	0.0225648		1.0104	1.0012	1.0056	1.0133	1	1.0066	1.0065
73	1.0254	1.0533	0.98606	1.0682	1	1.0009	1.0044	1.0259	1.0367	1.0181	1.0012	1	1.0032	1.0322	1		15	1.01704	0.00593278	0.0229776		1	1	1	1.0277	1.0655	1.0119	1.0646	1.0474	1.0239	1.047	1.0307	1.0894	1.0226	1.0186	1		15	1.02995	0.00714903	0.0276881		1.007	1.0058	1	1.0142	1.0035	1.008	1.0114
74	1	1.0654	0.98801	1.0797	1.0094	1.0089	1.0082	1.039	1.0284	1	0.99889	1.0042	1.0044	1.0371	1.0369		15	1.02057	0.00681972	0.0264127		1.0017	1.0286	1	1	1.0524	1.0055	1.0428	1.0544	1.0268	1.0407	1.0314	1.07	1.0464	1	1.0011		15	1.02679	0.00618756	0.0239643		1.0083	1.0039	1.0004	1.0068	1.0056	1.0059	1.0041
75	1	1.0555	1.0232	1.0584	0.995	1.0106	1.0092	1.0457	1.0366	1.0048	1.0078	1.0094	1.006	1.0238	1.0743		15	1.02402	0.00629431	0.0243778		1.0029	1.0258	1.0594	1.0228	1.0687	1	1.0383	1.0522	1.0282	1.0647	1	1.0784	1.0489	1.0051	0.99983		15	1.03302	0.00718087	0.0278114		1.0082	1.0055	1.0021	1.0082	1.0036	1.0046	1.0077
76	1.0668	1.0581	1.0177	1.06	0.9927	1.0172	1.0076	1.0161	0.99988	1.0137	1.0055	1.0169	1.0078	1.0246	1.0665		15	1.02474	0.00648406	0.0251126		1.0127	1.0178	1.0623	1	1.0701	1	1.0335	1.0488	1.0486	1	1.078	1.1287	1.0463	1.0079	1.0017		15	1.03709	0.00960085	0.0371839		1.0135	1.001	1.003	1	1.0029	1.0058	1.0057
77	1.0496	1.0133	0.98651	1.0245	0.99963	1	1.0107	1.0329	0.99759	1.0051	1	1.021	1.0011	1.0485	1.0952		15	1.01904	0.00725937	0.0281154		1.0146	1.016	1.0907	1.0079	1.0675	1.0124	1	1.0464	1.0509	0.99406	1.0476	1.1004	1.0015	1.0065	1.0051		15	1.03077	0.00885358	0.0342898		1.0157	1.0006	1.0012	0.99846	1.0051	1.0074	1
78	1.0459	1	0.99204	1.0124	0.99596	1.0035	1.0105	1.0345	1.0052	1.0069	1.0074	1.0263	1.0026	0.99795	1.1024		15	1.01624	0.00724286	0.0280515		1.0045	1.0151	1.0906	1.0245	1.0682	1.0095	1.0249	1.0541	1.0635	1.0032	1.0519	1.1081	1.0138	1.0193	1.0021		15	1.03689	0.00870819	0.0337267		1	1.0023	1.0032	1.0005	1.0028	1.0043	1.0037
79	1.0151	1.0015	0.98747	1.014	1.0072	1.0104	1.0116	1.0762	1	1.0117	1.0087	1.0199	1.0051	1	1.0865		15	1.01702	0.0070554	0.0273254		1.0044	1.0153	1.0958	1.0195	1.0696	1.0143	1.022	1.0509	1.0388	1.0232	1.0223	1.0642	1.0116	1.0226	1.0048		15	1.03195	0.00688357	0.0266599		0.99945	1.0089	1.0013	1.0049	1	1.0056	1.0036
80	1.0091	1.0507	1.0331	1.0284	1.0153	1.0093	1.0141	1.0748	1.0637	0.99976	1.0068	1	1	1.0325	1.0814		15	1.02793	0.00715617	0.0277157		1.0064	1	1.096	1.0627	1.0185	1.0185	1	1.0156	1.0398	1.0172	1.0525	1.0405	1.0141	1.0162	1.0024		15	1.02669	0.00695957	0.0269543		1.0018	1.0062	1.004	1.0064	1.0018	1.0037	1.0097
81	1.0091	1.0745	1.0596	1.0502	1.0086	1.0147	1.0069	1.0772	1.0671	1	1.0111	1	1.0011	1.0303	1.0899		15	1.03335	0.00843547	0.0326705		1.0145	1.0036	1.0855	1.0699	1	1.0134	1.0071	1.0402	1.0387	1.0087	1.0561	1.0571	1.002	1.0144	1.0004		15	1.02744	0.00729112	0.0282384		1.0062	1.008	1.006	1.009	1.0089	1.0037	1.0132
82	1	1.0751	1.0553	1.0522	1	1.0046	1.0088	1.0709	1.0518	1.0096	1.0004	1.0332	1.0077	1.0325	1.0739		15	1.03173	0.00752704	0.0291521		1.008	1.0145	1.0923	1.0678	1.0114	1.0183	1.0223	1.0373	1.0456	1.0101	1.0606	1.0613	1	1.0181	1.0036		15	1.03141	0.00720246	0.027895		1.0154	1.0065	1.0044	1.0118	1.0074	1.0051	1.0036
83	1.0574	1.0507	1.0334	1.054	1.0128	1.0094	1.0107	1.0605	1.0451	1.0225	0.99971	1.0158	1.0072	1.0117	1.0488		15	1.02931	0.00551804	0.0213713		1.0103	1.0225	1.064	1	1.0086	1.0099	1.0179	1.0428	1.0445	1.0004	1.0024	1.0498	1.0041	1.003	1		15	1.01868	0.00547307	0.0211971		1.0183	1	1	1.0018	1.0087	1.0039	1.0049
84	1.0626	1.0379	1.0464	1	1.0068	1.016	1.0046	1.0639	1.0485	1.0254	1.0021	1.0157	1.008	1.0228	1		15	1.02405	0.00580363	0.0224774		1.0067	1.0293	1.0311	1.06	1.0119	1	1.048	1.0026	1	1.0534	1.0042	1	1.0275	1.0046	1.0048		15	1.01894	0.00543873	0.0210641		1.0105	1.0017	1.0017	1.0043	1.0055	1	1.0081
85	0.99908	1.0379	1.0425	1.0022	1.0207	1.0117	1	1.0845	1.05	1.0261	1	1.0188	1.0081	1.0226	1.0059		15	1.02201	0.00610865	0.0236587		1.0007	1.0412	1.0385	1.0628	1.0154	0.99244	1.0521	1.0211	1.0519	1.0734	1	1.1027	1.0256	1.0088	1.0081		15	1.03298	0.00807317	0.0312673		1.0134	1.0035	1.0002	1.0071	1.0081	1.0018	1.0052
86	1	1.0523	1.0543	1.0071	1.0362	1.0013	1.0015	1.0634	1	1.0456	1.0169	1.0063	1.0077	1	1.0108		15	1.02023	0.0059809	0.0231639		1.0032	1.0344	1	1.0866	1.0045	1.0009	1.0481	1.0387	1.0485	1.0616	1.0753	1.1069	1.0385	1.0064	1.0183		15	1.03813	0.00868043	0.0336192		1.0176	1.0043	1.0012	1	1.0093	1.0033	1
87	1.0008	1.0687	1.0701	1.0539	1.0404	1.0085	1.0062	1.0679	1.0094	1.0505	1.0184	1.0063	1.0084	1.034	1.0119		15	1.03036	0.00670888	0.0259834		0.99915	1.0403	1.0224	1.0755	1.0057	1	1.0323	1.0186	1.0123	1.0556	1.0749	1.1028	1.0142	1	1.02		15	1.03158	0.00825432	0.0319688		1	1.0059	1.0027	1.0021	1	1.0036	1.0027
88	1.0364	1.0683	1.0662	1.043	1.0206	1.0119	1.0071	1.0601	1.0042	1.0263	1.0045	1.0205	1	1.0297	1.0204		15	1.02795	0.00584829	0.0226503		1	1.0018	1.03	1.0751	1.0141	1.02	1.0427	1	1.017	1.0362	1.0213	1.0928	1.0129	1.0047	1.0226		15	1.02608	0.00694437	0.0268954		1.0216	1.0051	1.0008	1.0097	1.0011	1.0055	1.0053
89	1.0084	1.0693	1.0435	1	1.0318	1	1.0087	1.0686	0.9906	1.0229	1.0079	1	1.0041	1.0326	1.0089		15	1.01982	0.00636196	0.0246398		1.0028	1	1.0414	1.0816	1	1.022	1.0394	1.0047	1.0139	1.0505	1.0537	1.0933	1.0132	1.0084	1.0031		15	1.02853	0.00781116	0.0302525		1.0271	1.0039	0.99904	1.0006	1.0026	1.0028	1.0038
90	1	1.0506	1.0038	1.0033	1.0365	1.0072	1.006	1	1.004	1.0285	1.0089	1.0005	1.0047	1.0252	1.0044		15	1.01224	0.0039897	0.015452		1.0038	1.0005	1.0082	1.0374	0.99806	1.0196	1.0224	1	1.0273	1.0767	1.0527	1	1.0376	1.0078	1		15	1.01947	0.00600152	0.0232438		1.0263	1.0055	1.0004	1.0022	1.0058	1.0044	1.0061
91	1.026	1.0501	1	1.0041	1	1.0095	1	1.0012	1.0089	1.0435	1.016	1.0083	1.0028	1.0194	1.0139		15	1.01358	0.00402494	0.0155885		1.0036	1.0121	1.0101	1.0245	0.99868	1.0149	1.0021	1.002	0.99126	1.0699	1.0328	1.0522	1.0372	1.0124	1.001		15	1.01765	0.00565811	0.0219138		1.0282	1.0009	1.0026	1.0018	1.0041	1.006	1.0103
92	1.0716	1.0396	1.0071	1.0942	0.99979	1.0135	1.0023	1.0079	1	1.0119	1.0257	1.0062	1.0055	1.0313	1.0171		15	1.02225	0.00710077	0.0275012		1.0064	1.03	1.0854	1	1	1.0215	1	1.0253	0.99121	1.0648	1.0533	1.0477	1.0517	1.017	1.0057		15	1.02667	0.00725591	0.028102		1.0313	1	1.0017	1	1.0059	1.01	1
93	1.0564	1	1.0383	1.0923	1.0018	1.0201	1.0006	1.0261	1.0107	1.0171	1.0265	1.0074	1.006	1.0197	1.0335		15	1.02377	0.00635962	0.0246307		1.0108	1.0264	1.0938	0.99459	1.0079	1.0174	1.0229	1.0449	1.0051	1.0411	1.0537	1.0447	1.0107	1.0179	1.0079		15	1.02665	0.00654135	0.0253345		1.0193	1.0015	1.0032	1.0012	1.0041	1	1.002
94	1.0857	0.99985	1.034	1.1039	0.99688	1.023	1.0046	1.0127	1.0639	1	1.0095	1.0191	1.0024	1.0157	1.0426		15	1.02759	0.00850915	0.0329558		1.0076	1.0263	1.0955	0.97064	1.0013	1.014	1.0437	1.0424	1.0038	1.0416	1.0329	1.0189	1.0116	1.0212	1.0076		15	1.0226	0.00717138	0.0277746		1	1.0013	1.0023	1.0091	1	1.001	1.0101
95	1.0319	1.0231	1.0616	1.0072	0.98847	1.0118	1.0075	1.0168	1.0766	1.0129	1.0176	1.0069	1.0072	1.0305	1		15	1.02	0.00592771	0.0229579		1.01	1.0178	1.0816	0.99784	1.0041	1.0333	1.042	1.0376	1.0095	1.037	1.031	1.0149	1.0261	1.0099	1.0146		15	1.02448	0.00535731	0.0207488		0.9966	1.0043	1	1.0065	1.0022	1.0074	1.0041
96	1.0276	1.0329	1.0037	1.0115	1.0203	1.0011	1.0183	1.018	1.0079	1.0084	1.0042	1.0123	1.0597	1.0048	1.0082		15	1.01593	0.00391194	0.0151509		1	1.0142	1.0727	0.97914	1.0034	1.002	1.0438	1.0386	1	1.0066	1.0349	1.0756	1	1.0135	1.012		15	1.01976	0.0071683	0.0277627		1.0153	1.0057	1.0019	1.0075	1.0041	1.0079	1.0058
97	1.0431	1.0035	1.0069	1.0151	1.0069	1.003	1.0073	1.0208	1.0097	1.0091	1.0144	1.0162	1.0441	1.0141	1.0042		15	1.01456	0.00332098	0.0128621		1.0057	1.0239	1.0731	0.98281	1.0056	1	1.0028	1.0361	1.0242	1.0128	1	1.0982	1.0025	1.0142	1.0108		15	1.01951	0.00774305	0.0299887		1.032	1.0044	1.0035	1.0093	1.0016	1.0084	1.0053
98	1.0389	1	1.0094	1.0068	1.0146	1	1.0036	1.0216	1.0143	1.0052	1.0132	1.0072	1.0482	1.016	1.0093		15	1.01389	0.00349914	0.0135521		1.0073	1.0158	1.0585	1	1.0106	1.0002	1	1.0283	1.0372	1.0088	1.0297	1.1006	1.0213	1	1.0071		15	1.02169	0.00708697	0.0274477		1.0264	1.0072	1.0061	1.0071	1.0038	1.0029	1.0045
99	1.0398	1.0048	1.0069	1.01	1.0138	1.0063	1.0051	1.0065	1.0081	1.0082	1.0155	1.0208	1.0181	1.0131	1		15	1.0118	0.00245865	0.0095223		1.0042	1.0163	1.0688	1.0915	1.0065	0.99905	1.0107	1.0495	1.0629	1.00766	1.0381	1	1.0124	1.0096	1.0014		15	1.02524	0.00760799	0.0294656		1.0187	1.0081	1.0082	1.0085	1.0095	1.0041	1.0059
100	1.0339	1.0723	1.0103	1.011	1.0024	1.0121	1.0111	1.01	1.0048	1.014	1.0181	1.0246	1	1.0082	1.0082		15	1.01607	0.00457384	0.0177144		1.0068	1	1.067	1.1602	1.0111	0.99828	1.0457	1.0467	1.0199	1.02184	1.0377	1.0395	1.0149	1.007	1		15	1.03177	0.0105956	0.0410365		1	1	1.0025	1.0043	1.0042	1.0047	1.0094
[truncated: 241 more columns]

## Sheet: c-data
	odr-7	odr-7;sid-1	odr-7;nsy-1	odr-7;nsy-1 RNAi	odr-7;sid-1;nsy-1 RNAi	odr-7;sek-1	odr-7;sek-1 RNAi	odr-7;sid-1;sek-1 RNAi	odr-7;pmk-1	odr-7;pmk-2 RNAi	odr-7;sid-1;pmk-2 RNAi	odr-7;pmk-3	odr-7;DAF-16aAM	odr-7;pmk-2 RNAi;DAF-16aAM	odr-7;sid-1;pmk-2 RNAi;DAF-16aAM
	0.092355	0.130635	0.0225	0.010468	0.0355	0.03	0.006125	0.0226	0.1328	0.012179	0.0208	0.0873	0.0208	0.0414	0.0042
	0.205958	0.153829	0.007309	0.010104	0.0053	0.0209	0.018168	0.0206	0.1011	0.008221	0.0081	0.1322	0.0261	0.0334	0.0066
	0.120203	0.135784	0.01991	0.010698	0.0084	0.0396	0.015598	0.0322	0.1461	0.010659	0.0192	0.2211	0.0228	0.0292	0.0021
	0.196839	0.145094	0.013619	0.008787	0.0118	0.0415	0.034752	0.0109	0.2465	0.014221	0.0178	0.1256	0.0283	0.048	0.0046
	0.267294	0.157432	0.014568	0.015719	0.027	0.0333	0.022939	0.0114	0.1256	0.025437	0.0183	0.1164	0.0324	0.0428	0.0067
	0.158436	0.174023	0.010292	0.010877	0.0267	0.0286	0.0178	0.0074	0.212	0.059698	0.0337	0.1822	0.0335	0.0402	0.0095
	0.249826	0.153765	0.029216	0.014926	0.035	0.0301	0.004182	0.0006	0.202	0.035319	0.0118	0.1863	0.0275	0.0349	0.0053
	0.176703	0.164806	0.01409	0.006678	0.0312	0.0243	0.007485	0.0075	0.2245	0.026387	0.0173	0.1047	0.0305	0.0211	0.0075
	0.152003	0.132645	0.0246	0.015768	0.0237	0.0324	0.00844	0.0084	0.12	0.022206	0.0119	0.0751	0.0482	0.01986	0.0286
	0.097129	0.187087	0.036203	0.004666	0.0156	0.0337	0.008629	0.0143	0.102	0.014249	0.0111	0.1794	0.0163	0.0309	0.008
	0.140816	0.1769	0.005133	0.007355	0.0067	0.0216	0.012255	0.0068	0.1841	0.017603	0.0099	0.2121	0.0584	0.0207	0.0077
	0.108048	0.20291	0.014181	0.006206	0.0226	0.0069	0.005761	0.0337	0.1406	0.021936	0.0061	0.2946	0.0244	0.0205	0.0185
	0.132465	0.175835	0.012555	0.006635	0.0222	0.0079	0.007068	0.0127	0.2148	0.009275	0.0069	0.0985	0.0494	0.0298	0.0337
	0.144119	0.215977	0.013024	0.007987	0.0229	0.0263	0.006594	0.0431	0.1193	0.013624	0.0081	0.1811	0.0507	0.0355	0.041
	0.096839	0.203894	0.021336	0.007919	0.0142	0.0274	0.008019	0.0156	0.1307	0.00598	0.0309	0.2025	0.011	0.0362	0.0444
n=	15	15	15	15	15	15	15	15	15	15	15	15	15	15	15
Average	0.155936	0.167374	0.0172357	0.00965287	0.0205867	0.0269667	0.0122543	0.01652	0.16014	0.0197996	0.01546	0.15994	0.03202	0.0322973	0.0152267
SE	0.0140283	0.00692759	0.0021619	0.000904949	0.00254568	0.00253268	0.00214856	0.00305324	0.0125613	0.00351906	0.00215554	0.0156704	0.00354601	0.00229616	0.00371614
STDEV	0.0543315	0.0268304	0.00837299	0.00350485	0.00985936	0.00980901	0.00832132	0.0118252	0.0486496	0.0136293	0.00834838	0.0606912	0.0137337	0.00889299	0.0143925

## Sheet: d
fasting
	wt	sid-1	aak-2 RNAi	daf-16 RNAi	sid-1;aak-2 RNAi	sid-1;daf-16 RNAi
	25.04	20.322	2.104	2.8	1.773	1.931
	18.103	13.291	2.116	1.891	1.065	1.116
	15.14	22.705	3.113	2.152	2.31	2.086
	14.093	10.104	1.091	2.15	3.059	2.95
	9.099	15.242	3.119	2.48	2.347	1.339
	11.121	13.646	1.118	1.852	2.546	3.73
	20.12	25.042	4.095	3.267	2.134	1.69
	25.1	21.408	2.131	3.13	2.372	1.371
	8.096	20.214	4.129	3.878	1.432	2.064
	22.103	15.075	1.12	3.07	3.362	1.377
	15.113	15.739	3.168	1.174	1.676	1.855
	11.116	18.834	4.113	1.178	1.369	1.484
	19.116	13.242	1.34	3.123	2.847	2.254
	21.094	22.667	1.162	3.125	2.791	3.926
	24.084	17.678	3.11	1.068	1.413	2.317
			2.06	2.087
n=	15	15	16	16	15	15
Average	17.2359	17.6806	2.44306	2.40156	2.1664	2.09933
SE	1.48675	1.11713	0.280582	0.210996	0.178236	0.218476
STDEV	5.75818	4.32663	1.12233	0.843984	0.690307	0.846153

## Sheet: e
fasting 6h
	wt	sid-1	aak-2 RNAi	daf-16 RNAi	aak-2 RNAi;daf-16 RNAi	sid-1;aak-2 RNAi	sid-1;daf-16 RNAi	sid-1;aak-2 RNAi;daf-16 RNAi
	88.2	50	67.5	61.5	78.9	25	45	41.1
	72.2	65	44.4	64.5	26.1	50	48.6	58.3
	75	80	57.5	57.1	50	45.7	50	62.5
	85.4	68.6	58.5	60	18.2	30.3	45	50
	92.5	76.7	75.5	63.2	63.6	39.2	25	45
	82.2	79.4	53.3	53.1	43.2	66.7	55	52.5
	75	82.5	42.5	40	38.2	55.6	40	63.3
	60	85	48.5	41.7	54.8	50	50	46.7
	80	88.2	70	51.7	65.5	66.7	51.1	44.3
	88.6	61.3	43.3	79.3	66.5	76.9	42.2	36.7
	66.7	51.4	40	29.2	58.6	50	62.5	60
	60	65	63.3	24.3	68.8	72.7	62.2	40
	66.7	72.5	41.7	37.1	29.8	49.4	25	37.6
	75.4	55.6	36.4	57.4	25.9	74.5	66.7	72.2
	70	83.3	68.5	17.4	74.5	47.9	58.2	41.1
n=	15	15	15	15	15	15	15	15
Average	75.86	70.9667	54.06	49.1667	50.84	53.3733	48.4333	50.0867
SE	2.63686	3.23363	3.2779	4.40437	5.03774	4.03	3.16485	2.81023
STDEV	10.2125	12.5238	12.6953	17.058	19.5111	15.6081	12.2574	10.884

## Sheet: f
PA14+fasting
	wt	sid-1	pmk-2 RNAi	sid-1;pmk-2 RNAi	daf-16 AM
	28.028	21.62	1.354	1.504	3.176
	32.198	29.517	3.062	1.991	2.381
	20.278	31.812	2.107	1.372	1.34
	22.22	32.26	1.148	1.513	1.296
	25.193	41.383	2.165	1.943	2.116
	22.159	26.718	3.11	2.118	3.1
	18.162	31.696	3.207	1.943	1.128
	36.152	33.116	2.08	1.985	2.445
	16.14	31.529	2.217	1.372	2.459
	24.141	23.092	3.076	2.916	3.02
	32.145	21.672	1.088	1.822	2.07
	35.177	40.69	1.121	3.765	1.058
	27.682	26.47	2.357	3.841	3.14
	40.154	28.696	2.145	1.686	2.094
	25.326	20.51	2.498	1.707	2.015
	29.128
n=	16	15	15	15	15
Average	27.1427	29.3854	2.18233	2.09853	2.1892
SE	1.68897	1.63885	0.191636	0.203619	0.18969
STDEV	6.75586	6.34724	0.742204	0.788613	0.734666

## Sheet: g
PA14+fasting 6h
	wt	sid-1	pmk-2 RNAi	daf-16am	pmk-2 RNAi;daf-16am	sid-1;pmk-2 RNAi	sid-1;pmk-2 RNAi;daf-16AM
	22.9	31.4	64.3	75.5	87.8	60	66.7
	23.3	20	86.7	89.8	90	75	86.7
	15	23.1	50	66.4	65.5	63.3	51.1
	38.6	17.8	90.5	35.1	47.6	70	71.4
	32.9	20	68.2	89.7	72.5	63.3	66.7
	22.2	16.7	90	41.2	71.4	84.4	63.6
	15	33.3	60	80	83	53.1	60
	38.4	21.4	52.5	95.6	41.7	48.6	75
	14.4	21.7	78.3	63.3	76.8	62.5	55.6
	32.5	35	60	59.3	62	72.5	60
	32.2	31.4	32.5	85	88.8	78.3	85.7
	28.2	16.7	52.5	82.4	70.5	70	57.8
	10	17.8	63.5	85.4	94.1	75	61.1
	28.6	23.3	86.7	82.3	47.9	63.3	73.3
	36.7	16.7	64.3	55.6	88.5	66.7	68.6
n=	15	15	15	15	15	15	15
Average	26.06	23.0867	66.6667	72.44	72.54	67.0667	66.8867
SE	2.4209	1.67132	4.36952	4.71613	4.36194	2.43859	2.65039
STDEV	9.37609	6.47301	16.9231	18.2655	16.8937	9.44463	10.2649
