# Supplementary material for: Intestinal pathogens override hunger-driven decision-making via immune regulation of central serotonin signaling in C. elegans
Source: Nat Commun. 2026 Feb 25;17:3144. doi: 10.1038/s41467-026-69924-w (PMC13044313; doi:10.1038/s41467-026-69924-w)
Supplement: Supplementary file 18 — Supplementary Fig. 7 Source Data [file 41467_2026_69924_MOESM18_ESM.xlsx]

## Sheet: a-traces
Fasted
Time	odr-7																n=	Average	SE	STDEV		odr-7;sid-1																n=	Average	SE	STDEV		odr-7;hid-1 RNAi
1	1.018	0.98071	1.0244	1.0036	1	1.0056	1	1.0288	1	1.0615	1.0263	1.015	1.0292	1.0055	1.0215		15	1.01467	0.00486944	0.0188593		1.0167	1.008	1	1	1.0132	1.0061	1	1.0275	1.0108	1.0221	1.0144	0.99966	1.0214	1.0091	1		15	1.00993	0.00237508	0.00919865		1.0364	1.0683	1.0662	1.043	1.0206	1.0119	1.0071
2	1.0224	0.97684	1.0221	1.0101	1.0858	1.0586	1.0168	1.0712	1.1099	1.0864	1	1	1.0333	1.0412	1.0017		15	1.03576	0.00998825	0.0386843		1.0168	1	1.0037	0.99983	1.0044	1.0117	1.0039	1.026	1.0125	1.0228	1.0152	1.0019	1.0234	1.0135	1.0003		15	1.0104	0.00235343	0.0091148		1.0084	1.0693	1.0435	1	1.0318	1	1.0087
3	1.0294	0.9832	1.002	1.0112	1.0871	1.0166	1.0198	1	1.1095	1.0156	1.0187	1.0121	1	1.0077	1.0168		15	1.02198	0.00855082	0.0331172		1.0242	1.0031	1.014	1.0019	1.0119	1.0069	1.0027	1.0337	1.0138	1.0249	1	1	1.0146	1.0129	1.0151		15	1.01198	0.00257486	0.0099724		1	1.0506	1.0038	1.0033	1.0365	1.0072	1.006
4	1.0706	0.97781	1	1.0097	1.0459	1.0242	0.99043	1.0147	1.079	1	0.99923	1.0081	1.0072	1	1.0259		15	1.01685	0.00734889	0.0284621		1.0331	1.0105	1	1.0005	1.0111	1.0073	0.99939	1.0378	1.0067	1.0162	1.0018	1.0236	1	1.0018	1.0108		15	1.01071	0.00314715	0.0121889		1.026	1.0501	1	1.0041	1	1.0095	1
5	1.0772	0.97333	1.0029	1.0149	1.0831	1.0321	1.0085	1.0068	1	1.0041	0.99636	1.0237	1.0131	1.0442	1.0119		15	1.01948	0.00759793	0.0294267		1.0326	1.0068	1.0085	1	1.0063	1.0122	1.0087	0.9954	1.0148	1	1.0033	1.025	1.0021	1.0068	1.0166		15	1.00927	0.00254282	0.00984831		1.0716	1.0396	1.0071	1.0942	0.99979	1.0135	1.0023
6	1.0724	1.0948	1.0439	1.0152	1.0187	1	1.0304	1.0025	1.0329	1	1.0217	1.0047	1.1282	1.029	1.0147		15	1.03394	0.00962537	0.0372789		1.0378	1.0095	1.0055	1.016	1.0005	1	1.0092	1	1.0164	1.0007	1.0193	1.0263	1.01	1.0065	1		15	1.01051	0.00285203	0.0110459		1.0076	1.0184	1.0296	1.0223	1.0631	1.0119	1.049
7	1.0774	1.0977	1.0593	1.0053	1.0198	1.0197	1.0307	1.0924	1.0289	1.0342	1.0062	1.0304	1.0811	1.0252	1.0314		15	1.04265	0.00793593	0.0307357		1.0182	1.0113	1.0062	1.0116	1	1.0027	1.008	1.025	1.0036	1.0038	1.0181	1.0174	1.0073	1.0043	1.0038		15	1.00942	0.00187866	0.00727601		1.0151	1.0195	1.0621	1.0304	1.0529	1.0027	1
8	1.0356	1.0317	1.062	1.0108	1.0568	1.0416	1.0222	1.0577	1	1.037	1.0032	1.0141	1.0341	1.0063	1		15	1.02754	0.00552725	0.0214069		1.0178	1.0221	1	1.0137	1.0099	1.0063	1.0053	1.0236	1	1.0176	1.0045	1.0185	1.0097	1.009	1.0176		15	1.01171	0.00197256	0.0076397		1.0194	1.0238	1	1.0561	1	1.0057	1.0031
9	1.0337	1.056	1.0638	1.0169	1.0632	1.0354	1.017	1.0461	1.0106	1.0199	1.0041	1.0179	1.0327	1.0038	1.0018		15	1.02819	0.00547677	0.0212114		1.0101	1.0243	1.0068	1.0144	1.0024	1.0059	1.0067	1.0234	1.0019	1.0176	1.0006	1.016	1.004	1.0117	1.0152		15	1.01073	0.00195754	0.00758153		1	1	1.038	1.0611	1.009	1	1.0325
10	1	1.0594	1.0582	1.0136	1	1.0657	1.0172	1.083	1.0049	1.037	0.99667	1.0276	1.0981	1	1.0231		15	1.0323	0.00852938	0.0330341		1	1.0217	1.0043	1.0011	1.0026	1	1.0013	1.0306	1.0258	1.0067	1	1.005	1.0009	1.0056	1.0013		15	1.00713	0.00262129	0.0101522		1.034	1.0012	1	1.0663	1	1.004	1.0135
11	1.0181	1.0742	1.0608	1.0185	1.007	1.0538	1.0636	1.0372	1.0119	1.0396	1.0072	1.026	1.017	1.1067	1.0294		15	1.03807	0.00739503	0.0286408		0.99995	1.0288	1.003	1.0175	1.0031	1.0062	1.0012	1.0244	1.0235	1.0039	1.0112	1.0064	1.0029	1.009	1.0069		15	1.00986	0.00239159	0.00926261		1.036	1.0126	1.0312	1.0494	1.0103	1.0053	1.0176
12	1.0205	1.1867	1.0338	1	1.0144	1.047	1.0455	1.0225	1.0261	1.0186	1.0084	1.0292	1.0158	1.1995	1.0324		15	1.04669	0.0156993	0.0608032		1.0017	1.0305	1	1.0315	1.0085	1.0219	1.0027	1.0214	1.0255	1.0042	1.0146	1	1.0044	1	1.0091		15	1.01173	0.00297662	0.0115284		1.0221	1.0248	1.0495	1.0277	1.0155	1.0023	1.0264
13	1.0144	1.191	1.0453	1.0088	1.0058	1.067	1.0454	1	1.0205	1.0149	1.0157	1.0398	1.0351	1.1955	0.99855		15	1.04652	0.0161646	0.0626052		0.99919	1.0158	1.0048	1.0323	1.0087	1.0285	1	1	1.014	1.0014	1.0184	1.0119	1	1.0072	1.0112		15	1.01023	0.00266495	0.0103213		1.0051	1.026	1.1502	1.0301	1.0113	1	1.0161
14	1.0324	1.1544	1.0479	1.013	1.0425	1.0261	1.0685	1.0139	1.0152	1.0175	1.0164	1.0561	1.0012	1.2029	1.005		15	1.04753	0.0147974	0.0573102		1	1.0095	1.007	1.0225	1	1.0285	1.0071	1.0113	1.0043	1.0033	1.0059	1.0141	1.0009	1.0085	1		15	1.00819	0.00214359	0.00830211		1	1	1.1731	1.0131	1.0419	1.0004	1.0211
15	1.0384	1.0677	1.0376	1.0141	1.0511	1.0196	1.0007	1.0041	1.0074	1	1.0178	1.059	1	1.1739	1.0088		15	1.03335	0.0115829	0.0448604		1	1.0106	1.0059	1	1.0109	1.0219	1.0083	1.0076	1.0059	1.0049	1	1.0018	1.0004	1.0115	1.0137		15	1.00689	0.00160598	0.00621995		1.0109	1.048	1.1736	1	1.0452	1.0062	1.0383
16	1.0367	1.0717	1.0313	1.0134	1.0094	1.0156	1	1.1607	1.0045	1.0035	1	1.0266	1.0152	1.1405	1.0029		15	1.03547	0.0130301	0.0504655		1.0066	1	1.003	0.99971	1.0105	1.0108	1.0145	1.0042	1	1.0042	1.012	1.0103	1.0057	1.01	1.0158		15	1.00715	0.00136205	0.0052752		1.0104	1.048	1.113	1.0006	1.0326	1.0077	1
17	1.0343	1.0891	1.0339	1.017	1.0097	1.0187	1.0268	1.1107	1.0006	1.0063	1.016	1.0275	1.0809	1.1001	1.0053		15	1.03846	0.00961835	0.0372517		1.0086	1.0003	1.0022	1.0032	1.0113	1.012	0.99878	1.0261	1.0039	1.0031	0.99986	1.0133	1.0061	1.0097	1.0072		15	1.00704	0.00180528	0.00699184		1.0025	1.0125	1.0564	1.0077	1.0282	1.0081	1.0057
18	1.0431	1.1093	1.05	1.0518	1.0182	1.013	1.0397	1.1043	0.99803	1.0371	1.0175	1.0302	1.0797	1.0658	1.0099		15	1.04451	0.00862034	0.0333864		1.0032	1.0011	1.0074	1.0061	1.0087	1	1.0006	1.0233	1.0048	1.007	1	1.0169	1.0058	1.0109	1.0186		15	1.00763	0.00183346	0.00710095		1	0.99447	1.0508	1.0043	1.0306	1.0107	1.0509
19	1.0225	1.0533	1.0251	1.0174	1	1.0266	1.0383	1.0141	1	1.0158	1.0097	1.0224	1.0455	1.103	1		15	1.02625	0.00684683	0.0265176		1.0066	1.0143	1.0038	1.0057	1.0079	1.0002	1	1.0133	1.0122	1	1.0109	1.0164	1.0065	1.0093	1.0206		15	1.00851	0.00159892	0.00619261		1.0087	0.99823	1.0167	1.0085	1.0005	1.0055	1.039
20	1	1	1	1	1.0124	1.0045	1.0079	1.0098	1	1.0088	1	1	1.0076	1	1.0121		15	1.00421	0.00128846	0.0049902		1	1	1	1	1	1	1	1	1	1.0073	1	1	1	1	1		15	1.00049	0.000486667	0.00188485		1	1	1	1	1	1.007	1.0449
21	1.0091	1.0163	1.0179	1.0103	1.0204	1	1.0006	1.0461	1.0202	1.0028	1.0481	1.0027	1.0261	1.0317	1.0313		15	1.01891	0.00399843	0.0154859		1.0095	1.0081	1.013	1.0026	1.045	1.0312	1.0038	1.0132	1.0085	1.014	1.008	1.0349	1.0356	0.99929	1.0149		15	1.01611	0.00356426	0.0138043		1.0134	1.0107	1.0005	1.0161	1.0028	1	1
22	1.0099	1.0979	1.0081	1.0177	1.1537	1.0065	1.0586	1	1.0278	1.0094	1.0232	1.0541	1.1605	1.063	1.0386		15	1.0486	0.0133233	0.051601		1.0298	1.0112	1.0225	1.0117	1.0334	1.0383	1.0215	1.0164	1.035	1	1.0166	1.073	1.0409	1.0084	1.0402		15	1.02659	0.00465534	0.0180301		0.99963	1.0221	1.057	1.0298	1.001	1.0007	1.0364
23	1.0995	1.0812	1.0029	1.0243	1.128	0.99775	1.0694	1.0691	0.99659	1.0127	1.0409	1.0366	1.2443	1.1674	1.0364		15	1.06714	0.0179523	0.0695289		1.0314	1.0304	1.0401	1.0652	1.0347	1.0444	1.0281	1.0489	1.1265	1.0119	1.0319	1.056	1.0562	1.0392	1.0852		15	1.04867	0.00718485	0.0278268		1.004	1.0016	1.1205	1.0202	0.99935	1.0037	1.0411
24	1.0822	1.0489	1.0046	1.0856	1.1363	0.9947	1.0954	1.0662	1.0099	1.0176	1.0424	1.0396	1.2428	1.1933	1.1041		15	1.07757	0.0181592	0.0703303		1.0599	1.0449	1.0541	1.0678	1.0329	1.0609	1.0318	1.0718	1.1349	1.018	1.0488	1.0797	1.0781	1.0389	1.0988		15	1.06142	0.00759979	0.0294339		1.0026	1	1.1281	1	1.0033	1	1.0048
25	1.0911	1.0517	1.0305	1.0866	1.1172	0.98927	1.0929	1.1367	1.0201	1.0524	1.0329	1.0324	1.2971	1.1914	1.1124		15	1.08898	0.0200751	0.0777505		1.0879	1.0478	1.0626	1.0573	1.0327	1.0751	1.0424	1.0758	1.12	1.0284	1.0565	1.1028	1.1085	1.0581	1.0698		15	1.06838	0.00700856	0.027144		1.0065	1.0088	1.0373	1.0132	1.0173	1.0026	1.0014
26	1.1405	1.089	1.0337	1.202	1.0584	1.0001	1.0424	1.1455	1.0499	1.0559	1.0431	1.0478	1.155	1.2094	1.1337		15	1.09376	0.0168497	0.0652587		1.0891	1.0536	1.0766	1.0627	1.034	1.0963	1.0291	1.1191	1.0933	1.0433	1.0673	1.098	1.1131	1.1321	1.0758		15	1.07889	0.00799115	0.0309496		1.0096	1.0237	1.0261	1.0355	1.0128	1.0051	1.005
27	1.1179	1.094	1.0143	1.2357	1.0657	0.99826	1.0512	1.1429	1	1.0488	1.0447	1.0509	1.1537	1.1658	1.1241		15	1.0872	0.0176326	0.0682907		1.1046	1.0589	1.0827	1.0652	1.0662	1.1008	1.0325	1.0757	1.1003	1.0484	1.071	1.1003	1.1146	1.1323	1.0868		15	1.08269	0.00688292	0.0266575		1.0102	1.0224	1	1.0552	1.0183	1.0112	1.0265
28	1.1253	1.0961	1.0189	1.2367	1.1445	1.0025	1.0485	1.1444	1.0096	1.0556	1.0606	1.0014	1.3256	1.1644	1.133		15	1.10447	0.0238326	0.0923034		1.1034	1.0617	1.0899	1.0478	1.0426	1.0906	1.0243	1.0803	1.0967	1.0318	1.0777	1.0967	1.1123	1.1188	1.0958		15	1.07803	0.00763989	0.0295892		1.0027	1.0253	1.0586	1.0642	1.0065	1.0135	1
29	1.1093	1.1272	1.0222	1.2191	1.0834	1.0335	1.0423	1.0933	1.0439	1.0593	1.0483	1.0056	1.3765	1.282	1.0915		15	1.10916	0.0270726	0.104852		1.1041	1.0483	1.0964	1.0297	1.0438	1.0967	1.0305	1.0986	1.103	1.0351	1.072	1.0763	1.106	1.1165	1.1248		15	1.07879	0.00855965	0.0331514		1.0064	1.0513	1.0664	1.0413	1.0051	1.0156	1.003
30	1.0813	1.1651	1.0275	1.2156	1.0904	1.0326	1.0489	1.0914	1.0684	1.0605	1.0498	1.0087	1.3749	1.2004	1.1877		15	1.11355	0.0253105	0.0980272		1.1088	1.0318	1.0974	1.032	1.0499	1.1006	1.0336	1.1178	1.2169	1.039	1.0656	1.0778	1.1073	1.1171	1.1338		15	1.08863	0.0129479	0.0501471		1.013	1.0661	1.0709	1.0321	1.0125	1.0193	1.0378
31	1.0869	1.166	1.0212	1.2165	1.0573	1.0308	1.046	1.14	1.0769	1.05	1.0422	1.0238	1.2506	1.1993	1.1977		15	1.10701	0.0205828	0.0797167		1.0966	1.0343	1.1033	1.0125	1.0661	1.1103	1.0481	1.123	1.206	1.0427	1.0712	1.0887	1.1067	1.1362	1.1262		15	1.09146	0.0125161	0.0484748		1	1.0656	1.0802	1.0371	1	1.0137	1.0187
32	1.1279	1.1713	1.0246	1.1136	1.1303	1.085	1.0327	1.1483	1.0838	1.0537	1.0283	1.0227	1.1698	1.1755	1.2634		15	1.10873	0.0181776	0.0704016		1.0969	1.03	1.0808	1.0607	1.0672	1.1127	1.0435	1.097	1.1317	1.0357	1.0726	1.0904	1.0945	1.1431	1.1308		15	1.08584	0.00901648	0.0349207		1.0063	1.0393	1.0778	1.0547	1.0155	1.0156	1.0216
33	1.1274	1.1599	1.0252	1.0667	1.1371	1.0848	1.0705	1.1468	1.0875	1.0255	1.0298	1.026	1.1686	1.1369	1.1473		15	1.096	0.0137816	0.0533761		1.0983	1.0208	1.0755	1.0629	1.04	1.1018	1.0465	1.1015	1.1368	1.0387	1.08	1.0914	1.0955	1.1441	1.1375		15	1.08475	0.0098053	0.0379758		1.0199	1.0549	1.0785	1.0574	1.0251	1.0041	1.0373
34	1.1317	1.1593	1.0084	1.0675	1.1356	1.0969	1.0675	1.1357	1.0945	1.0653	1.0341	1.0287	1.1826	1.1362	1.1573		15	1.10009	0.0137413	0.05322		1.0936	1.0232	1.08	1.0786	1.0561	1.1069	1.0391	1.1069	1.1168	1.0557	1.0846	1.1156	1.0915	1.1574	1.1451		15	1.09007	0.009556	0.0370102		1.0189	1.0538	1.0559	1.0599	1.0311	1	1
35	1.1747	1.0578	1.0119	1.0089	1.0307	1.0076	1.0425	1.1831	1.0921	1.069	1.0293	1.0725	1.1087	1.1787	1.0911		15	1.07724	0.0157858	0.0611382		1.0935	1.0258	1.0868	1.0422	1.057	1.1098	1.04	1.0599	1.1364	1.0613	1.0755	1.0894	1.0812	1.237	1.1423		15	1.08921	0.0136129	0.0527227		1.028	1.0498	1.0303	1.0336	1.0287	1.0021	1.0031
36	1.1734	1.0021	1.0068	1.0161	1.0364	1.0079	1.0883	1.1822	1.0654	1.0295	1.0308	1.0761	1.1075	1.1204	1.0828		15	1.06838	0.0150264	0.0581971		1.0903	1.0221	1.0917	1.0442	1.0513	1.1062	1.0428	1.0791	1.1405	1.0635	1.0796	1.0898	1.0818	1.2384	1.1468		15	1.09121	0.01371	0.0530988		1.0055	1	1.0273	1	1.039	1.0086	1.012
37	1.1765	1	1.0116	1.0171	1.1465	1.0195	1.0852	1.0768	1.0706	1.0225	1.0548	1.0397	1.0866	1.12	1.0926		15	1.068	0.0134099	0.0519361		1.0885	1.0242	1.0949	1.0561	1.0454	1.102	1.0327	1.0846	1.1347	1.0548	1.0833	1.0887	1.0846	1.1452	1.16		15	1.08531	0.0102076	0.039534		1	1.0011	1.0136	1.001	1.0434	1.006	0.99785
38	1.1724	1.0954	1.015	1.0259	1.0678	1.0423	1.0688	1.0543	1.121	1.026	1.0964	1.0403	1.0349	1.1069	1.1228		15	1.07268	0.0116518	0.0451273		1.0882	1.0301	1.096	1.0334	1.046	1.0966	1.0348	1.0812	1.1358	1.0514	1.0757	1.0959	1.0838	1.1207	1.1406		15	1.08068	0.00925823	0.035857		1.0102	0.99946	1.0064	1.0405	1.0394	1.0083	1.0013
39	1.1684	1.1504	1.0105	1.0283	1.0734	1.0429	1.0866	1.0539	1.1524	1.0471	1.0979	1.0439	1.0479	1.1732	1.1494		15	1.08841	0.0144482	0.0559577		1.0838	1.0278	1.1084	1.0353	1.0436	1.0999	1.0375	1.0499	1.1182	1.0528	1.106	1.096	1.0841	1.1223	1.1431		15	1.08058	0.00948455	0.0367335		0.99624	1.0281	1	1.0399	1.0481	1.0218	1.0392
40	1.1704	1.1462	1.014	1.0041	1.1412	1.0475	1.0836	1.1587	1.1563	1.0456	1.0499	1.0589	1.1075	1.1731	1.16		15	1.10113	0.0156084	0.0604511		1.0928	1.0299	1.1105	1.0287	1.0414	1.0961	1.0479	1.0553	1.1437	1.0495	1.1088	1.0806	1.0716	1.078	1.1485		15	1.07889	0.00980559	0.0379769		0.9984	1.0317	1.0177	1.0403	1.0685	1.0194	1.0357
41	1.1492	1.1516	1.0174	1.0226	1.0939	1.0615	1.1	1.1003	1.0535	1.0491	1.0548	1.07	1.0862	1.171	1.1543		15	1.08903	0.0126277	0.0489067		1.0922	1.0386	1.1009	1.0521	1.0416	1.0844	1.0355	1.067	1.1432	1.057	1.0956	1.064	1.0692	1.0773	1.1203		15	1.07593	0.00794113	0.0307559		1.0089	1.0309	1.0172	1.0519	1	1.0217	1.0398
42	1.1903	1.0965	1.0061	1.0245	1.0992	1.0623	1.0775	1.1003	1.0569	1.0864	1.0562	1.0737	1.0853	1.1656	1.1568		15	1.08917	0.0129564	0.0501798		1.1073	1.0499	1.1137	1.0539	1.0446	1.0856	1.0381	1.069	1.1456	1.0578	1.0737	1.0638	1.0693	1.079	1.1211		15	1.07816	0.00801236	0.0310318		1.0025	1.0091	1.0091	1.047	1.0046	1.0108	1.016
43	1.1914	1.0912	1.0155	0.99903	1.1216	1.0761	1.0749	1.1541	1.059	1.0813	1.0949	1.0636	1.1203	1.1657	1.1676		15	1.09842	0.0143101	0.0554227		1.1002	1.0518	1.1148	1.0889	1.0597	1.0906	1.0286	1.0744	1.1798	1.0524	1.0757	1.0776	1.0614	1.1087	1.1096		15	1.08495	0.00928802	0.0359723		1.0022	1.0141	1.0103	1.047	1.0734	1.0087	1.0155
44	1.1305	1.1318	1.0189	1.0197	1.0089	1.0857	1.0627	1.1286	1.0568	1.0848	1.131	1.0252	1.1369	1.2196	1.1407		15	1.09212	0.0155416	0.0601925		1.0994	1.0416	1.1155	1.0612	1.0595	1.0859	1.026	1.0797	1.1791	1.0551	1.069	1.0805	1.0561	1.1186	1.1023		15	1.08197	0.00973415	0.0377002		1.012	1.0005	1.0006	1.0593	1.0868	1.0108	1.02
45	1.1243	1.1184	1.0144	1.0211	1.0136	1.0864	1.0935	1.129	1.0843	1.0664	1.1324	1.0287	1.1062	1.1843	1.1298		15	1.08885	0.0132185	0.051195		1.1057	1.0522	1.0961	1.0629	1.0603	1.0934	1.0285	1.0928	1.1808	1.0555	1.0541	1.08	1.056	1.1205	1.1017		15	1.0827	0.00960609	0.0372042		1.001	1.0033	0.99554	1.0668	1.0897	1.0074	1
46	1.1248	1.112	1.019	1.0091	1.0904	1.0973	1.0912	1.0674	1.0852	1.0583	1.0886	1.0153	1.1261	1.1846	1.1405		15	1.08732	0.0125644	0.0486616		1.0897	1.054	1.0963	1.0317	1.0652	1.0953	1.0459	1.0979	1.196	1.0509	1.0555	1.0606	1.0617	1.1521	1.1023		15	1.08367	0.0112149	0.0434352		1	1.0087	0.99123	1.0668	1.0745	1	1.0376
47	1.1805	1.1836	1.0222	1.0166	1.0984	1.1068	1.0881	1.0801	1.1099	1.0615	1.0821	1.0423	1.1042	1.1998	1.1544		15	1.10203	0.014666	0.056801		1.0887	1.0493	1.0879	1.0397	1.0645	1.1032	1.0409	1.1055	1.137	1.0513	1.0593	1.0622	1.0507	1.119	1.0988		15	1.0772	0.00789683	0.0305843		1.0079	1.0029	1.034	1.0648	1.0345	1.0017	1.0427
48	1.1486	1.1942	1.0145	0.99731	1.1032	1.1072	1.0454	1.0808	1.0686	1.0554	1.0833	1.046	1.1037	1.2755	1.0906		15	1.09429	0.0181378	0.0702474		1.0842	1.0804	1.0876	1.0413	1.0487	1.079	1.0434	1.1039	1.138	1.0515	1.0627	1.0707	1.0504	1.121	1.0972		15	1.07733	0.00748747	0.0289989		1.0087	1.0087	1.0364	1.0445	1.0396	1.0087	1.0573
49	1.1486	1.1868	1.0289	0.9909	1.0968	1.104	1.0436	1.1127	1.0682	1.0687	1.0481	1.0496	1.0774	1.276	1.1009		15	1.09341	0.0180323	0.0698387		1.0779	1.0821	1.079	1.0503	1.0585	1.0805	1.0334	1.1086	1.0956	1.0351	1.0636	1.0744	1.0492	1.1072	1.0917		15	1.07247	0.00612537	0.0237235		1.0107	1.0136	1	1.0449	1	1.0093	1.0362
50	1.1428	1.1382	1.0319	0.99207	1.0426	1.1165	1.0785	1.0788	1.0688	1.0717	1.0562	1.049	1.0399	1.2127	1.1282		15	1.08319	0.0143462	0.0555625		1.0769	1.0755	1.0774	1.0514	1.0573	1.0974	1.0329	1.0841	1.0962	1.0467	1.0549	1.0887	1.046	1.0987	1.0975		15	1.07211	0.00571641	0.0221396		1.0168	1.0236	1.0344	1	1.061	1.0106	1.0415
51	1.1131	1.1439	1.0277	0.99363	1.0471	1.1163	1.037	1.0798	1.0519	1.055	1.0573	1.0526	1.0398	1.1533	1.1095		15	1.07186	0.0117857	0.0456457		1.0548	1.0609	1.0765	1.0529	1.0744	1.0855	1.0354	1.0676	1.0848	1.0467	1.0447	1.0767	1.0454	1.1008	1.0952		15	1.06682	0.00516172	0.0199913		1.0148	1	1.0485	0.99754	1.0713	1	1.0285
52	1.1131	1.1366	1.0143	0.99225	1.1034	1.1617	1.0358	1.151	1.0506	1.0421	1.0348	1.0674	1.0688	1.154	1.1198		15	1.08304	0.0141559	0.0548257		1.0462	1.0625	1.0725	1.0236	1.0926	1.0866	1.0373	1.0716	1.078	1.0462	1.0451	1.0685	1.0485	1.0616	1.0865		15	1.06182	0.0052072	0.0201674		1.0119	1.0032	1.072	0.99849	1.0552	1.0132	1.0082
53	1.0771	1.0988	1.017	0.99377	1.1113	1.1895	1.0693	1.1409	1.0609	1.0447	1.0274	1.0889	1.1156	1.1903	1.1296		15	1.09034	0.0150091	0.0581298		1.0451	1.063	1.0819	1.018	1.0908	1.0677	1.0551	1.0654	1.0782	1.0418	1.0465	1.0507	1.0451	1.0438	1.0905		15	1.05891	0.00528417	0.0204655		1.0168	1.0156	1.0551	1.0189	1.0907	1.0142	1.0132
54	1.082	1.0571	1.028	1.0189	1.116	1.1884	1.0474	1.1423	1.0606	1.0333	1.0284	1.0926	1.0157	1.1681	1.1021		15	1.07873	0.0142587	0.0552236		1.0384	1.0546	1.0812	1.0194	1.0776	1.067	1.0578	1.0677	1.0861	1.0418	1.0312	1.0501	1.046	1.0459	1.0879		15	1.05685	0.00533648	0.0206681		1	1.0319	1.0805	1.0086	1.0969	1.0168	1.0088
55	1.0822	1.0505	1.0376	1.0578	1.1162	1.1652	1.0468	1.1881	1.0585	1.0101	1.0352	1.1197	1.0348	1.1689	1.1121		15	1.08558	0.014469	0.0560383		1.0346	1.0561	1.0796	1.045	1.0689	1.0649	1.0407	1.0708	1.115	1.0241	1.0314	1.0611	1.0489	1.0619	1.0736		15	1.05844	0.00588385	0.0227881		1.0025	1.0337	1.0117	1.0101	1	1.0181	1.0427
56	1.0999	1.0397	1.0401	1.0599	1.0559	1.2014	1.0089	1.0996	1.0297	1.0122	1.0294	1.1555	1.0915	1.1365	1.1981		15	1.08389	0.016505	0.0639237		1.0335	1.0542	1.063	1.0473	1.0664	1.0696	1.0391	1.0637	1.115	1.0216	1.032	1.0312	1.0322	1.057	1.0608		15	1.05244	0.00598728	0.0231886		1.0067	1.0529	1	1.0459	1.0981	1.019	1.0472
57	1.057	1.0574	1.0355	1.0084	1.0603	1.1992	1.0428	1.1012	1.0304	1.0575	1.0302	1.1593	1.0919	1.0866	1.1196		15	1.07582	0.0134169	0.0519634		1.0274	1.0585	1.0556	1.0487	1.0877	1.0509	1.0418	1.0711	1.1105	1.0218	1.0239	1.0306	1.0349	1.059	1.0582		15	1.05204	0.00631608	0.0244621		1.003	1.0278	1.028	1.0295	1.0923	1.0243	1.0467
58	1.0575	1.0512	1.0096	1.0148	1.0583	1.1909	1.043	1.0393	1.0277	1.036	1.0604	1.1382	1.1051	1.0874	1.1294		15	1.06992	0.0131623	0.0509774		1.0328	1.06	1.0538	1.0342	1.0772	1.0588	1.0264	1.0732	1.1166	1.0241	1.0239	1.0516	1.0344	1.0401	1.0542		15	1.05075	0.00644132	0.0249471		1.0097	1.0293	1	1.0317	1	1.0295	1.0287
59	1.0591	1.0258	1.0117	1.0174	1.0361	1.1868	1	1.0633	1.0565	1.0378	1.0624	1.1123	1.0923	1.099	1.1235		15	1.0656	0.0129009	0.0499648		1.0317	1.0527	1.0621	1.0206	1.074	1.0543	1.0304	1.0644	1.1164	1.0392	1.0222	1.035	1.0333	1.0512	1.0639		15	1.05009	0.00637548	0.0246921		1.0135	1.0031	1.0558	1.0308	1.0689	1.0304	1.0321
60	1.0478	1.0362	0.99911	1.0187	1.0405	1.1833	1.0379	1.0652	1.0241	1	1.0631	1.1158	1.0293	1.0903	1.1168		15	1.05787	0.0129575	0.0501841		1.0306	1.0453	1.0647	1.0219	1.056	1.0551	1.0333	1.0361	1.0769	1.0397	1.017	1.0345	1.0244	1.0532	1.0615		15	1.04335	0.00448864	0.0173844		1	1.0145	1	1.0215	1.0656	1.023	1
61	1.049	1.0308	1.0302	1.0025	1.0496	1.1634	1.0389	1.0887	1.0209	1.0218	1	1.0787	1.0282	1.0911	1.1259		15	1.05465	0.0119654	0.0463416		1.0193	1.0466	1.0628	1.017	1.0509	1.0523	1.0228	1.037	1.0249	1.0299	1.017	1.0402	1.0206	1.0436	1.0309		15	1.03439	0.0037508	0.0145268		1.021	1.0166	1.0384	1.0241	1.0473	1.0187	1.0348
62	1	1.0406	1.0319	1.0057	1	1.1662	1.0379	1.0745	1.0118	1.0232	1.0244	1.0589	1.1045	1.0547	1.1049		15	1.04928	0.012059	0.0467044		1.0183	1.0325	1.0454	1.0138	1.047	1.0399	1.0208	1.0376	1.0314	1.0237	1.0178	1.0421	1.0223	1.0233	1.0358		15	1.03011	0.00280024	0.0108453		1.0247	1	1.0077	1.0269	1.0333	1.0197	1.0368
63	1.0295	1	1.0277	1.0195	1.0044	1.1613	1.0358	1.0766	1	1.0276	1.0249	1.0621	1.1056	1.0697	1.0709		15	1.04771	0.01141	0.0441908		1.0166	1.0376	1.0404	1.015	1.0542	1.0404	1.0238	1.0003	1.0311	1.0247	1.0188	1.0476	1.0152	1.0251	1.0339		15	1.02831	0.00369356	0.0143051		1.0277	1.0296	0.99791	1.0084	1.0338	1.0185	1.0474
64	1.0291	0.99568	1.0251	0.996	1.0203	1	1.0374	1.2161	0.9966	1.0066	1.0235	1.087	1.0659	1.0705	1.0789		15	1.04325	0.0147493	0.0571238		1.0164	1.0389	1.0385	1.0251	1.0562	1.0401	1.0278	1	1.0445	1.0324	1.0189	1.0457	1.0085	1.0323	1.0292		15	1.0303	0.003846	0.0148955		1.0186	1.0333	0.99465	1.0114	1.0272	1.004	1.0536
65	1.0408	1.0037	1.0263	1	1.0383	1.0823	1.0301	1.1883	1.0112	1.0079	1.0147	1.0958	1.0243	1.0299	1.0375		15	1.04207	0.0125153	0.0484716		1.0155	1.042	1.0248	1.0301	1.0514	1.0514	1.0258	1.0321	1.0442	1.0248	1.0134	1.0308	1.0119	1.0318	1.0385		15	1.03123	0.00323995	0.0125483		1.0222	1.0078	0.98626	1	1.0196	1.0051	1.0548
66	1.0405	1.0043	1.0166	1.035	1.0431	1.0763	1.0393	1.1909	1.0523	1.0066	1.015	1.0989	1.0259	1.0891	1.0315		15	1.05102	0.0123765	0.0479339		1.0195	1.0352	1.0213	1.0313	1.0555	1.0517	1.029	1.0445	1.0323	1.0265	1.0068	1.0372	1.0118	1.0336	1.0375		15	1.03158	0.00346251	0.0134102		1.0247	1.0044	0.99559	1.0007	1.0227	1.0064	1.0318
67	1.051	1.0011	1.0288	1.0327	1.0703	1.1289	1.0413	1.1146	1.0485	1.0406	0.99784	1.0554	1.0948	1.09	1.0369		15	1.05552	0.00980519	0.0379754		1.0179	1.0365	1.0195	1.0234	1.0582	1.0415	1.0091	1.043	1.0351	1.0114	1.0071	1.0232	1.011	1.0367	1.0228		15	1.02643	0.00383256	0.0148434		1.0213	1.0088	1	1.004	1.0146	1.0079	1.0224
68	1.0628	1.0062	1.0293	1.0377	1.0646	1.1765	1.0416	1.1336	1.039	1.0424	1.0172	1.0834	1.0904	1.0628	1.0327		15	1.06135	0.0116438	0.0450961		1.0172	1.0308	1.0161	1.0286	1.0527	1.026	1.0031	1.0305	1.033	1	1	1.0243	1.0188	1.025	1.0177		15	1.02159	0.0035832	0.0138777		1.025	1.0024	1.0233	1.0046	1.0162	1.0094	1.0233
69	1.0346	1.0191	1.0176	1.0337	1.0698	1.1688	0.99909	1.1362	1.0224	1	1.0175	1.0863	1.0925	1.0752	1.0453		15	1.05454	0.0128777	0.049875		1.0206	1.0119	1.0145	1.0298	1.0308	1.0242	1.0066	1.0114	1.033	1.0024	1.003	1.0239	1.0128	1.0265	1.0177		15	1.01794	0.00258084	0.00999556		1.0123	0.99764	1.0297	1.02	1.0208	1.0127	1.0246
70	1	1.0174	1	1.0597	1.0368	1.1441	1.0012	1.1043	1.0186	1.0175	1.0164	1.1116	1.1141	1.076	1.0514		15	1.05127	0.0123912	0.0479911		1.0233	1.0133	1	1.0322	1.0305	1.022	1	1.0094	1.0221	1.0036	1.0035	1.0366	1.0119	1.0286	1.0181		15	1.01701	0.00313292	0.0121337		1	1.0019	1.0183	1.0236	1.0206	1	1.0177
71	1.0324	1.0304	0.99999	1.0652	1.058	1.0647	1.0494	1.0983	0.9762	1.0202	0.99784	1.0889	1.0408	1.033	1.0497		15	1.04034	0.00861347	0.0333598		1.0228	1.0078	1	1.0297	1.0243	1.0221	1.0087	1.0221	1.0222	1.0076	1.0007	1.016	1.0038	1.0349	1		15	1.01485	0.00295921	0.011461		1.0036	1.003	1.0163	1.0247	1.0245	1.0019	1.019
72	1.0343	1.0036	1.003	1.0962	1.0636	1.057	1.0099	1.101	0.97857	0.99868	0.99807	1.0916	1.0735	1.0453	1.0482		15	1.04017	0.0103456	0.0400684		1.0228	1.0062	1.0001	1.0309	1	1.0174	1.0122	1	1.0017	1.0107	1.0036	1.01	1.001	1.0361	1.0136		15	1.01109	0.00296045	0.0114658		1.0115	0.99752	1.0201	1.0296	1.0294	1.0019	1
73	1.0433	1.0038	1.009	1.086	1.0394	1.0938	1.0119	1	0.97496	1.0242	1.0091	1.0419	1.1073	1.046	1.055		15	1.03638	0.00968908	0.0375256		1.027	1.0075	1.0009	1.015	1	1.0074	1.0044	1.0098	1	1	1.0041	1.0098	1	1.0333	1.027		15	1.00975	0.00285106	0.0110421		1.0138	1.0007	1.0217	1.0329	1.022	1	1.0079
74	1.0925	1.0138	1.0085	1.0918	1.0248	1.1075	1	1.097	1.0107	1.0278	1.0403	1.0454	1.107	1.0473	1		15	1.04763	0.0104792	0.0405858		1.0267	1.0083	1.0013	1.0186	1.0077	1.0065	1.0195	1.0093	1.0184	1.0158	1	1	1.0074	1.025	1.0286		15	1.01287	0.00248595	0.00962804		1.0174	1.0043	1	1.0277	1.0342	1.002	1.01
75	1.0952	1.0118	1.0042	1.0553	1.0307	1.0992	1.0469	1.0998	1.0178	1.0135	1.0405	1.0476	1.1096	1	1.0067		15	1.04525	0.00999166	0.0386975		1.0165	1.0178	1	1.0198	1.0071	1.0064	1.0234	1.0099	1.0191	1.0192	1.0008	1.0198	1	1.0259	1.0151		15	1.01339	0.00224136	0.00868076		1.0261	1	1.0061	1.0273	1.0382	1.0094	1.0318
76	1.1035	1.0141	1.0127	1.0479	1.0665	0.98748	1.0487	1.05	1.0141	1.0218	1.0447	1.0672	1	1.0006	1.0567		15	1.03573	0.00818507	0.0317007		1.008	1.0192	1.0149	1.004	1.0035	1	1.0112	1.0066	1.0168	1.0043	1.001	1.0144	1.0017	1.0349	1.0155		15	1.0104	0.0023902	0.0092572		1.0079	1.0011	1.0056	1.0301	1.0207	1.0159	1.0238
77	1.0902	0.98943	1.0117	1.053	1.0166	1.0351	1.0574	1.1056	1.027	1.0262	1	1.0373	1.0605	1.0011	1.0066		15	1.03452	0.0086711	0.033583		1.008	1.0093	1.0158	1.0076	1.0212	1.0033	1	1.0077	1.0024	1.0136	1.0011	1.0106	1.0038	1.0294	1.0166		15	1.01003	0.00210232	0.00814226		1.0113	1.0132	1.0098	1.043	1.0043	1.0179	1.0264
78	1.0934	0.99203	1.0249	1.0701	1.0229	1.0273	1.023	1.1086	1.0439	1.0153	1.0003	1.0392	1.0634	1.0073	1.0127		15	1.03629	0.00875403	0.0339042		1	1	1.0199	1.0088	1.0205	1.002	1.0039	1.02	1.0035	1.0169	1.0005	1.0142	1.0055	1.03	0.99954		15	1.00968	0.00252305	0.00977172		1.0214	1.0146	1.0186	1	1.006	1.0054	1.0497
79	1.0567	0.99692	1.0336	1.0412	0.99269	1.0685	1.0246	1.1027	1.0403	0.99497	1.0093	1.0759	1.0173	1.0081	1.0281		15	1.03273	0.00831977	0.0322223		1.0023	1.0179	1.0158	1.0057	1.0124	1.002	1.006	1.0087	1.0015	1.0069	1.0009	1.0006	1.002	1.0305	1		15	1.00755	0.00219119	0.00848645		1.0209	1.0143	1.0238	1.002	1	1.0058	1.0342
80	1.097	1	1.0324	1.0456	1	1.0072	1.0499	1.0493	1.0317	1	1.0179	1.0076	1.0415	1.051	1.0561		15	1.03248	0.00708443	0.0274379		1.0009	1.0185	1.018	1.0187	1.0011	1.0054	1.0095	1.0103	1	0.99722	1	1.0188	1.0043	1.0311	1.0005		15	1.00895	0.0025707	0.00995629		1.0241	1.0191	1.0168	1.0526	1.0055	1.0078	1.0368
81	1.1005	1.0578	1.0276	1.0397	1.0068	1	1.0452	1.0522	1.0088	1	1.0183	1.0091	1.0453	1.0159	1.0622		15	1.03263	0.0073337	0.0284033		0.99805	1.028	1.0163	1.0199	1	1	1.0136	1.0058	1.0022	1	1.0056	1.0223	1.0057	1.0313	1.0171		15	1.01106	0.00282205	0.0109298		1.0039	1.0231	1.026	1.0466	1.0044	1.0127	1
82	1.1186	1.0659	1.0185	1.0333	1.0286	1.0332	1.047	1.0779	1.0056	1.0307	1.0169	1	1.0542	1.0175	1.0602		15	1.04054	0.00802749	0.0310903		1.0041	1.0272	1.0095	1.0075	1.004	1.0224	1.0148	1	1.0105	1.0183	1.0068	1	1	1.0057	1.0234		15	1.01028	0.00231579	0.00896901		1.0011	1.0231	1.0262	1.048	1.007	1.0132	1.0334
83	1.0696	1.0384	1.0171	1.0365	1.0211	1.055	1.0106	1.0745	1.005	1.0366	1.0122	1.0109	1.0259	1.0251	1		15	1.02923	0.0058515	0.0226628		1.0043	1.0277	1	1	1.0181	1.0248	1	1.0012	1.0039	1.009	1.0065	1.0006	1.0009	1	1.0233		15	1.00802	0.0026255	0.0101685		1.0038	1	1.0336	1.0343	0.99721	1.0152	1.0354
84	1.073	1.0633	1.002	1.0215	1.0285	1.048	1.0505	1.0776	1.0045	1.0334	1.0127	1.0121	1.023	1.0192	1.006		15	1.03169	0.00647592	0.0250811		1.0057	1.0182	1.0056	1	1.0165	1	1.0045	1.0043	1.0069	1.0111	1.0044	1.0038	1.0093	1.0084	1.0112		15	1.00733	0.00135925	0.00526436		1.0102	1.0133	1.0404	1.0406	0.99584	1.0055	1.0244
85	1	1.072	1.02	1	1.0812	1.0719	1.0527	1.0898	1.0016	1.0226	1.0125	1.0234	1.0292	1.0222	1.0193		15	1.03456	0.00793052	0.0307148		1.0053	1.0247	1	1.006	1.0138	1.0204	1.0025	1	1.0039	1.0211	1.0062	1.0048	1.0031	1.0092	1.0192		15	1.00935	0.00213967	0.0082869		1	1.015	1.0319	1.0419	1.0239	1.0122	1.0404
86	1.0225	1.0824	1.0186	1.0015	1.0155	1.072	1.0162	1.0643	1.0171	1.0292	1.0037	1.0176	1.0301	1.0202	0.98913		15	1.02667	0.0067956	0.0263192		1.0058	1.0255	1.0052	1.0072	1.0198	1.0244	1.002	1.0022	1	1.0272	1	1.0108	1.0039	0.99975	1.0186		15	1.01016	0.00260892	0.0101043		1.002	1.0255	1	1.0328	0.9931	1.0142	1.042
87	1.0256	1.0715	1.0138	1.036	1.0229	1.0655	1.0215	1.0675	1.0223	1.0026	1.0044	1.0191	1.0344	1	0.99535		15	1.02683	0.00631803	0.0244696		1.0043	1	1.004	1.0294	1.0182	1.0294	1.0065	0.99805	1.0032	1.0288	1.0075	1.0139	1.0082	1.0073	1		15	1.01058	0.00282005	0.010922		1.0213	1.0355	1.0014	1.0192	0.99443	1.0153	1.033
88	1.0137	1.0781	1.0024	1.0631	1.0195	1.0828	1.0244	1.1029	1.0197	1.02	1.0197	1.0163	1.0909	1.0048	0.99708		15	1.03703	0.0092241	0.0357248		1.0034	1.0145	1.0011	1.0092	1	1.0258	1	1.0266	1.003	1.0169	1.0098	1.014	1	1.0003	1.021		15	1.00971	0.00248357	0.00961884		1.0148	1.0384	1.0093	1.0211	1.0148	1.0063	1.0246
89	1.0502	1	1.0011	1.0632	1.0413	1.0844	1.0066	1.1046	0.99968	1.0273	1	1.0108	1.0601	1.0153	1.0234		15	1.03253	0.00864925	0.0334984		1.0041	1.0156	1	1.0118	1.0119	1.0305	1.0091	1.0229	1.0054	1.0256	1.014	1.0126	1.003	1	1.0199		15	1.01243	0.00239687	0.00928305		1.0164	1.0331	1.0172	1.0127	1.0039	1.0082	1.0261
90	1.0531	1.055	1	1.0497	1.0485	1.0785	1.0033	1.108	1	1.0272	1.0009	1.0134	1.0639	1.0385	1.0301		15	1.03801	0.00823123	0.0318794		1.0016	1.0212	0.99926	1.003	1.0108	1.023	1.013	1.0214	1.0079	1.0269	1.0103	1.0156	1.0074	1.0061	1.0031		15	1.01137	0.00221662	0.00858494		1.0162	1.026	1.0134	1.0137	1.0111	1	1.0365
91	1.0586	1.057	1.0311	1.0583	1.0452	1.0735	1.007	1.1182	0.99801	1.0299	1.0055	1.0279	1.0909	1.0453	1.0389		15	1.04569	0.00837779	0.032447		1	1.0143	1.0136	1	0.99919	1.0212	1.0123	1.0142	1.0072	1.0195	1.0125	1.0108	1.0011	1.0067	1.0163		15	1.00993	0.0018662	0.00722774		1.0178	1.0294	1	1.0166	1.0005	1.0031	1.0238
92	1.088	1.0501	1.0301	1.0575	1.0067	1.079	1	1.0406	1.0676	1.038	1.0286	1.0235	1.0142	1.0245	0.98835		15	1.03578	0.00740508	0.0286798		1.0008	1.0147	1.0066	1.0035	1.0114	1.0248	1.0156	1.0056	0.99968	1	1.0062	1	1	1.0067	1.0152		15	1.00739	0.00193783	0.00750517		1.0191	1.0303	1.0132	1.0137	1	1.0049	1.0255
93	1.0908	1.0859	1.0358	1.0471	1.0127	1.0739	1.0313	1.044	1.0595	1	1.0297	1.0279	1.0179	1.0625	0.99499		15	1.04093	0.0075536	0.029255		1.0023	1.0107	1	1.0044	1.0107	1.0151	1.0195	1.0052	1	1.0012	1	1.0031	1.003	1.0065	1.0172		15	1.00659	0.00168324	0.00651914		1.0094	1.014	1.0069	1.01	1.0163	1.0082	1.0432
94	1.0508	1.0843	1.04	1.0315	1	1.0646	1.0362	1.0044	1.0578	1.0173	1.0147	1	1	1.0706	1.0134		15	1.03237	0.00726439	0.0281349		1.0022	1	1.0043	1.0011	1.0041	1	1.0099	1.0084	1.0084	0.99662	1.0017	1.0071	1.0055	1.0094	1.016		15	1.00498	0.00128658	0.00498289		1.0164	1.0172	1.0121	1.0145	1.0445	1.0078	1.0377
95	1.0974	1.0442	1.0394	1.0303	1.0582	1.0617	1.0138	0.99672	1.0664	1.026	1.0261	1.0193	1.0417	1.0937	0.98784		15	1.04018	0.00813282	0.0314983		1.003	0.99874	1.0014	1.0042	1.0012	1.0006	1	1.0006	1.0152	1.0005	1.0028	1.0116	1.0045	1.0095	1.0151		15	1.0046	0.00142712	0.0055272		1.0177	1	1.0072	1.0148	1.0268	1.0094	1.04
96	1.0133	1.037	1.033	1.0206	1.0341	1	1.0061	1	1.0183	1.0824	1.0006	1.0499	1.0624	1.0173	1.0161		15	1.02607	0.0062218	0.0240969		1.0072	1.0033	1.0029	1.0016	1.0011	1.0018	1.0044	1.0017	1.0132	1.0019	1.0005	1.0132	1	1.0092	1.0202		15	1.00548	0.00153524	0.00594597		1	1	1	1.0801	1.0088	0.99961	1.0104
97	1.0188	1.0347	1.0176	1.0288	1	1.0586	1	1.0316	1.0794	1.0844	1.0011	1.0053	1.0039	0.99176	1		15	1.02373	0.00762896	0.0295468		1.0034	1	1.0064	1	1	1.0243	1.0019	1	1.0123	0.99811	1.0014	1	1.003	1.0088	1.0256		15	1.00568	0.00224795	0.00870629		1.0172	1.0009	1.0347	1	1.0139	1.0133	1.0096
98	1.0264	1.0506	1.013	1.0093	1.0101	1.0147	1.0894	1.0354	1.0799	1.018	1.0089	1.017	1	1.0247	1.0805		15	1.03186	0.00756467	0.0292978		1.004	1.002	1.0072	1.0011	1.0065	1.0231	1.0038	1.0134	1.0077	0.99842	1.0065	1.0199	1.0024	1.0088	1.0253		15	1.00867	0.00211288	0.00818317		1.0215	1.0016	1.0744	1.0189	1.0344	1.0145	1.0094
99	1.0112	1.0568	1.0171	1.0052	1.0482	1.016	1.1377	1.0423	1.0762	1.0779	1	1	1.0291	1.0292	1		15	1.03646	0.00991278	0.038392		1.0062	1.0015	1.0056	1.0083	1.0069	1.0259	1.0088	1.0162	1.0052	1	1.0034	1.0192	1.0071	1.0114	1.0092		15	1.00899	0.00177051	0.00685716		1.0368	1.0661	1.078	1.0265	1.0399	0.99706	1
100	1.0158	1.0077	1	1.0128	1.0582	1.0225	1.1246	1.0397	1.084	1.0782	1.0074	1.008	1.0274	1	1.0401		15	1.03509	0.00942215	0.0364918		1.0026	1.01	1	1.03	1.0098	1.0006	1.0135	1.0185	1.0038	1.0045	1.0037	1.0194	1.0064	1.0068	1		15	1.00864	0.00220374	0.00853504		1.0394	1.1165	1	1.0563	1.0119	1.0106	0.99678
PA14+fasted
Time	odr-7																n=	Average	SE	STDEV		odr-7;sid-1																n=	Average	SE	STDEV		odr-7;hid-1 RNAi
1	1.0274	1.0275	1.0018	1.0092	1.0256	1	1.0218	1.013	1.0202	1.0259	1.1051	1.0374	0.99707	0.99852	1.0106		15	1.02141	0.00678514	0.0262787		1.019	0.99779	1.0286	1.0689	1.0696	1	0.9994	1	0.99887	1.0409	1.0102	1.0232	1.0118	1.0259	1.031		15	1.02168	0.00610011	0.0236256		1.0182	1.0585	1	1.0745	1	1.0479	1.011
2	1.0288	1.0316	1.0024	1.0013	1.0283	0.99539	1.0158	1.0172	1.0206	1.0532	1.0459	1.0334	1.0238	1.0188	1.0203		15	1.02245	0.00405332	0.0156984		1.0067	1.0226	1.0222	1.0629	1.1042	1.0067	1.006	1.036	1	1	1.0123	1.0192	1.0091	1.0188	1.0164		15	1.02287	0.00711026	0.0275379		1.0171	1.0549	1.0346	1.0625	1.0263	1.0322	1.0085
3	1.0436	1.0347	1.0104	1.0026	1.0237	0.99563	1.036	1.0232	1.0155	1.0797	1.0467	1.0399	1.0269	1.0179	1.0215		15	1.02786	0.00528346	0.0204628		1.0105	1.0259	1.0225	1.0251	1.0753	1.0207	1.008	1	1.0275	1.0054	1.0244	1.0189	0.99876	1.0273	1.022		15	1.02082	0.00465387	0.0180244		1	1.0326	1.0525	1.0569	1.0306	1.0302	1.0165
4	1	1.0369	1.0019	1.0149	1.0304	1.0114	1.0357	1.022	1.0028	1.0562	1.0637	1.029	1	1.0682	1.0595		15	1.02884	0.00624123	0.0241722		1	1.0348	1.0314	1.019	0.99585	1.0276	1.0128	1.0114	1.0409	1.0217	1	1.0219	1.0046	0.99732	1		15	1.01462	0.00382793	0.0148255		1.0091	1.004	1.0483	1.0259	1.0108	1.0629	1.0168
5	1.0524	1.017	1.0192	1.0205	1.0377	1.0792	1.0232	1.0147	0.98654	1.0168	1.0825	1.0071	1.0576	1.0108	1.0019		15	1.02848	0.0071935	0.0278603		1.026	1.0168	1.0233	1.0216	1.026	1.0378	1.0015	1.0001	1.0475	1.0199	1.0027	1.0195	1.0053	1.0172	1.003		15	1.01788	0.00355374	0.0137636		1.0194	1	1.0916	1.0286	1.0529	0.99944	1
6	1.0019	1.0234	1.0162	1.0545	1.0164	1.1364	1.1261	1.0359	1.1902	1	1.0543	1.0897	1.0766	1.162	1.0129		15	1.06643	0.0159008	0.0615836		1.0261	1.0234	1.0272	1	1	1.0355	1.0053	1.0084	1.0718	1.027	1.004	1	0.99322	1.0204	1.0108		15	1.01687	0.00513401	0.019884		1.0119	1.0217	1.0044	1.008	1	1.0078	1.0021
7	1	1.013	1	1.0719	0.99913	1.1171	1.0739	1.0061	1.1286	1.018	1.0566	1.0958	1	1.1	1.012		15	1.04614	0.0123445	0.04781		0.98751	1.0207	1.0192	1.0298	1.0219	1.0306	0.99954	1.0026	1.0471	1.0101	1.0223	1.0044	0.99311	1.0085	1.0075		15	1.01366	0.0040704	0.0157646		1.0213	1	1	1.0154	1.0131	1.0042	1
8	1.0297	1.0171	1.0886	1.1696	1.0142	1.026	1	1.0118	1.1227	1.0498	1.0231	1.1129	1.0241	1	1.0519		15	1.04943	0.0131367	0.0508783		1.011	1.0337	1.0424	1.0454	1.0372	1.0391	1	1.0042	1.0522	1	1.0253	1.0071	1	1	1		15	1.01984	0.00514405	0.0199228		1.0291	1.0131	1.013	1.0242	1.008	1	1.009
9	1.0353	1.0597	1	1.1508	1	1	1.0476	1.0118	1.1674	1.1117	1	1	1.1315	1.0043	1.0018		15	1.04813	0.0158905	0.0615437		1.0148	1.041	1.0491	1.0459	1	1.031	1.0066	1.0069	1.0492	1.0111	1.011	1.0058	1.006	1.0028	1.0064		15	1.01917	0.00475037	0.0183981		1.0303	1.0209	1.0196	1.0022	1.0079	1.0049	1.0243
10	1.0064	1.0507	1.2394	1.1253	1.0174	1.0048	1	1.0248	1.0935	1.1395	1.0021	1.1056	1.1356	0.99061	1		15	1.06238	0.0190273	0.0736926		1.0088	1.0444	1	0.98441	1.0089	1	1.01	1.0111	1	1.0571	1.0174	1.0081	1.0187	1.0101	1.0193		15	1.01322	0.00459059	0.0177793		1.0177	1.0184	1.0167	1	1.0214	1.0081	1.0235
11	1.018	1.0295	1.2565	1.0712	1.042	1.0763	0.97332	1.0062	1.0648	1	1.004	1.1296	1.142	1.0101	1.0669		15	1.05936	0.0186813	0.0723524		1	1	1.0412	1	1.014	1.0015	1.0232	1.013	0.99682	1.0281	1.0203	1.014	1.0331	1.0042	1.011		15	1.01336	0.00349633	0.0135412		1.0225	1.0358	1.0127	1.0074	1.012	1.0077	1.0296
12	1.0237	1.0269	1.294	1	0.99444	1.0558	1.0979	1.0092	1	1.0282	1.0206	1	1.1178	1.0199	1.0292		15	1.04784	0.0198262	0.0767864		1.0169	1.0049	1.0499	1.0689	1.0343	1.0077	1.0272	1.0067	1.0092	1.0394	1.0109	1.0087	1.0366	1.0066	1.0133		15	1.02275	0.00497503	0.0192682		1	1	1.0171	1.0056	1.0159	1.0137	1.0262
13	1.0086	1.026	1.2184	0.98617	1	1	1	1.0143	1.0371	1.0563	1.0242	1.0926	1.1941	1.0146	1.0259		15	1.04655	0.0180745	0.0700021		1.0064	0.99906	1.0583	1.0456	1.027	1.0196	1.0169	0.99921	0.99795	1.0259	1.0132	1.0049	1.0542	1.0003	1.0154		15	1.01893	0.00516103	0.0199886		1.0191	1.0656	1.0259	1.0036	1.0276	1.0106	1.0209
14	1.0247	1.0708	1.1657	1.0429	1.0648	1.0248	1.0644	1.0311	1	1.1262	1.0079	1.1036	1.1886	1	1		15	1.06103	0.0156242	0.0605121		1.0288	1.0016	1.0057	1.0542	1.0294	1.0173	1	1	1	1.0138	1.0154	1.006	1.0733	1.0133	1		15	1.01725	0.00556947	0.0215705		1.0171	1.0649	1.0214	1.0098	1.0102	1.0044	1.0249
15	1.0349	1	1.083	1.0239	1.0131	1.0213	1.1234	1.0401	1.0738	1.3017	1.0396	1.131	1	1.0098	1.0456		15	1.06275	0.0200542	0.0776695		1.0585	1.007	1.0134	1	0.9894	1.0065	0.99305	1.0051	1.0518	1.0158	1	1.0087	1.0176	1.0156	0.99676		15	1.01195	0.00502889	0.0194768		1.0307	1.058	1.0234	1.0033	1	1.0092	1.0176
16	1.0067	1.0122	1	1.0272	1	1.0088	1.1093	1	1.072	1.3375	1.0465	1.2627	1.0646	1.0315	1.0399		15	1.06793	0.0258906	0.100274		1.0543	1.0124	1	1.0123	1.0049	1.0192	0.99544	1.0146	1.0235	1	1.0029	1.0111	1.0023	1.0072	1.005		15	1.01101	0.00366974	0.0142128		1.0226	1.0507	1	1.0004	1.0077	1.0027	1.0152
17	1	1	0.99441	1.008	1.0499	1.0132	1	1.0466	1.0665	1.2286	1.0159	1.2625	1.0597	1.057	1.0727		15	1.05833	0.0209109	0.0809876		1.0403	1	1.0427	1.0193	1.0115	1.0209	1.0009	1.0139	1.0078	1.0027	1.0042	1.0122	1.0051	1.0054	1		15	1.01246	0.00348053	0.01348		1.0184	1.0444	1.0061	1.0059	1.0417	1	1.0181
18	1.0187	1.0158	0.98697	1	1.0525	1.022	1.0167	1.0638	1	1.172	1	1.1365	1	1.0654	1.08		15	1.04202	0.013932	0.0539583		1.0174	1.0114	1.0481	1.0007	0.98892	0.99573	1	1.0101	1.0119	1	1.0034	1.0101	1.0106	1.0079	1.0051		15	1.00809	0.00342544	0.0132667		1.0107	1.007	1.0063	1.014	1.03	1.0013	1.015
19	1.0479	1.0275	0.97371	1.0122	1.075	1.0478	1	1.0149	1.0005	1.202	1.0114	1.004	1.0541	1.0539	1.0727		15	1.03984	0.0138497	0.0536396		1.0134	1.0158	1.0315	1.0448	1.0115	1	1.0104	1	1.003	1.0138	0.99995	1.0146	1.0177	1	0.99862		15	1.01167	0.00334763	0.0129653		1.0082	1	1	1	1.0364	1.0018	1
20	1	1	1	1.0127	1	1	0.99938	1	1	1	1	1	1.0604	1	1		15	1.00483	0.00405886	0.0157199		1	1	1	0.99809	1	1.0129	1	1.0504	1	1	1	1	1	1	1		15	1.00409	0.0034219	0.0132529		1	1.0061	1.0045	1.005	1.0096	1	1.0031
21	1.0223	1.0316	1.0323	1	1.1766	1.0181	1.0171	1.0182	1.0881	1.1984	1.0484	1.162	1	1.0062	1.0104		15	1.05531	0.0175447	0.0679505		1.0222	1.051	1.0447	1.0047	1.023	1	1.0112	1.0772	1.0118	1.0166	1.0114	1.0065	1.0182	1.0089	1.0106		15	1.0212	0.00538805	0.0208678		1.0078	1.0033	1.0083	1.0091	1	1.0031	0.99991
22	1.0753	1.0432	1.12	1.0137	1.1789	1.0391	1.0054	1.0319	1.086	1.2239	1.0599	1.1528	1.1279	1.0768	1.0162		15	1.0834	0.0168118	0.0651118		1.0589	1.0563	1.0715	1.0777	1.1343	1.0156	1.0324	1.1505	1.0113	1.0984	1.0148	1.0027	1.0521	1.0366	1.05		15	1.05754	0.0112749	0.0436676		1.0141	1	1.0046	1.0059	1.0099	1.0058	1.0129
23	1.0774	1.0437	1.1502	1.0529	1.1816	1.0702	1.0818	1.0972	1.0868	1.2602	1.0956	1.1483	1.1591	1.1196	1.0356		15	1.11068	0.0155546	0.0602427		1.0477	1.146	1.0578	1.1365	1.5091	1.0311	1.1494	1.4132	1.0447	1.3303	1.0572	1.021	1.065	1.0588	1.0446		15	1.14083	0.0393862	0.152542		1.0215	1.0081	1.0101	1.0107	1.0052	1.0096	1.0165
24	1.1005	1.0277	1.1698	1.045	1.0894	1.0906	1.1183	1.116	1.1159	1.1044	1.0493	1.1699	1.1491	1.1247	1.0603		15	1.10206	0.011165	0.043242		1.0689	1.1368	1.1181	1.1436	1.5416	1.0384	1.16	1.4449	1.0555	1.3502	1.0679	1.0272	1.0827	1.0675	1.0524		15	1.15705	0.0409197	0.158481		1.0142	1.0137	1.0155	1.0075	0.99593	1.0154	1.0099
25	1.1506	1.04	1.1717	1.1435	1.14	1.2172	1.1105	1.0661	1.1038	1.1274	1.0587	1.1941	1.1559	1.1287	1.0665		15	1.12498	0.0132423	0.0512872		1.104	1.1421	1.138	1.1579	1.3957	1.1438	1.2596	1.2728	1.1417	1.3282	1.1427	1.0597	1.1079	1.0827	1.0648		15	1.16944	0.0256169	0.0992138		1	1.0182	1	1.0191	1.0097	1.0016	1.0221
26	1.1303	1.0476	1.1982	1.1618	1.1435	1.3084	1.1612	1.1366	1.1059	1.0666	1.0448	1.1901	1.1479	1.1471	1.0714		15	1.13743	0.0174805	0.0677016		1.1597	1.1276	1.1598	1.1729	1.0821	1.159	1.2691	1.2378	1.1954	1.295	1.1573	1.0875	1.1199	1.1036	1.0684		15	1.15967	0.0173426	0.0671677		1.0072	1.0212	1.0088	1.0238	1.0229	1	1.0259
27	1.1534	1.173	1.1424	1.1683	1.1136	1.3345	1.1844	1.1546	1.1008	1.1423	1.1312	1.1371	1.0166	1.1507	1.0988		15	1.14678	0.0170105	0.0658812		1.1808	1.1445	1.2003	1.1798	1.1037	1.227	1.2787	1.2612	1.2061	1.3123	1.1372	1.0933	1.1368	1.112	1.0754		15	1.17661	0.0183654	0.071129		1.0265	1.0142	1.0129	1.0104	1.0068	1.0042	1.0296
28	1.1505	1.1867	1.1388	1.1508	1.132	1.2878	1.1803	1.1788	1.166	1.1609	1.1391	1.1533	1.0206	1.1555	1.1052		15	1.15375	0.0140761	0.0545163		1.3664	1.1495	1.2001	1.1572	1.1967	1.2745	1.2879	1.3512	1.1934	1.3194	1.125	1.0914	1.1449	1.1168	1.0881		15	1.20417	0.0241186	0.0934109		1.023	1.0204	1	1.0075	1.0217	1.0033	1.0288
29	1.1895	1.2254	1.1593	1.1835	1.1359	1.1052	1.1503	1.0997	1.1694	1.0617	1.1347	1.1501	1.024	1.1882	1.1126		15	1.1393	0.0135601	0.0525181		1.4171	1.1713	1.2143	1.1366	1.2457	1.2905	1.2707	1.3447	1.2115	1.2998	1.1045	1.0856	1.1372	1.1361	1.0961		15	1.21078	0.0256138	0.099202		1.0273	1.0222	1.01	1.0119	1.0092	1.0051	1.0326
30	1.2125	1.2684	1.1997	1.1892	1.1349	1.1282	1.0998	1.1157	1.1322	1.0782	1.1717	1.1182	1.1107	1.1906	1.394		15	1.1696	0.0207309	0.0802905		1.4398	1.1418	1.176	1.1423	1.2684	1.1995	1.2791	1.3653	1.2207	1.315	1.1133	1.091	1.1523	1.144	1.1022		15	1.21005	0.0266878	0.103361		1.0123	1	1.0141	1	1	1.0067	1.0398
31	1.211	1.2824	1.179	1.1669	1.1421	1.2116	1.1291	1.1774	1.1605	1.0885	1.1777	1.1125	1.1125	1.2398	1.4022		15	1.18621	0.0203414	0.0787818		1.4164	1.1464	1.2407	1.1251	1.3133	1.2221	1.2894	1.2678	1.2017	1.1997	1.1101	1.1131	1.1629	1.1523	1.0946		15	1.20371	0.0232045	0.0898707		1.0196	1.0092	1.0216	1.0087	1.0123	1.0066	1.0359
32	1.1982	1.3371	1.1955	1.1307	1.1464	1.1832	1.16643	1.1353	1.1648	1.0714	1.159	1.1099	1.1	1.2643	1.4503		15	1.1875	0.0252707	0.0978732		1.4368	1.1212	1.251	1.0728	1.2376	1.2361	1.2907	1.3363	1.1818	1.1593	1.1144	1.121	1.2065	1.1421	1.0966		15	1.20028	0.0258408	0.100081		1.022	1.0135	1.0075	1.0128	1.0134	1.0054	1.0395
33	1.2198	1.3302	1.1366	1.1353	1.139	1.211	1.15106	1.1501	1.148	1.1024	1.1494	1.1064	1.1326	1.265	1.4824		15	1.19062	0.0262792	0.101779		1.4563	1.1467	1.208	1.0782	1.2578	1.2114	1.2979	1.3516	1.1892	1.171	1.1221	1.1262	1.2204	1.1492	1.1017		15	1.20585	0.0261941	0.101449		1.0049	1.0188	1.0114	1.0061	1.0095	1.0051	1.0379
34	1.213	1.3437	1.1866	1.1164	1.1679	1.1646	1.12259	1.1838	1.1501	1.1061	1.1533	1.139	1.1316	1.1371	1.491		15	1.18712	0.0262372	0.101616		1.3165	1.1509	1.1998	1.077	1.2398	1.2605	1.2921	1.3368	1.1302	1.169	1.1203	1.1491	1.1793	1.1343	1.1068		15	1.19083	0.0207592	0.0803999		1	1.0145	1	1.0011	1.0189	1	1.0261
35	1.2109	1.281	1.1968	1.1487	1.1723	1.2398	1.08469	1.1746	1.1551	1.1796	1.2352	1.1373	1.0769	1.1748	1.2176		15	1.17902	0.0142616	0.055235		1.3076	1.1829	1.2056	1.0958	1.4155	1.2736	1.2135	1.4183	1.1575	1.2747	1.128	1.1558	1.152	1.1142	1.1034		15	1.21323	0.027023	0.104659		1.0019	1.0207	1.0186	1.0049	1.0104	1.0079	1.0292
36	1.2311	1.1513	1.1849	1.1528	1.1417	1.2698	1.08574	1.188	1.0528	1.0991	1.272	1.1883	1.1339	1.1739	1.3022		15	1.17517	0.0183461	0.071054		1.3222	1.1524	1.1853	1.1009	1.4359	1.2978	1.2195	1.4293	1.1634	1.2856	1.1047	1.1608	1.1631	1.1205	1.1077		15	1.21661	0.0290121	0.112364		1.0036	1.0422	1.0219	1.0033	1.012	1.0067	1.0223
37	1.1969	1.1616	1.19	1.1207	1.1522	1.1264	1.12888	1.1402	1.0979	1.097	1.2745	1.1559	1.1374	1.2553	1.3097		15	1.16964	0.0166076	0.0643211		1.2479	1.1563	1.2102	1.1245	1.2465	1.2378	1.2238	1.2989	1.1327	1.3182	1.1007	1.155	1.147	1.1199	1.1229		15	1.18949	0.0179741	0.0696135		1.0038	1.0248	1.0244	1.005	1.0198	1.0007	1
38	1.1964	1.1535	1.1944	1.1287	1.1565	1.1244	1.1493	1.0649	1.1031	1.1637	1.287	1.1547	1.0741	1.197	1.4449		15	1.17284	0.0239861	0.0928976		1.1972	1.094	1.2125	1.0943	1.3355	1.1793	1.2151	1.2846	1.1301	1.2254	1.0921	1.1432	1.1527	1.1316	1.1205		15	1.17387	0.0185348	0.0717851		1.0055	1.032	1.0021	1.0086	1	0.99997	1.0023
39	1.2146	1.1748	1.1639	1.1324	1.1425	1.1525	1.1914	1.0753	1.1252	1.1316	1.2025	1.1174	1.1376	1.1948	1.3305		15	1.1658	0.0151841	0.0588077		1.2076	1.0662	1.2258	1.0988	1.3523	1.2095	1.2199	1.29	1.1346	1.2341	1.0976	1.1477	1.1619	1.1373	1.1239		15	1.18048	0.0200913	0.0778132		1.0306	1.0298	1.0052	1.0109	1.0042	0.99951	1.0078
40	1.2268	1.1836	1.2681	1.1139	1.1533	1.1914	1.1963	1.0976	1.1174	1.1252	1.2033	1.1674	1.1479	1.1423	1.3381		15	1.17817	0.0165116	0.0639492		1.2824	1.0694	1.2098	1.0901	1.5187	1.2034	1.2126	1.3797	1.098	1.2423	1.1068	1.1421	1.168	1.1233	1.0955		15	1.19614	0.0317646	0.123024		1.0262	1.0261	1	1.0081	1.0119	0.99859	1.0166
41	1.203	1.2919	1.2663	1.1516	1.1573	1.1604	1.2238	1.1155	1.123	1.1554	1.1779	1.1669	1.0833	1.123	1.1694		15	1.17125	0.0144545	0.0559822		1.333	1.0689	1.2032	1.0831	1.4029	1.2134	1.1941	1.3706	1.1269	1.2009	1.1021	1.1392	1.1993	1.1284	1.0872		15	1.19021	0.0270871	0.104908		1.0276	1.0329	1.0037	1.0115	1.0203	1.0011	1.0183
42	1.2195	1.2369	1.191	1.1554	1.1428	1.0922	1.1553	1.1246	1.0768	1.1425	1.1295	1.1729	1.08472	1.1198	1.1911		15	1.149	0.0122212	0.0473323		1.3415	1.0992	1.1999	1.0869	1.418	1.1751	1.1777	1.3722	1.1302	1.2079	1.1066	1.1434	1.2068	1.1334	1.0898		15	1.19257	0.0270739	0.104857		1.0431	1.0035	1.0069	1.0151	1.0069	1.003	1.0073
43	1.2139	1.2439	1.0947	1.1929	1.1806	1.1054	1.1605	1.0783	1.0653	1.1335	1.1292	1.0014	1.09403	1.1188	1.1979		15	1.13402	0.0166915	0.064646		1.2636	1.1021	1.2053	1.0997	1.3096	1.1721	1.1526	1.2645	1.1601	1.1717	1.0974	1.1236	1.2253	1.1098	1.1072		15	1.17097	0.0177846	0.0688796		1.0389	1	1.0094	1.0068	1.0146	1	1.0036
44	1.2691	1.2261	1.0882	1.167	1.1841	1.1262	1.1272	1.1122	1.0708	1.0956	1.1542	1.0016	1.10533	1.0847	1.3214		15	1.14225	0.0211312	0.0818407		1.2816	1.1497	1.176	1.0611	1.4142	1.1798	1.1217	1.2498	1.1264	1.1246	1.1013	1.1175	1.2141	1.111	1.0943		15	1.16821	0.0234763	0.0909233		1.0398	1.0048	1.0069	1.01	1.0138	1.0063	1.0051
45	1.2843	1.0644	1.097	1.1711	1.1388	1.1575	1.1582	1.1193	1.1434	1.0997	1.1318	1.0602	1.14	1.0815	1.3079		15	1.14367	0.0182447	0.0706615		1.2869	1.1423	1.171	1.0643	1.427	1.2046	1.124	1.2479	1.1288	1.13	1.1048	1.1211	1.2197	1.1154	1.0963		15	1.17227	0.0240814	0.0932669		1.0339	1.0723	1.0103	1.011	1.0024	1.0121	1.0111
46	1.2371	1.0767	1.1256	1.177	1.1344	1.1186	1.1629	1.1062	1.0955	1.0901	1.1306	1.155	1.151	1.095	1.3152		15	1.14473	0.0161034	0.0623684		1.3104	1.1449	1.1744	1.0492	1.2193	1.2328	1.1288	1.2632	1.1631	1.1299	1.1058	1.1377	1.1421	1.1142	1.1009		15	1.16111	0.0177301	0.0686685		1.0165	1.0828	1.0099	1.0065	1.01	1.0157	1.0092
47	1.2204	1.1108	1.1146	1.1571	1.1371	1.1134	1.1548	1.1475	1.1009	1.1436	1.1797	1.1559	1.0428	1.1375	1.1289		15	1.13633	0.0102334	0.039634		1.2656	1.1441	1.1736	1.0743	1.1452	1.2386	1.1046	1.3762	1.1119	1.1586	1.1015	1.1356	1.16	1.0806	1.0815		15	1.15679	0.0211331	0.0818482		1.0166	1.0862	1.0134	1.0096	1.0124	1.0181	1.0109
48	1.233	1.1465	1.0159	1.1617	1.1236	1.1442	1.1944	1.153	1.0917	1.1358	1.1286	1.1923	1.1139	1.1337	1.1594		15	1.14185	0.012769	0.049454		1.2684	1.157	1.1889	1.0769	1.1539	1.2238	1.1059	1.3711	1.1135	1.1631	1.1042	1.139	1.1636	1.0844	1.0829		15	1.15977	0.0205283	0.0795058		1.0126	1.0929	1.0168	1.0056	1.009	1.0275	1.0138
49	1.2638	1.1603	1.1058	1.1584	1.0943	1.0843	1.1981	1.1195	1.034	1.1252	1.1268	1.1535	1.1247	1.1675	1.1658		15	1.1388	0.0137459	0.0532377		1.2591	1.1592	1.1827	1.0962	1.1492	1.2104	1.1014	1.2508	1.1011	1.2431	1.0935	1.1158	1.1539	1.092	1.0951		15	1.15357	0.0159979	0.0619595		1.0065	1.0385	1.0143	1.002	1.0166	1	1.0089
50	1.2523	1.1077	1.0917	1.1437	1.096	1.1367	1.2975	1.0912	1.0388	1.0998	1.0874	1.1551	1.0496	1.1249	1.205		15	1.13183	0.0184663	0.0715198		1.2809	1.1626	1.1751	1.0777	1.2223	1.2139	1.1064	1.2059	1.0977	1.1427	1.1056	1.1269	1.1451	1.1006	1.0833		15	1.14978	0.0153829	0.0595778		1.0057	1.0408	1.0155	1.0049	1.0228	0.99954	1.0112
51	1.2633	1.1523	1.1387	1.1491	1.1262	1.1697	1.2856	1.0947	1.0646	1.1445	1.1164	1.2063	1.0262	1.1197	1.0319		15	1.13928	0.0189562	0.0734171		1.2814	1.1141	1.1693	1.0545	1.23	1.1984	1.1067	1.1994	1.0988	1.1464	1.1075	1.13	1.1473	1.104	1.0842		15	1.1448	0.0157349	0.060941		1	1.0476	1.0188	1.0055	1.0237	1.0106	1
52	1.2332	1.1664	1.0769	1.1366	1.0717	1.1743	1.2872	1.1275	1.0514	1.1342	1.1142	1.1284	1.0359	1.0965	1.0374		15	1.12479	0.0181934	0.0704626		1.2595	1.1158	1.1385	1.077	1.1597	1.2302	1.112	1.1903	1.112	1.1373	1.1047	1.1321	1.1344	1.0799	1.0805		15	1.13759	0.0137792	0.0533666		1.0046	1	1.0139	1	1.0313	0.99852	1.0012
53	1.1797	1.1326	1.0422	1.0948	1.0723	1.1075	1.2161	1.144	1.0557	1.0015	1.1807	1.1308	1.0755	1.1059	1.0559		15	1.10635	0.0151379	0.058629		1.2845	1.1035	1.1562	1.0896	1.0764	1.2313	1.1056	1.2655	1.0752	1.1254	1.1067	1.1413	1.1968	1.076	1.0839		15	1.14119	0.0182965	0.0708622		1.0029	1.002	1.0143	1.0028	1.0347	1	1.0044
54	1.1881	1.1494	1.0911	1.101	1.0747	1.1385	1.1289	1.1458	1.0697	1.0196	1.0814	0.97948	1.1988	1.0998	1.098		15	1.10429	0.0149731	0.0579906		1.2831	1.0926	1.1219	1.091	1.082	1.2339	1.105	1.2572	1.0759	1.1285	1.1079	1.1441	1.1977	1.0788	1.0845		15	1.13894	0.0179975	0.0697042		1.0259	1.0144	1.0175	1.0006	1.0254	1.0065	1.0068
55	1.1784	1.1634	1.1686	1.0633	1.0574	1.1346	1.1275	1.0534	1.0462	1.0113	1.0792	1.056	1.2095	1.1595	1.1037		15	1.10747	0.0154299	0.0597599		1.2598	1.0939	1.1147	1.0517	1.1063	1.2136	1.1189	1.2076	1.1119	1.131	1.0943	1.1186	1.2606	1.0692	1.0658		15	1.13453	0.0175271	0.0678824		1.0098	1.0452	1.0158	1.0028	1.0326	1.002	1.0209
56	1.1704	1.0408	1.1536	1.0793	1.0567	1.0624	1.1049	1.0833	1.0496	1.0139	1.0433	1.0589	1.2565	1.1839	1.0227		15	1.09201	0.01783	0.0690555		1.2435	1.1112	1.1085	1.0254	1.258	1.2122	1.1013	1.1483	1.0717	1.096	1.086	1.142	1.2177	1.0717	1.0626		15	1.13041	0.0184137	0.0713161		1.0089	1.0475	1	1.0055	1.0211	0.99778	1.0247
57	1.1769	1	1.1438	1.087	1.0156	1.0923	1.0565	1.0834	1.0195	1	1.0714	1.0972	1.2133	1.1791	1.035		15	1.08473	0.0175228	0.0678655		1.2406	1.1185	1.1145	1.026	1.2635	1.1872	1.0998	1.1401	1.0722	1.0988	1.0866	1.1045	1.2175	1.0742	1.063		15	1.12713	0.0179301	0.069443		1.0127	1.0377	1.0028	1.0001	1.0257	1	1.0115
58	1.141	1.0036	1.083	1.029	1.0247	1.0341	1.0519	1.0698	1.0113	0.99452	1.0694	1.2064	1.2231	1.1914	1.0402		15	1.07823	0.0196113	0.0759543		1.1713	1.1194	1.0899	1.1031	1.2073	1.1705	1.0938	1.1264	1.1035	1.0682	1.0827	1.12	1.1525	1.0655	1.0569		15	1.1154	0.0112884	0.04372		1.0045	1.042	1.02	1.0023	1.0327	1.0051	1.0091
59	1.1342	1.0059	1.0684	1.0257	1.0227	1.0732	1	1.0231	1.0134	1.0327	1.0278	1.2106	1.1414	1.1145	1.0951		15	1.06591	0.0159081	0.0616119		1.1796	1.1069	1.0874	1.0659	1.1514	1.1668	1.1027	1.1423	1.0467	1.0513	1.0843	1.1141	1.1619	1.0878	1.0538		15	1.10686	0.0114794	0.0444594		1.0064	1.0444	1.013	1.0047	1.0216	1.0046	1.0128
60	1.139	1.066	1	1.0317	1.0212	1.0946	1.029	1.0219	1.0043	1.2208	1.0457	1.2459	1.209	1.1103	1.0705		15	1.08733	0.0210618	0.0815719		1.1758	1.0851	1.066	1.0659	1.1559	1.1835	1.1005	1.1341	1.0471	1.0541	1.0844	1.1164	1.1608	1.09	1.0541		15	1.10491	0.0120526	0.0466793		0.99485	1.0421	1.0154	1.0018	1.0122	1.0058	1.0182
61	1.1168	1.0679	1.0156	1.0442	1.0267	1.1518	1.0214	1	0.99914	1.2086	1.0443	0.97718	1.2173	1.1389	1.0756		15	1.07369	0.0196912	0.0762636		1.1529	1.0856	1.0601	1.0536	1.1424	1.1503	1.0918	1.1165	1.1243	1.0718	1.0929	1.0956	1.179	1.1044	1.0314		15	1.10351	0.0106134	0.0411057		0.99556	1.0813	1.0206	1.0068	1.0186	1.0052	1.0092
62	1.1167	1.1246	1.0022	1.0577	1.0231	1.1822	1.0001	1.0131	1	1.2389	1.0363	0.98141	1.1299	1.193	1.0738		15	1.0782	0.0210392	0.0814845		1.137	1.0649	1.0921	1.0519	1.1666	1.1445	1.0723	1.0946	1.0789	1.0625	1.0784	1.104	1.1335	1.1052	1.0441		15	1.09537	0.00937966	0.0363273		1.0021	1.084	1.0284	1.009	1	1.0052	1.0124
63	1.12	1.1469	1.0197	1.0533	1.099	1.2002	1.0415	1.0112	1.06	1.1426	1.0724	1.0818	1	1.1889	1.0274		15	1.08433	0.0164134	0.063569		1.1325	1.0547	1.0343	1.0512	1.171	1.1349	1.0697	1.087	1.0795	1.0657	1.0782	1.106	1.132	1.1072	1.0444		15	1.08989	0.0102105	0.0395451		1	1.0627	1.03	1	1.0136	1.0058	1.0021
64	1.0901	1.1475	1.0103	1.0645	1.0598	1.0644	1.0339	1.0477	1.0534	1.1168	1.0716	1.1157	1.1277	1.1413	1.0321		15	1.07845	0.0109707	0.0424894		1.1131	1.0549	1.0291	1.0572	1.1508	1.1655	1.0762	1.0806	1.0673	1.0824	1.0731	1.1153	1.1312	1.1007	1.0519		15	1.08995	0.00999719	0.038719		1.0114	1.0693	1.013	1.0067	1.0196	1	1
65	1.0844	1.1549	1.0003	1.0472	1.0549	1.1693	1	1.072	1.0512	1	1.0917	1.1215	1.1209	1.1272	1.0245		15	1.07467	0.0144368	0.0559136		1.1063	1.0526	1.054	1.0964	1.1083	1.1574	1.0668	1.0793	1.0355	1.0741	1.0697	1.1029	1.1	1.0998	1.0375		15	1.08271	0.00830598	0.0321689		1.0232	1.0722	1.0106	1.0085	1.0227	1.0029	1.0021
66	1.0864	1.1285	0.98901	1.0391	1.05	1.1829	1.0842	1.0733	1	1.1103	1.0568	1.2957	1.1293	1.1239	1.0215		15	1.09139	0.0200133	0.0775111		1.1016	1.0478	1.0307	1.0949	1.1126	1.1197	1.0637	1.0726	1.0363	1.0779	1.0693	1.1047	1.0981	1.1018	1.0552		15	1.07913	0.00729002	0.0282341		1.0052	1.0396	1.0111	1.0098	1.02	1.0029	1.0255
67	1.0625	1.1285	1.0048	1.0487	1.0482	1	1.0797	1.0363	1.0039	1.0712	1.057	1.1735	1.1269	1.0877	1.0258		15	1.06365	0.0128987	0.0499566		1.0578	1.0475	1.0264	1.0415	1.049	1.1013	1.0516	1.0711	1.0001	1.0934	1.055	1.1057	1.0856	1.0825	1.0642		15	1.06218	0.00742511	0.0287573		1	1	1	1.0134	1.0255	1	1.0072
68	1	1.0967	1.0013	1.0409	1.0417	1.174	1.1308	1.0129	0.99629	1.0642	1.0635	1.1806	1.1192	1.1154	1.059		15	1.0731	0.0157289	0.0609177		1.0511	1.0589	1.0625	1.0792	1.0314	1.0917	1.0449	1.053	1.0072	1.1427	1.0689	1.0605	1.1016	1.0597	1.0216		15	1.06233	0.00855953	0.0331509		1.0055	1.0029	1.0006	1.0151	1.0178	1.0085	1.0083
69	1.0011	1.1365	0.98557	1.0333	1.0106	1.1826	1.1308	1.0218	1.1764	1.0227	1.02	1.0088	1.1706	1.1128	1.0445		15	1.07054	0.0185515	0.0718498		1.0465	1.0517	1.0572	1.0771	1.036	1.0562	1.0415	1.0475	1.0127	1.1478	1.0683	1.0621	1.0997	1.0614	1.0107		15	1.05843	0.00862752	0.0334142		1.0368	1.0049	0.99978	1.011	1.018	1.007	1.0111
70	1.0227	1.1363	1.0214	1.0414	1.0301	1.0819	1.1298	1	1.2089	1	1.0212	1.0904	1.0972	1.1637	1.0486		15	1.07291	0.0164554	0.0637317		1.0625	1.0511	1.0543	1.0621	1	1.0263	1.0302	1.0332	1	1	1.0489	1.0515	1.0766	1.0474	1.0204		15	1.03763	0.00630882	0.024434		1.0433	1.0251	0.99876	1.0134	1.0232	1.0056	1.0345
71	1	1.108	1.028	1.0366	1.0122	1.0601	1.1363	1.0457	1.2014	1.0233	1.04	1.0981	1.091	1.1298	1.0461		15	1.07044	0.014371	0.0556587		1.0042	1.0383	1.0154	1.0027	1.0183	1.0156	1.0324	1.0251	1.0127	0.99965	1.0401	1.0513	1.0502	1.0482	1.0238		15	1.0252	0.00451176	0.017474		1.0408	1.0279	1.0187	1.0154	1.0128	1.0089	1.0351
72	1.0084	1.0896	0.9897	1.0381	1.0413	1.0643	1.137	1.0661	1.1481	1.0033	1.0452	1.3319	1.1879	1.1282	1.0299		15	1.08727	0.0230097	0.0891161		1	1.0168	1.001	1	1.0134	1	1.0288	1.0212	1.0198	1.0054	1.0396	1.0527	1.0485	1.05	1.0242		15	1.02143	0.00490854	0.0190107		1.0458	1.0335	1.0175	1.0265	1.0127	1.0068	1.0205
73	1.0239	1.0901	1.0185	1.0347	1.071	1.0802	1.1393	1	1	1.0034	1.0479	1.0947	1.0028	1.1177	1.0336		15	1.05052	0.0117703	0.045586		1.0467	1.0158	1	1.0216	1.0733	0.99996	1.0114	1.0159	1.0408	1.0113	1.0417	1.0502	1.03	1.0561	1.0252		15	1.02933	0.00555575	0.0215173		1.0366	1.0527	1.0227	1.0188	1.0177	1.005	1.0096
74	1.0411	1.0891	1.0397	1.0468	1.0617	1.0378	1.1237	1.0125	1.003	1.0061	1.0271	1.1036	1	1.0903	1.0732		15	1.05038	0.0100099	0.0387683		1.034	1.0119	1.0381	1.0179	1.0792	0.98852	1.0037	1.01	1.0609	1	1.0404	1.0515	1.0394	1.0505	1.0369		15	1.03086	0.00645824	0.0250127		1.0312	1.0548	1.0297	1.0215	1.0004	1.0062	1.01
75	1.0566	1.0258	0.99769	1	1.0723	1.0369	1.0878	1.0336	1.0107	0.9929	1	1.3105	1.1498	1.0897	1.0522		15	1.0611	0.0210544	0.0815433		1.0298	1	1.0454	1.04	1.0193	1.0069	1	1.008	1.0589	1.0082	1.04	1.0528	1.0381	1.0523	1.0375		15	1.02915	0.00525892	0.0203677		1.0334	1.0533	1.0289	1.0176	1	1.0046	1.0149
76	1	1.0275	1	1.0109	1.0353	1.0494	1.0929	1.0779	1.0261	0.99888	1.004	1	1.116	1.0247	1.0449		15	1.0339	0.00946273	0.036649		1.0276	1.0075	1	1.043	1.0529	1.0182	1.0053	1.0052	1.0495	1.018	1.0357	1.0404	1.032	1.0589	1.0332		15	1.02849	0.00485509	0.0188037		1.0247	1	1.0117	1	1.0049	1	1.0089
77	1.0723	1	1.0411	1.0325	1.0247	1.0258	1.0748	0.99738	1.0374	1.0102	1.0506	1.0091	1.1165	1.0365	1		15	1.03526	0.00852259	0.0330078		1	1.0055	1.0057	1.0373	1.0617	1.0081	0.99605	1	1.0686	1.021	1.0463	1.02883	1.0327	1.0721	1.0151		15	1.0266	0.00667166	0.0258392		1.0215	1.0009	1.0169	1.0036	1.0144	1.0044	1.0097
78	1.0873	1.0562	1	1.0555	1.0759	1.0708	1.0452	1	1.0639	1	1	1.2104	1.1152	1.0369	1.0275		15	1.05632	0.0142825	0.0553157		0.99556	1.0042	1.0191	1	1.0861	1.0145	0.9981	1.0106	1	1.0316	1.046	1.03	1.0323	1.0742	1.016		15	1.02388	0.0070388	0.0272612		1	1.0117	1.0175	1.0063	1.0141	1.004	1.0318
79	1.0179	1.06	1.0645	1.0701	1.082	1.0921	1.0527	1.0992	1	0.99574	1.0001	1.2812	1.0285	1.0391	1.0225		15	1.06038	0.0180052	0.0697337		1.0151	1.002	1.0286	1.0726	1.1033	1.0428	1	1.0091	1.0465	1.0635	1.0465	1.0425	1.0413	1.0593	1.0057		15	1.03859	0.00755613	0.0292648		0.9973	1.0126	1	0.99953	1.0189	1.0026	1.0091
80	1.0407	0.99711	1.091	1.0105	1	1	1	1.0202	1.0128	1.0055	1.0225	1.2871	1.0301	1	1.0505		15	1.03787	0.0189659	0.0734546		1.005	1.0021	1.002	1.0643	1.1179	1.0367	1.0172	1.0056	1.0563	1.0609	1.0264	1.0323	1.0238	1.0543	1.0223		15	1.03514	0.00812142	0.0314541		1.0001	1.0127	1.0044	1.0041	1.0147	1.0114	1.0107
81	1.0554	1.0525	1	1	0.99446	1.09	1.018	1	1.0142	1.0119	1.0271	1.0107	1.0434	1.0016	1		15	1.02128	0.00709233	0.0274685		1.0009	1	1.0197	1.0615	1.1058	1	1.0368	1.0149	1.0231	1.0728	1.0265	1.0334	1.0249	1.0566	1.0237		15	1.03337	0.00764413	0.0296056		0.99813	1.0076	1.0071	1.0063	1.0094	1.0112	1
82	1.0442	1.0593	1.0814	1.018	1.0088	1.107	1.0253	1.008	1.0271	1.0124	1.0222	1	1.0613	1.0314	1.0049		15	1.03409	0.00797937	0.030904		1.0077	1.0007	1.0263	1.0624	1	1.022	1.0486	1.0136	1.0047	1.0486	1.0341	1.0148	1	1.0406	1.013		15	1.02247	0.0052024	0.0201488		1.0053	1.0066	1.0197	1.0024	1.0138	1.0077	1.0107
83	1	1.0065	1.081	1.0537	1.0389	1.0428	1	1.043	1.0386	1.0041	1	0.99187	1.0619	1.0551	1.0437		15	1.03074	0.00718883	0.0278422		1.0107	1.0141	1	1.0532	1.0209	1.0248	1	1.0054	1.0072	1.0383	1.0281	0.99921	1.0219	1.0367	1.0163		15	1.01845	0.00409265	0.0158508		1.0117	1.007	1.0202	1.0075	1.0184	1.0048	1.0135
84	1.0175	1	1.0191	1.067	1.0408	1	1.0249	1.0202	1.04	1	1.0379	1.1574	1.0969	1.0576	1.0797		15	1.04393	0.0110779	0.0429046		1.008	1.0119	1.0183	1.0528	1.0173	1.0446	1.0151	1.0004	1	1.0491	1.0286	1.0003	1.0063	1.0391	1.0182		15	1.02067	0.00466338	0.0180612		0.9975	1.0245	1.0242	1	1.0036	1.0035	1.0182
85	1.0292	1.0103	1.0075	1.0883	1.0583	1.0173	1.021	1.0603	1.0158	1.0362	1.0313	1.3728	1.0252	1.0225	1.0885		15	1.05897	0.0233936	0.0906029		1.0163	1.036	1.0367	1.0531	0.99744	1	1.0338	1	1.0261	1.0259	1	1	1.0231	1.0285	1		15	1.01846	0.00460952	0.0178526		0.99996	1.0334	1.0288	1.0108	1.0074	1.0049	0.99893
86	1.0389	1.034	1	1.0148	1.063	1.0939	1.052	1.0927	1.0238	1	1.0318	1.3534	1.0225	1.0227	1.014		15	1.05717	0.0224285	0.0868653		1.0235	1.0348	1.0127	1.0446	1.0235	1.0251	1.0409	0.99961	1.0258	1	1.001	1.0153	1.0278	1.0108	1.009		15	1.01963	0.00369149	0.0142971		1.0063	1.0351	1.0221	1.0161	1.0116	1.0037	1.0028
87	1.0604	1.0564	1.0987	1.0096	1.0693	1.0181	1.0069	1.0779	1	1.0128	1.0747	1.308	1	1.0254	1.0051		15	1.05489	0.02	0.0774597		1.0235	1.035	1.0279	1.0586	1.1003	0.99122	1.045	1.0026	1.059	1.008	1.0126	1.0066	1.0112	1.0135	1.0115		15	1.0271	0.00734477	0.0284462		1	1	1.0261	1.0065	1.0131	1	1.003
88	1.0157	1.0685	1.1945	1.0265	1.0711	1.0355	1	1.079	1.0093	1.022	1.0679	1.0299	1.0232	1	1		15	1.04287	0.0129227	0.0500493		1	1.0351	1.0092	1.0346	0.97576	1.0004	1.049	1.0033	0.99605	1.0437	1.0102	1.006	1	1	1.0091		15	1.01149	0.00520069	0.0201422		1.0207	1.0036	1.0096	1.0093	1.0161	0.99881	1.0085
89	1.0409	1	1.1899	1.0143	1.0562	1.0533	1.0437	1.0542	1.0118	1	1.1039	1.0229	1.0167	1.0103	1.0448		15	1.04419	0.0126003	0.0488007		1.0129	1.005	1	1.0283	1	1	1.0407	1.0043	0.99725	1.0374	1.0117	1.006	1.0041	1.0124	1.0248		15	1.01232	0.00362145	0.0140258		1.0241	1.0072	1	1.0145	1	1.0047	1.0133
90	1.0631	1.0136	1.1443	1	1.0635	1.0652	1.0276	1.0584	1	1.0289	1.0777	1	1.1355	1.0127	1.036		15	1.04843	0.0117408	0.045472		1.0164	1.0106	1.0076	1.0281	1.1653	1.079	1.0405	1	1.0348	1.0436	1.0018	1.0127	1.0125	1.0153	1.0278		15	1.03307	0.0107952	0.0418097		1.0461	1.0102	1.0028	1.0245	1.0189	0.9991	1
91	1	1.0216	1.0995	1.0077	1.0699	1.0837	1.0256	1	1.0434	1.0272	1.0722	1.2361	1.1294	1.0119	1.0188		15	1.05647	0.0163248	0.0632256		1.0309	1.0047	1.0136	1.0124	1.1416	1.0831	1.0163	1.0009	1	1.0193	1.0035	1.0009	0.99977	1.0328	1.0124		15	1.02481	0.00998081	0.0386555		1.0476	1.0135	1.0053	1.0131	1.0211	1.0074	1.0085
92	1.0662	1.0101	1.0921	1.0162	1	1.0523	1.0788	1.0429	1.0391	1	1.0687	1.2461	1.1269	1.0092	1		15	1.05657	0.0167628	0.0649221		1.0436	1	0.99235	1.0096	1.1645	1.0364	1	1.0048	1.0068	1.0006	1.0062	1	1	1.0254	1.0074		15	1.01984	0.0109845	0.0425428		1.0495	1.0168	1.0076	1.0182	1.0391	1.004	1.0133
93	1.0868	1.0456	1	1	1.0046	0.99348	1.0669	1.0655	1	1.0216	1	1.2246	1.0074	1.0111	1.0911		15	1.04125	0.0157834	0.0611289		1.0486	1.0134	1.002	1	1.1557	1	1.0026	1.0027	1.0157	1.0065	1.0021	1.0053	1.0154	1.0286	1.0104		15	1.0206	0.010217	0.0395702		1.0443	1.0164	1.0093	1.0081	1.0263	1	1.0365
94	1.0447	1.05	1.0205	1.0005	1.0522	1.0011	1.0727	1	1.057	1.0106	0.99752	1	1	1.0122	1.0868		15	1.02705	0.00786832	0.0304739		1.0298	1.0194	1	1.0362	1.1925	0.99578	1.0021	1.0036	1.0423	1	1.0032	1.0005	1.0122	1.02	1		15	1.02384	0.0126285	0.04891		1.0351	1	1.007	1.007	1.0297	1.0023	1.0396
95	1.0285	1	1.0067	1.081	1.0125	1.0036	1.0757	1.109	1.0493	1.0254	1.0115	1.0017	1.0109	1.0128	1.1127		15	1.03609	0.0102027	0.0395148		1.0323	1	1.0545	1.0383	1.2175	0.98321	1.0058	1	1.0511	1.0399	1.0079	0.99917	1.0072	1.0251	1.0107		15	1.03151	0.0143543	0.0555941		1.038	1.0002	1.021	1.0118	1.0138	1.0082	1.04
96	1	1.0356	1.0187	1.0138	1.0008	0.99717	1.0254	1.0304	1.0617	1.0418	1.0244	1	1.0307	1.0012	1.0556		15	1.02248	0.00533936	0.0206792		1.0359	1.0055	1.0809	0.99744	1.2025	1.0278	1.0118	1.004	1.0505	1.0474	1	0.99707	1.01	1.0285	1.0135		15	1.03419	0.0134825	0.0522174		1.0914	1.0135	1.054	1.0012	1	1.0428	1.0678
97	1.0329	1.0323	1.0089	1.0145	1	0.99457	1.035	1.0099	1.0315	1.0457	1.0289	1.0102	1.0335	1	1.0692		15	1.02314	0.00519525	0.0201211		1.0099	1.0074	1.0622	1	1	1.0265	1.0094	1.0051	1	1.1012	1.0208	0.99785	1.0112	1.0179	1.0194		15	1.01926	0.00716368	0.0277448		1.0679	1.0157	1.1127	1.0179	1.0462	1.0348	1.0408
98	1.0179	1.0221	1.0237	1.014	1.002	1.0327	1.0414	1.0097	1.0222	1.0498	1	1.0599	1.0108	1.0329	1.0414		15	1.02537	0.00450911	0.0174637		1	1.0022	1.0059	1.0089	1.0292	1.0389	1.0091	1.0247	1.0014	1.0384	1.0281	0.99735	1.006	1.021	1.017		15	1.01521	0.0036165	0.0140066		1.0373	1.0019	1.1003	1	1.0443	1.0384	0.99973
99	1.0157	1.0354	1.025	1.0072	1.0108	1.0288	1.0271	1.0309	1.0264	1.0386	1.028	1.051	1.0192	1.0248	1.0468		15	1.02771	0.00311463	0.0120629		0.99977	1	1.0064	1.0177	1.0886	1.017	1.0149	1.022	1.0737	1.0463	1.0193	1.0022	1.0126	1.0244	1.0197		15	1.0243	0.00670232	0.025958		1.0451	0.99957	1.1081	1.0125	1.0344	1.0787	1.0038
100	1.0145	1	1.0089	1.0099	1.0124	0.99457	1.035	1	1.0316	1.0457	1.0289	1.0102	1.0335	1	1.0692		15	1.01962	0.00532559	0.0206259		1.0093	1.0202	1.0309	1.0515	1.1144	1	1.0098	1.0233	1.0126	1	1.0199	1	1.0107	1	1		15	1.02017	0.00768198	0.0297522		1	1	1.0668	1.0176	1.0165	1.0785	1.0357
[truncated: 50 more columns]

## Sheet: a-data
	Fasted						PA14+Fasted
	odr-7	odr-7;sid-1	odr-7;hid-1 RNAi	odr-7;sid-1;hid-1 RNAi	odr-7;egl-3		odr-7	odr-7;sid-1	odr-7;hid-1 RNAi	odr-7;sid-1;hid-1 RNAi	odr-7;egl-3
	0.090132	0.0847742	0.007167	0.0125323	0.042623		0.186368	0.19021	0.016555	0.0028	0.040952
	0.040865	0.0419742	0.02165	0.00887742	0.016675		0.166184	0.230593	0.026248	0.0065	0.030591
	0.076297	0.0841581	0.034899	0.00826128	0.052816		0.226029	0.13451	0.009955	0.0034	0.013627
	0.063819	0.0478355	0.037581	0.0159035	0.016629		0.132381	0.218174	0.008497	0.008	0.014883
	0.042842	0.0504387	0.028447	0.0273968	0.023445		0.137719	0.165445	0.010714	0.0112	0.004151
	0.096465	0.0889677	0.008645	0.00638968	0.006282		0.248803	0.128948	0.035439	0.021	0.02069
	0.079465	0.0348097	0.02175	0.00872258	0.013516		0.140215	0.17899	0.017358	0.0232	0.01779
	0.082323	0.0808548	0.028126	0.0208677	0.017629		0.115139	0.0996968	0.0127	0.0074	0.014885
	0.075953	0.129413	0.008748	0.0045	0.014934		0.105484	0.188542	0.039184	0.0185	0.018656
	0.070271	0.0430968	0.013909	0.0201419	0.014068		0.248703	0.192703	0.018939	0.0072	0.017489
	0.104116	0.0665	0.021106	0.0104187	0.030845		0.142677	0.1221	0.01201	0.0144	0.041049
	0.051555	0.081329	0.013706	0.00713871	0.039219		0.093532	0.1262	0.023506	0.0277	0.01141
	0.083252	0.0762355	0.027173	0.0205871	0.037723		0.133745	0.2204	0.02459	0.0235	0.007739
	0.045068	0.112451	0.020777	0.00985	0.026878		0.145768	0.1492	0.009104	0.013	0.03865
	0.038948	0.109177	0.010387	0.0157452	0.017175		0.122642	0.2017	0.013636	0.0225	0.028465
							0.182681
n=	15	15	15	15	15		16	15	15	15	15
Average	0.0694247	0.0754677	0.0202714	0.0131555	0.0246971		0.158004	0.169827	0.0185623	0.01402	0.0214018
SE	0.00548049	0.00727543	0.00250311	0.00171575	0.00341224		0.0120656	0.0105647	0.00245295	0.00210772	0.00305969
STDEV	0.0212258	0.0281776	0.00969451	0.00664506	0.0132155		0.0482625	0.0409171	0.00950023	0.00816318	0.0118501

## Sheet: b-traces
Fasted
Time	odr-7																n=	Average	SE	STDEV		odr-7;daf-2 RNAi																n=	Average	SE	STDEV
1	1	1.0056	1.0222	1.0288	1.0106	1.0396	1.0072	1.015	1.017	1.0055	1	1.018	1.01071	1.0244	1		15	1.01364	0.00298671	0.0115675		1.0136	1.0441	1	1.0377	1	1.0206	1	1.0768	1.0169	1.0309	1.1628	1.0207	1.0426	1.0725	1.0459		15	1.03901	0.0107795	0.0417488
2	1.007	1.0586	1.0636	1.0712	1.0049	1.0186	1.0084	1	1.0158	1.0412	1.0018	1.0224	1.00684	1.0221	1.0088		15	1.02342	0.00612488	0.0237216		1.016	1.0473	1.0414	1.0186	1.0229	1.0159	1.0545	1.0626	1.0232	1.0406	1.0561	1.0118	1.0468	1.0437	1.0274		15	1.03525	0.00431013	0.0166931
3	1.0144	1.0166	1.0455	1	1.0119	1.0149	1.0157	1.0121	1.0351	1.0077	1.0231	1.0294	1.0132	1.002	1.013		15	1.01697	0.00310513	0.0120261		1	1.0353	1.044	1.0216	1.02	1.0203	1.051	1.0632	1.0435	1.0226	1.0444	1.0751	1.03	1.0629	1.0306		15	1.03763	0.00517278	0.0200341
4	1.0058	1.0242	1.0454	1.0147	1.0261	1.0175	1.0164	1.0081	1.0012	1	1.0294	1.0706	1.00781	1	1.0141		15	1.01875	0.00490522	0.0189978		1.0041	1.0146	1.0157	1	1.0121	1	1.0979	1.0346	1.0264	1.0196	1.0423	1.0748	1.0332	1.0227	1		15	1.02653	0.00721346	0.0279376
5	1.0425	1.0321	1.0685	1.0068	1.0205	1.0215	1.0178	1.0237	1.0292	1.0442	1.0324	1.0356	1.00333	1.0084	1.0036		15	1.02601	0.00458124	0.0177431		1.005	1.0166	1.0095	1.0142	1	1.0063	1.09	1.0309	1.0318	1.0134	1	1.0431	1.0186	1.0423	1.0052		15	1.02179	0.0060841	0.0235636
6	1.0511	1	1.0304	1.0025	1.0152	1.0264	1	1.0047	1.0333	1.029	0.99855	1.0337	1.0348	1.0119	1.0101		15	1.01878	0.00422329	0.0163567		1.0272	1.0323	1.0348	1.0106	1	1.0154	1.0372	1	1.0102	1.0078	1.0358	1.001	1.0133	1.0176	1.0082		15	1.01676	0.00346099	0.0134044
7	1.0094	1.0197	1.0307	1.0924	1.0074	1.0156	1.016	1.0304	1	1.0252	1.005	1	1.0377	1.0068	1.0112		15	1.0205	0.00592984	0.0229662		1.0343	1.0376	1	1.0105	1.0076	1.0191	1.0344	1.0056	1	1.0131	1.021	1	1.03	1.0495	1.0038		15	1.01777	0.00412903	0.0159917
8	1.0097	1.0416	1.017	1.0577	1.0045	1	1.0175	1.0141	1.0072	1.0063	1.0088	1.0181	1.0317	1.0116	1.0053		15	1.01674	0.00404084	0.0156501		1	1.009	1.0142	1	1.0049	0.99783	1.0379	1.0442	1.0139	1.0116	1	1.0033	1	1.05	1.0044		15	1.01275	0.00443015	0.0171579
9	1.0182	1.0354	1.0172	1.0461	1.0006	1.0041	1.0097	1.0179	1.0131	1.0038	1.0029	1.0367	1.026	1.015	1.0108		15	1.01717	0.00350217	0.0135639		1.0192	1	1.0168	1.0133	1.0044	0.99699	1.0428	1	1.0135	1	1.0032	1.0075	1.0081	1.0408	1.0175		15	1.01227	0.00359497	0.0139232
10	1	1.0657	1	1.083	0.99803	1	1	1.0276	1.1282	1	1.0053	1.0343	1.0294	1.0105	1.0097		15	1.02612	0.00986806	0.0382188		1.0275	1.0076	1.0226	1.0258	1	1	1	1.007	1.0072	1.0142	0.99877	1.0023	1.0017	1.0005	1		15	1.00768	0.00259905	0.0100661
11	1.0187	1.0538	1.0168	1.0372	1	1.0342	1.0308	1.026	1.0811	1.0067	1.0099	1.0772	1.0442	1.014	1.0149		15	1.03103	0.00629061	0.0243634		1.0297	1	1.0292	1.016	1.0052	1.0349	1.0001	1.064	1.0043	1.0123	1.0061	1.0058	1	1	1.0037		15	1.01409	0.00468513	0.0181454
12	1.0198	1.047	1.0198	1.0225	1	1.037	1.0548	1.0292	1.0341	1.0995	1.0215	1.0205	1.0567	1.0174	1.0152		15	1.033	0.00620417	0.0240286		1.0374	1.0237	1.031	1.0304	1.0034	1.0281	1.0349	1.0344	1.0039	1.0113	1.0093	1.0123	1.0105	1.0194	1.0408		15	1.02205	0.00329851	0.0127751
13	1.0568	1.067	0.99043	1	1.1099	1.0199	1.0263	1.0398	1.0327	1.0955	1.0017	1.0144	1.061	1.0061	1.0134		15	1.03566	0.00921114	0.0356746		1.0473	1.0265	1.0534	1.015	1	1.0297	1.0312	1.0387	1.0039	1.008	1.0044	1.0046	1.0094	1.0135	1.0556		15	1.02275	0.00492315	0.0190673
14	1.0459	1.0261	1.0085	1.0139	1.1095	1.037	1	1.0561	1.0981	1.1029	1.0168	1.0324	1.0244	1.0155	1.017		15	1.04027	0.00923231	0.0357566		1.0824	1.0487	1.0124	0.99831	1.0048	1.009	1.0277	1.0241	1	1.0058	1	1.0084	1.0107	1.0125	1.067		15	1.02079	0.00660175	0.0255685
15	1.0831	1.0196	1.0007	1.0041	1.079	1	1.0187	1.059	1	1.0739	1.0259	1.0724	1.0377	1.0189	1.0518		15	1.03632	0.00799617	0.030969		1.0191	1.0542	1.0136	1.0095	1	1.0036	1.0201	1	1.0002	1.0055	1.0017	1.0074	1.0213	1	1		15	1.01041	0.00372232	0.0144165
16	1.0632	1.0156	1	1.1607	1	1.0035	0.99923	1.0266	1.0152	1.0405	1.0119	1.0774	1.0417	1.0179	1.0169		15	1.03269	0.0109333	0.0423445		1.0299	1.0546	1	1	1.0134	1.0026	1.021	1.0029	1.0025	1.0026	1.0028	1	1.0155	1.022	1.0115		15	1.01209	0.00390173	0.0151113
17	1.0858	1.0187	1.0268	1.1107	1.0329	1.0063	0.99636	1.0275	1.0809	1.0001	1.0147	1.0384	1.0591	1.0081	1.0136		15	1.03466	0.00887227	0.0343622		1	1.0361	1.0004	1.012	1.0182	1	1.0151	1.012	1.0161	1	0.99831	1.0042	1.0225	1.0236	1.0277		15	1.01241	0.00304663	0.0117996
18	1.0871	1.013	1.0397	1.1043	1.0289	1.0371	1.0217	1.0302	1.0797	1.0158	1.0314	1.0431	1.0393	1.0029	1.0185		15	1.03951	0.00747231	0.0289401		1.0781	1.0354	1.0011	1.0176	1.021	1.0075	1	1.0647	1.0169	1.0054	1	1.0064	1.0318	1	1		15	1.01906	0.00627345	0.024297
19	1	1.0266	1.0383	1.0141	1.0189	1.0158	1.0062	1.0224	1.0455	1.0103	1	1.0225	1.0233	1.0046	1.0174		15	1.01773	0.00334962	0.012973		1.039	1.0388	1.0013	1.0075	1	1.0042	0.99429	1.0676	1.016	1.0108	1.0047	1.0061	1.0217	1.0264	1.0037		15	1.01614	0.00507594	0.019659
20	1.0124	1.0045	1.0079	1.0098	1	1.0088	1.0032	1	1.0076	1	1.0121	1	1	1	1		15	1.00442	0.00125596	0.00486433		1	1.0294	1	1	1.008	1.0093	1	1.0862	1	1	1	1.0101	1	1	1		15	1.00953	0.0058489	0.0226527
21	1.0204	1	1.0006	1.0461	1.0202	1.0028	1.0341	1.0238	1.0261	1.0317	1.0313	1.0091	1.0163	1.0029	1.0103		15	1.01838	0.00361761	0.0140109		1.0424	1	1.0008	1.0054	1.0147	1	1.03385	1	1.0538	1.0099	1.0159	1.0086	1.0061	1.0284	1.0362		15	1.01707	0.00452092	0.0175094
22	1.1537	1.0308	1.0586	1	1.0278	1.0094	1.0667	1.0496	1.0605	1.063	1.0386	1.0099	1.0979	1.0439	1.0177		15	1.04854	0.0101129	0.0391669		1.0538	1.0115	1.0063	1.0064	1.0193	1.0013	1.04794	1.0034	1	1	1.0105	1	1.0293	1.0417	1.0396		15	1.01807	0.00496157	0.0192161
23	1.128	1.085	1.0694	1.0691	0.99659	1.0127	1.0964	1.049	1.1443	1.1674	1.0364	1.0911	1.0812	1.0593	1.0243		15	1.07401	0.0123575	0.0478605		1.0727	0.99913	1.001	0.99405	1	1.0088	1.03835	1.0081	0.99981	1.0011	1.044	1.0027	1.0188	1.0533	1.0424		15	1.01895	0.00635711	0.024621
24	1.1363	1.1163	1.0954	1.0662	1.0099	1.0176	1.0979	1.0526	1.1428	1.1933	1.1041	1.1092	1.112	1.062	1.0856		15	1.09341	0.0122841	0.047576		1.0496	1	1.0027	1.0017	1.0154	1.0113	1.0792	1.0288	1.0003	1.007	1.0487	1.0029	1.0225	1	1.0421		15	1.02081	0.00622866	0.0241235
25	1.1172	1.1617	1.0929	1.1367	1.0201	1.0524	1.0499	1.0674	1.1971	1.1914	1.1124	1.1503	1.1251	1.0638	1.0866		15	1.10833	0.0136743	0.0529603		1.0601	1.0119	1	0.99603	1.0239	1.0161	1.02857	1.0328	1.0004	1.0082	1.0069	1.0061	1.0212	1.0124	1		15	1.01497	0.00430077	0.0166568
26	1.0584	1.1895	1.0424	1.1455	1.0499	1.0559	1.0548	1.0889	1.2765	1.2094	1.1337	1.1514	1.126	1.0582	1.1202		15	1.11738	0.017855	0.0691522		1.0146	1.0234	1.0101	0.99529	1.0243	1.0119	0.99615	1.0073	1.0045	1.0113	0.99992	1.0076	1.0218	1.0175	1.0072		15	1.01019	0.00235677	0.00912774
27	1.0657	1.2014	1.0512	1.1831	1	1.0488	1.0562	1.0926	1.2749	1.1658	1.1241	1.1347	1.1313	1.0608	1.1357		15	1.11509	0.0185705	0.0719233		1.0079	1.0469	1.0132	1.0048	1.042	1	1	1.0232	1.0048	1.02	1.0047	1.009	1.0246	1.0122	1.0001		15	1.01423	0.00378324	0.0146524
28	1.1445	1.1992	1.0485	1.1822	1.0096	1.0556	1.0949	1.1197	1.2256	1.1644	1.133	1.1334	1.1436	1.0338	1.1367		15	1.12165	0.0161122	0.0624022		1.0165	1.0543	1.0227	1.0034	1	1.002	1.0247	1.0269	1.0129	1	1.0067	1.0011	1.0051	1	0.99325		15	1.0113	0.00405492	0.0157046
29	1.0834	1.1909	1.0423	1.2161	1.0439	1.0593	1.131	1.1555	1.1506	1.282	1.0915	1.1365	1.1542	1.0453	1.1191		15	1.12677	0.0178383	0.0690874		1.0107	1.0669	1.0373	1.0099	1.0482	1.0109	1.051	1.0317	1.0075	1.002	1	1.0019	1.0429	1.0025	1		15	1.02156	0.00580039	0.0224648
30	1.0904	1.1884	1.0489	1.1883	1.0684	1.0605	1.1324	1.1593	1.1203	1.2004	1.0877	1.1324	1.1468	1.0479	1.1156		15	1.11918	0.0132311	0.0512439		1	1.0638	1.0414	1.0211	1.0543	1.0275	1.0168	1.0093	1.0077	1.0142	1.0044	1.0063	1.0467	1.0073	1.0391		15	1.02399	0.00523307	0.0202676
31	1.0573	1.1652	1.046	1.1909	1.0769	1.05	1.0886	1.1382	1.1369	1.1993	1.0977	1.1284	1.1199	1.0376	1.1165		15	1.10996	0.0132708	0.0513975		1.0061	1.0671	1.0016	1.0128	1.0218	1.0276	1	1.0119	1.0222	1.0072	1.0138	1.0113	1	1.002	1.0653		15	1.01805	0.00549038	0.0212642
32	1.1303	1.1868	1.0327	1.1881	1.0838	1.0537	1.0821	1.1123	1.1062	1.1755	1.1634	1.1304	1.1193	1.0313	1.1136		15	1.11397	0.0132116	0.0511682		1.0285	1.0566	1	1.0094	1.0135	1	1.0151	1	1.011	1.0088	1.0118	1.012	1.0239	1.0046	1.069		15	1.01761	0.00520807	0.0201708
33	1.1371	1.1833	1.0705	1.1587	1.0875	1.0255	1.0833	1.1158	1.1261	1.1369	1.0473	1.1005	1.1104	1.0339	1.1067		15	1.10157	0.0115824	0.0448586		1.0226	1.0603	1.004	1.0216	1.0131	1.0207	1.1195	1.0085	1.0113	1.022	1.0154	1	1.03	1.0121	1.0487		15	1.02732	0.00776231	0.0300633
34	1.1356	1.1634	1.0675	1.1541	1.0945	1.0653	1.0481	1.1116	1.1042	1.1362	1.0573	1.0779	1.1062	1.05	1.1075		15	1.09863	0.00964579	0.037358		1.0265	1.0608	1.01	1	1.0051	1.0227	1.0933	1.0095	1.0102	1	1.0101	0.99927	1.0315	1.0235	1.0201		15	1.0215	0.00656602	0.0254301
35	1.0307	1.1562	1.0425	1.1286	1.0921	1.069	1.0562	1.0889	1.1037	1.1787	1.0911	1.0853	1.1116	1.0251	1.0489		15	1.08724	0.0114572	0.0443737		1.0276	1.0568	1.0019	1.0075	1	1.013	1.0701	1.0463	1.0049	1.0041	1.0064	1.0004	1.0416	1.0271	1.023		15	1.02205	0.00579804	0.0224557
36	1.0364	1.1313	1.0883	1.129	1.0654	1.0295	1.0573	1.0916	1.1156	1.1204	1.0828	1.0879	1.0982	1.0305	1.0561		15	1.08135	0.00892049	0.0345489		1.0165	1.061	1.0057	1.0201	1.0021	1.0068	1.0591	1.0841	1.0054	1.0004	1.009	1.0017	1.0497	1	1.003		15	1.02164	0.00710934	0.0275344
37	1.1465	1.1289	1.0852	1.151	1.0706	1.0225	1.0348	1.087	1.0915	1.12	1.0926	1.0874	1.1039	1.0337	1.0571		15	1.08751	0.0101668	0.0393759		1.0192	1.0601	1	1.038	0.99796	1.0103	1.1063	1.0234	1	1.0039	1	1.0033	1.0475	1.0025	1		15	1.02083	0.00791683	0.0306618
38	1.0678	1.1765	1.0688	1.1409	1.121	1.026	1.0274	1.0958	1.0919	1.1069	1.0728	1.0917	1.0966	1.0143	1.0659		15	1.08429	0.0112288	0.0434888		1.0715	1.0496	1.0048	1.0129	0.99679	1.0168	1.0941	1.0556	1.0194	1.0105	1.003	1.0048	1.0302	1.0075	1.0051		15	1.02551	0.00748178	0.0289768
39	1.0734	1.1688	1.0866	1.1423	1.1524	1.0471	1.0284	1.0989	1.1051	1.1732	1.0994	1.0905	1.0872	1.0189	1.0683		15	1.09603	0.0121629	0.0471067		1.0388	1.0329	1.0085	1.0253	1.0028	1	1.0757	1.0355	1.0203	1.0081	1.0046	1.0086	1.0391	1.004	1.0128		15	1.02113	0.00529194	0.0204956
40	1.1412	1.1441	1.0836	1.1429	1.1563	1.0456	1.0352	1.0554	1.0923	1.1731	1.11	1.0843	1.0918	1.0222	1.0441		15	1.09481	0.0124706	0.0482986		1.0411	1.032	1.0301	1.0238	1.0093	1.0037	1.0571	1.0352	1.0131	1.0147	1.0085	1.0039	1.0318	1.0147	1.0545		15	1.0249	0.00444965	0.0172334
41	1.0939	1.1068	1.1	1.1444	1.0535	1.0491	1.0294	1.0834	1.1045	1.171	1.1043	1.0848	1.0784	1.0275	1.0626		15	1.08624	0.0101559	0.0393338		1.0149	1.019	1.0113	1.0276	1	1.021	1.0467	1.0125	1.0119	1.0225	1	1.0059	1.0328	1.0204	1.0613		15	1.02052	0.00429113	0.0166195
42	1.0992	1.1072	1.0775	1.14	1.0569	1.0864	1.0302	1.0863	1.1056	1.1656	1.1068	1.1405	1.0565	1.0212	1.0645		15	1.08963	0.0104722	0.0405587		1	1	1.0148	1.0391	1.0069	1.0089	1.0365	0.99976	1.0131	1.0036	0.99985	1.0001	1.0416	1.0121	1.0434		15	1.01465	0.00432817	0.0167629
43	1.1216	1.104	1.0749	1.1483	1.059	1.0813	1.0604	1.07	1.1087	1.1657	1.1176	1.1086	1.0512	1.0246	1.03903		15	1.089	0.010394	0.040256		1.0027	1.0004	1.0066	1.0488	1	1.0121	1	1	1.0196	1	1.0111	1.0008	1.0392	1.0125	1		15	1.01025	0.00390531	0.0151252
44	1.0089	1.1165	1.0627	1.1468	1.0568	1.0848	1.0624	1.0737	1.1075	1.2196	1.0907	1.1086	1.0588	1.0252	1.0597		15	1.08551	0.0132099	0.0511616		1.0207	1.0081	1.0104	1.0137	1.0107	1	0.99972	1.0273	1.0109	1.0072	1.0252	1.0033	1	1.0178	1.005		15	1.01067	0.00228987	0.00886862
45	1.0136	1.0857	1.0935	1.1357	1.0843	1.0664	1.0631	1.0636	1.1075	1.1843	1.0798	1.1028	1.0554	1.0222	1.0611		15	1.08127	0.010893	0.0421883		1.0143	1.0178	1.0137	1.0231	1.0132	1.0176	1.0254	1.0593	1.0122	1.0185	1.0237	1.003	1.0072	1.0079	1.0127		15	1.01797	0.00336649	0.0130384
46	1.0904	1.0864	1.0912	1.1336	1.0852	1.0583	1.0481	1.0725	1.0862	1.1846	1.0905	1.0731	1.049	1.0145	1.0491		15	1.08085	0.0102474	0.0396881		1.016	1.0195	1.0066	1	1.0135	1.0197	1.0234	1.0606	1.0118	1.0216	1.0124	1.0026	1.0478	1.0213	1.0175		15	1.01962	0.00408657	0.0158272
47	1.0984	1.0973	1.0881	1.1362	1.1099	1.0615	1.0232	1.0761	1.0853	1.1998	1.1044	1.0731	1.054	1.0289	1.0566		15	1.08619	0.0112596	0.0436081		1	1.0124	1.0096	1.0143	1.0142	1.0181	1.0316	1.0862	1.0045	1.0278	1.0343	1.0056	1.0416	1.0251	1.0208		15	1.02307	0.00544108	0.0210732
48	1.1032	1.0848	1.0454	1.1043	1.0686	1.0554	1.0409	1.0541	1.0948	1.2755	1.0906	1.0693	1.0561	1.0319	1.03731		15	1.08081	0.0152202	0.0589474		1.0135	1.0044	1	1.0212	1.014	1.0135	1.0432	1.0622	1.0058	1.035	1.0327	1	1.0475	1.0178	1.022		15	1.02219	0.00476379	0.0184501
49	1.0968	1.0969	1.0436	1.0933	1.0682	1.0687	1.0424	1.0366	1.0904	1.276	1.1009	1.0413	1.0578	1.0277	1.0309		15	1.0781	0.015687	0.0607556		1.0123	1.0065	1.0094	1.032	1.0116	1.0147	1.0345	1.0643	1.008	1.0153	1.0104	1.0011	1.0582	1	1.0159		15	1.01961	0.00500407	0.0193807
50	1.0426	1.0615	1.0785	1.0914	1.0688	1.0717	1.0329	1.0396	1.0925	1.2127	1.0682	1.0469	1.0489	1.0143	1.03207		15	1.06684	0.0119325	0.0462145		1.0092	1.0018	1.0107	1.0266	1.0006	1.003	1.0445	1.0024	1.0003	1.0204	1.006	1.0045	1.0236	1.0011	1.0189		15	1.01157	0.00329794	0.0127729
51	1.0471	1.0623	1.037	1.1127	1.0519	1.055	1.0431	1.0324	1.1141	1.1533	1.0295	1.0595	1.0517	1.017	1.03363		15	1.06002	0.00970798	0.0375989		1.0142	0.9998	1.0133	1.0337	1.0014	1.0262	1	1.0022	1.0015	1.0295	1.0054	1.0059	1.0282	1.0241	1.0108		15	1.01308	0.00313988	0.0121607
52	1.1034	1.0761	1.0358	1.0788	1.0506	1.0421	1.0447	1.0478	1.0735	1.154	1.0398	1.0422	1.0421	1.028	1.03225		15	1.05941	0.00865363	0.0335154		1.0147	1.0016	1.0066	1.0169	1	1.0271	1.0586	1.0046	1	1.0107	1	1.0152	1.074	1.0229	1		15	1.01686	0.00569854	0.0220703
53	1.1113	1.0423	1.0693	1.0798	1.0609	1.0447	1.0606	1.0509	1.1073	1.1903	1.0496	1.0371	1.0471	1.0376	1.03377		15	1.06817	0.010678	0.0413557		1.0805	1	1.0076	0.98978	1.0155	1.0064	1.0641	1.0145	1.0064	1.0149	1.0085	1.019	1.0504	1.0224	1.0041		15	1.02027	0.00648565	0.0251188
54	1.116	1.0429	1.0474	1.1003	1.0606	1.0333	1.0483	1.0397	1.107	1.1681	1.0221	1.042	1.0571	1.0401	1.0589		15	1.06559	0.0102507	0.0397006		1.0429	1.0168	1.0097	1	1.0198	1	1.0791	0.99739	1.0075	1.0108	1.0099	1.0127	1.0543	1.0442	1.003		15	1.02054	0.00612868	0.0237363
55	1.1162	1.0475	1.0468	1.1003	1.0585	1.0101	1.0498	1.0403	1.1096	1.1689	1.0321	1.0422	1.0505	1.0355	1.0578		15	1.06441	0.0106717	0.0413315		1.0511	1.0176	1.0165	1.0261	1.0329	1.0012	1.0887	1	1.0127	1.0225	1.0076	1.0048	1.0624	1.0255	1.0134		15	1.02553	0.00636905	0.0246672
56	1.0559	1.0335	1.0089	1.0996	1.0297	1.0122	1.0422	1.0439	1.0698	1.1365	1.0281	1.0599	1.0397	1.0096	1.0599		15	1.04863	0.00890567	0.0344915		1	1.0207	1	1.0943	1.0388	1.031	1.0897	1.0137	1.0102	1.026	1	1.0089	1.0538	1.0258	1.018		15	1.02873	0.00767997	0.0297444
57	1.0603	1.0326	1.0428	1.1012	1.0304	1.0575	1.0283	1.0589	1.0686	1.0866	1.0396	1.057	1.0574	1.0117	1.0084		15	1.04942	0.00660537	0.0255825		1.0615	1.022	1.0016	1.1006	1.0444	1.0359	1.0711	1.007	1.0111	1	1.0031	1	1.0573	1	1.0035		15	1.02794	0.00830154	0.0321517
58	1.0583	1.0265	1.043	1.1146	1.0277	1.036	1.0298	1.0787	1.0826	1.0874	1.0494	1.0575	1.0512	1.0144	1.0148		15	1.05146	0.00748405	0.0289856		1.0812	1.0221	1.0332	1.0579	1.0373	1.0376	1.0689	1.0097	1.0105	1.0143	1.0029	1.0067	1.0559	1.0122	0.99867		15	1.02994	0.00668404	0.0258872
59	1.0361	1.01775	1	1.0983	1.0565	1.0378	1.0341	1.0589	1.0659	1.099	1.0435	1.0591	1.0258	1.019	1.0174		15	1.04461	0.00741355	0.0287126		0.99198	1.0096	1.016	1.0345	1.0178	1.0319	1.0668	1.0865	1.012	1.017	1.0151	1.011	1.0468	1.015	1.0017		15	1.02491	0.00646334	0.0250324
60	1.0405	1.0147	1.0379	1.101	1.0241	1	1.0293	1.0621	1.0866	1.0903	1.0368	1.0478	1.0362	0.99911	1.0187		15	1.04167	0.00807473	0.0312733		1	1.0044	1.0174	1.0508	1.0209	1.013	1.0633	1.0718	1.0127	1.0186	1.0191	1.0129	1.0503	1.0399	1		15	1.02634	0.00594592	0.0230285
61	1.0496	1.00927	1.0389	1.0801	1.0209	1.0218	1	1.0419	1.0774	1.0911	1.0459	1.049	1.0308	1.0302	1.0025		15	1.03929	0.00712158	0.0275818		1.014	1.0043	1.0206	1.0098	1.0021	1.0152	1.0635	1.0747	1.011	1.0274	1.0068	1.0085	1.01	1.018	1.0283		15	1.02095	0.00544075	0.0210719
62	1	1.0201	1.0379	1.0808	1.0118	1.0232	1.0009	1.0454	1.0688	1.0547	1.0449	1.0349	1.0406	1.0319	1.0057		15	1.03344	0.00616944	0.0238941		1.0651	1.0004	1.019	1	1	1.0228	1.06	1.0504	1.0136	1.0296	1	1.0131	1.0024	1.0225	1.0283		15	1.02181	0.0056347	0.0218231
63	1.0044	1.01826	1.0358	1.0768	1	1.0276	1.0055	1.0476	1.055	1.0697	1.0309	1.0295	1	1.0277	1.0195		15	1.02988	0.00619152	0.0239796		1.0845	0.99992	1.0208	1.012	0.99718	1.0316	1.0478	1.0318	1.0141	1.0382	1.0039	1.0024	1.0063	1.0255	1.0369		15	1.02353	0.00595519	0.0230643
64	1.0203	1.0225	1.0374	1.0543	1.0141	1.0066	1.0286	1.0672	1.0537	1.0705	1.0389	1.0291	1	1.0251	0.996		15	1.03095	0.00590806	0.0228818		1.0894	1	1.0136	1.0189	1.0093	1.0345	1.0506	1.0346	1.0112	1.0259	1.003	1	1	1	1.0135		15	1.0203	0.00631511	0.0244583
65	1.0383	1	1.0301	1.0539	1.027	1.0079	1.0297	1.0373	1.0243	1.0299	1.0375	1.0408	1.0578	1.0263	1		15	1.02939	0.00435189	0.0168548		1.0704	1.0071	1.0032	1.0301	1.0163	1.0308	1.0473	1.0755	1.0145	1.0277	1.0092	1.0049	1.0078	1.0045	1.0116		15	1.02406	0.00605266	0.0234418
66	1.0431	1.0076	1.0393	1.0887	1.0439	1.0066	1.0147	1.0392	1.0259	1.0891	1.0315	1.0405	1.0659	1.0166	1.0337		15	1.03909	0.00659391	0.0255381		1.0912	1.0048	1.0059	1.0379	1.0095	1.0085	1	1.0183	1.015	1.0119	1.0126	1.0148	1.0126	1.0161	1		15	1.01727	0.00577183	0.0223542
67	1.0703	1.0079	1.0413	1.0745	1.0403	1.0406	1.0261	1.0759	1.0408	1.09	1.0369	1.051	1.0384	1.0288	1.0597		15	1.04817	0.00567779	0.02199		1.0905	1.0054	1	1.0122	1	1.0121	1.0151	1.0212	1.0139	1.031	1.0088	1.0099	1.0404	0.99722	1.1361		15	1.02625	0.00984287	0.0381213
68	1.0646	1.0195	1.0416	1.0766	1.0317	1.0424	1.0006	1.0423	1.0349	1.0628	1.0327	1.0628	1.0633	1.0293	1.0652		15	1.04469	0.00538152	0.0208425		1.0518	1.0207	1.0075	1.0253	1.0062	1	1.0133	1.0089	1.0114	1.0326	1.0132	1.015	1.0199	1	1.1342		15	1.024	0.00858022	0.033231
69	1.0698	1.0823	1.0894	1.0674	1.0088	1	1.0011	1.046	1.0479	1.0752	1.0453	1.0346	1.072	1.0176	1.0962		15	1.05024	0.00829835	0.0321394		1.0133	1.0165	1.0116	1.0305	0.99983	1.0132	1.0321	1.0048	1.0117	1.0049	1.0159	1.0369	1.0254	1.0317	1		15	1.01656	0.00312886	0.012118
70	1.0368	1.0763	1.0677	1.0633	1.0056	1.0173	1.0089	1.0252	1.0399	1.076	1.0514	1	1.0824	1	1.086		15	1.04245	0.00815693	0.0315917		1.0123	1.0174	1.0117	1	1.0099	1.0175	1.024	1.0079	1.0093	1	1.018	1.0161	1.05	1.0237	1.0455		15	1.01755	0.00366025	0.0141761
71	1.058	1.0647	1.0446	1.0652	1.005	1.026	1	1.0287	1.0398	1.033	1.0497	1.0324	1.0715	1.0185	1.0918		15	1.04193	0.00655451	0.0253855		1.059	1.0205	1.0215	1.0319	1.0178	1.0238	1.0235	1	1.008	1.0015	1.0126	1.0214	1.0813	1.0241	1.0485		15	1.02636	0.00561444	0.0217446
72	1.0636	1.057	1.0494	1.0393	1.0045	1.0824	1.0074	1.0153	1.0293	1.0453	1.0482	1.0343	1.0781	1.0171	1.0553		15	1.04177	0.00619957	0.0240108		0.99664	1.0197	1.0265	1.0364	1.013	1.0085	0.99435	1.0072	1.0082	1.0017	1.0144	1.0293	1.0874	1.011	1.1521		15	1.02709	0.0106395	0.0412064
73	1.0394	1.0938	1.0099	1	0.97496	1.0844	1	1.0227	1.0282	1.046	1.055	1.0433	1.0174	1.002	1.0479		15	1.031	0.00837065	0.0324194		1	1.0209	1.0329	1.0509	1.0067	1.0123	1.0204	1.0105	1.0068	1.0122	1	1	1.0978	1.0127	1.0615		15	1.02304	0.00709576	0.0274818
74	1.0248	1.1075	1.0119	1.037	1.0107	1.018	1.0003	1.026	1.0348	1.0473	1	1.0925	1.0304	1.02	1.053		15	1.03428	0.00796045	0.0308307		1.0482	1.0241	1.0197	1.0551	1.0031	0.99979	1.0212	1.0045	1.0051	1.0153	1.0018	1.0049	1.0644	1.0125	1.0674		15	1.02314	0.00613723	0.0237694
75	1.0307	1.0992	0.99909	1.0398	1.0178	1.0779	1.0093	1.0287	1.0157	1	1.006	1.088	1.0036	1.0186	1.0701		15	1.03363	0.00872749	0.0338014		1.0438	1.0143	1.0247	1.0605	1.0007	1	1.0189	0.99812	1.0052	1.0117	1.0027	1.0141	1.0703	1.0205	1.0169		15	1.02016	0.00563801	0.0218359
76	1.0665	0.98748	1.0012	0.99	1.0016	1.0782	1.0179	1.0014	1	1.0048	1.0193	1.0908	1.0038	0.99999	1.0412		15	1.02028	0.00853695	0.0330635		1.0532	1.0157	1.0193	1.0084	1	1.0022	1.0203	1.0011	1	1.018	1.0022	1.0097	1.0679	1.0116	1.0008		15	1.01536	0.00514898	0.0199419
77	1.0166	1.0351	1	1.0456	1.0171	1	1.0183	1.0056	1.0417	1.0153	0.98913	1.0508	1.0138	1.003	1.0456		15	1.01984	0.00501929	0.0194396		1.0438	1.0203	1.0152	1.0005	1.0088	1.0037	1.0222	1	1.0025	1.0253	1.007	1.0144	1.0262	1.0127	1.0059		15	1.0139	0.00311133	0.0120501
78	1.0229	1.0273	1.0313	1.0486	1.0223	1.0307	1.0169	1.0087	1.0624	1.0385	0.99535	1.0974	1.0118	1.009	1.0632		15	1.03242	0.00681113	0.0263794		1.008	1.0097	1.0194	1.0077	1.0094	1.0068	1.0211	1.0074	1.0027	1	1.0076	1.0473	1.0313	1	1		15	1.01189	0.00337256	0.0130619
79	0.99269	1.0685	1.0362	1.0427	1.0197	1.0366	1.0122	1.0027	1.0039	1.0453	0.99708	1.0133	1.0141	1.0085	1.0497		15	1.02288	0.00573461	0.0222101		1.0174	1.0112	1	1.0177	1.0158	1.0071	1	1.0097	1.0045	1.0047	1	1.0405	1.0471	1.0065	1.0767		15	1.01726	0.00556056	0.0215359
80	1	1.0072	1.0138	0.9893	0.99968	1.0334	1.0127	1.0076	1	1.0245	1.0234	1.0188	1	1.0138	1.0583		15	1.0135	0.00439093	0.017006		1.0007	1.0054	1.0006	0.9892	1.0084	1.0165	1.0029	1.0071	1.0012	1.0169	1.0117	1.0451	1	1.0102	1.0783		15	1.01295	0.00565976	0.0219202
81	1.0068	1	1.0061	0.9922	1	1.0226	1.0125	1.0091	1.0291	1.0625	1.0301	1.0264	1.055	1.0024	1.0575		15	1.02082	0.00580848	0.0224961		1	1.0044	1.0033	1	1.0105	1.0331	1.0042	1.016	1.0016	1.0175	1.0127	1.0046	1.004	1.019	1		15	1.00873	0.00242574	0.00939487
82	1.0286	1.0586	1	1.0179	0.99801	1.0292	1.0037	1	1.0274	1.0706	1.0389	1.0567	1.057	1.0011	1.0471		15	1.02899	0.00646252	0.0250292		1.0037	1.0059	1.0215	1.0014	1.0049	1.032	1.014	1.0178	1.0035	1	1.015	1.0243	1.0379	1.0009	1.0688		15	1.01677	0.00480664	0.018616
83	1.0211	1.0147	1	1.0145	1.0676	1.0026	1.0044	1.0193	1	1.0937	0.98835	1.0696	1.0501	1	1.0315		15	1.02516	0.00804862	0.0311722		1.0077	1.0081	1.0234	1.0012	1.0074	1.0204	1.0175	1.0104	1	1.0077	1.0071	1.0287	1.0447	1.0058	1.0636		15	1.01691	0.00451368	0.0174814
84	1.0285	1.016	1.0469	1.0176	1.0595	1.02	1.0197	1.0499	1.0605	1.0173	0.99499	1.073	1.0859	1.0042	1.0215		15	1.03437	0.00684974	0.0265289		1.0021	1	1.0233	1.015	1.0095	1	1.0169	1.0026	1.0011	1.013	1.0085	1.0005	1.0477	1.0006	1.0439		15	1.01231	0.00397984	0.0154139
85	1.0812	1.0225	1.0487	1.0298	1.0578	1.0273	1	1.0053	1.0634	0.99176	1.0134	1	1.0843	1.0127	1.0303		15	1.03123	0.00765202	0.0296361		1.0011	1.0014	1.0202	1.0159	1	0.99792	0.99669	1.0042	1.0054	1.0064	1.0057	1	1.0097	1	1.0347		15	1.00662	0.00261883	0.0101427
86	1.0155	1	1.0574	1.0243	1.0664	1.0272	1.0244	1.017	1.0173	1.0247	0.98784	1.0225	1.0442	1.0117	1.0206		15	1.02407	0.00513951	0.0199052		1.0359	1.002	1.0209	1.0153	1.0102	1.0112	1	1.0072	1.006	1.0071	1.0027	1.0041	1.0405	1.0042	1.0324		15	1.01331	0.0033838	0.0131054
87	1.0229	1.0332	1.023	1.0275	1.0183	1.0299	1.0249	1	1.0415	1.0292	1.0161	1.0256	1.037	1.0249	1.0288		15	1.02552	0.00248775	0.009635		1.0219	1.0061	1.0121	1.0261	1.0111	1.0128	1.0199	1	1.0079	1	1.0043	1.0321	1.0424	1.0235	1		15	1.01468	0.00327784	0.012695
88	1.0195	1.055	1.0246	1.0629	1.0794	1.038	1.0235	1.008	1.0453	1	1	1.0137	1.0347	1.0311	1.0093		15	1.02967	0.00602666	0.0233412		1.0211	1.0074	1.0154	1	1.0224	1.0105	1.0188	1.0017	1.0041	1.0349	0.99985	1.0213	1.1012	1.0176	1.0826		15	1.02392	0.00761673	0.0294995
89	1.0413	1.048	1.0499	1.0646	1.0799	1	1.0147	1	1.0542	1	1.0805	1.0502	1.0506	1.0301	1.0052		15	1.03795	0.00727195	0.0281641		1.026	1.0061	1	1.0009	1.0061	1.0132	1.0214	1.0055	1	1.0318	1	1.0256	1.0881	1.0205	1.0926		15	1.02252	0.00763128	0.0295558
90	1.0485	1.0719	1.0452	1.068	1.0762	1.0175	1.015	1.0109	1.0259	1.0006	1	1.0531	1.0568	1.0358	1.0128		15	1.03588	0.00672497	0.0260457		0.99558	1.0192	0.99995	1.004	1.0065	1.0011	1.0423	1.0046	1.0024	1.0248	1.0016	1.0044	1.089	1.0172	1.0735		15	1.01908	0.0072578	0.0281093
91	1.0452	1.072	1.047	1.0782	1.084	1.0202	0.99784	1.0121	1.023	1.0011	1.0401	1.0586	1.0077	1.04	1.0015		15	1.03524	0.00748856	0.0290031		1	1.0204	0.99652	1.0094	1	0.99963	1.0251	1.0063	1.0055	1.0155	1.0093	1.0131	1.0789	1.0244	1.0316		15	1.01571	0.00526992	0.0204103
92	1.0067	1.0655	1.0106	1.0206	0.9966	0.99868	1.0172	1.0234	1.0292	1.0073	1	1.0952	0.99568	1.0336	1.036		15	1.02242	0.0071057	0.0275203		1.0513	1.0143	0.99153	0.99601	1.0109	1	1.0265	1.0027	1.0097	1.0118	1.022	1.0175	1.0784	1.0264	1.0494		15	1.02056	0.0060621	0.0234784
93	1.0127	1.0828	1.0505	1.024	1.0112	1.0242	1.0175	1.0176	1.0301	1.0081	1.0067	1.1035	1.0037	1.0324	1.0631		15	1.03254	0.00767231	0.0297147		1	1.0168	0.99458	1	1.0118	1.0153	1.0317	1.0051	1.0121	1.0145	1.0235	1	1.0782	1.0047	1.0516		15	1.01733	0.0057413	0.022236
94	1	1.0844	1.0527	1.0044	1.0523	1.0278	1.0164	1.0191	1.0344	1.051	1.0567	1.0902	1.0043	1.0276	1		15	1.03475	0.00751523	0.0291064		1.0151	1.018	1.0025	1.0431	1	1.0155	1.0282	1.0065	1.0118	1.0176	1.0221	1.0261	1.0388	1.0019	1		15	1.01648	0.0034829	0.0134892
95	1.0582	1.0785	1.0162	0.99672	1.0485	1.0135	0.99784	1.0163	1.0909	1.0159	1.0066	1.0934	1.0011	1.0394	1.035		15	1.03387	0.00858585	0.0332528		1.048	1.0153	1	1.0423	1.0086	1.0187	1.0279	1	1	1.0162	1.0194	1.0309	1.0195	1.0033	1.0103		15	1.01736	0.00384196	0.0148798
96	1.0341	1.0735	1.0215	1	1.039	1.0218	0.99807	1.0108	1.0601	1.0175	1.0127	1.097	1.0062	1.033	1.0327		15	1.03053	0.00718688	0.0278347		1.0153	0.99992	1.0165	1.0216	1.0239	1.0046	0.9987	1.0395	1.019	1	1.0074	1.0329	1.0071	1	1.0375		15	1.01493	0.00361173	0.0139882
97	1	1.079	1.0244	1.0116	1.0224	1.0262	1.0091	1.0134	1.0639	1.0251	1.0281	1.0705	1.0191	1.0176	1.0377		15	1.02987	0.00601751	0.0233057		1.0976	1.0304	1.0492	1.0109	1.0634	1	1.0294	1.0417	1.0586	1.0064	1.0138	1.0082	1.0305	1.069	1.0098		15	1.03459	0.00729696	0.028261
98	1.0101	1.0739	1.0066	1.0154	1.0186	1.0153	1.0403	1.0279	1.0909	1.0192	1.0561	1.0486	0.98943	1.013	1.0397		15	1.031	0.00703971	0.0272647		1.0598	1.0304	1.0286	1.0172	1.0481	1.037	1.029	1.0173	1.0244	1.0078	1.0137	1	1.0283	1.0746	1.0153		15	1.02877	0.00510281	0.0197631
99	1.0482	1.0646	1.0033	1.0223	0.9762	0.99497	1.0405	1.0235	1.0142	1.0222	1.0622	1.0112	0.99203	1.0171	1.0333		15	1.02172	0.00649763	0.0251652		1.0606	1.0444	1.0379	1.0125	1.0299	1.0368	1.0445	1.0154	1.0715	1	1	1.0258	1.0452	1.0718	1.0601		15	1.03709	0.0060362	0.0233781
100	1.0582	1.0617	1.007	1.0197	0.97857	1	1.0447	1.0279	1.0179	1.0202	1.0602	1.0158	0.99692	1	1.0365		15	1.02302	0.00649633	0.0251602		1.0201	1.0613	1	1.034	1.0427	1.0362	1.0435	1.0514	1.0793	1.0166	1.0125	1.0087	1.0437	1.0265	1.0375		15	1.03427	0.00542777	0.0210217
PA14+fasted
Time																	n=	Average	SE	STDEV		odr-7;daf-2 RNAi																n=	Average	SE	STDEV
1	1.028	1.1016	1.1214	1.0035	1.0303	1.0026	1	1.0071	1.0232	1.0126	1.0212	1.0165	1.006	1.0423	1.0122		15	1.02857	0.00925409	0.035841		1.0109	1.0052	1.0164	1.0119	1	1.0044	1.0272	1.095	0.99551	1	0.99964	1.0371	1.0374	1.0909	1.0062		15	1.02252	0.00811592	0.0314328
2	1.0301	1.0335	1.0361	1.0082	1.0333	1	0.99896	1.0001	1.0306	1	1.0127	1	1.0086	1	1		15	1.01281	0.00391493	0.0151625		1.0126	1.0338	1.0501	1.0528	1.0126	1.0215	1.0245	1.1111	1	1.0033	1	1	1	1.0984	1.0068		15	1.0285	0.00918577	0.0355763
3	1.0374	1	1.0549	1.0119	1.0344	1.0227	1.1404	1.0078	1.0456	1.0081	1.0127	1.0222	1.0342	1.1199	1.0273		15	1.03863	0.0104033	0.0402918		1.0125	1.0028	1.0524	1.0567	1.0127	1.0188	1.029	1.094	1.0079	1.0066	1.0108	1.0242	1.0272	1.1073	1.0033		15	1.03108	0.00842311	0.0326226
4	1.0169	1.0319	1.0366	1.0109	1.0295	1.0254	1.1462	1.0052	1.0634	1.0113	1.0171	1.0202	1	1.1171	1		15	1.03545	0.010996	0.0425874		1.0087	1.011	1.0797	1.0799	1.0064	1.0252	1.0137	1.0816	1.0408	1.0094	1.01	1.0362	1.0269	1.1231	1.0019		15	1.03697	0.00951222	0.0368407
5	1	1.0119	0.99462	1.0072	1.0317	1.028	1.1441	1	1.0704	1.0009	1.0149	1.0222	1.0052	1.1587	1.0907		15	1.0387	0.0137009	0.0530635		1.0107	1.0065	1.0628	1.0783	1.0037	1.0212	1	1.0991	1.042	1.0177	1.0041	1.0477	1.0222	1.1037	1.0028		15	1.03483	0.00924244	0.0357958
6	1.0071	1	1.0051	1.0328	1.0151	1.0045	1.0051	1.0078	1.0744	1.113	1.0304	1.0794	1.0196	1.0522	1.0169		15	1.03089	0.00875565	0.0339105		1	1.002	1	1.0075	1	1.0127	1.0101	1.0052	1.0169	1	1	1.0641	1.0236	1.0021	1.0358		15	1.012	0.00459193	0.0177845
7	1.0182	1.0585	1	1.0745	1	1.0479	1.011	1.0024	1.0864	1.0901	1.0176	1.0383	1.0325	1.0521	1.0163		15	1.03639	0.00794656	0.0307769		1.0039	1	1.0056	1.0185	1.0123	1	1.0017	1.006	1.0232	1.0081	1.0416	1	1.0115	1.0051	1.0018		15	1.00929	0.00291243	0.0112798
8	1.0171	1.0549	1.0346	1.0625	1.0263	1.0322	1.0085	1	1.0247	1.0177	1.0057	1.0509	1.0353	1.0568	1		15	1.02848	0.0053732	0.0208103		1.0082	1.0164	1.0062	1.0053	1.013	1.0043	1.0005	1.0066	1.0194	1.0132	1.0301	1.011	1.0173	1.008	1		15	1.01063	0.0020458	0.00792335
9	1	1.0326	1.0525	1.0569	1.0306	1.0302	1.0165	1.0035	1	1.0212	1.0043	1	1.037	1.0287	1.0102		15	1.02161	0.00485364	0.0187981		1.0147	1.0311	1.0061	1.0121	1.0187	1.0077	1.0053	1.0004	1.0182	1.0082	1.0371	1.0161	1.016	1.0056	1.0042		15	1.01343	0.00261537	0.0101293
10	1.0091	1.004	1.0483	1.0259	1.0108	1.0629	1.0168	1.0013	1.0097	1.035	1	1.019	1.0307	1.0113	1.0124		15	1.01981	0.00461622	0.0178786		1.0189	1.0422	1.0101	1	1.0301	1.0011	1.0096	1.0003	1.0127	1.0153	1.0384	1.0002	1.0127	1.0095	1.0245		15	1.01504	0.00349713	0.0135443
11	1.0194	1	1.0916	1.0286	1.0529	0.99944	1	0.99905	1.0121	1.018	1.0012	1.0445	1.0334	1.0147	1.0518		15	1.02445	0.00686169	0.0265752		1.0117	1.0588	1.01	1.0118	1.0329	1.0097	1	1.0056	1.0095	1	1	1.0023	1.0173	1.0054	1.038		15	1.0142	0.00430106	0.0166579
12	1.0029	1.0166	1.2188	1.0228	1.054	1	1.006	1.0024	1.0442	1.0218	1.0007	1.0347	1.0417	1.0147	1		15	1.03209	0.0141051	0.0546287		1	1.0683	1.0025	1.0162	1.0313	1.0141	1.0041	0.99939	1.0081	1.0091	1.0046	1.0078	1.0185	1	1.0415		15	1.01503	0.00489629	0.0189632
13	1.01	1.0071	1.2146	1.1307	1.0201	1.0161	1.0135	1.004	1.0521	1.0361	1.0043	1	1.0305	1	1.0023		15	1.03609	0.0153651	0.0595089		1.0029	1.0532	1.0056	1.0124	1.0286	1.0059	1.016	1	1.0037	1.0149	1.0141	1.0026	1.013	1.005	1.0208		15	1.01325	0.00349717	0.0135445
14	1.0504	1	1.152	1.0057	1	1.0385	1.0146	0.99944	1.0358	1	0.99988	1.005	1.0332	1.0035	1.0147		15	1.02351	0.0101689	0.0393841		1.0034	1.0625	1.0019	1.0044	1.0319	1.0065	1.0152	1.0017	1	1.0215	1.0181	1.0045	1.0173	1.01	1.0311		15	1.01533	0.00430089	0.0166573
15	1.0993	1.0301	1.0632	1	1.0057	1.0463	1.0182	1.0034	1.049	1.0039	1	1	1.0315	1.0077	1.0235		15	1.02545	0.00742635	0.0287621		1.0159	1	1.0025	1.0072	1.0127	1.0095	1.0187	1.006	0.99938	1.0052	1.0194	1.0088	1	1	1.0319		15	1.00915	0.00238288	0.00922887
16	1.1056	1.0745	1.0599	1.0811	1.0058	1.0383	1.0013	1	1.0553	0.99566	1.0043	1.0193	1.032	1.0046	1.0249		15	1.0335	0.00890809	0.0345009		1.0185	1.025	1.0056	1.002	1	1	1.007	1.0076	0.99961	1.0093	1.0124	1.0042	0.99935	1.0065	1.0097		15	1.00712	0.00188266	0.00729152
17	1.081	1.0606	1	1.1329	1.0221	1.053	1	1.0025	1.0206	0.99873	1.0108	1.0185	1.0346	1.0086	1.0015		15	1.0297	0.00979078	0.0379195		1.0096	1.0232	1.006	0.9996	1.0019	1.0152	1.0006	1.0021	1.0065	1.0044	1	1	1.0043	1.0089	1		15	1.00549	0.00170955	0.00662106
18	1.03	1.0025	1.0042	1.1271	1.0324	1.0648	1.0035	1.0074	0.99524	1.0028	1.0112	1.0175	1.0272	1.0114	1.0042		15	1.02276	0.00872098	0.0337762		1	1.0194	0.99826	1.002	1	1.0155	1.0038	1	1.0071	0.99804	0.99945	1.0016	1.0083	1.011	0.99662		15	1.00407	0.00175644	0.00680268
19	1.0352	1	1.0012	1.0292	0.99628	1.0173	1.0308	1.0048	1	1.0021	1.0136	0.99902	1.0239	1.0092	1.005		15	1.01117	0.003364	0.0130287		1.0044	0.99487	1.0021	1	1.0092	1.0036	1	1.0011	1.0027	1	1.0119	1.003	1	1.0178	0.99464		15	1.00302	0.00156677	0.00606807
20	1	1.0147	1	1	1	1	1	1	1.0132	1.0025	1	1	1.0264	1	1		15	1.00379	0.00204527	0.0079213		1.0115	1	1	1.0051	1.0103	1	1.0036	1.0046	1	1.02	1	1	1.0061	1.0069	1		15	1.00454	0.00150256	0.0058194
21	0.99918	1	1.0896	1.09636	1.1092	1.0113	1.0132	1.0266	1.0078	1.0567	1.0111	1.1078	1	1.05	1.0353		15	1.04094	0.0106614	0.0412913		1	1.0363	1.0016	1.0083	1.0085	1.0015	1.0066	1	1.0018	1.0177	1.0081	1.0018	1.0001	1	1.0046		15	1.00646	0.00247634	0.00959083
22	1.0044	1.0236	1.0876	1.1174	1.132	1.0803	1.0342	1.0743	1.0118	1.0899	1.0536	1.1518	1.011	1.111	1.1358		15	1.07458	0.0127585	0.0494133		1.0045	1.0304	1.0067	1.0114	1.0033	0.9982	1.0077	1.0035	1.006	1.0183	1	1.0037	1.0033	1.0049	1		15	1.00679	0.00210687	0.00815987
23	1.0103	1.0443	1.1596	1.2364	1.2013	1.0531	1.041	1.1095	1.0385	1.1243	1.0763	1.2385	1.0134	1.1134	1.1839		15	1.10959	0.02033	0.0787377		1.0006	1.0468	1	1	1.0043	0.99742	1	1	1.0032	1.0243	1.0204	1.0159	1.0107	1.0158	0.99923		15	1.00924	0.00349733	0.0135451
24	1.0922	1.0684	1.216	1.2341	1.2084	1.0636	1.0539	1.1598	1.0492	1.1865	1.1183	1.2492	1.0073	1.1073	1.2379		15	1.13681	0.0208481	0.0807445		1.0136	1	1.0065	1.0032	1.0008	1	1.0024	1.0089	1.0065	0.99801	1.0235	1.0196	1.0076	1.0116	0.99915		15	1.00676	0.00196856	0.00762421
25	1.0981	1.1509	1.2153	1.1517	1.2053	1.0655	1.0836	1.1375	1.0526	1.1727	1.1317	1.2526	1.0109	1.1109	1.2383		15	1.13851	0.0181635	0.070347		1.0169	1.0181	1.0111	1.0047	1	1.0156	1.0047	1.0126	1	1	1	1.0245	1.0066	1.0152	1.0097		15	1.00931	0.00201258	0.00779467
26	1.0588	1.1698	1.163	1.1742	1.1809	1.0775	1.0695	1.1762	1.0441	1.2818	1.1424	1.2441	1.0131	1.1131	1.2671		15	1.14504	0.021133	0.0818479		1.0166	1.0206	1.0091	1.0113	1.0017	1.0056	1.0019	1.0069	1.0044	1.049	1.018	1.0053	1.0148	1.0212	1.042		15	1.01523	0.00360096	0.0139465
27	1.0746	1.1789	1.1949	1.1735	1.1853	1.0869	1.0819	1.1765	1.0677	1.2869	1.1452	1.2677	1.0183	1.1183	1.2291		15	1.15238	0.0199486	0.0772607		1.0089	1.0239	1.0122	1.0144	1.0129	1.0075	1.0038	1.0029	1.0108	1.02	1.0205	1.0102	1.0013	1	1.0453		15	1.01297	0.00294572	0.0114087
28	1.0823	1.1506	1.1955	1.1901	1.1843	1.0638	1.1521	1.2015	1.0704	1.3488	1.1587	1.2704	1.0364	1.1364	1.2293		15	1.16471	0.0213908	0.0828463		1.0114	1.0107	1.0161	1.0061	1.0184	1.018	1.0027	1.0061	1.0047	1.0245	1.0122	1.0165	1	1.0046	1.0592		15	1.01408	0.00367972	0.0142515
29	1.2703	1.1663	1.2142	1.1779	1.1746	1.1261	1.1443	1.2376	1.0822	1.3355	1.1532	1.2822	1.0386	1.1386	1.1989		15	1.1827	0.0199889	0.0774165		1.0113	1.0077	1.018	1.0049	1.0213	1.0104	1.0153	1.0068	1	1	1.0181	1	1.0088	1.0064	1.0433		15	1.01149	0.002861	0.0110806
30	1.0861	1.1062	1.2007	1.1784	1.1768	1.1344	1.1567	1.2381	1.0947	1.341	1.1566	1.1947	1.0911	1.1911	1.2013		15	1.16986	0.0171272	0.0663332		1.0071	1	1.0175	1.0079	1	1.0117	1.0173	1.0019	1.0188	1.0277	1.0218	1.0056	1.0085	1.0021	1.0484		15	1.01309	0.00333559	0.0129187
31	1.0941	1.1231	1.2025	1.1925	1.1657	1.1369	1.1874	1.2139	1.0969	1.2923	1.1477	1.1569	1.1195	1.1147	1.2014		15	1.16303	0.01375	0.0532535		1.0092	1.0018	1.0211	1	1.0062	1.0106	1.0144	1.0049	1.0136	1.0325	1.0231	1.0297	1.0171	1.0085	1.0402		15	1.01553	0.00303684	0.0117616
32	1.1019	1.1338	1.1635	1.2058	1.1573	1.1265	1.149	1.1798	1.0957	1.2573	1.1757	1.157	1.1218	1.1215	1.155		15	1.15344	0.0106888	0.0413977		1.0267	1.0048	1.0164	1.0023	1.0102	1.0105	1	1.0053	1	1.0137	1.0024	1.0061	1.0258	1	1		15	1.00828	0.0023099	0.0089462
33	1.2795	1.1622	1.0454	1.2072	1.1577	1.1335	1.1605	1.1805	1.1327	1.2281	1.1797	1.0784	1.147	1.1602	1.1851		15	1.16251	0.0144598	0.0560025		1.0219	1.0047	1.0104	1.0055	1.01	1.0115	1.0027	1	1.0194	1.0194	1.0072	1.012	1.0135	1.0048	1.0045		15	1.00983	0.001695	0.0065647
34	1.2892	1.2123	1.0478	1.1768	1.1812	1.1828	1.1579	1.1518	1.1343	1.2203	1.199	1.0885	1.0991	1.1078	1.1851		15	1.16226	0.0156231	0.0605079		1.0242	1	1.0138	1.0305	1.0071	1.0097	1.0204	1.0033	0.99912	1.0241	1.0141	1.0021	1.0108	1.0125	1		15	1.01145	0.00255392	0.00989128
35	1.2142	1.2193	1.1175	1.1169	1.1391	1.1096	1.1536	1.2029	1.1332	1.2371	1.2242	1.0963	1.1013	1.115	1.1755		15	1.15705	0.0129832	0.0502838		1.0072	1.0057	1.0053	1.0284	1.0114	1.0031	1.008	1.0093	0.9979	1.0149	1	1.0048	1.0183	1	1.0345		15	1.00992	0.00267932	0.010377
36	1.1773	1.2752	1.1645	1.1187	1.1385	1.1153	1.1643	1.2038	1.1196	1.2621	1.2289	1.0911	1.1526	1.1056	1.1503		15	1.16452	0.0144825	0.0560907		1	1.0135	1	1.032	1	1.004	1.0113	1.0151	1.0095	1.0302	1.0059	1.0104	1.0108	1.0047	1.0355		15	1.01219	0.00300161	0.0116252
37	1.1864	1.0856	1.168	1.1391	1.185	1.103	1.2169	1.2023	1.1207	1.2532	1.1993	1.1211	1.1225	1.1073	1.1502		15	1.15737	0.0125544	0.0486229		1.0027	1	1.0035	1.056	1.0009	1.0022	1.007	1.0187	1	1.0348	1.0179	1.0092	1	1.0118	1.0234		15	1.01254	0.00408481	0.0158204
38	1.2299	1.0885	1.2171	1.1271	1.1555	1.1002	1.1928	1.1447	1.134	1.24391	1.1868	1.1297	1.1247	1.1147	1.1255		15	1.15434	0.0124611	0.0482616		1.0005	1.0261	1.0092	1.0696	1.0044	0.99908	0.99896	1.0092	1.0038	1.0317	1.009	1	1.0051	1.0161	1.0163		15	1.01327	0.00474407	0.0183737
39	1.1315	1.0595	1.2889	1.1292	1.1542	1.1048	1.203	1.1458	1.1325	1.23391	1.1918	1.1165	1.1204	1.1837	1.1527		15	1.15656	0.0145955	0.056528		1.0044	1.0037	1.0103	1.0736	1.0066	1	1.0025	1.0012	1.0106	1	1.0152	1.0048	0.99986	1	1.0164		15	1.00994	0.00476071	0.0184382
40	1.1404	1.1141	1.2936	1.1428	1.1608	1.1185	1.1741	1.1302	1.1333	1.2391	1.1868	1.1112	1.0637	1.1531	1.1527		15	1.15429	0.0142095	0.0550331		1.0076	1	1.0142	1.0116	1.0163	1.0038	1.0059	1.0047	1.0134	1.0041	1.004	1.023	1	1.0099	1.0492		15	1.01118	0.00317439	0.0122944
41	1.1327	1.1141	1.248	1.2108	1.1492	1.1011	1.1294	1.1232	1.1288	1.2049	1.1881	1.12	1.0658	1.1609	1.1636		15	1.14937	0.0122719	0.0475288		1.0162	1.0155	1.0046	1	1.0196	1.0069	1	1.0019	1.0147	1.0081	1.0021	1.0163	1.0028	1.0032	1.0642		15	1.01174	0.0041308	0.0159985
42	1.1045	1.1559	1.2299	1.213	1.1478	1.1047	1.1383	1.1246	1.1447	1.1602	1.1934	1.0708	1.09	1.1493	1.1414		15	1.14457	0.0113004	0.0437664		1.0108	1.0399	1	1.0042	1.0157	1.0081	1.0031	1.0025	1.0197	1.0033	1.0074	1.0201	1.0047	1.0028	1.0677		15	1.014	0.00467273	0.0180974
43	1.1134	1.1683	1.2349	1.3112	1.1779	1.1718	1.2201	1.12	1.1451	1.1881	1.1991	1.0727	1.102	1.1208	1.1413		15	1.16578	0.0156288	0.0605301		1.0143	1.059	1.0043	1.0084	1.0174	1.0008	1.025	1.0055	1.0057	1.0067	1	1.0219	1.0079	1.0147	1.0052		15	1.01312	0.00378827	0.0146719
44	1.0892	1.1663	1.1995	1.3216	1.1534	1.1923	1.2604	1.1438	1.1447	1.1852	1.2025	1.0811	1.1042	1.1284	1.158		15	1.16871	0.0163352	0.063266		1.018	1.0498	1.004	1.0143	1.021	1.0011	1.025	1	1	1.0137	1.0057	1.0077	1.009	1.0132	1		15	1.01217	0.00338486	0.0131095
45	1.0686	1.1486	1.1554	1.3238	1.1523	1.1953	1.2694	1.1455	1.155	1.1919	1.208	1.1148	1.1281	1.1228	1.1402		15	1.16798	0.0163368	0.0632723		1.0123	1.0356	1.0066	1.019	1	1.0025	1.0278	1.0011	1.0058	1.012	1.0092	1.0105	1.0065	1	1.0105		15	1.01063	0.00261375	0.010123
46	1.0774	1.1356	1.1605	1.2547	1.1423	1.1649	1.153	1.1478	1.1552	1.2556	1.2037	1.0808	1.096	1.1371	1.1401		15	1.15365	0.0135712	0.052561		1.0158	1.0254	1.0112	1.0112	1.0098	0.99887	1.0192	1.0035	1.0084	1.014	1.0158	1.012	1.0073	1.0094	1.0164		15	1.01188	0.00165618	0.00641437
47	1.0707	1.1324	1.1103	1.1837	1.1015	1.2142	1.081	1.1663	1.1197	1.2879	1.2037	1.0889	1.0982	1.1447	1.1379		15	1.14274	0.015342	0.0594193		1.0101	1.0153	1.0072	1.0061	1.014	1.0054	1.0114	1.003	1.0184	1	1.0113	1	1.0075	1.0099	1.0089		15	1.00857	0.00135958	0.00526561
48	1.0679	1.0788	1.1613	1.1851	1.1007	1.2165	1.0882	1.1683	1.0868	1.1955	1.2093	1.0875	1.1173	1.1282	1.155		15	1.13643	0.0131782	0.051039		1.0022	1.0065	1.0038	1.0109	1.0064	1.0069	1.014	1.0038	1.0222	1.0139	1.0138	1.0017	1	1.022	1.0206		15	1.00991	0.00194321	0.00752604
49	1.0769	1.1027	1.1667	1.1	1.1044	1.1726	1.1039	1.159	1.0868	1.1885	1.2137	1.0681	1.102	1.1817	1.155		15	1.13213	0.011941	0.0462474		1.0055	1	1.0084	1.018	1	1.0017	1.0215	1.0061	1.0122	1.014	1.0104	1.0066	1	1.028	1		15	1.00883	0.0022244	0.00861506
50	1.0769	1.0991	1.1157	1.1089	1.1042	1.1887	1.1686	1.1751	1.0654	1.2072	1.1271	1.0753	1.1042	1.1892	1.1603		15	1.13106	0.0120048	0.0464946		0.99839	1.0085	1.0086	1.0065	1.0034	1.0065	1.0145	1.0024	1	1.0107	1	0.99901	1.0002	1.0219	1.0034		15	1.0056	0.00168629	0.00653098
51	1.0558	1.05	1.1202	1.1094	1.1	1.1905	1.1758	1.1772	1.0435	1.1664	1.1328	1.019	1.0858	1.1423	1.169		15	1.11585	0.014321	0.0554649		1	1.0369	0.99584	1.0114	1.0092	1.0081	1.0172	1.0059	0.99533	1.0002	1.0027	1	1.0315	1.0241	1.0063		15	1.00964	0.00326334	0.0126389
52	1.0618	1.0425	1.1253	1.1463	1.1281	1.1711	1.1902	1.1811	1.0435	1.1248	1.1283	1	1.1896	1.1254	1.1689		15	1.12179	0.0152771	0.0591679		1.0028	1.0271	1	1.0106	1.0128	1.0028	1.0125	1.0088	0.99204	1.0001	0.99945	1.0426	1.0591	1.0277	1.0307		15	1.01527	0.00480188	0.0185976
53	1.0336	1.0393	1.1544	1.1774	1.1339	1.1822	1.1742	1.133	1.0521	1.0899	1.1048	1.0056	1.192	1.1321	1.1814		15	1.11906	0.0159682	0.0618444		1.01	1	1.0148	1.0089	1.015	1.0081	1	1.0074	1.0062	1.0033	1.0106	1.0549	1.06	1.014	1		15	1.01421	0.00472331	0.0182933
54	1.0279	1.0172	1.0745	1.1771	1.1262	1.1838	1.181	1.1352	1.0759	1.0965	1.1101	1.0131	1.1324	1.1617	1.1658		15	1.11189	0.0153482	0.0594433		1.0146	1.0055	1.0206	1.0138	1.0236	1.0098	1.003	1	1	1.0057	1.0138	1.0558	1.0433	1	1.0039		15	1.01423	0.00420369	0.0162808
55	1.0339	1.0023	1.0794	1.1427	1.08	1.1689	1.1775	1.1175	1.076	1.0388	1.0788	1.0272	1.1447	1.1743	1.1658		15	1.10052	0.0153587	0.0594839		1.0174	1.051	1.0243	1.0188	1.0289	1	1.0056	1.0042	1.0262	1.0072	1.0111	1.036	1.018	1.0023	1.0382		15	1.01928	0.00384345	0.0148856
56	1.0048	1	1.035	1.1186	1.0367	1.1572	1.1571	1.0592	1.0606	1.0388	1.0318	1.0322	1.1471	1.1807	1.1304		15	1.07935	0.0159822	0.0618987		1.0105	1	1.0081	1	1.0306	1.0083	1.003	1.0115	1.0185	1.0223	1.0023	1.0207	1.0202	1.0372	1.0357		15	1.01526	0.00321384	0.0124471
57	1.045	1.0249	1.0393	1.1176	1.0316	1.1586	1.1635	1.0611	1.0507	1.0453	1.0365	1.0704	1.1197	1.2032	1.1138		15	1.08541	0.0145872	0.0564962		1	1.0425	1.0158	1.0047	1.016	1.01	1.0063	1.0011	1.0186	1	1.0056	1.0216	1.0095	1.0502	1.0434		15	1.01635	0.00425449	0.0164776
58	1.0512	1.044	1.0437	1.114	1.0275	1.1441	1.0814	1.0546	1.0509	1	1.0062	1.0756	1.0942	1.1713	1.1139		15	1.07151	0.0126168	0.0488645		1.0036	1.0111	1.0191	1.015	1.0023	1.0046	1.0105	1.0057	1.0198	1.0049	1.0002	1.0175	1	1.0521	1.0262		15	1.01284	0.0034815	0.0134838
59	1.1203	1.0428	1.088	1.0711	1.0378	1.1572	1.0417	1.0493	1.0366	1.0199	1	1.0806	1.0966	1.1768	1.0664		15	1.07234	0.0127518	0.0493875		1.0124	1.0122	1.0165	1.0197	1.0041	1.0052	1.0279	1.0147	1.0277	1.0048	1.0001	1.0211	1.004	1.0594	1.0259		15	1.01705	0.00383789	0.0148641
60	1.0331	1.0051	1.1495	1.0696	1.035	1.1587	1.0472	1.0508	1.0265	1.0298	1.0041	1.0454	1.0587	1.1727	1.0266		15	1.06085	0.0140806	0.0545338		1.0135	1	1.0135	1.0243	1.0034	1.0071	1.0314	1	1.0321	1.02	1.0032	1.0226	1.018	1.0628	1.0332		15	1.01901	0.00431256	0.0167025
61	1.0396	1.0349	1.1539	1.0557	1.0474	1.1415	1.0631	1.065	1.027	1.0399	1.012	1.0164	1.0512	1.1316	1.0268		15	1.0604	0.0116944	0.0452921		1.0178	1.0851	1.0164	1.0131	1	1.0044	1.0244	1.0031	1	1.0256	1.0051	1.0095	1.0193	1.0644	1		15	1.01921	0.00631624	0.0244627
62	0.98355	1.0347	1.1885	1.0567	1.0622	1.1014	1.0304	1.042	1.021	1.0465	1.0501	1.0217	1.0536	1.1359	1.0375		15	1.05772	0.012988	0.0503025		1.0254	1.0958	1.0169	1.0257	1.0025	1.0048	1.0162	1.0124	0.99706	1.0148	1	1	1.0245	1.0467	1.0089		15	1.01944	0.00641107	0.02483
63	1.0591	1.0671	1.1218	1.0548	1.0603	1.1031	1.0357	1.0431	1.0218	1.0355	1.0539	1.0557	1.0551	1.1321	1.0301		15	1.06195	0.00839673	0.0325204		1.0223	1.0669	1.0068	1.0304	1.0055	1.0068	1.0197	1.0084	1.0031	1	1.0027	1.0023	1.0342	1.0583	1.0127		15	1.01867	0.00534525	0.0207021
64	1.0658	1.0206	1.1254	1.0623	1.0558	1.0753	1	1.0298	1.0226	1.0181	1.0243	1	1.0426	1.1038	1.0305		15	1.04513	0.00936922	0.0362868		1.0263	1	1.0096	1.016	1.0083	1.0061	1.0151	1.0101	1	1.001	1.0105	1.0136	1.0097	1.0598	1.0187		15	1.01365	0.003777	0.0146282
65	1.018	1.0212	1.0689	1.0687	1.0564	1.0416	1.0789	1.0393	1.0091	1.0243	1.0121	1.0065	1.0451	1.1047	1.0451		15	1.04266	0.00740511	0.0286799		1.0236	1.0476	1	1.0065	1.0115	1	1.0168	1.0103	1.0143	1.0012	1	1.0292	1.0144	1.0439	1		15	1.01462	0.00400745	0.0155208
66	1.063	1.0226	1	1.0665	1.0541	1.0436	1.0845	1.0398	1.0087	1.0229	1.0152	1.0053	1.0347	1.0502	1.0466		15	1.03718	0.00635224	0.0246021		1.0035	0.9824	1.0073	1.0113	1.0286	1.0021	1.0201	1.0144	1.02	1.0212	1.0018	1.0322	1.0114	1	1.0027		15	1.0106	0.00329364	0.0127562
67	1.07	1.0304	1.0024	1.0431	1.09	1.0263	1.0707	1.0292	1.0099	1.0165	1.0272	0.99819	1.0095	1.0294	1.0472		15	1.03333	0.0068869	0.0266729		1.0062	1	1.0101	1.0182	1.0413	1.0043	1.0299	1.016	1.0062	1.0186	1.0094	1.0063	1	1.0018	1.0025		15	1.01139	0.00302606	0.0117199
68	1.0523	1.0318	1.0118	1.0331	1.0814	1.0232	1.077	1.0205	1	1.0092	1.0179	1.0059	1.012	1.0312	1.0298		15	1.02914	0.00624998	0.0242061		1	1.0311	1.0109	1.0131	1.045	1.0041	1	1	1.0041	1.0281	1.0049	1.0028	1.0025	1.0051	1.0115		15	1.01088	0.00346864	0.013434
69	1.0676	1.0185	1.0719	1.0308	1.0773	1.0258	1.082	1.0202	1.0199	1.0142	1.0204	1.002	1	1.0207	1.0518		15	1.03487	0.00713493	0.0276335		1.0039	1.0455	1.0119	1.0181	1.0338	1.0063	1.0028	1.001	1.0093	1.0075	1.0062	1.006	1.0164	1.0077	1.0149		15	1.01275	0.00314217	0.0121696
70	1.0749	1.0208	1.0739	1.0706	1.1362	1	1.1054	1.0218	1.0216	1.0024	1.0238	0.99694	1.0201	1	1.0526		15	1.0414	0.0109391	0.0423668		1.0048	1	1.0145	1	1.0248	1.0096	1.015	1.0035	1.0056	1.0061	1.0028	1.0067	1.0213	1.0099	1.0069		15	1.00877	0.00188419	0.00729742
71	1.0496	1.0228	1.1313	1.0572	1.0559	1.0169	1.0967	1.0193	1.0213	1	1.0125	1.0052	1.0228	1.0004	1.041		15	1.03686	0.00953275	0.0369202		1.0032	1.0107	1.008	0.99821	1.0284	1.0085	1.0218	0.99889	1	1	1.0038	1	1.023	1.0148	1		15	1.00795	0.00254564	0.00985924
72	1.0552	1.0428	1.1544	1.0548	1.049	1.0202	1.1006	1.0182	1.028	1.0038	1.0144	0.99898	1.0078	1.0164	1.0538		15	1.04123	0.0106279	0.0411618		1.0115	1	1.0049	1.0037	1.0237	1.0105	1.0243	1.0024	1.0053	1.0093	1.0054	1.0028	1	1.0185	1.0049		15	1.00848	0.00204395	0.00791619
73	1.0625	1.0341	1.1565	1.0594	1	1.0321	1.0362	1.0117	1.0302	1.0148	1.001	0.99145	1.0141	1.02	1.0548		15	1.03459	0.0103343	0.0400245		1.0122	1.0056	1.0075	1.0012	1.0261	1.0053	1.0205	1.0056	1.0154	1.0126	1.0043	1.0021	1.0045	1.021	1.002		15	1.00973	0.00202808	0.0078547
74	1.0158	1.0367	1.1212	1.0514	1.0088	1.0556	1.0162	1	1.0093	1.0423	1.0039	0.99956	1.0174	1.0218	1.0319		15	1.02879	0.00805115	0.031182		1.0182	1.0054	1	1.0108	1.0293	1	1.0183	1.0042	1.0077	1.0167	1	1.0026	1.0078	1.0177	1.0022		15	1.00939	0.00227664	0.00881739
75	1	1.0382	1.0643	1.049	1	1.0597	1.0181	0.99789	1	1.0458	1.0051	1.0067	1.0085	1	1		15	1.01955	0.00632345	0.0244906		1	1	1.0439	1.0165	1.0161	1.0015	1.0204	1.0022	1.0122	1.0239	1.0028	1.0049	1.0105	1.0203	1.008		15	1.01221	0.00307267	0.0119004
76	1.0085	1.0382	1.0667	1	1.0672	1.0003	1.0808	1.0114	1.0027	1	1	1.0019	1.0046	1.0113	1.0011		15	1.01965	0.00740849	0.028693		1.0026	1.0278	1.0465	1.006	1.0028	1.0046	1.0098	1.0057	1	1.0299	1.0016	1.0039	1.0152	1.0229	1		15	1.01195	0.00355861	0.0137824
77	1.015	1.0412	1.0276	1.0123	1.0835	0.99581	1	1.0164	1.0011	1.0117	1.0118	1.0092	1.0089	1.018	1.05		15	1.02017	0.00587919	0.02277		1.0033	1.0295	1.0396	1.0045	1.0052	1.0022	1.0113	1.0058	1.0048	1.0159	0.99864	0.99939	1.0195	1.0119	1.0057		15	1.01048	0.00296575	0.0114863
78	1.0348	1.052	1	1.0099	1.0779	1.0001	1.0072	1.0074	1.0025	1.016	1.0123	1.0184	1.0127	1.0063	1.0591		15	1.02111	0.00615343	0.0238321		1.001	1.0054	1.0036	1.0101	1	1.0032	1.0132	1.0053	1.0075	1	1.0024	1.0015	1.0321	1.0088	1.0109		15	1.007	0.0020858	0.00807828
79	1.0437	1.0304	1.0032	1.0406	1.0833	1.0205	1.0123	1	1.0057	1.0185	1.0082	1.0166	1	1.0029	1.0608		15	1.02311	0.0063291	0.0245125		1.0047	0.99934	1.0062	1.0202	1.0086	1.0055	1.0118	1.0086	1	1.0051	1.002	1.0046	1.0036	1.0114	1.0076		15	1.00662	0.00134818	0.00522148
80	1.0807	1.0335	1.0031	1.0385	1.0645	1.0157	1.0277	1.0038	1.0113	1.0132	1.0061	1.0223	1.0056	1.0115	1.0174		15	1.02366	0.00586391	0.0227108		1.0281	1.003	1.0001	1.0531	1.0101	1.0067	1.0064	1.0076	1.0109	1	0.99879	1.0103	1.0073	1	1.0199		15	1.01082	0.0036408	0.0141008
81	1.0808	1.0066	1.0869	1.0337	1.0617	1.0203	1.0094	1.0063	1.0058	1.0183	1.0062	1	1.0134	1	1.0019		15	1.02342	0.00754959	0.0292394		1.016	1	0.99911	1.0586	1.0092	1.0076	1.0082	1	1.0138	1.0154	1.0028	1.0123	1.0017	0.99829	1.024		15	1.01113	0.00390949	0.0151414
82	1.09	1.0022	1.0915	1.0308	1.1021	1.0297	1.0171	1.0026	1.0094	1.0285	1.0088	1.0148	1.0107	1.0059	1.0042		15	1.02989	0.00899662	0.0348438		1.0181	1.0141	1.0018	1.0171	1.031	1.0063	1	1.0025	1.0103	1.0179	1.0032	1.0045	1	1.0009	1.0206		15	1.00989	0.00243484	0.00943011
83	1.121	1.0054	1.0646	1.0092	1.0848	1.0257	1	1.005	1.0083	1.0111	1.0011	1.0182	1.0173	1.0127	1		15	1.02563	0.00924243	0.0357958		1	1.0164	1.0065	1	1.0325	1	1.0004	1.015	1.0061	1.0211	1	1	1.0018	1.0001	1.0056		15	1.00703	0.00255197	0.00988373
84	1.1367	1	1.0934	1	1.0831	1.0304	1.0161	1.0066	1	1.0164	1.0011	1.0372	1.0187	1.0088	1.0096		15	1.03054	0.0106292	0.0411668		1.0279	1.0259	1.004	1.0045	1.0083	1.0009	1.0022	1.0071	1.0097	1.0094	1.0034	1.0022	1.0078	0.99803	1.0082		15	1.00797	0.00216985	0.00840381
85	1.1462	1.0166	1.0992	1.005	1.0858	1.0413	1.0274	1.0164	1.004	1.0133	1.0014	1.0248	1.0234	1	1.0128		15	1.03451	0.0109682	0.0424797		1.0263	1.0044	1.0072	1.0014	1.0026	1.0019	1.0057	1.0089	1.0083	1.0112	1.0096	1.0182	1.0175	1.0015	1		15	1.00831	0.00192289	0.00744733
86	1.1452	1.0198	1.0651	1.0205	1.0609	1	1.0225	1.0179	1.0072	1.0139	1.0086	1.0264	1.0299	1.0042	1.0068		15	1.02993	0.00956397	0.0370411		1.0185	1.0058	1.0138	0.99833	1.0053	1.0057	1.0104	1.0103	1.0047	1.0206	1.0013	1.0232	1.0181	0.99965	1.0232		15	1.01059	0.0021968	0.00850817
87	1.0827	1.0065	1.0474	1.006	1.0593	1.0044	1.0539	1.0055	1	1.0066	1.0088	1.0346	1.0323	1.0065	1.004		15	1.0239	0.00672138	0.0260318		1.0028	1	1	1.0022	1	1.0068	1.0125	1.0056	1.009	1	1.0045	1.0257	1.004	0.99771	1.0244		15	1.00635	0.00220448	0.00853792
88	1.0914	1.0135	1.054	1.0012	1	1.0428	1.0678	1	1.0055	1.0229	1.0081	1.025	1.0139	1.0093	1.0074		15	1.02419	0.0071338	0.0276291		1	1.0348	1.0037	1.0067	1.0121	1.003	1.0027	1.007	1	1.0036	0.9997	1.0372	1	1.0031	1.0122		15	1.00839	0.00307185	0.0118972
89	1.0679	1.0157	1.1127	1.0179	1.0462	1.0348	1.0408	1.0011	1.0186	1.0273	1.0017	1.0256	1.019	1.0122	1.0089		15	1.03003	0.00746563	0.0289142		1.0001	1.0363	1.0181	0.99424	1.0167	1.002	1.0047	1.0071	1.0064	0.99953	0.99835	1.0287	1.0011	1.0076	1.0085		15	1.00863	0.00302061	0.0116988
90	1.0373	1.0019	1.1003	1	1.0443	1.0384	0.99973	1.0018	1.0083	1	1.0024	1.015	1.0078	1.0052	1		15	1.0175	0.00713529	0.0276348		1.0097	1.1017	1.0286	0.99784	1.0028	1.0033	1.0075	1.0035	1.0113	0.99839	1.0023	1.0313	1.0111	1	1.0088		15	1.01454	0.00672263	0.0260367
91	1.0451	0.99957	1.1081	1.0125	1.0344	1.0787	1.0038	1.0109	1.0142	1.0505	1	1.0253	1	1.0171	1.0027		15	1.02686	0.00823979	0.0319126		1.0093	1.0373	1.0136	0.99379	1	1	1.0079	1.005	1.0055	1.0032	1.0036	1	1.0111	1.0083	1.0083		15	1.00713	0.00252743	0.00978868
92	1	1	1.0668	1.0176	1.0165	1.0785	1.0357	1.0118	1.0143	1.0536	1.0033	1.0258	1.0025	1.0203	1.0075		15	1.02361	0.00635646	0.0246185		1.0065	1.0395	1.0469	0.99597	1.0021	1.0131	1	1.0119	1.0078	1.0039	1	1.0105	1.0132	1.0209	1.0251		15	1.01316	0.00375839	0.0145562
93	1.0106	1.0179	1.0043	1	1.0202	1.0802	1.0339	1.0087	1	1	1.0047	1.0325	1.0101	1	1.0303		15	1.01689	0.00549195	0.0212702		1	1.0282	1.0177	0.9997	1.0176	1.0146	1.0039	1	1.0112	1.0072	1.0058	1.0134	1.01	1.0224	1.0255		15	1.01181	0.00238639	0.00924244
94	1.0182	1.059	1.0122	1.0109	1.0128	1.0397	1.0537	1.0076	1.0029	1.0122	1.0014	1.0416	1.0244	1.0105	1.0322		15	1.02262	0.00474016	0.0183586		1.0065	1	1.0231	0.9999	1.0181	1.007	1.0089	1.0017	1	1.0108	1.012	1.0046	1.0041	1.0319	1.0305		15	1.01061	0.00275468	0.0106688
95	1.008	1.0573	1	1.0407	1	1	1.0431	1.0082	1.0094	1.032	1.0007	1.0427	1.0244	1.0155	1.0187		15	1.02005	0.00489024	0.0189398		1.0183	1.0032	1.0186	1.0127	1.0187	1.0032	1.0054	1.0007	1.0149	1	1.0137	1.0035	1.0071	1.0318	1.0237		15	1.0117	0.00242399	0.00938806
96	1.0192	1	1.0168	1.0133	1.0044	0.99699	1.0428	1	1.0135	1	1.0032	1.0075	1.0081	1.0408	1.0175		15	1.01227	0.00359497	0.0139232		1	0.98272	1.1514	1.0159	1	1.0194	1.0084	1	0.99971	1	1.0381	1.0489	1.0089	1.0514	1.0126		15	1.0225	0.0104773	0.0405784
97	1.0275	1.0076	1.0226	1.0258	1	1	1	1.007	1.0072	1.0142	0.99877	1.0023	1.0017	1.0005	1		15	1.00768	0.00259905	0.0100661		1.0086	1.0197	1.0907	1.0178	1.0014	1.0008	1	1.0088	1.0095	1.0174	1.0255	1.0805	1.0763	1	1.013		15	1.02467	0.0080098	0.0310218
98	1.0297	1	1.0292	1.016	1.0052	1.0349	1.0001	1.064	1.0043	1.0123	1.0061	1.0058	1	1	1.0037		15	1.01409	0.00468513	0.0181454		1.0204	1.0431	1.1023	1.0198	1.0038	1	1.0093	1.0379	1.0144	1.021	1.0264	1.0608	1.0691	1.0175	1.0149		15	1.03071	0.00719253	0.0278566
99	1.0374	1.0237	1.031	1.0304	1.0034	1.0281	1.0349	1.0344	1.0039	1.0113	1.0093	1.0123	1.0105	1.0194	1.0408		15	1.02205	0.00329851	0.0127751		1.0071	1.0787	1.0822	1.0582	1	1.0079	1.0254	1.0207	1.0159	1.0175	1.0169	1.0371	1.0611	1	1		15	1.02858	0.00731153	0.0283174
100	1.0473	1.0265	1.0534	1.015	1	1.0297	1.0312	1.0387	1.0039	1.008	1.0044	1.0046	1.0094	1.0135	1.0556		15	1.02275	0.00492315	0.0190673		1.0108	1	1.0771	1.0306	1.0138	1.021	1.0361	1.0288	1	1.0212	1.0049	1	1.0204	1.1143	1.0024		15	1.02543	0.00817185	0.0316495

## Sheet: b-data
	Fasted			PA14+Fasted
	odr-7	odr-7;daf-2 RNAi		odr-7	odr-7;daf-2 RNAi
	0.0724	0.023558		0.142952	0.010013
	0.1337	0.03014		0.070718	0.016461
	0.1141	0.009523		0.081907	0.008442
	0.1033	0.014706		0.141142	0.015658
	0.0915	0.012815		0.256112	0.008448
	0.0477	0.011268		0.091879	0.005135
	0.0577	0.04169		0.177075	0.009634
	0.0634	0.030396		0.147088	0.005023
	0.0473	0.009923		0.242805	0.007439
	0.0573	0.010494		0.160748	0.016171
	0.0911	0.012257		0.207944	0.010229
	0.0528	0.004144		0.124496	0.00971
	0.0726	0.029155		0.10554	0.006934
	0.0728	0.013203		0.230123	0.0091
	0.0394	0.023192		0.130911	0.021541
n=	15	15		15	15
Average	0.0744733	0.0184309		0.154096	0.0106625
SE	0.00701698	0.00273098		0.0150673	0.00121256
STDEV	0.0271766	0.010577		0.0583555	0.00469623

## Sheet: c-traces
Time	odr-7																n=	Average	SE	STDEV		odr-7;sid-1																n=	Average	SE	STDEV		odr-7;ins-37 RNAi
1	1.0107	0.9977	1.023	1	1.0121	1.0052	1.0231	1.0188	1.0134	0.99441	1.0371	1	1.023	1.0232	1.0079		15	1.01264	0.00310863	0.0120397		1.0044	1.0102	1.0056	1.0154	1.0235	1	1.022	1.0065	1.0247	1.0133	1.0203	1.0047	1.0013	1	1.0124		15	1.01095	0.00223329	0.00864951		1.0339	1.0293	1.0213	1	1.0144	1.0249	1.0744
2	1.0074	1.0098	1.011	1.0061	1.0181	1.007	1.0401	1.0029	1.026	1	1.0446	1.0035	1.0137	1.0242	1.0068		15	1.01475	0.00347581	0.0134617		1.0107	1	1.001	1.0091	1.0244	1.0067	1.0228	1.0089	1.0248	1.0129	1.0123	1.0036	0.99831	1.0035	1.0232		15	1.01081	0.00237297	0.00919047		1.0387	1.0378	1.0667	1.0329	1.0151	1.0271	1.0905
3	1	1.0284	1	1.0171	1.0181	1.0093	1.0403	1.0268	1.0291	1.0102	1.0302	1.0091	1.0195	1.0323	1.015		15	1.01903	0.00310102	0.0120102		1.0199	1.0007	1.0112	0.99874	1	1.0075	1.0249	1.0114	1.0089	1.0098	1.0031	1.009	1.0063	0.99942	1		15	1.00739	0.00197159	0.00763593		1.0117	1.0029	1.0653	1.0312	1.0281	1	1
4	1.0111	1.0284	1.0765	1.0167	1.0676	1.0132	1.029	1.0343	1.0284	1.0165	1.0453	1.0176	1.0157	1.0333	1.0212		15	1.03032	0.00501348	0.0194171		1.012	1.0054	1.0177	1.0019	1.0011	1.0053	1.0162	1.0027	1.0111	1	1.0042	1	1	0.99943	1.0148		15	1.00612	0.00167207	0.0064759		1.0285	1	1.0616	1.0131	1.0127	1.0038	0.99941
5	1.0069	1.0301	1.0486	1.0303	1.0717	1.0154	1.0208	1.042	1.0348	1.0226	1.0526	1.0212	1	1.0346	1.0216		15	1.03021	0.0047396	0.0183564		1.0165	0.99921	1	1	1.0026	1.0152	1	1	1.0154	1.0063	1	1.0065	1.0134	1	1.0158		15	1.00606	0.00183614	0.00711135		1.033	1.0076	1.0102	1.0521	1.0131	1.0062	1.0157
6	1.0047	1.0054	1.0856	1.0022	1.0608	1.0052	1.048	1.096	1	1.0262	1.074	1.0212	1.0284	1.0351	1.0321		15	1.03499	0.00814745	0.0315549		1	0.9994	1.0058	1.003	1.0116	1.0156	1.0007	1.0023	1	1.0178	1.004	1.0061	1.0179	1.0178	1.0129		15	1.00766	0.001852	0.00717275		1.0394	1.0129	1.0046	1.051	1.0069	1.0162	1.0047
7	1.0102	1.0236	1.0888	1	1.0571	1.0128	1.0622	1.0711	1.0143	1.0451	1.0803	1.0234	1	1	1.0482		15	1.03581	0.00793436	0.0307297		1.0015	0.99904	1.0096	1.0039	1.0124	1.0139	1.0039	1.0084	1.0043	1.0119	1.005	1.0046	1.016	1.0268	1.0225		15	1.00958	0.00201497	0.00780393		1.0606	1.0386	1	1.038	1.0004	1.0338	1
8	1.0196	1.0301	1.0251	0.99749	1	1.0141	1.0709	1.0905	1.0682	1.0809	1.0726	1.0024	1.0115	1.0038	1.0313		15	1.03457	0.00845694	0.0327536		1.0038	1.0079	1.0132	1.0093	1.0057	1.0104	1.0176	1.0094	1.0031	1.0225	1.0164	1.0103	1.011	1.009	1.0499		15	1.0133	0.00293251	0.0113576		1.0652	1.0452	1.0571	1.0351	1	1.0364	1.0363
9	1.0252	1.0047	1	1.0187	1.012	1.0191	1.0576	1.0769	1.0326	1.028	1.0439	1.0306	1.0633	1.0043	1.0231		15	1.02933	0.00581855	0.0225351		1.0063	1.0088	1.0159	1.0039	1.0104	1.0107	1.0177	1.0117	1.0055	1.0286	1.0077	1.0103	1.0127	1.0176	1.0452		15	1.0142	0.00272647	0.0105596		1.0581	1.0498	1.0674	1.0351	1.0148	1.0084	1.1054
10	1.0338	1.0415	1.0435	1.0962	1.0739	1.0706	1.0278	1.0286	1.0869	1.0864	1.0072	1.1083	1.0665	1.0449	1.0028		15	1.05459	0.00833372	0.0322763		1	1.0056	1	1.0039	1.0113	1.0042	1.0068	1.0096	1.0116	1.0125	1.0087	1.0142	1.0148	1.0313	1.0345		15	1.01127	0.00256659	0.00994037		1.0565	1.0604	1.0612	1.0064	1.0314	1	1.0921
11	1.0434	1.0509	1.0498	1.058	1.0732	1.0709	1.0279	1.0964	1.0673	1.125	1.0621	1.0658	1.0055	1.0581	1.0102		15	1.05763	0.00780752	0.0302384		1.0029	1.0127	1.018	1	1.0077	1.0029	1.004	1.0039	1.0038	1.0204	1.0133	1	1.0154	1.0418	1.0335		15	1.01202	0.00319191	0.0123622		1.0613	1.0659	1	1	1.0301	1.0027	1.0221
12	1.0486	1.1026	1.0536	1.0583	1.0451	1.07	1.0354	1.0936	1.0757	1.1174	1.0422	1.0629	1	1.0595	1.0027		15	1.05784	0.00837364	0.032431		1.0087	1.0154	1.0215	1.0125	1.0153	1.0035	1.0043	1.0065	1	1	1.0104	1.0078	1.0161	1.0383	1.0289		15	1.01261	0.00274495	0.0106311		1.0585	1.0842	1.0193	1.0016	1.0123	1.0203	1
13	1.0263	1.1018	1.0149	1.0492	1.0253	1.0723	1.0553	1.0728	1.0226	1.0416	1.0308	1.0635	1.0032	1.0595	1		15	1.04261	0.00738907	0.0286178		1.0166	1.003	1.0079	1.013	1.0164	1	1.0015	1	1.0062	1.0039	1.0117	1.0109	1.0037	1.0281	1.0211		15	1.0096	0.00214103	0.00829216		1.0512	1.096	1.0131	1.0056	1.0143	1.0049	1.001
14	0.99709	1.0877	1	1.0061	1.0318	1.0724	1.0551	1.1027	1.1152	1.1255	1.0278	1.0461	1.1593	1.0596	1.0038		15	1.05935	0.0130213	0.0504313		1.0204	1	1.0139	1.0083	1.0232	1.0066	1.0034	1.0014	1.0021	1.0035	1.0119	1	1	1.0395	1.0091		15	1.00955	0.00285016	0.0110386		1.0563	1.1001	1.0525	1.0094	1.0129	1.0076	1.0069
15	1	1.0706	1.0042	1.005	1.0304	1.0789	1.0459	1.0996	1.1234	1.1185	1.0863	1.0419	1.074	1.0611	1.0018		15	1.05611	0.0108385	0.0419775		1.012	1.0056	1.0178	1.0069	1.0078	1.0077	1.005	1.0044	1.0006	1.0229	1	1.0046	1.0017	1.0421	1.0062		15	1.00969	0.00280857	0.0108776		1.0105	1.0962	1.023	1.0124	1.0081	1.0333	1
16	1.0369	1.0683	1.0244	1	1.0136	1.0889	1.0563	1.0738	1.07	1	1.0095	1.059	1.0769	1.0188	1		15	1.03976	0.00826686	0.0320174		1	1.002	1.0067	1.0076	1.0092	1.0139	1.0043	1.0059	1.0069	1.0014	1.0016	1.0121	1.0033	1.0581	1.0081		15	1.00941	0.00362608	0.0140437		1	1.1054	1.018	1.0226	1.0087	1.0215	1.0182
17	1.0169	1.0705	1.0306	1.0178	1.0469	1.0888	1.0421	1.0796	1.0503	1.0441	1.0074	1.0058	1.1071	1	1.001		15	1.04059	0.0087342	0.0338274		1.0033	1.0037	1.0057	1	1	0.99839	1.0032	1.0127	1.0025	0.9992	1.0109	1.0085	1.0115	1.0705	0.99994		15	1.00867	0.0045797	0.0177371		1.0055	1.108	1.0161	1.0019	1.0078	1.0244	1.0542
18	1.0178	1.0326	1.0356	1.0146	1.0584	1.0783	1.0543	1.0763	1.0575	1.0387	1.0713	1	1.0206	1.001	1.0063		15	1.03755	0.00702737	0.0272169		1.0022	1.0142	1.0084	1.0058	1.01	1.0005	1.0071	1.0156	1.0034	1.0099	1	1.0066	1.0141	1.0637	1		15	1.01077	0.00400922	0.0155277		1.004	1	1.0234	1.0054	1	1.0118	1
19	1.0321	1.0332	1.0033	1.0149	1.0405	1.015	1.0729	1.0623	1.0466	1.0461	1.0522	1.0345	1.0247	1.0045	1.0082		15	1.03273	0.0054615	0.0211523		1.0061	1.0167	1.0127	1.0063	1.0121	1.0034	1.0034	1.0109	1.011	1	1.0013	1	1.0157	1.0516	1.0142		15	1.01103	0.0032477	0.0125783		1.0211	1.004	1.0215	1.0159	1.0176	1.0232	1.0124
20	1.0051	1	1.077	1.0425	1	1.0036	1.0132	1	1.0161	1.0042	1	1	1	1	1.0056		15	1.01115	0.00551652	0.0213654		1	1	1	1	1	1	1	1	1	1	1	1.0061	1	1	1		15	1.00041	0.000406667	0.00157501		1.0274	1.0049	1	1	1.0179	1.0261	1
21	1.0153	1.0656	1.01	1.0629	1.0742	1.0463	1.0338	1.0191	1.0428	1.1295	1.0701	1.0655	1.0585	1.0323	1.002		15	1.04853	0.00836767	0.0324079		1.0073	1.0054	1.0097	1.0035	1.0387	1.0038	1.0121	1.0283	1.0277	1.0296	1.0162	1.0167	1.0126	1.0304	1.006		15	1.01653	0.00296941	0.0115005		1.0156	1.0114	1.0187	1.0033	1.0252	1.0069	1.0186
22	1.0253	1.0698	1.0741	1.0747	1.0889	1.0511	1.0951	1.0185	1.0539	1.1493	1.102	1.0696	1.0246	1.1102	1.0298		15	1.06913	0.00948366	0.0367301		1.0209	1.0112	1.0532	1.0084	1.0422	1.0214	1.0186	1.0345	1.0374	1.0452	1.074	1.0159	1.0347	1.0302	1.0155		15	1.03089	0.00460603	0.0178391		1.0211	1.013	1.0208	1.0221	1.0247	1.0048	1.0225
23	1.0238	1.0867	1.09784	1.1001	1.1296	1.082	1.1392	1.1176	1.1003	1.0815	1.132	1.0955	1.0393	1.103	1.0627		15	1.09274	0.00837112	0.0324212		1.0376	1.0295	1.0848	1.018	1.0379	1.0528	1.0437	1.0222	1.048	1.0532	1.075	1.0733	1.0783	1.051	1.0976		15	1.05353	0.00610973	0.0236629		1.0277	1.0132	1.0415	1.007	1.0258	1.0077	1.0184
24	1.0432	1.1071	1.126	1.1017	1.1562	1.1082	1.1572	1.1245	1.1039	1.0826	1.1479	1.0934	1.0625	1.1218	1.0591		15	1.10635	0.00890641	0.0344944		1.0444	1.0677	1.0906	1.0208	1.0451	1.0817	1.048	1.0243	1.1053	1.0502	1.1321	1.1433	1.0968	1.1141	1.1064		15	1.07805	0.00993254	0.0384686		1.0514	1.0006	1.011	1.0096	1.0141	1.0095	1
25	1.0542	1.1115	1.1301	1.12	1.0943	1.1265	1.1012	1.124	1.1163	1.1005	1.1202	1.0958	1.0638	1.1304	1.0727		15	1.1041	0.00627445	0.0243009		1.0714	1.07	1.08	1.0295	1.0481	1.0623	1.0666	1.0294	1.1112	1.0472	1.1203	1.1435	1.1222	1.1396	1.1547		15	1.0864	0.010867	0.0420878		1.0167	1.0124	1.003	1.0116	1.0101	1.0218	1.0219
26	1.0332	1.1008	1.09473	1.1374	1.1927	1.1339	1.1377	1.1542	1.1237	1.1278	1.1261	1.0104	1.0779	1.1388	1.0684		15	1.11052	0.0122219	0.0473351		1.0565	1.0827	1.0913	1.0302	1.0864	1.0491	1.0739	1.0268	1.0948	1.0542	1.1214	1.1041	1.109	1.2344	1.1387		15	1.09023	0.0132315	0.0512453		1.0333	1.0127	1.0001	1.0108	1.0017	1.0162	1.0245
27	1.0518	1.1015	1.0706	1.1425	1.1382	1.1203	1.1549	1.1467	1.1082	1.1572	1.1282	1.0872	1.1028	1.1366	1.0674		15	1.11427	0.00865055	0.0335034		1.0625	1.1013	1.096	1.0324	1.0709	1.0525	1.0777	1.036	1.1245	1.0536	1.0979	1.0858	1.1113	1.3131	1.1425		15	1.0972	0.0174407	0.0675475		1.0289	1	1.0134	1.0016	1	1.0189	1
28	1.0634	1.1048	1.0832	1.1401	1.1498	1.1059	1.1298	1.1461	1.0909	1.1259	1.1409	1.0877	1.1566	1.1154	1.0592		15	1.11331	0.00810801	0.0314022		1.0672	1.1146	1.0975	1.0341	1.0735	1.0444	1.0705	1.0403	1.1057	1.0256	1.1002	1.0868	1.0875	1.3268	1.1376		15	1.09415	0.0185297	0.0717653		1.0141	1.0135	1.0279	1.0078	1.0235	1.0089	1.0023
29	1.0645	1.1041	1.0809	1.1343	1.0885	1.1101	1.1	1.1366	1.0772	1.1165	1.1372	1.1216	1.1707	1.0987	1.0418		15	1.10551	0.008442	0.0326957		1.074	1.1155	1.0971	1.0587	1.0697	1.0507	1.0687	1.0523	1.1106	1.0317	1.1013	1.1116	1.0928	1.2781	1.1229		15	1.09571	0.0148272	0.0574255		1.0149	1.0142	1.0253	1.0069	1.0529	1.0096	1.0326
30	1.0452	1.1158	1.0624	1.136	1.0594	1.1072	1.1154	1.1207	1.1079	1.1136	1.0979	1.1018	1.0936	1.0963	1.0459		15	1.09461	0.0072796	0.0281938		1.0792	1.1194	1.1008	1.0604	1.0816	1.0539	1.0718	1.0501	1.1106	1.0431	1.1053	1.0889	1.0952	1.2927	1.1241		15	1.09847	0.0153266	0.0593598		1.0186	1.0459	1.0558	1.0295	1.0064	1.018	1.0094
31	1.0573	1.1038	1.0663	1.1161	1.0887	1.1102	1.0912	1.1193	1.0902	1.1206	1.1102	1.1007	1.1021	1.0044	1		15	1.08541	0.00987747	0.0382553		1.0755	1.1228	1.0984	1.0557	1.0838	1.0684	1.0701	1.0537	1.1138	1.0243	1.0787	1.0906	1.102	1.2744	1.1271		15	1.09595	0.0145986	0.0565401		1.0304	1.0463	1.0375	1.035	1.0085	1.0246	1.0235
32	1.0371	1.0745	1.0917	1.0653	1.1195	1.0941	1.0791	1.1132	1.1088	1.1225	1.1288	1.093	1.1144	1	1.0112		15	1.08355	0.010328	0.04		1.072	1.1234	1.1044	1.0609	1.0912	1.064	1.0795	1.047	1.1178	1.0297	1.0799	1.0883	1.1057	1.295	1.1182		15	1.09847	0.0156807	0.0607311		1.0436	1.0204	1.0286	1.0399	1	1.0235	1.0108
33	1.0572	1.0775	1.0568	1.0644	1.1203	1.1046	1.0747	1.1094	1.0932	1.1534	1.1132	1.0626	1.1167	1.0033	1.0217		15	1.08193	0.0102281	0.0396131		1.0763	1.1069	1.1072	1.062	1.0941	1.0671	1.082	1.0401	1.1076	1.0537	1.0556	1.0968	1.0936	1.2218	1.0972		15	1.0908	0.010896	0.0422001		1.0775	1.0024	1.0245	1.0186	1.0258	1.027	1.0084
34	1.0699	1.0791	1.0606	1.0828	1.0853	1.0864	1.0543	1.1077	1.105	1.1674	1.125	1.044	1.1196	1.0027	1.0541		15	1.08293	0.0101546	0.0393286		1.0774	1.0871	1.1103	1.049	1.096	1.0598	1.0781	1.0429	1.1108	1.0747	1.0536	1.0991	1.0951	1.2424	1.0997		15	1.09173	0.0121388	0.0470134		1.092	1	1.0353	1	1.0328	1.032	1
35	1.0873	1.0693	1.0847	1.1084	1.0474	1.0656	1.0429	1.0937	1.066	1.1697	1.1308	1.0333	1.1068	1.0075	1.0719		15	1.07902	0.0104335	0.0404086		1.0634	1.0874	1.113	1.0493	1.1063	1.0608	1.0825	1.0428	1.0972	1.0798	1.0547	1.0679	1.0962	1.2202	1.1053		15	1.08845	0.0109938	0.0425787		1	1.0248	1	1.0044	1.0228	1.0314	1.0049
36	1.0451	1.0869	1.0662	1.1056	1.0369	1.0703	1.0596	1.0874	1.051	1.1133	1.1144	1.0555	1.1103	1.0325	1.0862		15	1.07475	0.00725927	0.028115		1.0669	1.0805	1.1149	1.0499	1.0719	1.0637	1.0845	1.0536	1.0941	1.0446	1.07	1.0276	1.0866	1.2323	1.1041		15	1.08301	0.0122135	0.0473027		0.99649	1.0474	1.0049	1.0377	1.0307	1.0247	1.0034
37	1.058	1.059	1.0698	1.1244	1.042	1.0705	1.0286	1.1121	1.0321	1.125	1.0765	1.0682	1.0954	1.0327	1.0612		15	1.07037	0.00819808	0.031751		1.0792	1.0701	1.1085	1.051	1.0735	1.0538	1.0814	1.0559	1.0964	1.0518	1.0841	1.0302	1.0827	1.1931	1.1098		15	1.08143	0.00982721	0.0380606		1.0085	1.0418	0.98322	1	1.039	1.0275	1.003
38	1.0372	1.028	1.055	1.0428	1.0205	1.0448	1.0964	1.1118	1.0681	1.0872	1.0111	1.0597	1.0729	1	1.0107		15	1.04975	0.00858594	0.0332532		1.055	1.0742	1.0994	1.0486	1.068	1.056	1.0833	1.0552	1.0898	1.0562	1.0853	1.0143	1.083	1.2093	1.0983		15	1.07839	0.0109973	0.0425924		1.0158	1.0131	0.98928	1.0033	1.0072	1.0081	1
39	1.029	1.0446	1.0677	1.1028	1.0291	1.0491	1.0936	1.1094	1.0696	1.0622	1.0146	1.0548	1.0761	1.0247	1.0217		15	1.0566	0.00778161	0.030138		1.0578	1.0503	1.1006	1.0488	1.056	1.0588	1.0849	1.0408	1.0843	1.0258	1.0998	1.0287	1.0992	1.1807	1.1067		15	1.07488	0.0102742	0.0397919		1.0291	1.0041	1.0061	1.035	1	1	1.0369
40	1.042	1.0534	1.0712	1.0989	1.034	1.0399	1.0728	1.0831	1.0821	1.0715	1.0645	1.051	1.1444	1.0247	1		15	1.06223	0.00883721	0.0342264		1.0717	1.0681	1.1131	1.0597	1.0574	1.0494	1.0693	1.0426	1.086	1.0284	1.0619	1.0317	1.0639	1.1727	1.1117		15	1.07251	0.0095251	0.0368905		1.0397	1	0.99759	1.0312	1.0047	1.0002	1
41	1.0698	1.0091	1.0967	1.1108	1.0429	1	1.0473	1.0661	1.0403	1.1175	1.0956	1.0777	1.1117	1.0183	1.0112		15	1.061	0.0104103	0.0403188		1.0698	1.0715	1.0987	1.0485	1.0857	1.0371	1.0626	1.0468	1.0805	1.0323	1.0631	1.0356	1.0804	1.1524	1.1157		15	1.07205	0.00842225	0.0326193		1.0395	0.99912	0.99079	1.0341	1.0312	1.0051	1.0275
42	1.0428	1.0246	1.0544	1.1065	1.0433	1.0036	1.0485	1.0663	1.1072	1.0865	1.101	1.0707	1.1149	1.0243	1.0151		15	1.06065	0.00936005	0.0362513		1.072	1.0796	1.0992	1.0483	1.0679	1.0399	1.0637	1.0273	1.0792	1.0313	1.0586	1.0657	1.0712	1.1452	1.1185		15	1.07117	0.00813925	0.0315232		1.0051	1.0119	1	1.0078	1.0408	1.0074	1.0261
43	1.0561	1.07	1.0576	1.0931	1.0549	1.0252	1.0497	1.0557	1.0877	1.0939	1.1026	1.0666	1.1016	1.0237	1.0108		15	1.06328	0.0074516	0.0288599		1.0694	1.0745	1.096	1.0436	1.0691	1.0306	1.0643	1.0288	1.0714	1.024	1.0673	1.069	1.0734	1.1306	1.1003		15	1.06749	0.0073388	0.0284231		1.0138	1.0114	1.0138	1.0141	1.0118	1.0062	1.0203
44	1.042	1	1.0335	1.1001	1.0189	1.0378	1.0512	1.0584	1.078	1.0969	1.031	1.0611	1.0867	1.0109	1.0092		15	1.04771	0.00829918	0.0321426		1.0781	1.0774	1.0764	1.0387	1.0473	1.028	1.0607	1.034	1.0721	1.0276	1.0686	1.0584	1.0549	1.1282	1.09		15	1.06269	0.00688543	0.0266672		1.005	1.0186	1	1.0177	1	1.0031	1
45	1.04	1.014	1.0616	1.0966	1.0368	1.0411	1.0461	1.0626	1.0593	1.1202	1.0591	1.1024	1.0501	1.0331	1.0086		15	1.05544	0.00802624	0.0310855		1.0797	1.0759	1.0763	1.0383	1.0149	1.0307	1.0615	1.038	1.0789	1.0457	1.0566	1.0611	1.0521	1.1381	1.0964		15	1.06295	0.0077728	0.0301039		1.0055	1	1.0132	1	1.0022	1	0.98933
46	1.0534	1.0691	1.0647	1.0928	1.048	1.0691	1.0471	1.0574	1.0361	1.1207	1.0736	1.098	1.0527	1.0318	1.0056		15	1.06134	0.00733222	0.0283976		1.0619	1.0781	1.0994	1.041	1.016	1.0483	1.0438	1.0393	1.0785	1.0223	1.0715	1.0645	1.0643	1.0942	1.0979		15	1.0614	0.00673285	0.0260762		1.0129	1.0028	1	1.0315	1.0114	0.99937	1.0284
47	1.0651	1.0682	1.0631	1.0775	1.0539	1.0705	1.0416	1.0403	1.0945	1.0996	1.0204	1.0817	1.0429	1.0301	1		15	1.05663	0.0071369	0.0276411		1.0683	1.0764	1.0924	1.0384	1.0363	1.0434	1.0417	1.0393	1.0803	1.0258	1.0728	1.0711	1.0641	1.0702	1.0751		15	1.05971	0.00519668	0.0201267		1.0084	1.0035	1.012	1.0366	1	1.0115	1.0338
48	1.0723	1.0814	1.0329	1.0538	1	1.0735	1.0778	1.0318	1.0933	1.0939	1.0197	1.1233	1.0371	1.0513	0.99883		15	1.05606	0.00932859	0.0361295		1.0695	1.0782	1.0919	1.0377	1.0563	1.046	1.0423	1.0309	1.0658	1.0397	1.079	1.049	1.0789	1.0779	1.0767		15	1.06132	0.00495901	0.0192062		1	1.048	1.006	1.0244	1.0002	1.0125	1.0387
49	1.086	1.1002	1.0557	1.059	1.0107	1.0658	1.0912	1.0374	1.0425	1.1297	1.0318	1.1189	1.0446	1.049	1.0032		15	1.06171	0.00956905	0.0370608		1.0491	1.0745	1.0843	1.0417	1.0574	1.0361	1.0448	1.0322	1.0642	1.0257	1.0596	1.0522	1.0714	1.06527	1.0845		15	1.0562	0.00469679	0.0181906		1.0064	1.0536	1.0047	1	0.99975	1.013	0.99487
50	1.0882	1.0561	1.0831	1.036	1.0976	1.0422	1.0791	1.0399	1.0311	1.1188	1.0018	1.0918	1.0302	1.0309	0.99817		15	1.055	0.00933328	0.0361476		1.0594	1.0813	1.0959	1.0387	1.0245	1.0357	1.0606	1.0162	1.0649	1.0292	1.061	1.0532	1.071	1.06326	1.0738		15	1.05524	0.0057606	0.0223107		1.0139	1.0738	0.99823	1.0027	1.0153	1.0109	1
51	1.0613	1.0674	1.0389	1	1.1192	1.0448	1.0747	1.0507	1.0681	1.1001	1	1.1205	1.0453	1.0107	0.9977		15	1.05329	0.0104487	0.0404678		1.0602	1.0953	1.0951	1.0379	1.0164	1.0383	1.061	1.0138	1.0576	1.0272	1.0515	1.0595	1.0667	1.06955	1.0707		15	1.05472	0.00634703	0.024582		1.011	1.0686	0.99406	1.0508	1.027	1.0251	1.0233
52	1.0747	1.093	1.0415	1.0149	1.1184	1.076	1.0543	1.0509	1.0793	1.101	1.0373	1.1165	1.0526	1.0074	1.0098		15	1.06184	0.00938971	0.0363662		1.0593	1.0951	1.0816	1.0386	1.0175	1.0403	1.0505	1.0152	1.0495	1.002	1.0464	1.0625	1.0363	1.05	1.0777		15	1.04817	0.00654242	0.0253387		1.0167	1.0763	1.0194	1.0256	1.027	1.0264	1.0423
53	1.0319	1.0398	1	1.0477	1.1039	1.0667	1.0429	1.0526	1.0774	1.0934	1.0893	1.0638	1.0514	1	1.0284		15	1.05261	0.00799212	0.0309533		1.0446	1.0864	1.0808	1.0451	1.0529	1.0582	1.0435	1.0186	1.0409	1.0055	1.0477	1.0742	1.036	1.0523	1.0851		15	1.05145	0.00597066	0.0231243		1.0273	1.0965	1.04	1.0254	1.0074	1.0213	1
54	1.0841	1.0491	1.0584	1.0298	1.1059	1.0689	1.0596	1.0516	1.0313	1.1395	1.0863	1.0152	1.0592	1.0111	1.0284		15	1.05856	0.00901663	0.0349213		1.045	1.0685	1.0798	1.0442	1.0524	1.0609	1.0438	1.0127	1.0497	1.0048	1.069	1.0559	1.0412	1.0581	1.0792		15	1.05101	0.00546088	0.0211499		1.0496	1.0804	1.0367	1.0407	0.99955	1.0295	1.0144
55	1.0973	1.0707	1.0608	1.0277	1.1051	1.0683	1.0286	1.0613	1.0419	1.1383	1.0451	1.0122	1.066	1.0069	1.0301		15	1.05735	0.00932231	0.0361052		1.0449	1.0686	1.063	1.0465	1.0537	1.0439	1.0508	1.0144	1.0472	1.0277	1.0781	1.0586	1.0417	1.0714	1.0811		15	1.05277	0.00469017	0.0181649		1.0548	1.0892	1.0122	1.0317	1	1.0314	1.0467
56	1.098	1.0695	1.0355	1	1.1116	1.0591	1.0207	1.0621	1.041	1.096	1.046	1.0472	1.0289	1.0167	1.0124		15	1.04965	0.00858115	0.0332347		1.0343	1.069	1.071	1.0282	1.0363	1.0423	1.0418	1.0129	1.0494	1.0316	1.0795	1.037	1.0265	1.0718	1.0753		15	1.04713	0.00540558	0.0209357		1.0656	1.0473	1.0244	1.03	1.0092	1.0529	1.0764
57	1.0626	1.0773	1.0535	1.0574	1.0686	1.0609	1.0356	1.0423	1.0832	1.0686	1.0424	1.0022	1.008	1.0333	1.0127		15	1.04724	0.00647824	0.0250901		1.0345	1.0627	1.0706	1.0274	1.0326	1.045	1.0421	1.008	1.0571	1.0334	1.0541	1.0286	1.0265	1.0775	1.0663		15	1.04443	0.00507085	0.0196393		1.054	0.99985	1.0146	1.0392	1.0147	1	1.0043
58	1.0749	1.0977	1.0558	1.0569	1.0675	1.0733	1.0317	1.036	1.093	1.0657	1.0859	1	1.0137	1.0289	1		15	1.05207	0.0082922	0.0321155		1.0457	1.0626	1.0703	1.0356	1.0341	1.0295	1.0449	1.0101	1.0498	1.0367	1.0455	1.0307	1.025	1.0743	1.0678		15	1.04417	0.00472104	0.0182845		1.061	1	1.0005	1.0154	1.016	1.0029	1.0287
59	1.0721	1.0977	1.033	1.0695	1.0689	1.0749	1	1.0358	1.1391	1.0795	1.0526	1.0599	1.0042	1.0141	1.0135		15	1.05432	0.00987165	0.0382327		1.0242	1.0663	1.0772	1.0314	1.0128	1.0336	1.045	1.0143	1.0458	1.0411	1.047	1.0326	1.013	1.0783	1.0845		15	1.04314	0.00618457	0.0239527		1.0359	1.0224	1.0031	1.0167	1.0153	1.015	1.0658
60	1.0613	1.0999	1.0683	1.0557	1.0564	1.0763	1.069	1.0298	1.0619	1.0888	1.0514	1.0259	1.0665	1.0149	1.0142		15	1.05602	0.00653157	0.0252966		1.0243	1.0616	1.0715	1.0306	1.0326	1.0364	1.0509	1	1.041	0.99964	1.0352	1	1.0137	1.0839	1.0852		15	1.03777	0.00737449	0.0285613		1.0455	1.0163	1.0051	1	1	1.0077	1.0723
61	1.0727	1.0797	1.0707	1.0565	1.0352	1.0879	1.0624	1.0243	1.0712	1.0841	1.0592	1.0244	1.0449	1.0116	1.0238		15	1.05391	0.00641729	0.0248541		1.0498	1.0614	1.0515	1.0296	1.0217	1.0258	1.0352	1.0022	1.0412	0.99172	1.035	0.99953	1.0159	1.0989	1.0863		15	1.03638	0.00779974	0.0302083		1.0523	1.0168	1	1.0095	1.0011	1.0102	1.0844
62	1.03	1.0508	1.0184	1.0141	1.0301	1.0806	1.0473	1.0529	1.1243	1	1.066	1.0986	1.0151	1	1.0339		15	1.04414	0.00929328	0.0359927		1.0474	1.0681	1.0606	1.0333	1.0131	1.0237	1.0394	1.0019	1.0162	0.99652	1.0365	0.99777	1.0083	1.0626	1.0643		15	1.03131	0.00653983	0.0253286		1.048	1.0216	1.0044	1.0093	1.0227	1.0048	1.0664
63	1.0425	1.0654	1.0605	1.0195	1.0417	1.0817	1.0366	1.0444	1.093	0.99487	1.0289	1.0747	1.0549	1.1035	1.0357		15	1.05186	0.00743262	0.0287864		1.0475	1.0774	1.0493	1.0326	1.0205	1.0266	1.0445	1	1.0388	1.0003	1.0338	1.0014	1.0099	1.0686	1.0618		15	1.0342	0.00639079	0.0247514		1.0356	1.0263	1.0029	1.0065	1.0354	1.0029	1.0729
64	1.0525	1.0575	1.063	1.0065	1.0304	1.0658	1.0179	1.0778	1.1022	0.98934	1.008	1.0734	1.0733	1.1017	1.0424		15	1.05078	0.00887511	0.0343731		1.0412	1.0771	1.0658	1.0257	1.0225	1.0305	1.0494	1.0056	1.0389	1.0131	1.0168	1.0302	1.0075	1.0478	1.0626		15	1.03565	0.00561413	0.0217434		1.0418	1.0269	1.0024	1.0064	1.036	1.0043	1.0685
65	1.0421	1.0677	1.0604	1.0354	1.0832	1.067	1.0531	1.0912	1.072	1.1008	1.0137	1.0117	1.0708	1.0414	1.0403		15	1.05672	0.0067499	0.0261423		1.0211	1.0645	1.0649	1.0242	1.0295	1.0283	1.0295	1.0201	1.0225	1.0188	1.0183	1.0227	1	1.0528	1.0887		15	1.03373	0.00603624	0.0233782		1.029	1.0331	1.009	1.0056	1.0029	1.0043	1
66	1.0157	1.0836	1.0489	1.0165	1.0827	1.0678	1.0039	1.0791	1.0569	1.0736	1.0042	1.0572	1.0434	1.0736	1.0443		15	1.05009	0.00729448	0.0282514		1.0213	1.073	1.0586	1.0238	1.0094	1.0314	1.0313	1.0026	1.0102	1.0082	1.0129	1.0236	1.0056	1.0591	1.0765		15	1.02983	0.00646032	0.0250207		1.0354	1.0336	1.0096	1.0027	0.99997	1.0006	1.0039
67	1.0242	1.0533	1.0516	1.0182	1.0523	1.0894	1	1.0747	1.0654	1.0666	1.0623	1.0558	1.0116	1.0735	1.0201		15	1.04793	0.00687039	0.0266089		1.0351	1.0727	1.0617	1.0093	1.0118	1.0112	1.0317	1.0153	1.0103	0.9982	1.0079	1.001	1.0058	1.0431	1.0771		15	1.02615	0.00678514	0.0262787		1.0409	1.034	1	1.0003	1	1	1.0333
68	1.0293	1.055	1.0037	1.0881	1.0563	1.0689	1.0347	1.0543	1.0946	1.1034	1.0623	1.0288	1.0576	1.0318	1		15	1.05125	0.00786952	0.0304785		1.0239	1.0658	1.0608	1.0212	1	1.0049	1.0305	1.0138	1.011	1.0047	1.0094	1.022	1	1.0259	1.0481		15	1.0228	0.00538689	0.0208633		1.0687	1.0163	1.0241	1	1.0088	0.99775	1.0862
69	1.0265	1	1.0304	1.0403	1.0557	1.0695	1.0354	1.0429	1.0764	1.1068	1.0545	1.0669	1.0949	1.048	1.0068		15	1.05033	0.00765956	0.0296653		1.0242	1.0612	1.0714	1.021	1.0274	1.0081	1.0322	1.0172	1.0181	0.99851	1.0005	1.0225	1.0045	1.0328	1.0591		15	1.02658	0.00570978	0.0221139		1	1.0196	1.0321	1.022	1.038	1.0159	1.0896
70	1.0334	1.041	1.0335	1.0415	1.0866	1.0916	1.0294	1.0596	1.0846	1.0992	1.0121	1.065	1.0633	1.0489	1.0047		15	1.05296	0.00745324	0.0288663		1.0284	1.0658	1.031	1	1.0179	1.0012	1.0327	1.005	1.0184	1	1	1.01	1	1.0215	1.0594		15	1.01942	0.0054709	0.0211887		1.0043	1.0195	1.0502	1.0454	1.0378	1.0137	1.0778
71	1.0151	1.0413	1.008	1.0139	1.1322	1.0179	1.051	1	1.0947	1.0377	1	1	1.0392	1.001	1		15	1.03013	0.00997519	0.0386337		1.0276	1.0598	1.0303	1.0102	1.0202	1.0204	1.0191	1.0018	1.0269	1.0077	1.0025	1.0004	1.0109	1.0039	1.0481		15	1.01932	0.00446691	0.0173003		1.0079	1	1.03	1.0462	1.0225	1.0125	1.0295
72	1.005	1	1.0255	1.0077	1.1386	1.0228	1.0356	1.065	1.0736	1	1.0335	1.0103	1.0276	1.0005	0.9985		15	1.02961	0.00981059	0.0379963		1.0282	1.038	1.0462	1.0099	1.0245	1.024	1.0324	1.006	1	1.0498	0.99908	1.0008	1.0028	1.0117	1.0335		15	1.02046	0.00447419	0.0173284		1.0062	1.0091	1.0409	1.0125	1.0087	1.0183	1.0357
73	1.0127	1.0215	1.0294	1.0059	1.1512	1.031	1.0519	1.06	1.0873	1.017	1.0443	1.0159	1.0296	1.0006	1.0052		15	1.03757	0.0101181	0.0391874		1.018	1.0433	1.0051	1.0103	1	1.0114	1.0332	1.0088	1.001	1.0538	1.0016	1	1.0036	1.0169	1.028		15	1.01567	0.00433124	0.0167748		1.0097	1.0084	1	1.0287	1.0092	1.0161	1
74	1.0378	1.0313	1.053	1.0291	1.1618	1.0154	1	1.0288	1.0721	1.0261	1.0143	1.0648	1.0456	1	1.005		15	1.03901	0.0104369	0.0404218		1.026	1.0576	1.0046	1.0088	1.002	1	1.0155	1	1	1.0625	1.0052	1.0224	1.019	1	1.0282		15	1.01679	0.00521035	0.0201796		1.0119	1.0225	1.0632	1.0302	1.0046	1.0071	1.0203
75	1.0248	1.0408	1.0535	1.0341	1.166	1.0202	1.0747	1.0007	1.1199	1.1245	1.1519	1.0875	1.046	1.0065	1.0068		15	1.06386	0.0140558	0.0544377		1.0269	1.0698	1.023	1.0071	1.0049	1.0088	1.0225	1.0052	1.0098	1.0507	1.0083	1.0229	1.0223	1.0642	1.0277		15	1.02494	0.00540097	0.0209179		1.0649	1.0217	1.0709	1.0364	1	1.0004	1.0324
76	1.1097	1.0184	1.0623	1	1	1.0477	1.1075	1.0831	1	1.0476	1.0581	1.0749	1.0611	1.0195	1.0334		15	1.04822	0.00940971	0.0364437		1.0256	1.0696	1.0196	1.0076	1.0202	1.0123	1.0235	1.0201	1.0005	1.0502	1.0098	1.0057	1.0124	1.0268	1.0391		15	1.02287	0.00471239	0.018251		1.0681	1.0215	1.0533	1.0082	1.0021	1	1.0398
77	1.0027	1.0683	1.0443	1.0249	1.0012	1.0472	1	1.0661	1.0945	1.0777	1.0591	1.0539	1.0971	1.0173	1.0322		15	1.04577	0.00832794	0.032254		1.0136	1.0685	1.0263	1	1.022	1.0044	1.0114	1.0069	1.0055	1.0583	1.0057	1.01	1.0174	1.0306	1.0194		15	1.02	0.00508356	0.0196885		1.0501	1.0096	1.0602	1.01	1.0104	1.0242	1.0028
78	1.0008	1.0211	1.0506	1.0202	1.026	1.0698	1.0159	1.0663	1.0995	1.0827	1.0495	1.0453	1.0505	1.018	1.0306		15	1.04312	0.00716249	0.0277402		1.0148	1.0584	1.0187	1.0001	1.0259	1.0037	1	1.0119	1.0201	1.0378	1.0043	1.0106	1.0198	1.0426	1		15	1.01791	0.00445218	0.0172432		1.044	0.99813	1.0647	1.0174	1.0324	1.0152	1.0183
79	1.0487	1.0132	1.0596	1.0005	1.0712	1.0576	1.0499	1.0557	1.1082	1.0795	1.0172	1.0535	1.0443	1	1.0235		15	1.04551	0.00778139	0.0301372		1.0245	1.0584	1.0187	1.0007	1.0158	1.0058	1.0072	1	1.021	1.0594	1.0058	1.0113	1	1.0262	1.0296		15	1.01896	0.00487812	0.0188929		1.0472	1	1.0745	1.0047	1.0356	1.0174	1.017
80	1.0057	1.0148	1.0714	1.0004	1.0732	1.057	1.0864	1.0584	1.0524	1.0712	1.019	1.0835	1.0478	1.0021	1.0225		15	1.04439	0.00793537	0.0307336		1.0199	1.055	1.0155	1.0097	1.0177	1.0093	1.0139	1.0043	1.0069	1.0658	1.003	1.016	1.0228	1	1.0332		15	1.01953	0.00483435	0.0187233		1.0284	1.0153	1.0611	1.0063	1.0129	1.0141	1
81	1.0318	1.0056	1.0423	1.0041	1.0141	1.0471	1.0041	1.0354	1.0432	1.0442	1.0096	1.0047	1	1.0584	1.0056		15	1.02335	0.00522628	0.0202413		1.0217	1.0581	1	1.0187	1	1.0135	1.0014	1.0073	1.0115	1	1.0061	1.0165	1.0234	1.0109	1.032		15	1.01474	0.00396818	0.0153687		1.0137	1.0245	1.0637	1	1.0101	1.0115	1.0152
82	1.0301	1	1.036	1.001	1.0433	1.0416	1.0037	1.0366	1.0444	1.0003	1	1.0406	1.005	1.0074	1.0096		15	1.01997	0.00486456	0.0188404		1.0175	1.0583	1	1.0195	1.0076	1.0148	1.0188	1.0197	1.0129	1.004	1.0074	1.0182	1.027	1.001	1.0225		15	1.01661	0.00363078	0.0140619		1.0172	1.0286	1.0705	1.0158	1.0128	1.0153	1.0226
83	1.0513	0.99883	1.0358	1.0017	1.0233	1.0023	1.0269	1.041	1.0174	0.99609	1.0177	1.0206	1.0242	1	1.0028		15	1.01733	0.00437289	0.0169361		1.0175	1.0499	1.0004	1.0012	1.0097	1	1.0088	1.0063	1.0046	1.0125	1.0039	1	1.0054	1.0083	1.0285		15	1.01047	0.00342868	0.0132792		1	1.0175	1.0487	1.017	1.0147	1.0092	1.042
84	1.049	1.0032	1.0298	1.0024	1.0298	1.0035	1.0242	1.0387	0.99797	1.0014	1.025	1.0245	1.0045	1.0004	1.0115		15	1.01639	0.00416477	0.0161301		1.0199	1.0414	0.99754	1.0166	1.02	1.0045	1.0106	1.0079	0.99937	0.99171	1	1.0003	1.0069	1.0183	1.0295		15	1.01097	0.00345316	0.013374		1.0166	1.0077	1.051	1.0174	1.0095	0.99976	1.0557
85	1.0309	0.99817	1.0243	0.99984	1	1	1.0239	1.0126	1	1.0042	1.0429	1.0151	1.0102	1.013	1.0154		15	1.0127	0.00341934	0.0132431		1	1.0419	0.99983	1.0175	1.0006	1.0025	1.0206	1.0074	1.0014	1.0043	1.0011	1.0052	1	1.0213	1.0172		15	1.00939	0.00310425	0.0120227		1.0208	1.0116	1.0608	1.0241	1.0103	1.0041	1.0451
86	1.0041	1.0305	1.0779	0.99618	1.0813	1.0299	1.1044	1.0626	1.057	1.0836	1.0582	1.0754	1.1101	1.0034	1.012		15	1.05244	0.00968371	0.0375049		1.0093	1.027	1.0014	1.005	1.0024	1.002	1.0269	1.0107	1.016	1.0077	1.0014	1.006	1.0114	1.0018	1.0241		15	1.01021	0.0023854	0.00923862		1.0319	1	1	1.0246	1	1	1
87	1.0201	1.0226	1.0605	0.99696	1.0164	1.0538	1.057	1.0574	1.0308	1	1.0224	1.0835	1.1023	1.0016	1.0056		15	1.0354	0.00828617	0.0320922		1.0162	1.0314	1.0034	1.0032	1.0131	1.0065	1.0288	1.012	1	1.0203	1.0008	1.0063	1.0166	1.0107	1.0143		15	1.01224	0.00244676	0.00947627		1.0161	1.0041	1.0034	1.0115	1.0266	1.0013	1.0101
88	1.0554	0.99575	1.059	1.0232	1.0185	1.0531	1.075	1	1.0736	1.0529	1.025	1.0229	1.0747	1.005	1.0051		15	1.03594	0.00740346	0.0286735		1.0092	1.0321	1	1.0041	1	1	1.0174	1.0024	1.0027	0.99897	1.0017	1.0097	1.0232	1.0329	1		15	1.00896	0.00305713	0.0118402		1.0208	1.0059	1.0146	1.0103	1.0246	1.0053	1.0391
89	1.0545	1.0414	1.0654	1.0195	1.0597	1.0403	1.0505	1.0092	1.0772	1.0707	1.049	1.0215	1.0553	1.0071	1		15	1.04142	0.00630968	0.0244373		1.0135	1.0348	1.0087	1	1.0011	1.0092	1.0266	1	1.0052	1	1.003	1.0069	1.032	1	1.0062		15	1.00981	0.00305813	0.0118441		1.0155	1.0152	1.0537	1.0102	1.0294	1.0058	1.1094
90	1.0532	1.0344	1.1087	1.0215	1	1.052	1.0584	1.0127	1.0419	1.0557	1.0409	1.0715	1.0475	1.0138	0.99975		15	1.0408	0.00746158	0.0288986		1.0151	1.0277	1.0004	1.0042	1.0037	1.0132	1.0285	1.0019	1.0231	1.0395	1.0028	1.0072	1.0394	1.0079	1.025		15	1.01597	0.00350713	0.013583		1.0149	1.0093	1.0588	1	1.0226	1.0089	1.1174
91	1.0057	1.0512	1.0558	1.0699	1.0375	1.0604	1.0435	1.0227	1.0606	1.0891	1.0038	1.0686	1.0639	1.0874	1.0166		15	1.04911	0.00699075	0.0270751		1	1.0289	1.0148	1.0052	1.018	1.0126	1.0217	1.011	1.0266	1.009	1.0037	1.0106	1.0301	1.0276	1		15	1.01465	0.00268817	0.0104112		1.0196	1.0093	1.0578	1.0095	1.02	1.0123	1.1531
92	1.0051	1.0121	1.0615	1.0654	1.0269	1.0644	1.0599	1.0194	1.0666	1.0858	1	1.0607	1	1.088	1.0269		15	1.04285	0.00801157	0.0310287		1.0068	1.0231	1.0185	1	1.0187	1.016	1.0027	1.0065	1.0336	1.0088	1.0036	1.0216	1	1.0303	1.0044		15	1.01297	0.00282513	0.0109417		1.0451	1.0118	1.0561	1.0091	1	1.0151	1.1487
93	1.0258	1.0067	1.0921	1.0815	1.0518	1.0865	1.0235	1.1121	1.0356	1.0567	1.0324	1.0127	0.99854	1.0228	1.0323		15	1.04474	0.0088259	0.0341826		1.0018	1.0045	1.0193	1.0097	1.016	1.0198	1.0043	1.009	1.0341	1.0081	1	1.0221	1.0067	1.0377	1.0132		15	1.01375	0.00289296	0.0112044		1.0336	1.0137	1.062	1.0166	1.0115	1.0073	1.1545
94	1.023	1	1.0241	1.0419	1	1.086	1.0723	1.1118	1.0527	1.0242	1.0323	1.0801	1.0273	1.0322	1.0315		15	1.04263	0.00826037	0.0319923		1.0143	1.0061	1.0278	1.0105	1.0096	1.0102	1	1	1.0379	1.014	1.0011	1	1.0352	1.0405	1.0057		15	1.01419	0.00368047	0.0142544		1.038	1.0125	1.0505	1.027	1.0106	1.0101	1.0857
95	1.0215	1.0255	1.03	1.0371	1.0348	1.0623	1.0924	1.1094	1.0581	1.0423	1.0058	1.0714	1.0654	1.0326	1.0328		15	1.04809	0.00723914	0.0280371		1.0172	1.0011	1.0201	1.0066	1.011	1	1.0041	1.0125	1.0175	1.015	1.0004	1.0074	1.0005	1.0353	1.0055		15	1.01028	0.00250358	0.00969633		1.0141	1.0163	1.0426	1.028	1.0238	1.0135	1
96	1.0335	1.0709	1.0578	1.0382	1.1484	1	1.0921	1	1.1335	1.1043	1.1659	1.0943	1.0254	1.0059	1		15	1.06468	0.0145566	0.0563773		1.0162	1	1.0213	1.0086	1.0012	1.004	1.0054	1.0147	1.0231	1	1.0006	1.0082	1.0053	1.0423	1		15	1.01006	0.00304984	0.011812		1.0116	1.0238	1.0067	1.0126	1.0444	1.0125	1.029
97	1.0019	1.0829	1.0479	1.0025	1.02	1.0156	1.2084	1.0427	1.0809	1.0727	1.14	1.061	1.0419	1.0063	1.0103		15	1.05567	0.014743	0.0570994		1.0189	1.008	1.0216	1.0096	1.0089	1.0011	1.0015	1.0139	1.0269	1.0052	1.0017	1	1.0249	1.0223	1.0043		15	1.01125	0.00243543	0.00943238		1	1.0339	1.0144	1.0186	1.0778	1.0087	1.0328
98	1	1.0689	1.0433	1	1.0263	1.0206	1.0883	1.082	1.0851	1.0573	1.1181	1.0042	1	1.0091	1.0089		15	1.04081	0.0102199	0.0395816		1.0214	1	1.0017	1.0032	1.0121	1.0025	1.0016	1.0086	1.0102	1.0091	1.0013	1.0116	1	1.0124	0.99781		15	1.00623	0.00168888	0.006541		1.1035	1.0357	1.0131	1.0179	1.0912	1.0099	1.0216
99	1.0093	1.0396	1.0477	1.0133	1.0165	1.0128	1.0662	1.0277	1.0577	1.0355	1.0824	1.0098	1.03	1.0095	1.0018		15	1.03065	0.00619796	0.0240046		1.0225	1.0028	1.0033	1.0047	1	1.007	1.0029	1.0106	1.0085	1.0221	1	1.0128	1.0021	1.0192	1.0081		15	1.00844	0.00196577	0.00761341		1.1017	1.0424	1	1	1.0791	1.0131	1.0294
100	1.0066	1.0288	1.0533	1.0476	1.0804	1.0607	1.0919	1	1.0658	1.0781	1.005	1.0643	1.0218	1.029	1.0167		15	1.04333	0.00774323	0.0299894		1.0166	1.0126	1	1.0063	1.004	1.0113	1.0071	1.0121	1.012	1.0182	1.0005	1.017	1.0154	1.0075	1.0308		15	1.01143	0.00202664	0.00784916		1.0414	1.0403	1.0033	1.0068	1.0747	1.0061	1.0344
[truncated: 31 more columns]

## Sheet: c-data
	odr-7	odr-7;sid-1	odr-7;ins-37 RNAi	odr-7;sid-1;ins-37 RNAi
	0.0732041	0.0763	0.012161	0.0156
	0.056194	0.0469	0.00289	0.0169
	0.067045	0.1072	0.029099	0.0159
	0.023645	0.062	0.019703	0.0203
	0.066121	0.0941	0.009061	0.0209
	0.063695	0.0671	0.021748	0.0174
	0.089355	0.082	0.020529	0.0148
	0.059693	0.0401	0.015768	0.0141
	0.086913	0.1076	0.021081	0.0098
	0.055213	0.0537	0.029126	0.0023
	0.107332	0.0556	0.038035	0.0013
	0.087007	0.0568	0.03109	0.0027
	0.064006	0.0936	0.039074	0.0011
	0.044119	0.1218	0.021539	0.002
	0.066839	0.0972	0.034487	0.0008
n=	15	15	15	15
Average	0.0673587	0.0774667	0.0230261	0.0103933
SE	0.00520657	0.00649292	0.00271626	0.00200847
STDEV	0.020165	0.025147	0.01052	0.00777877

## Sheet: d-traces
Time	odr-7																n=	Average	SE	STDEV		odr-7;sid-1																n=	Average	SE	STDEV		odr-7;ins-7
1	1.0113	1.1054	1	1.0081	1.0198	1	1.0283	1.061	1.0261	1.0233	1.0379	0.99406	1.048	1.0185	1.0746		15	1.03042	0.00794004	0.0307517		1.0115	1.0274	1.0184	1.0178	1.0085	1.0042	1.0169	1.012	1.0486	1.0238	1	1.0177	1.0266	1.0295	1		15	1.01753	0.00328753	0.0127325		1.0043	1.0042	1.0097	1.0076	1.0069	1.1909	1.0235
2	1.0186	1.0942	1.0343	1.0273	1.0191	0.99955	1.0274	1	1	1.0033	1	1.02	1.0301	1.0251	1.0778		15	1.02512	0.00716945	0.0277671		1.0179	1.0337	1.0273	1	1.0064	1	1.0186	1.0152	1.0567	1.0394	1.0001	1.0256	1.0266	1.0311	1.0086		15	1.02048	0.00419708	0.0162552		1.0105	1.0101	1	1	1	0.98115	1.0043
3	1.01	1.0978	1.0236	1.0257	1.0211	1.017	1.0252	1.0044	1.0006	1.001	1.0177	1.0945	1.035	0.9967	1.076		15	1.02975	0.00852134	0.033003		1.0012	1.0247	1.0263	1.0181	0.99988	1.0112	1.0306	1	1.0363	1.0232	0.99587	1	1.036	1	1.0128		15	1.01441	0.003723	0.0144191		1.0088	1.0318	1.018	1.0139	1.0325	1	1
4	1.0109	1.0472	1.0241	1.0193	1.0422	1.0545	1	1.0336	1.0068	1.0146	1.0217	1.095	1.0388	1.0383	1.0589		15	1.03373	0.00629229	0.0243699		1	1	1.0038	1.0229	1.0041	1.0276	1	1.0209	1	1	1	1.0142	1.0417	1.0025	0.99742		15	1.00901	0.00344377	0.0133377		1	1.0518	1.0247	1.019	1.0285	1.0524	1.0155
5	1.0148	1.0383	1.009	1.0278	1.0729	1.0539	1.0026	1.0753	1.0307	1.0221	1.0263	1.0766	1.0681	1.0457	1.0371		15	1.04008	0.00633689	0.0245427		1.0191	1.0168	1.0141	1.0155	1.0035	1.0304	1.0127	1.0191	1.0066	1.0144	1.0114	1.0211	1	1.0042	1.012		15	1.01339	0.00200669	0.00777188		1.0052	1.0536	1.0224	1.0172	1.0424	1.0535	1.0082
6	1.0134	1.0094	1.0156	1	1.0891	1.1607	1.1588	1.1559	1.0045	1.0035	1	1.0331	1.0266	1.0152	1.0405		15	1.04842	0.0157867	0.0611417		1.0016	1.0159	1.0134	1.0002	1.0014	1.0441	1.0073	1.0243	1.0276	1.0224	1.0345	1.0242	1.0045	1.0351	0.99135		15	1.01652	0.00396214	0.0153453		1.0083	1.0818	1.0166	1.0127	1.0654	1.0537	1
7	1.017	1.0097	1.0187	1.0268	1.0988	1.1107	1.0752	1.0759	1.0006	1.0063	1.016	1.0665	1.0275	1.0809	1.0501		15	1.04538	0.00939149	0.0363731		1.0225	1.0168	1.0089	1.0097	1.0066	1.0167	1.0098	1.021	1.0202	1.0241	1.0398	1.0072	1.0291	1.0318	1		15	1.01761	0.00280358	0.0108582		1.0178	1.027	1.0201	1.0154	1.0498	1.0548	1.0203
8	1.0518	1.0182	1.013	1.0397	1.0018	1.1043	1.0721	1.0567	0.99803	1.0371	1.0175	1.0631	1.0302	1.0797	1.0658		15	1.04327	0.00793841	0.0307453		1.027	1.0048	1.0188	0.99939	1.0079	1.0216	1	1.0114	1.0259	1.0348	1.0035	1.0135	1.0269	1.0046	1.0212		15	1.01475	0.00290379	0.0112463		1.0227	1.0258	1	1	1.0168	1.0987	1.0226
9	1.0174	1	1.0266	1.0383	1	1.0141	1.0295	1.0336	1	1.0158	1.0097	1.046	1.0224	1.0455	1.103		15	1.02679	0.0067428	0.0261148		1.0297	1.0173	1.0246	1	1	1.0136	1.0125	1.0131	1.0099	1.0226	1.0299	1.0012	1.0259	0.99805	1.0309		15	1.01528	0.00303103	0.0117391		1.017	1.0216	1.0237	1.0185	1.0292	1.0509	1.0153
10	1.0015	1.0155	1.072	1.0162	1	1.0643	1.0686	1.1189	1.0171	1.0292	1.0037	1.08	1.0176	1.2301	1.0202		15	1.05033	0.0157204	0.0608849		1.0067	1.0185	1.0118	1.0167	1.0065	1	1.0299	1	1.0011	1.0082	1.0352	1.0063	1.0322	1	1.015		15	1.01254	0.00307972	0.0119277		1.0057	1.0987	1	1.0191	1.0468	1.0404	1.0247
11	1.036	1.0229	1.0655	1.0215	1.0509	1.0675	1.0743	1	1.0223	1.0026	1.0044	1.0787	1.0191	1.2344	1		15	1.04667	0.0152112	0.0589126		0.99982	1	1.0191	1.0119	1.0091	1.0019	1.0333	1.0078	1.0061	1.0164	1.0069	1.0126	1.0252	1.0276	1.0211		15	1.01325	0.0026564	0.0102882		1	1.0887	1.0631	1.0441	1.0866	1.0378	1.0244
12	1.0631	1.0195	1.0828	1.0244	1.0521	1.1029	1.0665	1.0695	1.0197	1.02	1.0197	1.0549	1.0163	1.0909	1.0048		15	1.04714	0.0080998	0.0313704		1.0026	1.0208	1	1.0027	1.0101	1.0054	1.0432	1.0053	1.0105	1.0147	1	1.0088	1.0216	1.0402	1.0062		15	1.01281	0.00347566	0.0134612		1.0054	1.0998	1.0617	1.0413	1.0549	1.0394	1.0053
13	1.0632	1.0413	1.0844	1.0066	1.0497	1.1046	1.0952	1.0723	0.99968	1.0273	1	1.0615	1.0108	1.0601	1.0153		15	1.04613	0.00903337	0.0349861		1	1.021	1.0153	1.0052	1.0153	1.0006	1.0369	1.0028	1	1	1.0038	1	1	1.0535	1.011		15	1.01103	0.00407075	0.0157659		1.0015	1.0356	1.0656	1.043	1.0519	1.0278	1.0106
14	1.0497	1.0485	1.0785	1.0033	1.0887	1.108	1.1024	1.0627	1	1.0272	1.0009	1.0595	1.0134	1.0639	1.0385		15	1.04968	0.00924497	0.0358056		1.0196	1.0189	1.0181	1.0154	1.0108	1.0011	1.0425	1	1.0048	1.0077	1.0166	1.0067	1.0115	1.0309	1.0182		15	1.01485	0.00288014	0.0111547		1.0079	1.0293	1.0622	1.0399	1.0419	1.0313	1.0113
15	1.0583	1.0452	1.0735	1.007	1.0899	1.1182	1.0865	1.0852	0.99801	1.0299	1.0055	1.0361	1.0279	1.0909	1.0453		15	1.05316	0.00941671	0.0364707		1.0219	1.0006	1.0245	1.0185	1.0095	1	1.0399	1.0134	1.0064	1.0376	1.0261	1.0134	1.0081	1.018	1.0119		15	1.01665	0.00306361	0.0118653		1.0223	1	1.0622	1.0399	1.0292	1.0203	1.0122
16	1.0575	1.0067	1.079	1	1.0942	1.0406	1.0814	1.0868	1.0676	1.038	1.0286	1.0801	1.0235	1.0142	1.0245		15	1.04818	0.00818143	0.0316865		1.0298	1	1.0213	1.0145	1.009	1.0108	1.0262	1	1.0246	1.0207	1.0288	1.0162	1.005	1.0382	1.0096		15	1.01698	0.0029384	0.0113804		1.0235	1.0068	1.0489	1.0307	1	1	1.012
17	1.0471	1.0127	1.0739	1.0313	1.079	1.044	1.0899	1.0726	1.0595	1	1.0297	1.0771	1.0279	1.0179	1.0625		15	1.04834	0.00712837	0.027608		1.0224	1.0058	1.0208	1	1	1.0141	1.0059	1.0112	1.0293	1.0291	1.0314	1.0232	1.0271	1.0054	1.0169		15	1.01617	0.00283022	0.0109614		1.0247	1.0021	1.0207	1.0111	0.97973	0.94922	1.0135
18	1.0315	1	1.0646	1.0362	1.08	1.0044	1.0739	1.0967	1.0578	1.0173	1.0147	1.0644	1	1	1.0706		15	1.04081	0.00865131	0.0335064		1.0245	1.0248	1.0232	1.002	1.0025	1.0049	1.0139	1.0106	1.0318	1	1.0163	1.0039	1.0241	1	1		15	1.01217	0.00288336	0.0111672		0.99927	1	1.0226	1.0143	1.0106	0.96636	0.99976
19	1.0303	1.0582	1.0617	1.0138	1.0519	0.99672	1.0488	1.0971	1.0664	1.026	1.0261	1.024	1.0193	1.0417	1.0937		15	1.04371	0.00736321	0.0285176		1.0217	1.0239	1.0197	1.0198	1	1	1.0127	1.0117	1.0368	1.0106	1.019	1.0004	1	1.0223	1.0047		15	1.01355	0.00285537	0.0110588		1.0187	1.0652	0.97437	0.99017	0.99336	0.98855	1.003
20	1	1.0124	1	1.0079	1	1.0098	1.0372	1.0007	1	1.0088	1	1.0033	1	1.0076	1.0317		15	1.00796	0.00300563	0.0116407		1	1	1	1	1	1	1	1	1	1	1	1	1.0083	1	1		15	1.00055	0.000553333	0.00214305		1.0168	1.0986	1	1.0109	1.0085	0.99764	1.0027
21	1.0103	1.0204	1.0423	1.0823	1.0693	1.0461	1.1738	1	1.0269	1.0947	1.0548	1.0727	1.0526	1.0261	1.0651		15	1.05583	0.0109405	0.0423723		1.0496	1.0542	0.9985	1.0191	1.0101	1.0046	1.0231	1.0265	1.0148	1.0468	1.0199	1.0582	1	1.0198	1.0227		15	1.02453	0.00497632	0.0192732		1	1	1.2245	0.99199	0.99503	1.0083	1.0108
22	1.0177	1.1537	1.0429	1.0763	1.0723	1.1061	1.2105	1.0132	1.0838	1.1144	1.0964	1.1249	1.1174	1.1605	1.063		15	1.09687	0.0138558	0.0536631		1.0719	1.0728	1.0178	1.0473	1.011	1.0225	1.0402	1.044	1.076	1.0585	1.0345	1.0913	1.0052	1.0413	1.0509		15	1.04568	0.00652857	0.025285		1.0173	1.0844	1.0971	1.0078	1.0062	1.0004	1.0034
23	1.0243	1.128	1.0475	1.1289	1.1632	1.1491	1.2059	1.0281	1.1375	1.0423	1.0979	1.189	1.1389	1.2443	1.1674		15	1.12615	0.0172067	0.0666413		1.1381	1.092	1.0831	1.0397	1.0492	1.0594	1.0723	1.0696	1.1094	1.1297	1.0274	1.149	1.0124	1.0787	1.0908		15	1.08005	0.0102919	0.0398605		1.0174	1.0973	1.0807	1.0393	1.0281	1.0087	1
24	1.0856	1.1363	1.0615	1.1765	1.1595	1.1462	1.2023	1	1.1445	1.2902	1.1499	1.1984	1.1426	1.2428	1.1933		15	1.15531	0.018304	0.070891		1.155	1.1111	1.0825	1.0582	1.0882	1.063	1.0984	1.1224	1.1156	1.1237	1.0709	1.1916	1.0117	1.1207	1.1136		15	1.10177	0.0110453	0.0427784		1.011	1.1412	1	1.0355	1.0249	1	1.002
25	1.0866	1.1172	1.0623	1.1688	1.1834	1.2167	1.2544	1.0211	1.1421	1.3204	1.1548	1.201	1.1697	1.2971	1.1914		15	1.17247	0.0211695	0.0819891		1.202	1.1278	1.1233	1.0934	1.1237	1.1146	1.1144	1.1541	1.1483	1.1356	1.102	1.266	1.017	1.1716	1.2092		15	1.1402	0.0148856	0.0576518		1.0173	1.0293	1.1509	1	1	1.0131	1.0258
26	1.202	1.1584	1.0761	1.1441	1.1389	1.2255	1.2576	1.0328	1.1154	1.0341	1.1562	1.1638	1.2055	1.155	1.2094		15	1.15165	0.0170237	0.0659324		1.2444	1.2383	1.2802	1.1587	1.1521	1.1654	1.141	1.154	1.1628	1.0528	1.1127	1.2735	1.0174	1.1843	1.2239		15	1.17077	0.0192825	0.0746809		1.021	1.03	1.1392	1.0358	1.0242	1.0203	1.0223
27	1.2357	1.1657	1.0857	1.1347	1.1349	1.2229	1.2536	1.0364	1.1206	1.042	1.1949	1.1686	1.2093	1.1537	1.1658		15	1.15497	0.016824	0.0651592		1.2522	1.2398	1.2807	1.1778	1.1599	1.1682	1.1531	1.2141	1.1682	1.1148	1.1038	1.2521	1.0333	1.2046	1.2295		15	1.18347	0.0170649	0.0660921		1.0207	1.0053	1.1402	1.0253	1.0168	1.0036	1
28	1.2367	1.2445	1.0864	1.127	1.1514	1.2244	1.1642	1.1497	1.171	1.0678	1.231	1.1713	1.1882	1.3256	1.1644		15	1.18024	0.0168689	0.0653331		1.1893	1.2424	1.2521	1.1941	1.1688	1.1968	1.1673	1.2015	1.1613	1.126	1.1197	1.2314	1.0387	1.3212	1.2163		15	1.18846	0.0169171	0.0655197		1	1.1205	1	1.061	1.0138	1.0063	1.0226
29	1.2191	1.1834	1.0973	1.1638	1.1785	1.1733	1.1575	1.1571	1.2024	1.4154	1.2324	1.1893	1.1623	1.3765	1.282		15	1.21269	0.0220141	0.0852602		1.2026	1.251	1.2473	1.196	1.1348	1.1952	1.1804	1.1826	1.1733	1.1428	1.1422	1.2416	1.0739	1.3323	1.2284		15	1.19496	0.0158427	0.0613586		1.015	1.0294	1.0905	1.0284	1	1.0357	1.0205
30	1.2156	1.1904	1.1068	1.1775	1.1742	1.1714	1.1537	1.0947	1.2063	1.1657	1.1886	1.2046	1.1658	1.3749	1.2004		15	1.18604	0.0161019	0.0623626		1.2162	1.256	1.2487	1.214	1.1414	1.1971	1.183	1.2008	1.1611	1.1185	1.1483	1.2384	1.099	1.3	1.2293		15	1.19679	0.0142938	0.0553596		1.0004	1.0331	1.0471	1	1.0159	1.0216	1.0226
31	1.2165	1.1573	1.1072	1.1692	1.1963	1.22	1.1488	1.1297	1.1035	1.1896	1.1821	1.2075	1.1287	1.2506	1.1993		15	1.17375	0.0112845	0.0437048		1.238	1.256	1.2896	1.1948	1.1261	1.2058	1.1949	1.2095	1.1288	1.1291	1.1331	1.2275	1.1047	1.2439	1.2187		15	1.19337	0.0145198	0.0562351		1.0072	1.045	1	1.0173	1.0341	1.0342	1.0288
32	1.1136	1.2303	1.104	1.1394	1.2041	1.2283	1.1697	1.1347	1.1069	1	1.1833	1.2147	1.1089	1.1698	1.1755		15	1.15221	0.0157347	0.0609402		1.2234	1.2505	1.3045	1.2102	1.1374	1.1844	1.1524	1.1852	1.1309	1.1536	1.1466	1.2321	1.1506	1.2517	1.2282		15	1.19611	0.0133203	0.0515895		1.0565	1	1.0269	1.0192	1.0001	1.0068	1.0434
33	1.0667	1.2371	1.1165	1.1654	1.1995	1.2268	1.1657	1.1394	1.0702	1.2839	1.1481	1.2247	1.1121	1.1686	1.1369		15	1.16411	0.0159526	0.0617842		1.23	1.2072	1.3068	1.2265	1.1429	1.1852	1.1427	1.1987	1.14	1.0946	1.1513	1.2201	1.1071	1.2357	1.2153		15	1.18694	0.0146206	0.0566254		1.0379	1.0059	1.0222	1.026	1.0055	1	1.0454
34	1.0675	1.2356	1.1163	1.1629	1.1284	1.2157	1.1972	1.15	1.0778	1.2979	1.1232	1.2276	1.137	1.1826	1.1362		15	1.16373	0.0161643	0.062604		1.2349	1.2342	1.3355	1.1691	1.133	1.1879	1.1518	1.2079	1.1376	1.1043	1.1342	1.2227	1.1127	1.197	1.207		15	1.18465	0.0155483	0.0602183		1.1318	1.0208	1.0136	1.0173	1.0049	1.014	1.0064
35	1.0259	1.1307	1.1617	1.1552	1.172	1.2631	1.2095	1.1565	1.04659	1.4464	1.1409	1.1599	1.1458	1.3087	1.1787		15	1.18011	0.026182	0.101402		1.2293	1.207	1.3059	1.1744	1.1259	1.1794	1.1656	1.1862	1.1389	1.1078	1.139	1.2251	1.1322	1.2022	1.2141		15	1.1822	0.0132197	0.0511996		1	1.0282	1	1	1	0.99804	0.99053
36	1.0283	1.1364	1.1895	1.1388	1.1675	1.2622	1.2056	1.1551	1.0599	1.4438	1.1424	1.1895	1.1489	1.3075	1.1204		15	1.17972	0.0259287	0.100422		1.1958	1.2124	1.3096	1.1884	1.1301	1.1793	1.1756	1.1945	1.1627	1.112	1.1425	1.228	1.1525	1.2141	1.21		15	1.18717	0.0122607	0.0474856		1.0154	1.0363	0.98343	1.0428	1.0226	0.98954	0.99154
37	1.0041	1.2465	1.1884	1.1566	1.1492	1.1568	1.1914	1.1193	1.0701	1.4482	1.1329	1.1921	1.1054	1.3366	1.12		15	1.17451	0.0276795	0.107202		1.2063	1.2329	1.3108	1.2062	1.1392	1.1735	1.1825	1.1872	1.1554	1.1211	1.1343	1.2277	1.1582	1.2244	1.2022		15	1.19079	0.0124748	0.0483147		1.0238	1.0022	1.0066	1.0056	1.0018	1	1.0048
38	1.0226	1.1678	1.1652	1.1536	1.1103	1.1343	1.2031	1.1298	1.0999	1.5732	1.1431	1.2029	1.1334	1.349	1.1069		15	1.17967	0.0334395	0.129511		1.2133	1.2306	1.2587	1.1785	1.1333	1.1701	1.1849	1.1948	1.1557	1.1028	1.1217	1.2281	1.1315	1.2276	1.2071		15	1.18258	0.0119329	0.0462158		1.0045	1.0055	1.0126	1	0.9999	1.1594	1
39	1.0245	1.1734	1.2014	1.17	1.1061	1.1339	1.1993	1.1	1.05	1.025	1.1447	1.1953	1.1363	1.3479	1.1732		15	1.1454	0.0211271	0.0818251		1.217	1.2117	1.2624	1.1907	1.1365	1.1693	1.2098	1.1617	1.1422	1.0675	1.1241	1.1877	1.1361	1.2045	1.1821		15	1.17355	0.0122835	0.0475736		1	1.0046	1.0094	1.0067	1.0034	1.2046	1.0216
40	0.99903	1.1412	1.1992	1.1475	1.1324	1.1587	1.199	1.128	1.0596	1.0238	1.1606	1.1975	1.1116	1.2075	1.1731		15	1.13592	0.0165289	0.064016		1.2194	1.2248	1.1677	1.1728	1.1515	1.1611	1.2145	1.1722	1.1465	1.0757	1.1253	1.2006	1.1415	1.2467	1.1884		15	1.17391	0.0113486	0.0439531		1.0154	1	1.0016	1.009	1.0065	1.1596	1.0185
41	1.0197	1.1339	1.1909	1.1449	1.1128	1.1003	1.221	1.1094	1.0939	1.0324	1.1483	1.2203	1.0889	1.2862	1.171		15	1.13826	0.0185239	0.0717429		1.1953	1.2208	1.1665	1.1646	1.133	1.1769	1.1959	1.1668	1.145	1.1182	1.1095	1.2127	1.0926	1.227	1.1916		15	1.16776	0.0106419	0.041216		1.008	1.0027	1.0048	1.0043	1.0052	1	1.0273
42	1.0211	1.1392	1.1868	1.1327	1.1086	1.1003	1.2173	1.1127	1.1184	1.0015	1.1498	1.1871	1.0916	1.2853	1.1656		15	1.13453	0.0184248	0.0713588		1.2103	1.2162	1.1704	1.1748	1.1351	1.1755	1.2215	1.1905	1.17	1.1125	1.1111	1.1989	1.1118	1.2414	1.1947		15	1.17565	0.0107637	0.0416878		1	1.0043	1	1	1.0048	1.0173	1.0419
43	1.0091	1.1616	1.1833	1.1635	1.0378	1.1541	1.2442	1.1176	1.109	1.0813	1.1422	1.1888	1.0027	1.3203	1.1657		15	1.13875	0.0219112	0.0848616		1.2106	1.2279	1.235	1.1866	1.144	1.2019	1.224	1.1883	1.1304	1.1204	1.1201	1.1822	1.1167	1.2545	1.1683		15	1.18073	0.0118263	0.0458032		1.0209	1.0091	1.0171	1.0036	1.0086	0.99264	1.0315
44	1.0166	1.0489	1.1634	1.1612	1.0352	1.1286	1.2527	1.1524	1.1068	1.0848	1.1283	1.1788	1.0541	1.2369	1.2196		15	1.13122	0.0190528	0.0737911		1.1968	1.2224	1.2568	1.167	1.1321	1.1887	1.2257	1.1626	1.1139	1.1127	1.1005	1.1811	1.1125	1.2379	1.1701		15	1.17205	0.0129446	0.0501341		1.0241	1.0116	1.019	1.0116	1.022	0.99389	1.0102
45	1.0089	1.0536	1.1662	1.1581	1.0773	1.129	1.249	1.1559	1.1343	1.0664	1.1098	1.1487	1.0366	1.2362	1.1843		15	1.12762	0.0179813	0.0696414		1.1944	1.2032	1.2616	1.1754	1.1334	1.1867	1.1875	1.1629	1.1135	1.1171	1.1095	1.1922	1.0793	1.201	1.1623		15	1.16533	0.0121804	0.0471747		1.0179	1.0087	1.0154	1.0074	1.0112	1.015	1.0183
46	1.0161	1.1304	1.1613	1.1604	1.0725	1.0674	1.2465	1.1488	1.1352	1.0583	1.0941	1.1032	1.0396	1.2261	1.1846		15	1.12297	0.0172998	0.0670018		1.1931	1.1808	1.3309	1.1921	1.1317	1.1974	1.1881	1.1694	1.1317	1.1245	1.1463	1.189	1.0838	1.2083	1.1615		15	1.17524	0.0142412	0.055156		1	1	1.0441	1	0.98955	0.99918	0.9902
47	1.0171	1.1384	1.1045	1.1684	1.0667	1.0801	1.2494	1.1556	1.1099	1.0615	1.0593	1.0709	1.0324	1.3042	1.1998		15	1.12121	0.0211033	0.0817327		1.1753	1.1874	1.2593	1.2263	1.1376	1.1682	1.1714	1.1665	1.0849	1.0795	1.1101	1.1868	1.0947	1.2309	1.164		15	1.16286	0.0138864	0.0537819		1.0243	1.0182	1.0659	1.02	1.0125	1.008	0.99878
48	0.99731	1.1032	1.1065	1.1154	1.0817	1.0808	1.246	1.1593	1.0686	1.0554	1.0308	1.0626	1.0478	1.3037	1.2755		15	1.11564	0.023592	0.0913716		1.1577	1.1988	1.2645	1.2333	1.1382	1.1658	1.171	1.1654	1.0951	1.0616	1.1176	1.1816	1.0956	1.1949	1.1808		15	1.16146	0.0138681	0.0537108		1.0214	1.0228	1	1.0374	1.0009	1.0084	1.004
49	0.9909	1.0968	1.0975	1.1136	1.0778	1.1127	1.1964	1.1605	1.0682	1.0687	1.0481	1.0589	1.0509	1.2074	1.276		15	1.10829	0.0190207	0.0736668		1.1741	1.1854	1.2347	1.2563	1.1369	1.1571	1.1541	1.1583	1.1034	1.068	1.1061	1.1975	1.0997	1.1832	1.1859		15	1.16005	0.0132919	0.0514793		1.0498	1.033	1.0556	1.0424	0.99606	1	1.0012
50	0.99207	1.0426	1.0947	1.1485	1.1056	1.0788	1.1776	1.15	1.0688	1.0717	1.0562	1.0577	1.0014	1.0399	1.2127		15	1.08655	0.0162027	0.0627528		1.166	1.1988	1.2165	1.2395	1.1314	1.1454	1.151	1.1325	1.1024	1.0961	1.1071	1.1639	1.1037	1.1767	1.1641		15	1.15301	0.0110988	0.0429856		1.0556	1.0348	1.0638	1.0494	1.0237	1.0059	1.01
51	0.99363	1.0471	1.0927	1.107	1.0642	1.0798	1.1743	1.1037	1.0519	1.055	1.0573	1.0446	1.0056	1.0398	1.1533		15	1.07133	0.0126709	0.0490741		1.1855	1.1828	1.2218	1.2448	1.1014	1.1429	1.1493	1.1414	1.0996	1.1192	1.0937	1.1488	1.1157	1.1781	1.1432		15	1.15121	0.0114674	0.0444131		1.022	1.0156	1.0924	1.049	1.02	1.0045	1.0016
52	0.99225	1.1034	1.0601	1.1058	1.0609	1.151	1.1691	1.0855	1.0506	1.0421	1.0348	1.0635	1.0087	1.1688	1.154		15	1.08337	0.0147317	0.0570557		1.1552	1.1765	1.1359	1.2222	1.107	1.1031	1.1414	1.1564	1.1068	1.1254	1.0878	1.1461	1.1194	1.1818	1.1276		15	1.13951	0.00911765	0.0353125		1	1	1.0191	1.0353	1	1.0039	1
53	0.99377	1.1113	1.0826	1.0793	1.0323	1.1409	1.146	1.0653	1.0609	1.0447	1.0274	1.0632	1.0238	1.2156	1.1903		15	1.08516	0.0164681	0.0637806		1.1345	1.1738	1.0968	1.2384	1.1037	1.0874	1.16	1.1481	1.1234	1.0955	1.0884	1.1771	1.1255	1.1396	1.1283		15	1.1347	0.0105768	0.0409636		1.0029	1.0014	1.0196	1.0367	1.0288	1.0079	1.0085
54	1.0189	1.116	1.0625	1.0474	1.0567	1.1423	1.1432	1.069	1.0606	1.0333	1.0284	1.0727	1.0227	1.2157	1.1681		15	1.08383	0.0153452	0.0594317		1.1345	1.144	1.1016	1.2422	1.1033	1.0848	1.1585	1.1452	1.0968	1.105	1.0877	1.1287	1.1223	1.1395	1.1184		15	1.1275	0.0100284	0.0388398		1.0553	1.0346	1.0034	1.0113	1.0179	1.0042	1.0078
55	1.0578	1.1162	1.0335	1.0468	1.0538	1.1881	1.1206	1.0295	1.0585	1.0101	1.0352	1.0592	1.026	1.3348	1.1689		15	1.08927	0.0222412	0.0861397		1.1313	1.1554	1.1375	1.2101	1.0911	1.0723	1.1555	1.1223	1.0957	1.1106	1.065	1.1257	1.1254	1.1405	1.1251		15	1.12423	0.00929006	0.0359802		1.0229	1.0107	1.0008	1.012	1.0209	0.99898	1.0389
56	1.0599	1.0559	1.0326	1.0089	1.0191	1.0996	1.138	1.0225	1.0297	1.0122	1.0294	1.0597	1.0287	1.2915	1.1365		15	1.06828	0.0192286	0.074472		1.138	1.1555	1.1268	1.1845	1.0816	1.0651	1.1226	1.1028	1.0918	1.0635	1.0846	1.0989	1.099	1.1423	1.1253		15	1.11215	0.00881303	0.0341327		1.0207	1.0143	1	1.0072	1	0.99377	1.0436
57	1.0084	1.0603	1.0308	1.0428	1.0637	1.1012	1.1357	1.026	1.0304	1.0575	1.0302	1.0862	1.0725	1.2919	1.0866		15	1.07495	0.017749	0.0687418		1.1139	1.1698	1.1318	1.1868	1.1009	1.0626	1.1081	1.0996	1.0816	1.1291	1.0824	1.1114	1.0807	1.1173	1.122		15	1.1132	0.00851982	0.0329971		1	1	1.0138	1.0086	1.0019	0.99221	1.0599
58	1.0148	1.0583	1.085	1.043	1.0613	1.0393	1.1192	1.0471	1.0277	1.036	1.0604	1.0666	1.0761	1.4051	1.0874		15	1.08182	0.024072	0.0932303		1.1104	1.1374	1.0897	1.178	1.0965	1.0514	1.1046	1.0935	1.0799	1.1344	1.0683	1.1072	1.0832	1.1163	1.1173		15	1.10454	0.00796324	0.0308415		1.0039	1.0008	1.0169	1.0143	1.0061	0.99064	1.0427
59	1.0174	1.0361	1.0848	1	1.067	1.0633	1.111	1.0456	1.0565	1.0378	1.0624	1.0678	1.0397	1.2923	1.099		15	1.07205	0.0174247	0.0674857		1.0899	1.1384	1.1148	1.1475	1.0785	1.0602	1.1208	1.0902	1.0896	1.0628	1.0802	1.1309	1.0755	1.1102	1.0772		15	1.09778	0.00710998	0.0275368		1.0037	1.0034	1.0131	1.0105	1.0034	0.99881	1.0451
60	1.0187	1.0405	1.0969	1.0379	1.0016	1.0652	1.1092	1.0491	1.0241	1	1.0631	1.0749	1.0403	1.293	1.0903		15	1.06699	0.0182439	0.0706583		1.0956	1.1432	1.1196	1.1487	1.0777	1.0578	1.126	1.0761	1.0789	1.0379	1.0789	1.1451	1.0764	1.0945	1.0762		15	1.09551	0.00867356	0.0335925		1.0044	1.0091	1.0139	1.0124	1.0046	1	1.0459
61	1.0025	1.0496	1.0076	1.0389	1	1.0887	1.1193	1.0864	1.0209	1.0218	1	1.0733	1.0439	1.282	1.0911		15	1.06173	0.0185771	0.0719488		1.1164	1.1363	1.0983	1.1491	1.0595	1.0554	1.1221	1.0925	1.0767	1.0424	1.0655	1.1006	1.0781	1.0928	1.0965		15	1.09215	0.00782069	0.0302894		1.0046	1.0095	1.0136	1.0046	1	0.99578	1
62	1.0057	1	1.0079	1.0379	1.0141	1.0745	1.1554	1	1.0118	1.0232	1.0244	1.0751	1.0589	1.2545	1.0547		15	1.05321	0.0178765	0.0692355		1.0872	1.1307	1.0526	1.1467	1.0643	1.0351	1.108	1.0967	1.0598	1.08	1.0784	1.0979	1.0697	1.0932	1.0996		15	1.08666	0.00752062	0.0291272		1.0074	1.01	1	1	1.0015	0.99357	0.9942
63	1.0195	1.0044	1.0195	1.0358	1.0496	1.0766	1.1541	1.0584	1	1.0276	1.0249	1.0716	1.07	1.2056	1.0697		15	1.05915	0.0144086	0.0558043		1.0797	1.1109	1.0569	1.147	1.0635	1.033	1.0983	1.1078	1.065	1.1127	1.047	1.103	1.0759	1.094	1.0996		15	1.08629	0.00770989	0.0298603		0.99616	0.99996	1.009	1.003	1.0007	0.99848	1.0066
64	0.996	1.0203	1	1.0374	1.0486	1.2161	1.1463	1.0328	0.9966	1.0066	1.0235	1.0757	1.0737	1.1659	1.0705		15	1.06067	0.0172411	0.0667744		1.0763	1.1043	1.0733	1.1408	1.0681	1.0297	1.0946	1.0924	1.0245	1.1172	1.0476	1.0509	1.0769	1.0919	1.0955		15	1.07893	0.00819971	0.0317573		1.0525	1.0727	1.0263	1.0467	1.0056	1.0025	1.006
65	1	1.0383	1.0424	1.0301	1.0317	1.1883	1.1386	1.0334	1.0112	1.0079	1.0147	0.99897	1.0636	1.1243	1.0299		15	1.05022	0.0144609	0.0560068		1.069	1.0894	1.0724	1.1172	1.0471	1.0289	1.0678	1.0857	1.0371	1.0796	1.0491	1.072	1.0671	1.0746	1.081		15	1.0692	0.00570391	0.0220911		1.0529	1.0178	1.0158	1.0287	1.0001	1	1.0209
66	1.035	1.0431	1.0512	1.0393	1.0449	1.1909	1.138	1.0374	1.0523	1.0066	1.015	1	1.0252	1.1259	1.0891		15	1.05959	0.0138544	0.0536577		1.0626	1.0929	1.0765	1.1168	1.0464	1.027	1.0611	1.0824	1.0368	1.0905	1.0575	1.0688	1.0379	1.054	1.0812		15	1.06616	0.00629491	0.0243801		1.0597	1.0199	1.0214	1	1.0032	1.0052	1.0114
67	1.0327	1.0703	1.0485	1.0413	1.0444	1.1146	1.1163	1.0602	1.0485	1.0406	0.99784	1.0531	1.0287	1.0948	1.09		15	1.05879	0.00851229	0.0329679		1.0597	1.0867	1.0837	1.1079	1.0441	1.0336	1.0577	1.0583	1.0342	1.0946	1.0583	1.0666	1.0382	1.052	1.0579		15	1.06223	0.00573424	0.0222086		1.0596	1.0271	1.0274	1.0246	1.0092	1.0057	1.0173
68	1.0377	1.0646	1.0423	1.0416	1.0673	1.1336	1.0587	1.0625	1.039	1.0424	1.0172	1.0594	1.0153	1.0904	1.0628		15	1.05565	0.00752081	0.029128		1.0723	1.0591	1.0571	1.1055	1.0435	1.0307	1.051	1.0704	1.0588	1.0557	1.0446	1.0638	1.0382	1.0299	1.0561		15	1.05578	0.00485579	0.0188064		1.0365	1	1.0118	1.0175	1.009	1.0115	1.0022
69	1.0337	1.0698	1.0489	0.99909	1.0682	1.1362	1.0588	1.0682	1.0224	1	1.0175	1.0599	1.0423	1.0925	1.0752		15	1.05285	0.00931364	0.0360716		1.0532	1.0817	1.0607	1.1047	1.0431	1.0291	1.048	1.0617	1.04	1.0396	1.0246	1.052	1.0205	1.035	1.0568		15	1.05005	0.0056677	0.0219509		1.0368	1.0035	1.0145	1.0039	1.0148	1.0104	1
70	1.0597	1.0368	1.046	1.0012	1.0682	1.1043	1.0359	1.0355	1.0186	1.0175	1.0164	1.0433	1.046	1.1141	1.076		15	1.04797	0.0082547	0.0319703		1.0509	1.0762	1.0656	1.0935	1.0568	1.0348	1.052	1.0588	1.037	1.0433	1.0259	1.0506	1.02	1.0332	1.0439		15	1.0495	0.00497247	0.0192583		1	1.0124	1.0165	1.0128	1.0201	1.011	1.0108
71	1.0652	1.058	1.0327	1.0494	1.0626	1.0983	1.0319	1.059	0.9762	1.0202	0.99784	1.0541	1.0496	1.1408	1.033		15	1.04859	0.0100169	0.0387951		1.0249	1.0612	1.0802	1.0705	1.0595	1.0395	1.0283	1.042	1.0118	1.0664	1.0357	1.0173	1.0259	1.0224	1.0267		15	1.04082	0.00554054	0.0214584		1.0281	1.0168	1	1	1	1.0085	1.0048
72	1.0962	1.0636	1.0705	1.0099	1.0655	1.101	1.0326	1.0284	0.97857	0.99868	0.99807	1.0541	1.049	1.1435	1.0453		15	1.04899	0.011372	0.0440438		1.0413	1.0635	1.0833	1.0695	1.0595	1.0384	1.0258	1.0394	1.0031	1.1016	1.0217	1.0368	1.0245	1.0273	1.0282		15	1.04426	0.00678014	0.0262594		1.013	1.0215	0.99666	1.0241	1.0093	0.99908	1
73	1.086	1.0394	1.0675	1.0119	1.0659	1	1	1.0285	0.97496	1.0242	1.0091	1.0393	1.0419	1.1073	1.046		15	1.03613	0.00911429	0.0352995		1.0401	1.059	1.0769	1.0713	1.0567	1.0384	1.02	1.0419	1	1.1054	1.0236	1.0366	1.01931	1.026	1.0271		15	1.04282	0.00697485	0.0270135		0.99819	1	1.013	1.0132	1.0143	1.0198	1.017
74	1.0918	1.0248	1.0425	1	1.0659	1.097	1.0329	1.0364	1.0107	1.0278	1.0403	1.0582	1.0454	1.107	1.0473		15	1.04853	0.00796467	0.030847		1.0192	1.0434	1.0577	1.0595	1.0487	1.0457	1.0292	1.0329	1.041	1.0871	1.0304	1.0569	1.01899	1.0131	1.018		15	1.04012	0.00519109	0.020105		1.0554	1.009	0.99923	1	1.0093	1	1.001
75	1.0553	1.0307	1.0883	1.0469	1.0391	1.0998	1.0345	1.0738	1.0178	1.0135	1.0405	1.058	1.0476	1.1096	1		15	1.05036	0.00812461	0.0314665		1.0176	1.0342	1.0599	1.0585	1.0492	1.0452	1.0334	1.0302	1.021	1.1174	1.0119	1.0096	1.0106	1.0137	1.0207		15	1.03554	0.00730969	0.0283103		1.0516	1.0212	1.0317	1.006	1.0086	1.0075	1.023
76	1.0479	1.0665	0.98748	1.0487	1.0398	1.05	1.0762	1.0558	1.0141	1.0218	1.0447	1.0441	1.0672	1	1.0006		15	1.03766	0.00693842	0.0268724		1.0176	1.0308	1.0809	1.0507	1.043	1.0277	1.0312	1.0285	1.0246	1.1211	1.0147	1.0108	1	1.0132	1.0057		15	1.03337	0.00813151	0.0314932		1.1033	1.018	1.041	1.0135	1	1.0818	1.0027
77	1.053	1.0166	1.0351	1.0574	1.1125	1.1056	1.0748	1.0619	1.027	1.0262	1	1.0004	1.0373	1.0605	1.0011		15	1.04463	0.00911327	0.0352955		1.0154	1.0149	1.0681	1.0549	1.0397	1.0133	1.0254	1.032	1.0281	1.1313	1.0095	1	1.0035	1.0128	1.0021		15	1.03007	0.00880284	0.0340933		1.0812	1.0575	1.0151	1.0146	1.0383	1.0412	1
78	1.0701	1.0229	1.0273	1.023	1.0685	1.1086	1.0772	1.0714	1.0439	1.0153	1.0003	1	1.0392	1.0634	1.0073		15	1.04256	0.00841124	0.0325766		1	1.0163	1.0695	1.0541	1.0408	1.0135	1.0238	1.031	1.0294	1.1017	1.0068	1.0068	1.0021	1.0105	1.0063		15	1.02751	0.00740074	0.028663		1.0868	1.042	0.99475	1.0182	1.0397	1.0533	1.0688
79	1.0412	0.99269	1.0685	1.0246	1.0695	1.1027	1.0709	1.0044	1.0403	0.99497	1.0093	1.0283	1.0759	1.173	1.0081		15	1.04696	0.0124765	0.0483213		1.0078	1.0142	1.0709	1.0437	1.0363	1	1.0336	1.0131	1.0158	1.1053	1.0108	1	1.0321	1.0111	1		15	1.02631	0.00757168	0.029325		1.068	1.0395	1.0075	1.0013	1.0634	1	1.0323
80	1.0456	1	1.0072	1.0499	1.0389	1.0493	1.0605	1.0094	1.0317	1	1.0179	1.0312	1.0076	1.2415	1.051		15	1.04278	0.0151408	0.0586402		1.0102	1.0053	1.0722	1.0281	1.0244	1.0049	1.0265	1	1.0181	1.0913	1	1.0087	1.0446	1.0079	1.0111		15	1.02355	0.0069174	0.026791		1	1.0366	1	1	1.0262	1.0147	1.0254
81	1.0397	1.0068	1	1.0452	1.0467	1.0522	1.0639	1.0732	1.0088	1	1.0183	1.0308	1.0091	1.2453	1.0159		15	1.04373	0.0156145	0.0604749		1	1.0129	1.0726	1.0276	1.0263	1.0037	1.01919	0.99596	1.0186	1.0423	1	1.0138	1.0433	1.0218	1.0053		15	1.02022	0.00528162	0.0204556		1.0154	1.0211	1.0205	1.0035	1.0293	1.0363	1
82	1.0333	1.0286	1.0332	1.047	1.0478	1.0779	1.0845	1.05	1.0056	1.0307	1.0169	1.0588	1	1.2542	1.0175		15	1.0524	0.0156883	0.0607606		1.0084	1.0123	1.0132	1.0248	1.0205	1.0075	1.01918	1.0148	1	1.0458	1.0334	1.0146	1.0311	1.0237	1.0208		15	1.01934	0.00297023	0.0115037		1.0119	1.0198	1.0405	1.0308	1.034	1.0268	1.0107
83	1.0365	1.0211	1.055	1.0106	1.1073	1.0745	1.0634	1.0548	1.005	1.0366	1.0122	1.0694	1.0109	1.2259	1.0251		15	1.05389	0.0144013	0.0557762		1.0117	1	1	1.027	1.01896	1.0083	1.0206	1.02	1.0011	1	1.0372	1.0125	1.0124	1.0215	1.0266		15	1.01452	0.00294335	0.0113995		1.0589	1.0263	1.0102	1	1.0012	1.008	0.99838
84	1.0215	1.0285	1.048	1.0505	1.0706	1.0776	1.0679	1.138	1.0045	1.0334	1.0127	1.0686	1.0121	1.23	1.0192		15	1.05887	0.0151526	0.0586858		1.0271	1.0166	1.0178	1.0271	1.0218	1.011	1.0118	1.0222	1.0242	1.0196	1.0086	1.0165	1.0107	1.0144	1.027		15	1.01843	0.00163775	0.00634299		1.0429	1.0085	1	1.0126	1.0036	1.0126	1.008
85	1	1.0812	1.0719	1.0527	1.0718	1.0898	1.0601	1.1146	1.0016	1.0226	1.0125	1.0627	1.0234	1.2292	1.0222		15	1.06109	0.0149132	0.0577587		1.0372	1.0163	1.0196	1.0141	1.002	1.0108	1	1	1.0069	1.0026	1	1.013	1.0237	1.018	1.0192		15	1.01223	0.0027503	0.0106519		1.0396	1	1.0081	1.0157	1.0097	1.0165	1.0118
86	1.0152	1.0187	1	1.0304	1.0369	1.0025	1.0049	1.1539	1.0329	1	1.0217	1.0806	1.0047	1.1282	1.029		15	1.03731	0.0121603	0.0470965		1.0411	1.0151	0.99941	1.0165	1	1.0119	1.0088	1.0026	1.0097	1	1.0048	1.015	1.0018	1	1.0241		15	1.01005	0.00294842	0.0114192		1.0462	1.0069	1.009	1.0385	1.0095	1.022	1
87	1.0053	1.0198	1.0197	1.0307	1.047	1.0924	1.0196	1.0745	1.0289	1.0342	1.0062	1.0676	1.0304	1.0811	1.0252		15	1.03884	0.00708894	0.0274554		1.0212	1.0091	1.0168	1.0173	1.0097	1.0094	1.0064	1.0309	1.0224	1.0088	1.0331	1.0182	1	1.0192	1.0169		15	1.01596	0.0023212	0.00898998		1.0609	1.0259	1.0038	1.0271	1.0117	1.0263	1.0089
88	1.0108	1.0568	1.0416	1.0222	1	1.0577	1.0073	1.0658	1	1.037	1.0032	1.0592	1.0141	1.0341	1.0063		15	1.02774	0.00618026	0.023936		1.008	1.0136	1.0007	1.0039	1.0039	1.0077	1.0014	1.009	1	1.0275	1.0294	1.017	1.0286	1.0245	1.0111		15	1.01242	0.00272493	0.0105536		1.0562	1.0166	1.0099	1.0287	1.0105	1.0096	1.0198
89	1.0169	1.0632	1.0354	1.017	1.0742	1.0461	1.0062	1	1.0106	1.0199	1.0041	1.0617	1.0179	1.0327	1.0038		15	1.02731	0.00618648	0.0239601		1.0118	1.0122	1	1.0065	1.0079	1.0086	1	1.0119	1.0087	1.0138	1.0348	1.0256	1.0248	1.0354	1.0154		15	1.01449	0.00284132	0.0110044		1.0448	1.069	1.0101	1	1.0109	1	1.0055
90	1.0136	1	1.0657	1.0172	1.0805	1.083	1	1.0034	1.0049	1.037	0.99667	1.0925	1.0276	1.0981	1		15	1.03468	0.00987671	0.0382523		1.0164	1	1.014	1.0082	1.0335	1.0037	0.99899	1.0093	1.023	1.0233	1.0099	1.0282	1.0232	1.0251	1		15	1.01445	0.00289157	0.011199		1	1.0115	1	0.99723	1.0123	0.99974	1.0124
91	1.0185	1.007	1.0538	1.0636	1.0818	1.0372	1.0406	1.0795	1.0119	1.0396	1.0072	1.0446	1.026	1.017	1.0167		15	1.03633	0.00638724	0.0247377		1	1.0147	1.0156	0.99832	1.0369	1	1.0274	1.0199	1.0033	1	1.0207	1	1.0157	1.0311	1.0265		15	1.01401	0.00336836	0.0130456		1.0017	1.0046	1.0071	1.0044	1.0104	1.0107	1.0275
92	1	1.0144	1.047	1.0455	1.0394	1.0225	1.0389	1.0169	1.0261	1.0186	1.0084	1.0464	1.0292	1.0158	1.0295		15	1.02657	0.00376395	0.0145777		1.0032	1.0134	1.0155	1	1.0061	1.0002	1.0132	1.0229	1.0001	1.0376	1.0254	1.0058	1.0069	1.0139	1.0303		15	1.01297	0.00300429	0.0116356		1.0172	1.0089	1.0257	1.0252	1.0111	1.0071	1.0267
93	1.0088	1.0058	1.067	1.0454	1.0417	1	1.0792	1.0514	1.0205	1.0149	1.0157	1	1.0398	1.0351	1.0255		15	1.03005	0.00621892	0.0240858		1.0362	1.0098	1.0151	1.014	0.99992	1.0014	1	1.0113	1.0091	1.0492	1.0384	1.01	1.0062	0.99729	1.0178		15	1.01438	0.00396336	0.01535		1.0217	1.033	1.0391	1.0192	1.0165	1.0109	1.0111
94	1.013	1.0425	1.0261	1.0685	1.0759	1.0139	1.0469	1.0233	1.0152	1.0175	1.0164	1.0133	1.0561	1.0012	1.0229		15	1.03018	0.00578954	0.0224228		1.0222	1.0135	1.0218	1.0149	1	0.9999	1.0079	1.0054	1.0168	1.0536	1	0.99699	1.0091	1.0024	1.0187		15	1.01221	0.00367048	0.0142157		1.0232	1.0322	1.0401	1.0208	1.0145	1.0047	1.0216
95	1.0141	1.0511	1.0196	1.0007	1.0895	1.0041	1.0345	1.0142	1.0074	1	1.0178	1.012	1.059	1	1.0739		15	1.02653	0.00740543	0.0286811		1.0251	1.0122	1.0219	1	0.99725	1.0002	1.0018	1.0081	1.0139	1.0572	1.0029	1	1.001	1.006	1.0222		15	1.01132	0.00403391	0.0156233		1.0444	1.0505	1.0148	1.015	1.0169	1.0258	1.0275
96	1.0078	1.0138	1.0032	1.0319	1.0747	1.0371	1.0533	1.0797	1.0237	1.0196	1.0265	0.99077	1.0511	1	1.0341		15	1.02982	0.00676096	0.0261851		1.0385	1.0116	1.0213	1.0113	0.99718	1.0067	1.0044	1.0065	1	1.0207	1.0123	1.0183	1.0019	1	1.0182		15	1.01126	0.00281222	0.0108917		1.0054	1.0317	1.0104	1.0058	1.0212	1.0276	1.003
97	1.0085	1.0128	1.0071	1	1.0771	1.0047	1.0121	1.1169	1.0298	1	1.0285	1	1.0533	1.0074	1.0082		15	1.02443	0.00866802	0.0335711		1.0212	1.0129	1.0205	1.0119	0.9943	1	1.0108	1.0031	1.0093	1.0406	1.0493	1.016	1	1.0029	1.0394		15	1.01548	0.00421116	0.0163097		1.0855	1.0215	1.0224	1.0251	1	1.0308	1.0037
98	1.0097	1.0095	1.0643	1.0518	1.0759	1.0038	1.017	1.026	1.0263	1.0035	1.0329	1.0368	1	1.0148	1.0021		15	1.02496	0.00607937	0.0235453		1.0242	1.0119	1.0204	1.0054	1.0062	1.0017	1.0122	1.0053	1.0072	1.0444	1.0512	1.0188	1.0133	1.0168	1.043		15	1.0188	0.00402104	0.0155734		1.0767	1.0782	1.0044	1.0537	1.0041	1.0314	0.99573
99	1	1	1.0686	1.0634	1.0773	1.0531	1.003	1	1.0139	1.0012	1.0073	1.1609	1.0282	1.0351	0.99806		15	1.034	0.0116196	0.0450025		1.0301	1	1.0265	1.0172	0.99766	1.0067	1.0091	1	1.0216	1.0252	1.0261	1.0442	1.016	1.0083	1.0284		15	1.01714	0.00345023	0.0133627		1.086	1.0813	1.0154	1.0658	1.0082	1.0712	0.99576
100	1.0005	1.014	1.0734	1.0515	1.0226	1.0647	1.0206	1.0654	1.0191	1.0134	1.0086	1.1809	1.0285	1.0424	1		15	1.04037	0.0117792	0.0456207		1.0171	1.0149	1.0157	1.0178	0.9973	1.0019	0.99856	1.0038	1.0193	1.0272	1.0006	1.0437	1.0182	1.009	1.0138		15	1.01326	0.00315766	0.0122296		1.0502	1.1126	1.0194	1.0756	1.0114	1.0678	0.99842
[truncated: 69 more columns]

## Sheet: d-data
	odr-7	odr-7;sid-1	odr-7;ins-7	odr-7;ins-7 rescue	odr-7;ins-7 RNAi	odr-7;sid-1;ins-7 RNAi
	0.152003	0.1958	0.0225	0.140346	0.010468	0.0139
	0.097129	0.2124	0.007309	0.2318	0.010104	0.0268
	0.140816	0.2096	0.01991	0.137216	0.010698	0.0298
	0.108048	0.1884	0.013619	0.20124	0.008787	0.00526
	0.132465	0.1301	0.014568	0.155451	0.015719	0.0343
	0.144119	0.1793	0.010292	0.113045	0.010877	0.0165
	0.096839	0.1756	0.029216	0.250126	0.014926	0.0374
	0.092355	0.1945	0.01409	0.211646	0.006678	0.0046
	0.205958	0.1627	0.0246	0.124546	0.015768	0.0122
	0.120203	0.112	0.036203	0.0821	0.004666	0.0354
	0.196839	0.1425	0.005133	0.1423	0.007355	0.0291
	0.267294	0.228	0.014181	0.154424	0.006206	0.0304
	0.158436	0.1525	0.012555	0.102424	0.006635	0.0118
	0.249826	0.2141	0.013024	0.123423	0.007987	0.0131
	0.176703	0.121	0.021336	0.165424	0.007919	0.0144
n=	15	15	15	15	15	15
Average	0.155936	0.174567	0.0172357	0.155701	0.00965287	0.0209973
SE	0.0140283	0.00940036	0.0021619	0.0125075	0.000904949	0.00290621
STDEV	0.0543315	0.0364074	0.00837299	0.0484412	0.00350485	0.0112557

## Sheet: e
	AL	Fasted	PA14+Fasted
	3.734	5.292	2.63629
	3.077	4.241	3.57785
	2.937	4.429	3.24608
	4.199	4.568	2.32671
	2.783	5.682	3.18334
	3.45	4.802	3.16593
	4.007	4.509	2.88264
	3.548	4.201	2.83566
	2.88018	5.968	3.79369
	2.04663	4.3929	2.92902
	1.9999	4.83561	1.63561
	3.10344	3.59037	3.39037
	2.86583	3.78522	1.88522
	2.65754	5.08146	2.88146
	2.79925	3.51413	3.31413
	2.90004	3.57836	2.37836
n=	16	16	16
Average	3.06174	4.52938	2.8789
SE	0.152874	0.183086	0.147735
STDEV	0.611498	0.732345	0.590941

## Sheet: f
	wt	sid-1	aak-2 RNAi	daf-16 RNAi	aak-2 RNAi;daf-16 RNAi	sid-1;aak-2 RNAi	sid-1;daf-16 RNAi	sid-1;double
	5.292	5.095	3.05567	3.1368	1.9209	2.554	2.185	3.385
	4.241	3.049	4.05361	2.8853	2.8246	2.027	3.435	2.795
	4.429	4.444	3.02424	2.854	1.9336	4.341	3.858	3.027
	4.568	6.769	1.7082	1.8597	3.636	3.743	3.08	2.717
	5.682	4.862	2.72834	2.841	2.9402	2.864	2.293	3.96
	4.802	5.713	3.95446	3.6613	3.0176	2.7	3.678	2.259
	4.509	6.03	3.75646	3.9556	2.7957	3.476	3.956	3.061
	4.201	3.873	2.9572	2.9542	2.8998	3.369	2.47	2.686
	5.968	5.14	3.55109	2.9642	3.891	3.68	4.152	5.215
	4.3929	5.325	2.82898	1.9673	2.867	2.719	3.836	2.783
	4.83561	4.218	3.03211	3.9019	3.3704	3.88	3.391	2.907
	3.59037	3.819	3.10458	2.8131	2.8867	2.432	2.757	1.748
	3.78522	5.845	2.80647	3.1054	2.4892	3.527	3.046	2.226
	5.08146	4.232	3.20867	3.3898	2.8055	3.611	2.918	4.563
	3.51413	4.536	3.81233	3.8923	2.767	3.7	3.42	2.78
	3.57836		2.83134	2.787	3.7498
n=	16	15	16	16	16	15	15	15
Average	4.52938	4.86333	3.15086	3.06056	2.92469	3.24153	3.23167	3.07413
SE	0.183086	0.253385	0.145652	0.152662	0.138123	0.167212	0.159889	0.232804
STDEV	0.732345	0.981357	0.582608	0.61065	0.55249	0.647609	0.619246	0.901647

[truncated: 5 more sheets: g, h, i, j, k]
