# Supplementary material for: Intestinal pathogens override hunger-driven decision-making via immune regulation of central serotonin signaling in C. elegans
Source: Nat Commun. 2026 Feb 25;17:3144. doi: 10.1038/s41467-026-69924-w (PMC13044313; doi:10.1038/s41467-026-69924-w)
Supplement: Supplementary file 19 — Supplementary Fig. 8 Source Data [file 41467_2026_69924_MOESM19_ESM.xlsx]

## Sheet: a
	fasting 6h																							PA14+fasting 6h
	N2		AIA::HisCl		AIY::HisCl		AIA/AIY::HisCl		AIB::HisCl		AIB/AIZ::HisCl		AIY/AIZ::HisCl		AUA/URX::HisCl		AIB/AUA/URX::HisCl		URX::HisCl		RIA::HisCl			N2		AIA::HisCl		AIY::HisCl		AIA/AIY::HisCl		AIB::HisCl		AIB/AIZ::HisCl		AIY/AIZ::HisCl		AUA/URX::HisCl		AIB/AUA/URX::HisCl		URX::HisCl		RIA::HisCl
	0mM	5mM	0mM	5mM	0mM	5mM	0mM	5mM	0mM	5mM	0mM	5mM	0mM	5mM	0mM	5mM	0mM	5mM	0mM	5mM	0mM	5mM		0mM	5mM	0mM	5mM	0mM	5mM	0mM	5mM	0mM	5mM	0mM	5mM	0mM	5mM	0mM	5mM	0mM	5mM	0mM	5mM	0mM	5mM
	71.4	80	80	100	70	77.8	61.4	80	77.8	60	83.3	67.5	66.7	71.4	87.5	68.2	86.7	50	87.7	71.4	72.2	80		22.2	30	20	70	28.5714	44.4444	18.5	74.3	20	10	25	6.7	23.33	35	18.2	11	20	20	30	10	18.2	14.3
	70	71.4	81.8	62.5	83.3	88.9	84.4	63.1	75	62.7	90	50	77.8	91.7	75	54.3	80	45.7	86.7	83.3	60	88.6		0	20	16.6667	50	12.5	22.2222	20	66.5	33.3	30	11.8	13.3	22.73	41.8	14.3	22.5	20	16.7	19.8	21.8	28.6	20
	62.5	57.1	71.4	83.3	66.7	72.7	72.5	66.4	83.3	60.3	70	47.5	94.5	71.4	100	48.6	76.7	43.3	60.3	66.7	84.3	76.7		11.1	37.5	25	44.4444	28.5714	54.5455	33.3	51.4	14.4	27.1	33.3	25	29.23	33.3	16.7	23.3	30	30	17.6	11.4	30	16.7
	88.9	75.6	81.3	66.7	83.3	87.5	82.2	73.3	78.6	46.7	66.7	63.3	81.8	87.5	87	57.3	54.3	30	85.7	76.9	82.2	83.3		8.3	13.3	27.2727	61.5385	20	66.6667	20	76.7	30	20	20	20	18.75	40	40	25.7	25	16.7	16.7	21.3	22.5	29.1
	75	77.8	76.9	87.5	90	90	88.2	85	75	40	62.5	73.3	70	76.9	62.5	64.3	68.6	46.7	75	75	79	80		20	22.5	28.5714	81.8182	30.7692	66.6667	13.3	85	16.7	30	23.6	22.5	25.71	33.6	14.3	7.5	17.1	25	20	16.9	16.7	16.7
	75	83.3	77.8	75	80	66.7	80	83.3	80	48.3	50	46.7	73.3	75	87.5	46.7	82.5	31.4	65	77.9	64.3	77.3		26.7	20	16.6667	70	14.2857	35.2941	21.7	77.8	34.3	12.5	31.4	10.6	30	41.4	39.1	25	24.5	20.9	20	17.8	23.1	20
	83.3	66.7	77.8	66.7	76.9	76.9	78.6	80	80	50	84.4	62.5	80	55.6	90	80	68	33.3	80	100	77.5	63.3		11.1	13.8	28.5714	41.6667	28.5714	23.0769	16.4	63.3	25	20	27.5	24.7	13.33	32.3	10	16.7	33.3	27.5	16.7	27.8	20	28.6
	72.7	80	78.6	80	88.9	90	56.7	88.6	66.7	65.4	71.1	52.2	66.7	66.7	72.7	73.1	86.7	60	62.5	75.3	62.5	68.6		20	26.7	30.7692	38.4615	33.3333	30	28.5	80	22.2	14.3	36.7	22.7	25	26.5	10.1	30	37.5	35	12.5	37.6	25	25
	69.2	85.7	88.9	85.7	76.5	72.7	82.9	86.7	85.7	55	73.3	53.3	75	77.8	71.4	67.3	76.7	42.7	83.3	50.9	91.4	76.4		14.3	30	21.4286	25	18.1818	33.3333	7.5	52.2	21.1	22.2	12.7	14.6	30	42.7	22.9	25.7	10	21.8	8.3	38.9	16.7	28.6
	78.6	75	85.7	71.4	81.8	75	93.3	57.5	71.4	48.3	75	66.4	77.8	60	80	48.2	83.1	32.9	66.7	81.3	63.3	82.5		25	7.1	30.7692	70	20	40	14.4	70	22.2	30	10	20	16.67	47	30	21.4	22.9	21.4	30	15.7	18.2	30
	83.3	66.7	86.7	83.3	80	71.4	75	85	56.7	66.7	67.3	50	62.5	83.3	56.5	58.6	88.2	41.8	87.5	76.9	72.5	70		30	25.5	37.5	61.5385	14.2857	42.8571	27.5	81.8	16.7	16.7	18.6	20	28.24	22.4	14.3	33.3	10	20	13.5	16.7	28.6	16.7
	70	83.3	92.3	66.7	71.4	47.1	68.6	66.4	75	75.9	72.2	60	71.4	70	47.6	52.2	61.3	54.4	75	77.8	76.7	72.2		30	30	9.09091	28.5714	28.5714	64.2857	8.5	66.7	25	16.7	25	11.8	27.5	34.3	20	16.7	33.3	10	26.3	12.3	25	17.1
	88.9	78.6	85.7	76.9	76.9	80	52.9	75	81.8	68.6	81.4	52.2	50	77.8	48	70	84.3	35.3	65.7	78.8	84.3	64.3		36.7	23.6	13.3333	53.8462	7.69231	30.7692	25.5	80	5	25	21.4	22.5	26.67	25	21	16.9	23.6	29.3	25	25.7	21.4	22.2
	62.5	75	75	75	85.7	64.3	82.2	82.5	77.8	77.6	88.3	67.5	85.7	80	57.3	68.6	70	56.9	80	61.7	71.4	68.6		40.2	27.1	23.5294	33.3333	33.3333	45.4545	33.3	75.7	16.7	22.2	31.4	41.4	16.92	36.5	16.7	16	20	18.9	15.4	25	14.3	27.3
	75	87.1	72.7	75	77.8	50	55	63.3	75	76.7	78.2	77.5	80	83.3	63.4	56.7	90	54.3	85.7	88.9	82.5	76.7		25.9	15.3	15.3846	37.5	20	64.2857	32.5	67	25	24.3	6.7	27.8	8.33	43.3	16.7	25	16.2	19.9	12.5	13.7	25	14.3
n=	15	15	15	15	15	15	15	15	15	15	15	15	15	15	15	15	15	15	15	15	15	15		15	15	15	15	15	15	15	15	15	15	15	15	15	15	15	15	15	15	15	15	15	15
Average	75.0867	76.22	80.84	77.0467	79.28	74.0667	74.26	75.74	75.9867	60.1467	74.2467	59.3267	74.2133	75.2267	72.4267	60.94	77.14	43.9133	76.4533	76.1867	74.94	75.2333		21.4333	22.8267	22.9703	51.1812	22.5778	44.2601	21.3933	71.2267	21.84	21.4	22.34	20.24	22.8273	35.6733	20.2867	21.1133	22.8933	22.2067	18.9533	20.84	22.22	21.7733
SE	2.12853	2.09155	1.55566	2.559	1.71284	3.4039	3.27239	2.60433	1.83925	3.06454	2.72746	2.53231	2.72314	2.5238	4.18417	2.61032	2.73826	2.54287	2.58046	2.91402	2.42487	1.87522		2.83973	2.07363	2.01444	4.48499	2.11803	4.05501	2.2066	2.61699	1.95852	1.66862	2.34431	2.17273	1.70836	1.8561	2.39481	1.79552	2.09754	1.61645	1.67423	2.28496	1.24893	1.5004
STDEV	8.24377	8.10055	6.02504	9.91095	6.63381	13.1833	12.6739	10.0865	7.12339	11.8689	10.5634	9.80761	10.5467	9.77464	16.2052	10.1097	10.6052	9.84849	9.99406	11.2859	9.39147	7.26269		10.9982	8.03114	7.80188	17.3703	8.20311	15.705	8.54613	10.1355	7.58531	6.46253	9.07947	8.41494	6.61645	7.18863	9.27507	6.95402	8.12373	6.26047	6.48425	8.8496	4.83709	5.81101

## Sheet: b-traces
Time	AIB-his(-)																n=	Average	SE	STDEV		AIB-his(+)																n=	Average	SE	STDEV		AUA-his(-)
1	0.002452	0.028128	0.001145	-0.019378	-0.000729	-0.013486	0.004775	0.0007	-0.011908	0.025435	-7e-06	0.003445	-0.00435	0.006087	0.013941		15	0.00241667	0.00334026	0.0129368		-0.013486	-0.010325	-0.006255	-0.00423	-0.007813	-0.007059	-0.006248	-0.019572	-0.0138	-0.027408	-0.024965	-0.007907	-0.016755	-0.019378	-0.006129		15	-0.0127553	0.00190138	0.00736402		1.0075	0.99164	1.0432	1.0126	1.0127	1.05193	1.0015
2	-0.000948	-0.012572	0.012345	-0.005378	0.002871	-0.011586	0.015675	-0.0138	-0.027408	0.017935	-0.001207	-0.006255	-0.00273	0.001687	0.009941		15	-0.00142867	0.00317044	0.012279		0.014214	-0.015275	-0.004355	0.00267	0.008887	0.000741	0.004952	-0.004672	0.0061	-0.013608	-0.014165	-0.004707	-0.006055	-0.013078	-0.005629		15	-0.002932	0.00233295	0.00903549		1.0124	0.99662	1.038	1.0154	1.0167	1.05068	1.0361
3	-0.006248	-0.019572	-0.016755	-0.011478	0.006671	-0.010586	-0.010325	0.0014	-0.004608	0.012035	-0.007907	0.001245	0.00137	-0.007813	-0.007059		15	-0.00530867	0.00220375	0.00853511		-0.013486	-0.018495	0.009245	0.00547	0.005487	-0.002859	-0.006248	-0.018772	-0.0138	-0.011108	-0.021565	0.004993	0.008945	0.014822	-0.004829		15	-0.00414667	0.00303781	0.0117654		1	1.0062	1.0483	1	1.015	1.05986	1.0221
4	-0.001948	-0.007472	-0.005955	0.004722	0.001771	-0.008986	-0.003025	0.0024	0.010092	0.025535	-0.004707	0.002645	0.00177	0.000187	-0.001559		15	0.00103133	0.00216999	0.00840434		0.007714	-0.016185	-0.006255	-0.00423	-0.007813	-0.000759	0.001752	-0.019572	0.0091	-0.016208	-0.028985	0.004693	-0.000955	0.021422	0.001971		15	-0.00362067	0.00331012	0.0128201		1.0104	1	1.0251	0.99668	1	1.05275	1.0238
5	-0.006248	-0.018172	0.004945	0.021522	0.005871	-0.007486	0.002575	0.0296	0.039992	0.007035	0.004593	0.006645	0.00327	0.002387	0.020941		15	0.00783133	0.00382926	0.0148307		0.026014	-0.011025	0.006245	-0.00223	0.001087	0.009541	0.006452	-0.011372	0.0142	-0.007808	-0.016865	0.007193	0.031345	0.028222	0.003571		15	0.005638	0.00379167	0.0146851		1.0209	0.99904	1.0166	1.0475	1.0003	1.05921	1.0243
6	0.008052	-0.017272	0.000145	-0.004278	-0.006129	-0.006286	0.008075	0.0472	0.018792	-0.024965	0.017693	-0.007335	0.00167	0.005987	-0.004859		15	0.00243267	0.00440147	0.0170468		-0.001286	-0.006625	0.005845	0.00507	0.011487	-0.005159	0.000152	0.013928	0.002	-0.017508	-0.024965	-0.005207	-0.016755	-0.019378	-2.9e-05		15	-0.00389533	0.00296609	0.0114876		1.0187	1	1.0304	1.0369	1.0025	1.0049	1.1539
7	0.005052	-0.002772	0.011245	0.011322	-0.001829	-0.004886	0.011875	0.0524	0.036292	-0.013065	0.021393	-0.007915	0.00177	0.010987	-0.001859		15	0.00866733	0.00447768	0.017342		0.010414	0.002775	0.003245	0.00207	-0.003713	-0.007059	0.003652	0.034928	-0.0119	-0.027408	0.000435	-0.007907	-0.005755	-0.011678	0.002271		15	-0.001042	0.00347903	0.0134742		1.0198	1.0197	1.0307	1.047	1.0924	1.0196	1.0745
8	0.003652	-0.019572	-0.016755	-0.019378	0.002671	0.004214	-0.010325	0.0126	0.050792	0.004535	0.009893	-0.007285	-0.00423	-0.001713	-0.007059		15	0.000136	0.00445325	0.0172474		-0.013486	-0.010325	0.018945	0.00177	0.003387	0.003641	0.007552	0.040428	-0.0138	-0.020808	0.013835	-0.005607	-0.001655	-0.021878	0.004871		15	0.000458	0.00420597	0.0162896		1.0568	1.0416	1.0222	1	1.0577	1.0073	1.0658
9	0.006952	-0.008772	-0.005555	-0.007378	-0.006329	0.005814	-0.006625	-0.0138	0.025192	0.009335	0.006393	-0.008185	0.00247	-0.002013	-0.000859		15	-0.000224	0.00254347	0.00985083		-0.007986	0.001275	-0.004155	0.00647	-0.007813	0.001141	5.2e-05	0.045428	-0.01616	-0.020608	0.013235	-0.003507	0.009545	-0.012278	-0.006129		15	-9.93333e-05	0.0040256	0.0155911		1.0632	1.0354	1.017	1.0742	1.0461	1.0062	1
10	0.003652	0.002928	0.005945	0.002722	-0.001629	0.007514	-0.002525	-0.0045	0.039692	0.020035	0.009993	-0.003355	0.00167	0.002787	0.002841		15	0.00585133	0.00288133	0.0111593		-0.004486	0.013375	-0.006255	-0.00423	-0.004013	0.004641	-0.006248	0.021328	0.0027	-0.020808	0.011635	-0.002507	0.020845	-0.001378	-0.003029		15	0.001438	0.00291473	0.0112887		1	1.0657	1.0172	1.0805	1.083	1.061	1.2034
11	-0.006248	-0.016672	0.002845	0.011722	-0.006589	0.008414	0.009475	-0.011	0.018092	0.012635	0.001293	-0.006255	0.00127	-0.007813	-0.002459		15	0.000580667	0.00256244	0.0099243		0.003414	-0.010465	0.005545	0.01517	0.010487	0.005341	0.008952	-0.019572	-0.0118	0.008692	-0.012565	0.009193	0.005545	-0.019378	-0.006129		15	-0.000504667	0.00299279	0.011591		1.007	1.0538	1.0636	1.0818	1.0372	1.0573	1.1795
12	-0.005948	-0.019572	0.014345	0.018422	-0.001729	0.010614	0.014475	-0.01384	-0.000708	0.009935	-0.007907	-0.000855	-0.00253	-0.008123	0.001641		15	0.000548	0.00285635	0.0110626		0.015214	0.004775	0.019145	0.00367	0.004087	-0.007059	-0.005848	-0.004472	-0.0138	-0.027408	-0.024965	-0.001507	0.012545	-0.015978	-0.003029		15	-0.00297533	0.00352624	0.0136571		1.0144	1.047	1.0455	1.0394	1.0225	1.0842	1.169
13	-0.004048	0.002128	-0.007155	0.015522	0.003271	0.008614	0.005975	-0.0052	0.004192	0.018835	-0.004907	0.014145	-0.00423	-0.001313	0.005741		15	0.003438	0.00210719	0.0081611		-0.013486	-0.010325	0.031645	0.00327	0.010387	-0.005559	-0.007778	0.001228	-0.0115	0.027092	-0.012065	0.000593	-0.022355	0.003322	-2.9e-05		15	-0.000370667	0.00379363	0.0146927		1.0058	1.067	1.0454	1.0417	1	1.0927	1.2514
14	0.001352	0.008628	0.003745	0.019422	-0.006129	0.011514	0.012075	-0.0138	-0.027408	0.009735	-0.004107	0.002945	-0.00293	8.7e-05	0.000941		15	0.00107133	0.00295817	0.0114569		-0.000886	0.000175	-0.006255	-0.00053	-0.006313	0.002541	0.002752	0.006128	-0.0008	-0.040598	0.019235	-0.004907	-0.016755	0.002622	0.005371		15	-0.002548	0.00337613	0.0130757		1.0425	1.0261	1.0685	1.0759	1.0139	1.089	1.2233
15	-0.000348	0.007428	0.014445	0.022022	-0.001029	0.014914	0.018775	-0.0036	-0.025908	0.003935	-0.007907	-0.006255	-0.00063	-0.001313	-0.007059		15	0.00183133	0.00318319	0.0123284		0.011614	0.007675	0.025245	-0.00423	-0.007813	0.003441	-0.006248	-0.004472	-0.0086	-0.027408	0.009535	-0.008307	-0.011755	0.000422	0.008171		15	-0.000848667	0.00320737	0.0124221		1.0511	1.0196	1.0007	1.0895	1.0041	1.0865	1.2242
16	0.003152	0.026828	-0.012555	0.006322	0.005071	0.002414	0.001675	-0.0015	-0.032678	0.010735	-0.004907	0.005645	-0.00263	0.006087	-0.003259		15	0.000693333	0.00327348	0.0126781		-0.005386	0.015475	0.039645	-0.00313	-0.002213	0.004741	-0.006458	-0.002972	-0.0043	0.023492	0.017335	-0.007907	-0.012855	0.002922	-0.006129		15	0.003484	0.00371008	0.0143691		1.0094	1.0156	1	1.0891	1.1607	1.0894	1.2259
17	5.2e-05	-0.019572	-0.003255	0.007122	0.009671	0.006714	0.009775	-0.0074	0.005892	-0.011865	-0.004507	0.004845	0.00177	0.004587	-0.003759		15	4.66667e-06	0.00217221	0.00841293		0.003914	0.018275	0.027445	0.00017	-0.001613	-0.003059	0.003952	-0.019572	-0.0138	0.161592	0.014135	-0.004107	-0.008855	-0.001178	-0.003929		15	0.011558	0.0111534	0.043197		1.0097	1.0187	1.0268	1.0988	1.1107	1.086	1.2059
18	-0.001948	0.006828	-0.016755	-0.019378	0.013471	-0.013486	-0.010325	-0.0138	0.024392	-0.024965	-0.002107	-0.006255	-0.00043	-0.007813	-0.006059		15	-0.005242	0.00331991	0.012858		0.005731	0.002271	0.006769	-0.00874	-0.00422	0.005081	-0.00178	0.001328	-0.0073	0.183092	-0.024965	0.002393	-0.022515	-0.010278	-0.002129		15	0.00831587	0.012723	0.0492758		1.0182	1.013	1.0397	1.0018	1.1043	1.0364	1.1567
19	-0.006248	-0.002972	-0.009155	-0.019608	-0.006129	-0.008086	-0.001225	-0.0087	0.040492	-0.020465	-0.000607	0.002145	-0.00093	-0.002113	-0.006959		15	-0.00337067	0.00354765	0.01374		0.017196	0.01007	0.000819	-0.0056	-0.00205	0.00528	-0.00366	0.001028	-0.0001	0.111592	-0.022065	0.000693	-0.019445	-0.014978	-0.006989		15	0.00478607	0.00808393	0.0313089		1	1.0266	1.0383	1	1.0141	1.0776	1.1436
20	-0.012978	-0.049182	-0.003455	-0.019968	-0.022269	-0.013486	0.005875	-0.0138	-0.027408	-0.024965	-0.007907	-0.006255	-0.00423	-0.007813	-0.007059		15	-0.0143267	0.00339941	0.0131658		0.04734	0.035542	0.008554	-0.00805	0.00515	0.004286	0.000994	-0.019572	-0.0138	-0.027408	-0.024965	-0.007907	-0.016755	-0.019378	-0.006129		15	-0.00280653	0.00546604	0.0211699		1.0124	1	1.0009	1.0247	1	1	1
21	-0.042278	-0.019572	-0.016755	-0.019378	-0.029719	-0.045206	-0.010325	-0.02864	-0.045338	-0.063305	-0.010207	-0.006255	-0.02057	-0.013733	-0.015459		15	-0.0257827	0.00423492	0.0164018		0.045067	0.028532	0.006868	0.000691	-0.0134	0.011642	-0.01058	-0.01534	-0.00209	0.008899	0.033813	0.010644	-0.01053	-0.00169	0.018243		15	0.0073846	0.00464135	0.0179759		1.0334	1.0045	1.0606	1.0378	1.0691	1.0406	1.0211
22	-0.041748	-0.034332	-0.016755	-0.034518	-0.038869	-0.092026	-0.015165	-0.03949	-0.103968	-0.066115	-0.029127	-0.014585	-0.01905	-0.040493	-0.018249		15	-0.0402993	0.00703039	0.0272286		0.029649	0.008688	0.014602	-0.00462	0.002585	0.007566	-0.00158	-0.01671	-0.0363	-0.00231	0.010837	0.019674	-0.01388	0.008855	0.016965		15	0.00293473	0.00424936	0.0164577		1.0404	1.1068	1.0586	1.0352	1.0662	1.0389	1.0947
23	-0.091808	-0.061112	-0.043955	-0.050678	-0.053279	-0.105836	-0.010325	-0.06557	-0.140818	-0.096835	-0.082137	-0.040625	-0.02495	-0.070533	-0.023279		15	-0.064116	0.0090474	0.0350404		0.017789	-0.00721	0.004389	-0.00923	-0.00353	0.013631	0.000203	-0.02219	-0.0204	-0.00618	-0.00966	0.007965	-0.01102	0.002643	0.012838		15	-0.00199747	0.0030923	0.0119764		1.1037	1.1072	1.0694	1.0773	1.1367	1.0792	1.1497
24	-0.121008	-0.106492	-0.050295	-0.090068	-0.049259	-0.127736	-0.018125	-0.09458	-0.224438	-0.147625	-0.101827	-0.056375	-0.04036	-0.083423	-0.044399		15	-0.0904007	0.0135101	0.0523245		0.018086	-0.01037	-0.0084	-0.00923	-0.00639	0.005678	-0.00158	-0.03082	-0.00787	0.002849	0.001528	0.000821	-0.01575	0.010531	0.009103		15	-0.0027876	0.00309698	0.0119945		1.1412	1.104	1.0954	1.1085	1.1455	1.1069	1.1571
25	-0.119758	-0.092982	-0.045085	-0.117408	-0.049759	-0.121596	-0.073275	-0.13836	-0.218708	-0.131265	-0.068087	-0.078815	-0.03463	-0.088363	-0.045619		15	-0.094914	0.0124305	0.0481433		0.018283	-0.01274	0.003596	-0.01739	0.004065	0.012835	0.002577	-0.02956	0.010533	0.004833	-0.00679	-0.00771	0.003053	0.015658	0.014115		15	0.00102387	0.00348566	0.0134999		1.0939	1.1165	1.0883	1.1042	1.1429	1.1045	1.1407
26	-0.100578	-0.142442	-0.078545	-0.112238	-0.045399	-0.141236	-0.096205	-0.18736	-0.264358	-0.153865	-0.054647	-0.083865	-0.03896	-0.100833	-0.051909		15	-0.110163	0.0156543	0.0606288		0.021149	-0.01096	-0.00932	-0.00864	-0.00215	0.007069	-0.00187	-0.02661	0.037228	0.004634	-0.00679	-0.00642	-0.00581	-0.00061	0.007629		15	-9.80667e-05	0.00383095	0.0148372		1.0992	1.1163	1.0852	1.1263	1.1444	1.1588	1.2902
27	-0.114958	-0.141612	-0.117315	-0.118178	-0.040879	-0.173636	-0.133395	-0.21687	-0.248008	-0.177625	-0.047487	-0.086595	-0.04615	-0.099743	-0.039319		15	-0.120118	0.0165698	0.0641746		0.039928	0.007306	-0.00434	-0.01493	0.003571	0.014426	-0.00217	-0.02421	0.011882	0.010486	-0.00966	0.001019	0.004136	0.001066	0.004583		15	0.00287287	0.00375563	0.0145455		1.1216	1.0917	1.0688	1.1341	1.0933	1.1752	1.3204
28	-0.113048	-0.152192	-0.137915	-0.112538	-0.039059	-0.165146	-0.127045	-0.23292	-0.240608	-0.175705	-0.069217	-0.081145	-0.05493	-0.097753	-0.039209		15	-0.122562	0.016293	0.0631026		0.036271	0.004936	0.005083	0.000396	-0.00126	0.004683	-0.00504	-0.01603	0.003787	0.01832	0.034011	0.001912	0.03573	0.005108	0.001634		15	0.00863607	0.00400527	0.0155123		1.1265	1.1195	1.0866	1.1295	1.0914	1.1721	1.4154
29	-0.095788	-0.135112	-0.126905	-0.106648	-0.036659	-0.138236	-0.120525	-0.2358	-0.240338	-0.162635	-0.065327	-0.077545	-0.05787	-0.094383	-0.049739		15	-0.116234	0.0157449	0.0609798		0.02787	-0.00118	-0.00285	0.001772	-0.00116	-0.00585	-0.00128	-0.00996	-0.02349	0.013858	0.034506	-0.00771	0.0251	0.002348	0.018047		15	0.00466807	0.00411391	0.0159331		1.1032	1.1184	1.0836	1.1324	1.14	1.2095	1.1657
30	-0.107808	-0.131942	-0.120115	-0.119298	-0.033999	-0.132936	-0.095805	-0.23261	-0.236528	-0.160545	-0.057527	-0.071075	-0.05876	-0.097313	-0.049009		15	-0.113685	0.0156369	0.0605613		-0.00309	-0.00255	-0.01859	-0.00829	0.000653	-0.00545	0.005753	-0.00498	-0.03447	0.013957	0.009748	0.010942	0.042423	0.013686	0.020209		15	0.0026634	0.00458005	0.0177384		1.0968	1.0952	1.1	1.1128	1.1483	1.1372	1.1896
31	-0.075318	-0.131082	-0.111315	-0.113048	-0.045779	-0.134416	-0.082535	-0.22494	-0.227318	-0.156635	-0.056757	-0.085185	-0.05577	-0.095913	-0.047719		15	-0.109582	0.0149202	0.0577859		-0.01829	-0.01045	-0.00927	-0.01439	0.003753	0.004447	0.003853	0.001477	-0.02628	0.002056	0.005093	0.002805	0.030022	0.0057	0.019029		15	-2.96667e-05	0.00365942	0.0141729		1.1034	1.1314	1.0929	1.1086	1.1468	1.1338	1.1297
32	-0.068728	-0.136452	-0.121775	-0.103768	-0.042699	-0.127156	-0.081635	-0.22357	-0.170258	-0.166435	-0.067747	-0.077835	-0.05756	-0.094663	-0.058469		15	-0.106583	0.0131309	0.0508558		-0.00989	0.001053	-0.00257	-0.01709	-0.01045	0.003347	0.001653	-0.00635	-0.0363	0.00642	-0.00055	-0.00484	0.014274	-0.00061	0.003698		15	-0.00388033	0.003036	0.0117584		1.1113	1.1292	1.0935	1.0932	1.1357	1.1105	1.1347
33	-0.067328	-0.131282	-0.110115	-0.097058	-0.046069	-0.120746	-0.080115	-0.2217	-0.158358	-0.226915	-0.048317	-0.082905	-0.06693	-0.091383	-0.055379		15	-0.106973	0.0147371	0.0570765		-0.01829	-0.01045	-0.00437	-0.01489	-0.01015	0.001547	0.003853	-0.0126	-0.04239	-0.00449	0.003311	-0.00424	-0.00886	0.017137	0.010578		15	-0.00628693	0.00358619	0.0138892		1.116	1.1209	1.0912	1.0895	1.1831	1.1059	1.1394
34	-0.064328	-0.111622	-0.102305	-0.090128	-0.042569	-0.112546	-0.094575	-0.21042	-0.146558	-0.221635	-0.046747	-0.092485	-0.06125	-0.088343	-0.053059		15	-0.102571	0.0139361	0.0539741		0.039513	-0.00025	-0.00697	-0.01829	-0.00295	-0.00185	0.001753	-0.02219	-0.01028	-0.00419	-0.00966	-0.00176	-0.01575	0.003629	-0.01723		15	-0.00443167	0.0037386	0.0144795		1.1162	1.1168	1.0881	1.1134	1.1822	1.1023	1.15
35	-0.069518	-0.110082	-0.111985	-0.099308	-0.028649	-0.127296	-0.091985	-0.20713	-0.157828	-0.222145	-0.050567	-0.081765	-0.06201	-0.081393	-0.050049		15	-0.103447	0.0144252	0.0558684		0.026213	0.004053	-0.01117	-0.01499	-0.01045	-0.00235	-0.00405	-0.01837	-0.03704	-0.00231	0.007569	-0.00771	-0.01378	0.018025	-0.01006		15	-0.00509467	0.00392931	0.0152182		1.0904	1.1133	1.0775	1.102	1.0768	1.1544	1.1565
36	-0.068768	-0.111982	-0.101595	-0.094838	-0.027289	-0.123096	-0.074205	-0.21482	-0.189488	-0.236085	-0.042867	-0.088245	-0.06245	-0.094793	-0.044669		15	-0.105013	0.0161642	0.0626035		0.038913	0.010853	-0.01097	-0.01429	-0.00485	-0.00545	-0.00395	-0.00341	-0.02869	0.00632	0.026683	-0.00563	-0.00512	0.036857	0.017064		15	0.003622	0.00493906	0.0191289		1.0984	1.1134	1.0749	1.0975	1.0543	1.1576	1.1551
37	-0.065388	-0.124292	-0.103185	-0.076418	-0.033589	-0.143116	-0.070555	-0.21048	-0.176678	-0.229305	-0.040577	-0.082245	-0.06472	-0.087333	-0.041409		15	-0.103286	0.0158592	0.0614226		-0.01829	0.022553	-0.01647	-0.00869	-0.00655	-0.00225	-0.0066	-0.01622	-0.01761	0.003246	0.015591	-0.00047	-0.006	0.037942	0.003502		15	-0.00108773	0.00412808	0.015988		1.078	1.1162	1.0627	1.0792	1.0539	1.1536	1.1144
38	-0.089058	-0.108712	-0.090845	-0.069038	-0.031689	-0.102726	-0.075935	-0.20599	-0.187468	-0.228865	-0.050877	-0.071865	-0.06456	-0.079853	-0.049349		15	-0.100455	0.0153391	0.0594082		-0.01829	0.018553	-0.00607	-0.01029	-0.01045	-0.00055	-0.00793	-0.0128	-0.03418	-0.00826	-0.00095	0.006477	-0.01033	0.032617	0.004583		15	-0.003858	0.00402692	0.0155962		1.0863	1.1113	1.0705	1.0403	1.1587	1.1743	1.0947
39	-0.086188	-0.109282	-0.077905	-0.067598	-0.040959	-0.099206	-0.078595	-0.19831	-0.183608	-0.227645	-0.055017	-0.071475	-0.06153	-0.091393	-0.040279		15	-0.099266	0.0149057	0.0577295		-0.01829	0.007153	-0.00287	-0.01049	-0.00995	0.000747	-0.00405	-0.00889	-0.02349	-0.003	-0.00214	-0.00771	-0.01082	0.033307	0.002715		15	-0.00385187	0.00333453	0.0129146		1.0672	1.0665	1.0675	1.0361	1.1003	1.1691	1.0678
40	-0.082588	-0.085862	-0.112635	-0.059928	-0.036149	-0.094366	-0.080455	-0.20432	-0.169498	-0.219325	-0.052767	-0.073785	-0.06082	-0.086563	-0.036219		15	-0.0970187	0.0146838	0.05687		-0.00999	5.3e-05	-0.00237	-0.01139	-0.00165	-0.00265	0.004553	0.009593	-0.0363	-0.00419	-0.00016	-0.00017	0.011026	0.038829	-0.00849		15	-0.000887067	0.00401337	0.0155437		1.0945	1.05775	1.0425	1.0667	1.1003	1.146	1.0239
41	-0.077618	-0.078592	-0.099205	-0.062088	-0.048449	-0.086376	-0.078675	-0.19877	-0.168998	-0.220845	-0.048537	-0.069755	-0.05986	-0.086763	-0.021989		15	-0.093768	0.0147467	0.0571137		-0.01429	-0.00575	-0.01137	-0.01429	-0.01045	0.000447	-0.00405	-0.01642	-0.00209	0.012271	0.035299	0.006874	-0.00521	0.019208	0.004091		15	-0.000382	0.00366776	0.0142052		1.0803	1.0547	1.0424	1.0817	1.1541	1.1432	1.0279
42	-0.088188	-0.078442	-0.072515	-0.058058	-0.043439	-0.085266	-0.073085	-0.20186	-0.151458	-0.214285	-0.035097	-0.068175	-0.05865	-0.087143	-0.046309		15	-0.090798	0.0141517	0.0548093		-0.0227	-0.00725	-0.00545	-0.00774	-0.00572	-0.01044	0.009853	-0.01827	0.001956	0.001163	0.025197	-0.00771	-0.01437	0.012503	-0.00751		15	-0.00376587	0.00318931	0.0123521		1.0871	1.04927	1.0512	1.0778	1.1286	1.1206	1.0464
43	-0.084408	-0.092572	-0.057735	-0.057128	-0.038319	-0.083726	-0.067165	-0.19935	-0.135848	-0.204425	-0.025517	-0.081255	-0.05584	-0.070033	-0.041619		15	-0.0863293	0.0138843	0.0537737		-0.02314	-0.01015	0.002447	-0.01184	-0.00749	-0.00844	0.013653	-0.02219	0.002727	-0.00389	-0.0059	0.001614	-0.01575	0.019799	-0.00603		15	-0.004972	0.00305223	0.0118212		1.0856	1.0601	1.0485	1.1056	1.129	1.138	1.0438
44	-0.049298	-0.083872	-0.042365	-0.054088	-0.038639	-0.092726	-0.085095	-0.20084	-0.139328	-0.201555	-0.026937	-0.067555	-0.05416	-0.060713	-0.039799		15	-0.0824647	0.0143721	0.0556629		-0.01689	-0.00635	0.000347	0.001563	-0.00362	-0.01184	-0.00405	-0.0127	-0.00604	-0.0027	-0.00748	0.007667	-0.00905	0.010827	-0.00387		15	-0.00427907	0.00189874	0.00735378		1.0734	1.05826	1.0423	1.0725	1.0674	1.1357	1.0482
45	-0.039228	-0.083772	-0.050885	-0.052098	-0.033319	-0.099876	-0.078755	-0.18501	-0.130008	-0.188735	-0.022317	-0.073175	-0.04524	-0.064003	-0.026349		15	-0.0781847	0.0136097	0.05271		-0.01829	-0.00055	-0.00545	0.004263	-0.00182	-0.00894	0.013053	0.001869	-0.00122	-0.00082	-0.00966	2.68e-05	0.020671	-0.00031	-0.00613		15	-0.000887147	0.00237892	0.00921353		1.0726	1.0625	1.0489	1.0693	1.0801	1.1192	1.0532
46	-0.035168	-0.061702	-0.053115	-0.063208	-0.043249	-0.089326	-0.068875	-0.17846	-0.127828	-0.177215	-0.020697	-0.055455	-0.05384	-0.058423	-0.021019		15	-0.0738387	0.0128215	0.0496574		-0.00869	-0.01045	0.001647	-3.7e-05	-0.00572	-0.00294	0.009453	0.034821	0.043203	0.003543	-0.00649	-0.00424	0.029431	0.00215	-0.01704		15	0.00457607	0.00453393	0.0175598		1.0771	1.0935	1.046	1.0723	1.0808	1.111	1.025
47	-0.043538	-0.049952	-0.049995	-0.055258	-0.037829	-0.094626	-0.057685	-0.16269	-0.123738	-0.197215	-0.023537	-0.040685	-0.05153	-0.061293	-0.042449		15	-0.0728013	0.0129564	0.0501797		-0.01829	0.000953	0.004047	0.000163	-0.00212	-0.00434	-0.00405	0.00842	0.009859	-0.00697	-0.00214	0.003301	0.024411	-0.01402	-0.0137		15	-0.000965067	0.00275154	0.0106567		1.0389	1.0926	1.0327	1.0689	1.1127	1.1092	1.0238
48	-0.044338	-0.059432	-0.054805	-0.045078	-0.032339	-0.083086	-0.050495	-0.16868	-0.111418	-0.183185	-0.018717	-0.046685	-0.04461	-0.066783	-0.030409		15	-0.0693373	0.0125822	0.0487308		0.004613	-0.01045	-0.00545	-0.01184	-0.00182	-0.01184	-0.00285	-0.00556	0.000607	-0.00826	-0.0061	-0.00295	-0.00758	-0.01146	-0.01183		15	-0.00618467	0.00129541	0.0050171		1.0436	1.0908	1.0454	1.0649	1.0788	1.1193	1.0324
49	-0.040328	-0.051522	-0.084815	-0.036908	-0.026269	-0.070916	-0.065235	-0.17239	-0.110678	-0.170345	-0.026607	-0.047525	-0.05135	-0.070073	-0.024709		15	-0.069978	0.012241	0.0474094		-0.01829	-0.00625	-0.00155	0.026163	0.003276	-0.00684	-0.00015	0.012331	0.002245	0.00513	0.012917	0.000324	-0.00039	-0.00544	-0.00416		15	0.00128773	0.0026642	0.0103184		1.0107	1.105	1.0436	1.0814	1.0798	1.1554	1.0015
50	-0.037008	-0.055792	-0.043075	-0.028658	-0.020669	-0.090526	-0.058115	-0.14579	-0.113208	-0.181235	-0.028247	-0.032595	-0.0485	-0.060913	-0.022279		15	-0.0644407	0.0123839	0.0479627		-0.00719	-0.00335	-0.00155	-0.01184	0.006276	-0.00324	-0.00045	-0.00263	-0.01404	0.000866	-0.00362	-0.00136	-0.00295	7.99e-05	6.19e-05		15	-0.00299575	0.00128995	0.00499595		1.0164	1.1048	1.0785	1.0584	1.151	1.1541	1.0341
51	-0.012848	-0.053862	-0.041415	-0.028748	-0.017649	-0.077466	-0.050995	-0.13824	-0.096268	-0.155855	-0.023387	-0.021335	-0.04925	-0.051073	-0.030649		15	-0.0566027	0.0111498	0.0431831		-0.01829	0.008553	-0.00545	-0.00664	0.005376	-0.00334	-0.00405	0.005487	-0.02416	0.004039	-0.00966	-0.00874	-0.00334	-0.01402	0.001241		15	-0.00486627	0.00238228	0.00922654		1.0478	1.0969	1.037	1.0642	1.1409	1.1463	1.042
52	-0.008878	-0.042782	-0.034765	-0.020468	-0.022729	-0.091616	-0.068655	-0.13001	-0.084668	-0.141435	-0.022947	-0.037135	-0.04133	-0.045753	-0.024709		15	-0.0545253	0.0104558	0.040495		0.002813	-0.00435	-0.00425	-0.00194	0.004276	-0.00024	0.044653	-0.00309	0.007653	0.001207	-0.00122	0.005314	0.016183	0.007914	0.022531		15	0.00649693	0.00335176	0.0129813		1.0504	1.1076	1.0358	1.0609	1.1423	1.1386	1.0423
53	-0.003148	-0.037682	-0.066075	-0.030828	-0.011989	-0.077546	-0.066435	-0.12241	-0.106128	-0.140485	-0.025917	-0.013425	-0.03801	-0.054433	-0.024999		15	-0.054634	0.0107818	0.0417576		-0.01359	-0.00375	-0.00545	-0.00304	0.006776	-0.01184	0.028653	-0.00449	0.008253	0.003607	0.000283	0.021314	0.002383	0.011014	0.021631		15	0.00411693	0.00319306	0.0123667		1.0384	1.1079	1.0693	1.0323	1.1881	1.138	1.0193
54	-4.8e-05	-0.045172	-0.049685	-0.022698	-0.006319	-0.062716	-0.054145	-0.11418	-0.088878	-0.117385	-0.021097	-0.039175	-0.04125	-0.044413	-0.023259		15	-0.0486947	0.00906907	0.0351244		-0.01219	0.001953	-0.00065	-0.00824	0.001176	-0.00674	0.030053	-0.00269	-0.00405	0.002007	-0.00012	0.022814	0.002583	0.016814	0.021731		15	0.00429673	0.00323932	0.0125458		1.0457	1.1195	1.0474	1.0567	1.0996	1.1163	1.0298
55	0.003752	-0.033612	-0.032795	-0.025088	-0.009739	-0.065846	-0.049125	-0.13621	-0.077858	-0.101265	-0.018277	-0.024885	-0.04642	-0.040453	-0.017199		15	-0.0450013	0.00956825	0.0370577		-0.01829	-0.01045	-0.00545	-0.00514	-0.00572	-0.00384	-0.00405	0.004407	-0.00618	0.006807	0.001183	0.011614	0.001783	0.006114	0.014331		15	-0.000858733	0.00222414	0.00861405		1.0373	1.0923	1.0468	1.0538	1.1012	1.0642	1.0132
56	0.012752	-0.030032	-0.051055	-0.023948	-0.004129	-0.049676	-0.034205	-0.12066	-0.076428	-0.096415	-0.019417	-0.024295	-0.04278	-0.044683	-0.026469		15	-0.042096	0.00886641	0.0343395		-0.00099	0.000153	0.027947	-0.01134	-0.00342	-0.00024	0.013553	-0.00249	-0.00616	-0.00449	-0.00602	-0.00209	-0.00912	0.008614	0.002631		15	0.000435867	0.00255644	0.00990106		1.0559	1.0929	1.0089	1.0191	1.0393	1.0575	1.0281
57	0.017452	-0.021282	-0.033845	-0.022388	-0.010629	-0.057646	-0.024785	-0.1122	-0.071368	-0.099315	-0.023247	-0.018375	-0.03437	-0.034813	-0.013359		15	-0.0373447	0.00887228	0.0343622		-0.00359	-0.01045	0.036547	-0.01184	-0.00572	-0.00084	0.020653	-0.00129	0.001353	0.018507	-0.00622	-0.00109	-0.00862	-0.00989	0.000131		15	0.00117607	0.00351541	0.0136151		1.0603	1.0975	1.0428	1.0637	1.0633	1.0537	1.0328
58	0.020752	-0.009572	-0.072215	-0.036868	-0.005129	-0.044926	-0.024065	-0.09912	-0.068528	-0.082005	-0.026257	-0.005555	-0.03488	-0.021753	-0.007329		15	-0.0344967	0.00861325	0.033359		0.001511	0.004991	-0.00476	-0.00214	0.009188	3.48e-05	0.009823	-0.00449	0.003053	0.021207	-0.00912	-0.00989	0.000483	-0.00409	-0.01647		15	-4.46133e-05	0.00237421	0.00919526		1.0583	1.0615	1.043	1.0613	1.0652	1.0488	1.0364
59	0.009852	0.004428	-0.055185	-0.019178	0.000271	-0.040106	-0.017425	-0.09857	-0.063738	-0.087305	-0.026377	0.002145	-0.03095	-0.018643	-0.014229		15	-0.030334	0.00852134	0.033003		-7.3e-05	0.010967	-0.00873	0.004814	-0.00648	-0.00808	-0.00086	0.005007	0.003753	0.031807	-0.00702	-0.01127	0.014383	-0.00239	-0.01647		15	0.000623867	0.00311129	0.01205		1.0361	1.0623	1	1.067	1.0887	1.0697	1.0101
60	-0.006248	0.024528	-0.037825	-0.014578	-0.011279	-0.021596	-0.011045	-0.08999	-0.050348	-0.077195	-0.024427	0.007545	-0.02766	-0.009183	-0.011139		15	-0.0240293	0.00773294	0.0299495		0.002601	0.010569	0.00158	0.001735	-0.00013	-0.00623	0.004976	0.004807	0.001953	-0.00449	-0.00682	-0.01056	0.015083	0.006014	-0.00267		15	0.00122787	0.00174691	0.00676574		1.0405	1.0761	1.0379	1.0016	1.0745	1.0657	1.0122
61	-0.003548	0.036028	-0.044995	-0.012378	-0.004729	-0.025026	-0.022015	-0.07578	-0.050998	-0.058855	-0.015037	0.017845	-0.02236	-0.020323	-0.005359		15	-0.020502	0.00743553	0.0287977		0.002898	0.013756	-0.00873	-0.00671	-0.00817	0.009078	-0.00046	0.005907	-0.00405	-0.00139	-0.00522	-0.00309	0.013783	0.000914	-0.01647		15	-0.000530267	0.00219968	0.00851933		1.0496	1.0857	1.0389	1	1.0766	1.0372	1.0575
62	0.003652	0.053528	-0.027525	-0.004478	-0.005929	-0.004786	-0.016425	-0.08502	-0.054168	-0.072485	-0.017487	-0.000955	-0.01824	-0.019273	0.004141		15	-0.0176967	0.00865508	0.033521		0.002304	0.002501	0.002472	-0.00224	-0.00202	0.003911	-0.01095	-0.00449	-0.00155	-0.00179	-0.00432	-0.00389	-0.00032	0.002014	-0.00997		15	-0.0018892	0.00113715	0.00440418		1	1.0864	1.0379	1.0141	1.1161	1.0495	1
63	-0.000348	0.039828	-0.044925	-0.007178	-0.006029	0.003114	0.004275	-0.08779	-0.044198	-0.082235	-0.012787	-0.006255	-0.00621	-0.010963	-0.004159		15	-0.017724	0.00867679	0.0336051		0.001313	0.007979	0.006735	0.006801	0.014544	0.006792	-0.01075	0.001107	0.007553	0.027407	-0.00392	-0.00329	0.000283	-0.00989	-0.00807		15	0.00297293	0.00257855	0.00998668		1.0044	1.0973	1.0358	1.0496	1.0883	1.0456	1.0184
64	0.002052	0.050028	-0.027755	0.000422	-0.006129	0.025514	0.009075	-0.08252	-0.027408	-0.063725	0.004393	0.000145	-0.01344	-0.000313	0.001141		15	-0.008568	0.00838656	0.032481		-0.0078	0.002103	0.00386	0.016436	0.020991	0.005501	-0.00205	-0.00139	0.000576	0.003347	-0.01184	0.002776	0.008183	0.007114	-0.00667		15	0.00274247	0.0022211	0.00860229		1.0203	1	1.0374	1.0486	1.0509	1.0314	1.0328
65	-0.006248	-0.019572	-0.010555	0.007922	-0.006129	0.049114	0.013275	-0.0899	0.026392	-0.069235	-0.007607	0.014045	-0.00926	-0.011643	-0.007059		15	-0.00843067	0.00879783	0.0340739		-0.00958	-0.00397	-0.00149	0.020409	0.010577	0.008482	-0.00531	0.001907	0.001176	-0.00558	-0.01203	0.007076	0.008083	0.008014	0.000731		15	0.00189967	0.00223096	0.00864047		1.0383	1.0823	1.0301	1.0317	1.0446	1.0431	1.0334
66	0.002552	0.014028	-0.016655	-0.006378	0.005071	0.044314	-0.010325	-0.08166	-0.010608	-0.077865	-0.003207	-0.000155	-0.02345	-0.004913	0.009641		15	-0.0106407	0.00829234	0.0321161		-0.00512	-0.00412	-0.00774	0.022594	0.009982	0.001625	-0.00165	0.002607	-0.00372	-0.00545	-0.01199	0.002576	0.013183	-0.00109	0.001431		15	0.000874533	0.0022729	0.00880291		1.0431	1.0763	1.0393	1.0449	1.0336	1.0393	1.0374
67	0.004552	0.022328	4.5e-05	0.000422	0.009971	0.070314	-0.007425	-0.06145	0.003292	-0.059425	-0.010307	0.009045	-0.00597	0.006787	0.014441		15	-0.000225333	0.00799221	0.0309537		-0.01092	-0.00568	-0.00873	-0.00671	0.010577	-0.00623	-0.01442	-0.0053	0.001876	-0.00095	-0.00814	-0.00572	0.015483	-0.00719	0.006031		15	-0.0030682	0.0021263	0.00823513		1.0703	1.0289	1.0413	1.0444	1.0362	1.039	1.0602
68	0.013552	0.008228	-0.016755	-0.015078	0.014771	-0.013486	-0.019595	-0.05009	-0.005908	-0.043385	-0.003707	-0.000755	-0.00183	-0.007813	-0.007059		15	-0.00992733	0.00469035	0.0181657		-0.0102	0.001903	0.000985	0.022694	-0.00043	0.004904	-0.0068	-0.00449	-0.00422	0.002147	0.011263	-0.00442	0.007883	-0.00619	0.006131		15	0.00141067	0.00217266	0.00841466		1.0646	1.0165	1.0416	1.0673	1.0443	1.0587	1.0625
69	0.002252	0.001228	-0.001055	-0.008878	0.002071	-0.002586	-0.015985	-0.04235	-0.027408	-0.047505	0.000293	-0.006255	-0.00597	0.001887	-0.002159		15	-0.0101613	0.00419111	0.0162321		-0.00096	0.008378	0.002175	-0.00512	0.014247	-0.00623	-0.0067	-0.00219	-0.00572	0.005447	0.012763	0.005876	-0.00912	-0.00989	0.007231		15	0.000679133	0.00204671	0.00792689		1.0698	1.0288	0.99909	1.0682	1.0283	1.0588	1.0682
70	0.000952	0.010428	0.014345	-0.003078	0.006271	-0.013526	-0.010975	-0.04457	-0.015208	-0.029195	0.000593	0.016645	-0.00423	-0.003813	0.002241		15	-0.00487467	0.00419533	0.0162485		-0.00235	0.006585	9.32e-05	-0.00621	-0.00172	-0.00315	-0.0064	-0.00449	-0.00192	0.009847	0.012563	-0.00262	-0.00802	-0.00119	-0.00357		15	-0.000836787	0.00153496	0.00594487		1.0368	1.0441	1.0012	1.0682	1.0101	1.0359	1.0215
71	-0.006248	0.018228	0.006145	-0.019378	-0.006129	-0.009586	0.026975	-0.03544	-0.018708	-0.028245	-0.007907	0.042945	-0.00423	-0.004013	0.007141		15	-0.00256333	0.00531783	0.0205959		-0.00384	0.007382	0.00158	-0.00671	0.007006	-0.00404	-0.00581	-0.00279	-0.00462	0.009847	0.006363	-0.00262	-0.00132	0.000614	-0.01647		15	-0.00102853	0.0017551	0.00679747		1.058	1.0647	1.0494	1.0626	1	1.0319	1.0159
72	-0.001548	-0.019572	0.020345	-0.014278	-0.002429	-0.013486	0.037375	-0.02887	-0.015308	-0.024965	-0.007907	-0.006255	0.00467	-0.007813	-0.007059		15	-0.00580667	0.00436846	0.016919		-0.00235	0.003995	-0.0006	-0.00204	-0.00817	-0.00623	-0.0062	-0.00129	-0.00572	0.002747	0.008363	0.002976	0.005483	-0.00559	-0.01417		15	-0.00191973	0.00153925	0.00596149		1.0636	1.057	1.0099	1.0655	1.0498	1.0326	1.0284
73	-0.003048	-0.006972	0.014445	-0.014978	0.000971	-0.013086	-0.010325	-0.02846	-0.004808	-0.016865	-0.007107	0.005745	0.00607	-0.003213	-0.003659		15	-0.005686	0.00271356	0.0105096		-0.01091	0.00031	0.000688	-0.00254	-0.00053	0.001426	-0.01075	-0.00039	-0.00262	0.008547	-0.01184	0.001176	0.005683	0.000814	-0.01732		15	-0.0025504	0.00182696	0.00707579		1.0394	1.0938	1.0119	1.0659	1.0461	1	1.0285
74	-0.004848	-0.019572	0.027345	-0.009878	0.012671	0.012314	0.007175	-0.03436	9.2e-05	-0.020265	-0.009167	-0.006255	0.00227	0.005087	0.001641		15	-0.00238333	0.00395121	0.015303		-0.00384	-0.00029	-0.00873	-0.00671	6.35e-05	0.009277	0.005767	-0.00049	-0.00302	-5.3e-05	-0.00964	0.003076	0.011883	0.003114	0.012031		15	0.000829233	0.00176268	0.00682684		1.0248	1.1075	1	1.0659	1.097	1.0329	1.0364
75	-0.006248	0.106728	0.039745	-0.004378	0.015671	0.036114	0.025975	-0.02951	-0.027408	-0.014965	-0.011737	0.027245	0.00507	-0.005013	-0.006259		15	0.0100687	0.0088771	0.0343809		-0.00958	-0.00397	-0.0109	0.000146	-0.0048	0.004407	0.017836	-0.00449	-0.00262	-0.00545	-0.00754	0.006476	0.001383	-0.00389	0.015131		15	-0.000524067	0.00216503	0.00838512		1.0307	1.0992	1.0469	1.0391	1.0998	1.0345	1.0338
76	0.028352	0.097228	0.001445	-0.019378	0.001571	-0.013486	-0.010325	-0.0138	-0.019708	-0.018865	-0.004507	0.027645	0.00357	-0.001613	-0.003759		15	0.00362467	0.00770818	0.0298536		-0.00166	-0.00178	-0.00963	0.001636	-0.00083	0.004706	0.024464	0.013407	0.000376	0.003147	0.003563	-0.00572	0.001783	-0.00669	0.020931		15	0.0031802	0.00248059	0.0096073		1.0665	0.98748	1.0487	1.0398	1.05	1.0762	1.0558
77	-0.010368	0.101028	0.011845	-0.012278	0.004171	-0.006286	-0.000925	-0.0006	-0.001608	-0.024965	0.016893	0.010345	-0.00423	0.002187	0.001041		15	0.00575	0.00730603	0.0282961		-0.00631	0.003597	-0.00328	0.006602	0.009188	-0.00623	0.033268	0.017907	0.004876	0.001347	-0.00474	0.000776	-0.00902	-0.00429	0.003331		15	0.0031348	0.00281988	0.0109214		1.0166	1.0351	1.0574	1.1125	1.1056	1.0748	1.0619
78	-0.006248	0.062528	-0.016755	-0.015178	0.006671	-0.003086	-0.009325	0.0106	0.009692	-0.014365	-0.000107	0.011345	0.00327	-0.007813	0.000241		15	0.002098	0.0049512	0.0191759		-0.00423	0.004692	0.005347	-0.00562	0.012263	-0.00434	0.029311	0.022407	0.003176	-0.00545	-0.00154	-0.00811	-0.00632	-0.00619	0.006431		15	0.00278847	0.00287967	0.0111529		1.0229	1.0273	1.023	1.0685	1.1086	1.0772	1.0714
79	0.015752	0.046028	-0.008055	-0.006978	0.001271	-0.007686	-0.010325	0.0156	0.017692	-0.010465	0.002693	0.010345	-0.00033	-0.003713	0.002341		15	0.004278	0.00388684	0.0150537		-0.013486	-0.010325	0.008445	0.00887	-0.012923	-0.008629	-0.005748	0.012007	0.005876	0.001047	-0.01184	-0.00572	0.014383	0.002114	-0.01647		15	-0.00215993	0.0026532	0.0102758		0.99269	1.0685	1.0246	1.0695	1.1027	1.0709	1.0044
80	0.033752	0.031228	0.000145	0.001222	0.003571	-0.013486	-0.014635	0.0045	0.020992	-0.012365	-0.003007	0.023545	0.00427	-0.005913	-0.007059		15	0.00445067	0.00408704	0.015829		-0.011086	-0.010125	0.024745	0.01467	-0.008173	-0.007369	-0.003148	0.00497	0.005115	-0.00277	0.000612	0.0021	-0.00017	0.02094	0.000752		15	0.00207087	0.00277919	0.0107638		1	1.0072	1.0499	1.0389	1.0493	1.0605	1.0094
81	0.046752	-0.019572	-0.000155	-0.015078	-0.006129	0.069414	0.043975	-0.0138	0.021892	-0.002165	-0.009877	-0.006255	0.00547	-0.000713	-0.000559		15	0.00754667	0.00675185	0.0261498		-0.013486	-0.010325	-0.006255	-0.00423	-0.007813	-0.007059	-0.006248	0.008004	0.007209	-0.00316	0.006764	-0.00138	0.001423	0.000324	0.004437		15	-0.00211967	0.0017231	0.00667353		1.0068	1	1.0452	1.0467	1.0522	1.0639	1.0732
82	0.031252	-0.020222	0.008145	-0.008178	-0.004029	0.066714	0.035875	-0.00104	0.034992	-0.012465	-0.007907	-0.001955	0.00817	0.004687	0.001541		15	0.00903867	0.0060102	0.0232774		-0.00287	0.005331	0.003001	-0.01326	-0.01261	-0.00128	-0.00583	-0.01108	0.001725	-0.00197	-0.00782	-0.00605	0.001922	0.03396	0.002644		15	-0.0009458	0.00292286	0.0113202		1.0286	1.0332	1.047	1.0478	1.0779	1.0845	1.05
83	0.027752	-0.005372	-0.016755	-0.019378	-0.001829	0.036914	0.032675	-0.00817	0.035492	-0.024965	-0.001607	-0.013615	0.00557	-0.007813	0.010741		15	0.00330933	0.00537619	0.0208219		0.006917	0.013229	0.011132	-0.01739	-0.0134	-0.00357	-0.01058	-0.02126	0.002722	0.00122	0.007061	-0.00516	0.007207	0.018079	0.007425		15	0.000242133	0.00302674	0.0117225		1.0211	1.055	1.0106	1.1073	1.0745	1.0634	1.0548
84	0.011952	-0.011072	-0.007355	-0.015278	0.002571	0.037514	0.025375	-0.00118	0.034892	-0.026985	-0.007807	-0.012545	-0.00423	-0.005313	-0.002359		15	0.001212	0.00478379	0.0185275		0.019766	0.024089	0.008157	-0.01758	-0.01064	0.004186	4.95e-06	-0.01911	0.004317	0.003411	-0.00276	0.003492	0.003318	-0.01358	0.003839		15	0.00072733	0.00315836	0.0122323		1.0285	1.048	1.0505	1.0706	1.0776	1.0679	1.138
85	-0.006248	0.000128	0.002845	-0.012478	0.004771	0.039614	0.019775	0.00313	0.059292	-0.007665	-0.006407	-0.002855	-0.00403	0.000987	0.000141		15	0.00606667	0.00501635	0.0194282		0.009784	0.011946	-0.00682	-0.01582	0.001598	-0.00585	0.002182	-0.01147	-0.00296	-0.00087	0.008847	-0.00019	-0.00277	0.002	0.002843		15	-0.000503333	0.0019665	0.00761622		1.0812	1.0719	1.0527	1.0718	1.0898	1.0601	1.1146
86	0.002152	-0.014172	-0.000855	-0.005278	-0.002929	0.018814	-0.010125	-0.00898	0.046292	-0.010465	-0.001507	-0.013915	0.00207	-0.003413	-0.004459		15	-0.000451333	0.00394057	0.0152617		0.008202	0.008589	-0.00573	-0.01953	0.000612	-0.00168	-0.00465	-0.01431	-0.00127	0.004906	-0.00157	-0.00247	-0.0033	0.00782	0.005333		15	-0.00126987	0.00206494	0.00799748		1.0155	1.072	1.0162	1	1.0643	1.0686	1.1189
87	-0.008908	-0.019572	0.010545	-0.004078	-0.000829	0.023314	-0.009125	0.0295	-0.027408	-0.013865	-0.006507	-0.005855	0.01297	-0.007813	-0.007059		15	-0.00231267	0.00396828	0.0153691		-0.01166	-0.01274	-0.00553	-0.01739	-0.00067	-0.00337	0.000796	-0.02126	0.011496	-0.00366	-0.00326	-0.00605	-0.00147	0.000126	0.003541		15	-0.00474007	0.00214494	0.00830731		1.0229	1.0655	1.0215	1.0509	1.0675	1.0743	1
88	-0.013378	-0.012972	-0.016755	-0.016678	0.001371	0.012714	-0.021565	0.0325	0.012992	0.003135	-0.005007	0.005945	0.01247	-0.001413	-0.004059		15	-0.000713333	0.00377733	0.0146295		-0.00633	-0.00829	-0.00553	-0.01385	0.005347	-0.00317	0.001687	-0.00942	0.0101	2.39e-05	-0.00782	-0.00257	0.001922	0.00279	0.003043		15	-0.00213781	0.00166672	0.00645518		1.0195	1.0828	1.0244	1.0521	1.1029	1.0665	1.0695
89	-0.001848	-0.015772	-0.004955	-0.015578	-0.001529	0.019114	-0.010325	0.0491	-0.031918	-6.5e-05	0.004493	-0.005455	-0.00423	0.001887	0.011741		15	-0.000356	0.0046958	0.0181867		-0.00959	-0.01195	0.006669	-0.00599	0.005347	-0.00238	-0.00316	0.035017	0.012991	0.005603	-0.00207	0.004585	-0.00027	-0.01358	0.001947		15	0.0015446	0.00305779	0.0118428		1.0413	1.0844	1.0066	1.0497	1.1046	1.0952	1.0723
90	0.004852	0.008128	0.007145	-0.014078	0.000771	0.026214	0.006575	0.0331	-0.027408	-0.024965	0.007793	-0.006255	-0.00153	0.000287	0.001341		15	0.00146467	0.00414718	0.0160619		-0.0088	-0.01125	0.01133	0.004326	0.001796	0.002894	0.002874	0.035507	0.00352	0.002415	-0.00544	0.007965	0.000226	0.004368	0.003541		15	0.0036848	0.00273509	0.010593		1.0485	1.0785	1.0033	1.0887	1.108	1.1024	1.0627
91	0.007152	0.010128	0.074345	-0.010278	-0.006129	0.005514	-0.010325	0.0345	-0.016508	-0.006465	0.010193	0.003845	7e-05	0.006687	0.004641		15	0.007158	0.00572466	0.0221715		-0.01048	-0.01264	0.01956	0.004326	-0.00748	-0.00446	0.005051	-0.00658	0.008006	0.00381	-0.00435	0.00538	0.007905	-0.01112	0.001648		15	-9.49333e-05	0.00232047	0.00898714		1.0452	1.0735	1.007	1.0899	1.1182	1.0865	1.0852
92	0.006852	-0.016672	0.087345	-0.006878	-0.003629	0.013714	0.000175	0.0163	0.083992	0.010135	0.003493	0.014645	0.00877	0.003187	4.1e-05		15	0.0147647	0.00776731	0.0300826		-0.0002	-0.00197	0.011132	0.002165	-0.00817	0.000906	0.006337	-0.01558	0.004616	-0.00187	-0.00857	0.002498	0.001922	-0.01512	0.004437		15	-0.00116447	0.00197501	0.00764917		1.0067	1.079	1	1.0942	1.0806	1.0814	1.0868
93	-0.008588	-0.019572	0.071745	-0.009878	-0.001029	-0.013486	0.020075	0.0137	0.034292	0.020435	-0.007907	-0.006255	0.00397	-0.003613	-0.006559		15	0.005822	0.00606863	0.0235037		-0.00554	-0.00691	0.000621	-0.01012	-0.0134	-0.00247	0.0098	-0.02126	0.004716	0.000124	-0.00286	0.001206	0.001722	-0.01181	-0.00194		15	-0.00387473	0.00203285	0.00787319		1.0127	1.0739	1.0313	1.079	1.044	1.0899	1.0726
94	-0.006248	-0.013072	0.084345	-0.002978	0.010071	-0.004886	0.020475	0.0142	0.012992	0.041335	-0.003807	0.003045	0.00707	0.002787	-0.003459		15	0.0107913	0.00628797	0.0243532		0.012156	0.010366	-0.00672	-0.01248	-0.0134	-0.00327	0.009701	-0.01901	0.010997	0.000522	0.000711	-0.00605	-0.00277	-0.00254	-0.00403		15	-0.00172113	0.00243596	0.00943443		1	1.0646	1.0362	1.08	1.0044	1.0739	1.0967
95	0.005152	0.009728	0.096745	0.006322	0.012871	0.004014	0.018575	0.0153	-0.027408	0.040935	-0.004907	0.006645	-0.00423	-0.007313	-0.007059		15	0.0110247	0.00726203	0.0281257		-0.00484	-0.00642	-0.0083	-0.01385	-0.01221	0.000906	0.013758	0.000664	0.011396	-0.00366	-0.00435	-0.00178	-0.00237	-0.00559	-0.00263		15	-0.0026184	0.00191644	0.00742236		1.0582	1.0617	1.0138	1.0519	0.99672	1.0488	1.0971
96	0.010352	0.029028	0.019045	-0.019378	-0.005529	-0.004886	0.026875	0.0142	-0.011908	0.042035	-0.007907	0.007045	0.00637	-0.007813	0.014141		15	0.00744467	0.00444945	0.0172326		-0.01166	-0.01274	-0.00751	-0.0113	0.001105	-0.00138	0.00327	-0.00423	0.012094	-0.00047	0.017182	0.000609	0.004514	-0.00362	-0.00124		15	-0.00102507	0.00215517	0.00834694		1.0601	1.0153	1.0234	1	1.0208	1.0016	1.0226
97	0.009152	0.040928	0.029745	-0.004878	-0.002629	0.004614	0.026675	0.0146	-0.021808	0.063235	-0.003507	0.017145	0.00967	-0.001313	0.016641		15	0.013218	0.00541262	0.020963		0.013144	0.012637	-0.0084	-0.00796	-0.00689	0.001104	0.007623	-0.00873	0.006411	-0.00147	-0.00236	-0.00227	0.002321	-0.00727	0.001848		15	-1.74667e-05	0.00190866	0.00739222		0.98908	1.0116	1.0019	1.0213	1.0131	1	1.0011
98	-0.003748	0.009928	-0.016755	-0.019378	0.000271	-0.010186	-0.010325	0.0016	-0.045198	0.040335	0.012993	0.014045	0.00337	-0.001113	0.012141		15	-0.000801333	0.00496083	0.0192132		0.005929	0.005924	0.004686	-0.01739	-0.0134	-0.00585	0.001687	-0.02126	-0.00037	-0.00267	0.007557	-0.00197	0.004814	-0.0127	-0.00403		15	-0.00326953	0.00236225	0.00914895		1.0032	0.99632	0.9984	1.021	1.0003	1.02925	1.0745
99	-0.003648	-0.010072	-0.007755	-0.007578	-0.006669	1.4e-05	-0.001725	-0.0032	-0.036268	0.017835	0.002193	0.010845	-0.00423	-0.007113	0.003641		15	-0.003582	0.00303564	0.011757		-0.00188	-0.00197	0.028385	-0.00658	-0.00136	0.001005	0.009503	-0.0148	-0.00296	-0.00356	-0.00782	-0.00029	0.010897	-0.00796	0.003839		15	0.0002966	0.00262481	0.0101658		1	1.0119	1.0155	1	1	1	1.0655
100	-0.006248	0.000928	0.000545	0.001222	-0.003629	0.010714	0.010875	-0.0022	-0.021808	0.036235	0.005693	0.021945	-0.00333	-0.000613	0.005541		15	0.00372467	0.00340125	0.013173		-0.01166	-0.01274	0.012322	-0.00599	0.001204	-0.00138	0.007228	0.003208	-0.00077	0.000522	-0.00068	-0.00406	0.000426	-0.01132	0.005931		15	-0.00118393	0.00184152	0.00713217		1.0155	1.006	1.0034	0.99764	1.0263	1.00252	1.0668
[truncated: 31 more columns]

## Sheet: b-data
AIB				AUA
	his(-)	his(+)			his(-)	his(+)
	-0.09101	-0.0134			0.1	0.015
	-0.05219	0.002585			0.0929	0.0228
	-0.07792	-0.03353			0.109	0.028
	-0.11818	-0.00639			0.0912	0.0132
	-0.05328	0.004065			0.0881	0.0209
	-0.14364	-0.00215			0.0775	0.0203
	-0.0934	-0.00357			0.0549	0.0449
	-0.0758	-0.00126			0.0627	0.0522
	-0.06436	-0.00116			0.0705	0.044
	-0.12763	0.010653			0.0675	0.0258
	-0.10183	0.003753			0.0825	0.0321
	-0.09248	-0.02045			0.0424	0.0452
	-0.06693	0.01015			0.0512	0.0466
	-0.10083	-0.00295			0.0385	0.0217
	-0.05847	-0.01045			0.0423	0.0156
n=	15	15		n=	15	15
Average	-0.0878633	-0.0042736		Average	0.0714133	0.0298867
SE	0.00710605	0.00299277		SE	0.00580129	0.00341951
STDEV	0.0275216	0.011591		STDEV	0.0224683	0.0132437

## Sheet: c-traces
Time	AIA-his(-)																n=	Average	SE	STDEV		AIA-his(+)																n=	Average	SE	STDEV		AIY-his(-)
1	-0.016194	-0.017168	0.020432	-0.024796	0.011434	0.000666	0.015383	0.004686	0.046532	0.012103	0.0031748	0.003641	0.003493	-0.003107	-0.015538		15	0.00298279	0.00460018	0.0178164		-0.013117	0.005754	-0.009993	0.03494	0.013268	-0.010826	-0.014563	0.01412	0.005319	-0.006862	-0.013028	0.050648	0.006649	-0.01961	0.010633		15	0.00355547	0.00506766	0.019627		-0.000652	0.007823	0.008135	0.005993	-0.018891	-0.002955	0.003172
2	-0.032494	-0.021268	0.014232	-0.025796	-0.022066	-0.009134	0.003183	-0.039114	0.042132	0.020903	0.0030748	0.002241	0.010293	-0.001707	-0.006338		15	-0.00412388	0.00560909	0.0217239		0.026883	0.006554	-0.006193	0.00914	-0.011932	-0.001226	-0.005663	0.00982	0.018619	-0.011062	-0.015328	-0.018052	-0.008831	-0.00711	0.002833		15	-0.000769867	0.00332197	0.0128659		0.002148	0.009823	-0.005665	-0.006907	-0.012091	-0.004555	-0.004728
3	-0.023794	-0.034168	0.002732	-0.010996	-0.010766	0.003466	0.027883	-0.010914	0.036632	-0.011897	0.0043748	-0.003959	0.013793	-0.001907	-0.000438		15	-0.00133055	0.00466612	0.0180718		0.020083	0.005554	-0.007293	0.01414	-0.014212	0.014974	-0.027263	-0.01058	0.004619	0.020638	-0.015628	-0.030652	-0.004451	-0.00101	0.008433		15	-0.00150987	0.00417333	0.0161632		-0.004652	-0.006077	-0.006805	-0.008907	-0.006391	0.003845	-0.003828
4	0.041106	-0.039068	-0.003668	-0.013196	-0.015766	-0.002134	-0.027117	0.050186	0.031332	0.007403	0.0029748	-0.003359	0.002093	-0.004707	-0.003538		15	0.00150279	0.00616152	0.0238634		0.019183	-0.013546	-0.007693	0.01724	-0.020012	0.015774	-0.025763	-0.00438	0.010219	0.030038	-0.003528	-0.005752	0.012149	0.00379	0.007133		15	0.00232347	0.00403804	0.0156392		-0.004352	-0.006137	-0.002765	-0.005407	0.014609	0.004445	-0.003728
5	0.007506	-0.058878	-0.008468	-0.020596	-0.003966	0.004466	-0.014117	0.062886	0.019232	0.003003	0.0024748	-0.005659	-0.006307	-0.006307	0.000662		15	-0.00160455	0.00642424	0.024881		-0.014627	-0.020246	-0.015993	-0.00566	-0.009032	-0.010826	-0.024763	-0.00468	-0.003981	0.013138	0.020172	0.073548	0.007149	-0.03961	0.016133		15	-0.0012852	0.00676327	0.026194		-0.000952	-0.002677	0.008835	0.015893	0.035409	0.022945	0.005172
6	0.022806	-0.057068	-0.001268	-0.024096	-0.013366	-0.000734	-0.015417	0.045486	0.001832	-0.001897	0.0032748	-0.002359	-0.008697	-0.002607	0.026062		15	-0.00186988	0.0060069	0.0232646		0.021983	0.011854	0.017807	0.00504	0.005168	-0.002326	0.034437	0.01922	1.9e-05	-0.003462	0.000772	0.008548	0.000849	-0.03961	-0.035127		15	0.00301147	0.00502702	0.0194696		0.000948	0.001923	-0.003765	-0.003407	0.034209	0.026645	0.002272
7	-0.018794	0.041532	0.011032	-0.033496	-0.022066	0.003666	0.011383	0.005886	-0.011568	-0.001197	-0.0002252	4.1e-05	0.000693	-0.006837	-0.002938		15	-0.00152588	0.00444148	0.0172018		0.006683	0.003854	-0.015993	-0.00246	-0.011932	0.015274	0.037137	0.01822	-0.003981	-0.008062	0.001272	0.011748	-0.000951	-0.02041	-0.031267		15	-5.78667e-05	0.00437725	0.016953		4.8e-05	-0.000477	-0.000265	-0.001507	0.021509	0.025045	-0.004728
8	-0.037974	-0.057068	0.016532	-0.001496	-0.008666	-0.003334	-0.006717	-0.039114	-0.031668	-0.002697	0.0026748	0.000141	-0.004207	-0.004607	0.002762		15	-0.0116959	0.00518584	0.0200847		0.011883	-0.022416	-0.012293	-0.00266	0.006668	0.000274	0.009737	0.01582	-0.000381	-0.004162	0.006072	0.000148	0.003649	0.01099	-0.026267		15	-0.000195867	0.0031391	0.0121577		0.003748	0.003823	-0.003165	-0.008907	-0.018891	-0.004555	-0.004228
9	-0.035294	0.112332	0.015332	0.017404	-0.000466	-0.005534	-0.006917	0.009786	-0.008968	-0.001397	-0.0004452	-0.001859	-0.004607	-0.001107	-0.015538		15	0.00484812	0.00833064	0.0322644		0.003083	-0.020246	-0.010793	-0.00675	0.008668	0.001174	0.012137	0.00222	-0.001181	0.000238	0.014972	0.004948	0.003049	0.03039	-0.017867		15	0.0016028	0.00329057	0.0127443		-0.002252	0.000623	-0.005665	0.000893	-0.022981	-0.009685	-0.000428
10	-0.017194	0.147832	0.027532	0.020904	0.006834	-0.009134	-0.027117	0.015086	-0.011768	-0.009097	-0.0002252	-0.009659	-0.004307	-0.006307	0.013262		15	0.00910945	0.0106328	0.0411808		-0.004917	0.000454	-0.015993	-0.00566	0.008168	0.000674	0.015937	0.00192	-0.001781	-0.001862	0.019572	-0.030652	-0.004451	-0.03961	-0.013867		15	-0.00480453	0.00402438	0.0155864		-0.002452	-0.003677	-0.003665	0.000293	-0.027551	-0.027815	0.001872
11	0.036706	0.144132	0.020132	0.030804	0.017634	-0.005034	-0.011517	0.012786	-0.021068	-0.011897	0.0019748	-0.002959	-0.003007	-0.008987	0.006762		15	0.0137641	0.0102353	0.0396411		-0.001617	0.001454	-0.006493	-0.00126	-0.008132	0.002174	0.013637	0.00142	0.000919	-0.011062	0.022372	-0.024152	-5.1e-05	-0.03611	-0.016667		15	-0.00423787	0.00366884	0.0142094		0.001148	0.000423	0.003135	0.014693	-0.017391	-0.027785	-0.004728
12	-0.004394	0.126032	0.009832	0.048304	0.017234	-0.009134	-0.007917	-0.013914	-0.031668	-0.007697	0.0032748	-0.002059	-0.003107	-0.011827	-0.009538		15	0.00689479	0.00965464	0.0373923		-0.013117	0.015654	0.034807	-0.00336	0.000668	0.003174	-0.027263	-0.01058	0.000119	-0.006262	0.021572	-0.021152	0.000749	0.04939	0.080233		15	0.0083088	0.00733529	0.0284095		-0.004652	-0.006077	0.006235	0.017793	-0.022601	-0.037405	-0.000128
13	-0.035294	0.090232	0.008532	0.060604	0.021634	-0.000834	-0.011517	-0.039114	-0.024768	-0.011097	0.0033748	0.002941	-0.006307	-0.012967	-0.015538		15	0.00199212	0.00884007	0.0342375		-0.006517	0.021454	-0.015993	-0.00316	-0.011932	-0.002326	-0.021663	-0.00748	-0.003981	-0.009062	0.004572	-0.016752	-0.004451	0.08009	0.062633		15	0.00436213	0.00753175	0.0291703		-0.001952	-0.003077	0.007435	0.017293	0.016509	0.000945	0.001472
14	0.055806	0.028232	-0.008468	0.064704	0.000434	0.004166	-0.013517	-0.015314	-0.011068	-0.006997	-0.0002252	-0.003259	-0.001007	-0.014087	-0.013538		15	0.00439079	0.00650279	0.0251852		-0.003417	0.009554	0.010107	-6e-05	0.007468	-0.010826	-0.023863	-0.01058	-0.001381	-0.006462	0.003572	0.020548	-0.000851	0.04599	0.060433		15	0.00668213	0.00562151	0.021772		0.001248	2.3e-05	0.008335	0.019093	0.045909	0.003345	0.005572
15	0.029806	-0.057068	0.032332	0.049904	-0.022066	0.007266	-0.027117	0.003386	-0.002568	-0.006197	0.0040748	-0.000459	0.004493	-0.015557	-0.006838		15	-0.000440547	0.00666736	0.0258226		-0.011717	-0.002646	-0.015993	0.00074	0.031368	-0.009026	-0.027263	-0.00878	-0.002681	-0.001462	-0.015628	0.023048	0.004649	-0.03961	-0.031267		15	-0.00708453	0.0048238	0.0186825		-0.001152	-0.002077	-0.005665	-0.008907	0.008009	0.002445	0.008772
16	-0.004894	-0.039168	0.003332	0.001304	0.047134	0.008866	0.001183	-0.004914	-0.001068	-0.011897	0.0030748	-0.009659	0.017393	-0.015077	-0.008338		15	-0.000848547	0.00474625	0.0183821		-0.015317	-0.001646	-0.008093	0.00104	0.003268	-0.013076	-0.023863	-0.00648	-0.003581	0.001538	-0.003228	0.013648	-0.004891	-0.02301	-0.000167		15	-0.00559053	0.00257596	0.00997665		0.002948	-0.006477	-0.004065	-0.007007	-0.018891	0.005945	-0.004728
17	-0.035294	-0.076388	-0.008468	-0.033496	0.024434	0.010866	0.027683	-0.021114	-0.015268	-0.002897	0.0038748	0.031441	0.001493	-0.018757	-0.015538		15	-0.00849521	0.00722421	0.0279792		-0.011917	-0.020246	0.004807	-0.00176	-0.011932	-0.008026	-0.021263	-0.00468	-0.000881	-0.009462	-0.007028	0.010748	-0.001851	-0.03961	0.005033		15	-0.0078712	0.00322381	0.0124858		0.005648	-0.003277	-0.005665	-0.008907	0.018409	-0.004555	-0.003628
18	-0.053364	0.005932	-0.039218	0.076704	0.037934	0.011766	0.013683	-0.039114	-0.031668	-0.009997	0.0018748	0.015141	-0.006307	-0.019817	0.001462		15	-0.00233255	0.00853218	0.033045		-0.012117	-0.006646	0.008307	-0.00566	0.007668	-0.004826	-0.028523	0.00172	-0.002281	-0.005062	-0.013328	0.014448	0.000849	0.01189	0.083633		15	0.00333813	0.00639094	0.024752		0.004548	-0.004577	-0.004365	-0.003807	0.000909	-0.003055	-0.000628
19	-0.081704	-0.034668	-0.094038	0.076104	-0.001166	0.011566	-0.016317	0.000786	-0.038208	-0.011897	-0.0002252	0.009741	-0.003307	-0.019017	0.005562		15	-0.0131192	0.0103354	0.040029		-0.016867	-0.001246	0.025607	-0.00416	0.030268	-0.010826	-0.027263	0.00282	-0.001281	0.002338	-0.015628	-0.023752	-0.004451	0.00809	0.008233		15	-0.00187453	0.00417446	0.0161676		-0.001752	-0.005577	-0.007685	-0.002207	0.040909	-0.002555	-0.004728
20	-0.035294	-0.057068	-0.065868	-0.033496	-0.022066	0.003666	-0.027117	-0.030114	-0.031668	-0.019787	-0.0039452	-0.009659	0.002393	-0.022057	0.011362		15	-0.0227145	0.00555957	0.0215321		-0.013117	0.007954	0.029807	-0.00436	-0.011932	-0.006326	0.019837	-0.00218	0.001319	-0.011062	-0.005828	-0.030652	-0.001151	-0.03961	0.015533		15	-0.0034512	0.00460535	0.0178365		-0.004652	-0.006077	-0.005665	-0.008907	-0.018891	-0.004555	-0.004728
21	-0.126024	-0.080978	-0.008468	-0.047986	-0.057606	-0.009134	-0.105247	-0.039114	-0.051018	-0.064877	-0.0057852	-0.022249	-0.006307	-0.022067	0.004162		15	-0.0428465	0.0100403	0.0388859		-0.006117	-0.020246	0.042307	-0.00566	0.006368	-0.001326	0.044437	-0.01058	-0.003981	-0.007862	-0.015628	-0.024452	0.000249	0.01909	-0.031267		15	-0.000977867	0.00562549	0.0217874		-0.006292	-0.010027	-0.033435	-0.018567	-0.036481	-0.006365	-0.013978
22	-0.086924	-0.098168	-0.034748	-0.098366	-0.097146	-0.009134	-0.154857	-0.081834	-0.056728	-0.089077	-0.0207252	-0.037739	-0.017567	-0.025747	-0.015538		15	-0.0616199	0.0110278	0.0427105		-0.014057	-0.014946	-0.015993	-0.00076	-0.000632	-0.000926	0.046237	-0.00928	-0.004121	0.005338	-0.001728	-0.030652	-0.002351	0.04999	-0.026967		15	-0.00138987	0.00581187	0.0225093		-0.022502	-0.052047	-0.066445	-0.038077	-0.077921	-0.061725	-0.037268
23	-0.125804	-0.195868	-0.074148	-0.132236	-0.113456	-0.023444	-0.163007	-0.099904	-0.076448	-0.093917	-0.0307152	-0.056469	-0.038797	-0.025297	-0.015538		15	-0.0843365	0.0140819	0.0545389		-0.013117	-0.010046	-0.001893	-0.00862	-0.011932	-0.010826	0.028137	-0.01143	-0.001681	0.011238	0.003572	-0.021452	0.001349	-0.02211	-0.023967		15	-0.0061852	0.00353626	0.0136959		-0.028142	-0.059797	-0.100975	-0.046417	-0.088961	-0.069545	-0.057668
24	-0.175774	-0.226928	-0.092928	-0.175206	-0.156246	-0.055664	-0.158877	-0.130844	-0.101898	-0.120067	-0.0298252	-0.048779	-0.055327	-0.025977	-0.039608		15	-0.106263	0.0162706	0.0630157		0.012983	0.000154	-0.015993	-0.00566	0.004768	-0.006126	0.029937	-0.01182	-0.001881	0.013338	0.009472	-0.016652	-0.000851	-0.01311	-0.020067		15	-0.00143387	0.0035493	0.0137464		-0.061232	-0.078947	-0.124825	-0.052957	-0.153371	-0.062655	-0.052318
25	-0.134484	-0.252468	-0.141668	-0.168696	-0.162976	-0.073984	-0.194187	-0.158574	-0.108928	-0.104797	-0.0330152	-0.063209	-0.057317	-0.024817	-0.072548		15	-0.116778	0.0165881	0.0642454		0.020383	0.003354	0.026007	-0.00336	-0.010532	0.027974	0.032137	-0.01058	-0.003981	0.003838	0.004072	0.020848	-0.004451	0.00359	-0.015067		15	0.00628213	0.00396538	0.0153579		-0.066592	-0.088937	-0.156565	-0.067487	-0.158211	-0.105945	-0.047048
26	-0.145564	-0.323908	-0.148508	-0.203496	-0.165836	-0.079684	-0.220697	-0.205634	-0.128228	-0.103967	-0.0308052	-0.049679	-0.077787	-0.023867	-0.076698		15	-0.132291	0.0212775	0.0824075		0.015183	0.049154	0.015607	0.00094	-0.011932	0.009274	0.013837	0.00352	-0.001981	0.004738	0.005572	-0.009452	-0.000751	0.00589	-0.012767		15	0.0057888	0.00388262	0.0150373		-0.080872	-0.089247	-0.149695	-0.066347	-0.169901	-0.147425	-0.074718
27	-0.193964	-0.418168	-0.159558	-0.196446	-0.158076	-0.082074	-0.224957	-0.179574	-0.121618	-0.118717	-0.0310152	-0.050809	-0.067367	-0.021597	-0.085938		15	-0.140659	0.0257422	0.0996991		0.014383	-0.000146	-0.015993	-0.00206	-0.003432	0.013174	-0.011263	0.01682	0.000419	0.006138	-0.015628	-0.006652	0.008649	0.00609	-0.031267		15	-0.00138453	0.00341503	0.0132264		-0.068382	-0.089417	-0.159355	-0.070437	-0.222271	-0.176075	-0.084398
28	-0.277824	-0.379768	-0.142508	-0.196646	-0.178586	-0.097204	-0.200027	-0.179984	-0.111588	-0.114687	-0.0303752	-0.056589	-0.072127	-0.022257	-0.105118		15	-0.144353	0.0246931	0.0956359		0.001383	0.001754	-0.005193	-0.00566	0.013768	0.011274	-0.008963	0.01742	0.000919	-0.006562	-0.000728	0.015748	-0.004351	0.02979	-0.016267		15	0.00295547	0.0031599	0.0122383		-0.065692	-0.088457	-0.150025	-0.081197	-0.210331	-0.165825	-0.065678
29	-0.272414	-0.229118	-0.128848	-0.201136	-0.174696	-0.095434	-0.209887	-0.188244	-0.106208	-0.110917	-0.0310752	-0.058519	-0.071727	-0.016587	-0.118408		15	-0.134215	0.0195286	0.0756338		-0.002417	0.009754	-0.011293	-0.00446	0.001968	-0.005526	-0.018363	-0.00098	0.002519	-0.002762	0.004272	0.042248	-0.000851	0.02509	-0.010767		15	0.00189547	0.00386089	0.0149532		-0.065382	-0.088527	-0.133835	-0.107327	-0.213861	-0.137645	-0.063378
30	-0.252964	-0.261118	-0.137408	-0.179206	-0.164596	-0.087834	-0.214347	-0.175344	-0.108278	-0.083557	-0.0298152	-0.056759	-0.058567	-0.017927	-0.165238		15	-0.132864	0.0199697	0.0773421		-0.013117	0.013754	0.015907	0.01794	0.004668	-0.002426	-0.018863	-0.00948	0.003019	-0.001462	-0.014228	0.043648	0.003249	0.00269	-0.009467		15	0.0023888	0.00411161	0.0159242		-0.057832	-0.086427	-0.125165	-0.099407	-0.202591	-0.135145	-0.042418
31	-0.187664	-0.344188	-0.139668	-0.185386	-0.168766	-0.085664	-0.216547	-0.162924	-0.117108	-0.098027	-0.0290852	-0.055949	-0.060367	-0.018817	-0.144148		15	-0.134287	0.0216461	0.083835		-0.015677	0.015154	-0.008693	0.01224	0.012168	-0.000926	-0.016563	-0.00918	0.006119	-0.011062	-0.015628	0.040748	4.9e-05	-0.00431	0.069133		15	0.0049048	0.00605918	0.0234671		-0.063232	-0.089517	-0.124765	-0.093447	-0.205401	-0.136945	-0.045228
32	-0.218654	-0.324088	-0.140838	-0.183396	-0.165546	-0.090114	-0.210937	-0.133594	-0.105918	-0.098847	-0.0267552	-0.053779	-0.062167	-0.013377	-0.124048		15	-0.130137	0.0211765	0.0820163		-0.012317	-0.005246	-0.008093	-0.00156	-0.000532	0.012074	-0.009363	-0.01064	0.007519	0.000638	-0.011628	0.031748	0.003449	-0.00641	0.075833		15	0.0043648	0.00590078	0.0228536		-0.063582	-0.085377	-0.105425	-0.085477	-0.195581	-0.135425	-0.043718
33	-0.207114	-0.265298	-0.147098	-0.171266	-0.153456	-0.090924	-0.220827	-0.129764	-0.121648	-0.099787	-0.0290452	-0.050799	-0.062267	-0.013857	-0.130538		15	-0.126246	0.0185019	0.0716575		-0.011217	0.007254	-0.014993	-0.00566	0.001668	0.014674	-0.018063	-0.01091	0.008819	0.002338	-0.010728	0.032248	0.007249	-0.03961	0.053233		15	0.0010868	0.00567974	0.0219975		-0.064362	-0.083527	-0.089985	-0.075267	-0.199741	-0.131915	-0.041558
34	-0.228794	-0.260128	-0.142798	-0.162396	-0.144476	-0.084174	-0.210167	-0.140304	-0.117338	-0.099207	-0.0266752	-0.044929	-0.060707	-0.010657	-0.138468		15	-0.124748	0.0188317	0.072935		-0.016857	0.008954	-0.015993	-0.00588	-0.011932	0.002374	-0.015963	-0.01076	0.004219	-0.001062	0.001972	0.023048	-0.001151	-0.02481	-0.031267		15	-0.00634053	0.00359812	0.0139355		-0.061122	-0.082957	-0.066815	-0.085477	-0.201631	-0.128385	-0.046118
35	-0.245784	-0.228558	-0.144108	-0.158226	-0.140716	-0.083274	-0.206077	-0.168954	-0.099598	-0.102217	-0.0234952	-0.040759	-0.062317	-0.012297	-0.158608		15	-0.124999	0.0187211	0.0725063		-0.010117	-0.008946	-0.013293	0.02834	0.018568	0.013474	-0.027263	-0.01058	0.005519	0.000738	0.003872	0.026848	0.002149	-0.01751	-0.028467		15	-0.0011112	0.00458447	0.0177556		-0.057362	-0.075207	-0.077565	-0.095267	-0.198331	-0.117475	-0.044138
36	-0.268594	-0.246438	-0.123088	-0.156216	-0.148606	-0.089074	-0.198037	-0.154784	-0.095888	-0.098737	-0.0264052	-0.048629	-0.063487	-0.011437	-0.161108		15	-0.126035	0.0194536	0.0753434		-0.013117	-0.020246	0.006107	0.02654	0.024768	0.015774	0.004437	-0.00498	0.005119	0.002738	-0.000728	0.027048	0.005049	0.03679	-0.014467		15	0.00672213	0.00431315	0.0167048		-0.048282	-0.080167	-0.058705	-0.094147	-0.197931	-0.120545	-0.044638
37	-0.284764	-0.256958	-0.131498	-0.163946	-0.141256	-0.080234	-0.205837	-0.144204	-0.099458	-0.097337	-0.0266852	-0.043099	-0.064427	-0.012447	-0.150348		15	-0.126833	0.0205158	0.0794574		0.004983	-0.017546	0.012207	0.03164	0.018368	0.000674	0.006237	-0.00468	0.001819	0.002638	-0.012028	0.009948	0.012949	0.05239	-0.023767		15	0.0063888	0.00487967	0.0188989		-0.047092	-0.078837	-0.063775	-0.098627	-0.198731	-0.116015	-0.047158
38	-0.313434	-0.256058	-0.122048	-0.165096	-0.157966	-0.079814	-0.208057	-0.146054	-0.090868	-0.088547	-0.0253952	-0.039939	-0.061827	-0.009337	-0.146478		15	-0.127395	0.0220567	0.0854252		0.010383	-0.007146	0.014407	0.03014	0.017768	-0.010826	0.019537	0.00782	0.003119	-0.006062	-0.010628	0.003448	0.016149	0.06469	-0.023467		15	0.00862213	0.00543494	0.0210494		-0.038992	-0.085427	-0.061175	-0.088017	-0.208921	-0.137075	-0.044788
39	-0.227224	-0.223078	-0.119938	-0.162786	-0.136866	-0.087534	-0.201727	-0.147554	-0.101358	-0.090717	-0.0279452	-0.038589	-0.063117	-0.012897	-0.145728		15	-0.119137	0.0175111	0.0678202		0.002083	0.006354	-0.015993	-0.00566	0.024968	-0.008626	0.016537	0.00942	0.002719	-0.003762	0.006872	0.004048	-0.004451	-0.03201	-0.031267		15	-0.00191787	0.00405004	0.0156858		-0.036012	-0.082507	-0.063715	-0.085637	-0.212011	-0.138445	-0.041898
40	-0.216894	-0.227728	-0.102028	-0.169796	-0.145066	-0.083544	-0.189117	-0.147354	-0.095018	-0.086737	-0.0245552	-0.036719	-0.066397	-0.012687	-0.140588		15	-0.116282	0.0174111	0.067433		0.014883	0.010554	-0.000393	0.00014	-0.005232	0.003274	0.018237	0.01002	-0.002981	-0.009962	-0.015628	-0.030652	0.005049	-0.03961	-0.015367		15	-0.00384453	0.0042003	0.0162677		-0.027912	-0.090407	-0.064235	-0.077717	-0.211541	-0.142575	-0.037228
41	-0.227804	-0.227528	-0.092238	-0.140336	-0.150906	-0.085764	-0.186847	-0.167654	-0.085238	-0.078047	-0.0215852	-0.035179	-0.061857	-0.012467	-0.146088		15	-0.114636	0.0180312	0.0698347		0.018483	0.025654	-9.3e-05	-0.00566	-0.011932	-0.002926	-0.003263	0.00572	-0.001381	-0.009362	-0.013228	-0.003352	0.008149	-0.03211	-0.014467		15	-0.0026512	0.0035878	0.0138955		-0.022822	-0.086567	-0.060555	-0.074797	-0.205841	-0.145335	-0.034508
42	-0.246784	-0.208648	-0.092078	-0.148036	-0.154306	-0.086754	-0.186457	-0.130694	-0.077018	-0.083017	-0.0198052	-0.024869	-0.056637	-0.010967	-0.143198		15	-0.111285	0.0182466	0.0706689		0.020683	0.036454	0.038707	-0.00106	-0.008632	-0.000726	-0.006863	0.00482	0.001719	-0.006862	-0.002128	-0.001652	0.014149	-0.01571	-0.018367		15	0.00363547	0.00438873	0.0169975		-0.018562	-0.082787	-0.061925	-0.071317	-0.199631	-0.145255	-0.036838
43	-0.282294	-0.226338	-0.085168	-0.147776	-0.146856	-0.082054	-0.171427	-0.133144	-0.071358	-0.079727	-0.0188552	-0.028999	-0.051447	-0.010247	-0.158118		15	-0.112921	0.0200661	0.0777158		-0.013117	0.042154	0.013107	0.00134	0.027668	0.001874	-0.005263	0.00562	-0.003981	-0.009462	0.005572	0.023248	0.007249	-0.00201	-0.015467		15	0.00523547	0.00408975	0.0158395		-0.015482	-0.079717	-0.055115	-0.079797	-0.197681	-0.145915	-0.043378
44	-0.291954	-0.239328	-0.099898	-0.137366	-0.118286	-0.070984	-0.172777	-0.134204	-0.077898	-0.072287	-0.0194452	-0.024299	-0.050487	-0.010297	-0.143558		15	-0.110871	0.0206324	0.0799091		-0.011117	-0.004946	0.012807	-0.00016	0.006968	-0.005426	-0.011163	0.00762	-0.001981	-0.004862	0.009272	-0.000952	0.010249	0.00039	-0.013867		15	-0.000477867	0.00216165	0.00837202		-0.025062	-0.078067	-0.050995	-0.078937	-0.199931	-0.120115	-0.040438
45	-0.285954	-0.198148	-0.097798	-0.137656	-0.122496	-0.065774	-0.148867	-0.125704	-0.050438	-0.075817	-0.0209252	-0.029109	-0.046617	-0.011397	-0.131228		15	-0.103195	0.0190492	0.0737771		-0.006917	-0.020246	-0.015993	-0.00798	0.004568	-0.003326	0.002537	0.01942	-0.000781	-0.002262	0.011372	0.001648	-0.002851	-0.00081	-0.006067		15	-0.00184587	0.00251183	0.00972828		-0.020592	-0.066217	-0.045075	-0.074607	-0.204731	-0.115665	-0.027748
46	-0.230014	-0.202028	-0.089018	-0.145536	-0.121406	-0.072104	-0.162737	-0.125324	-0.077918	-0.080077	-0.0177452	-0.010969	-0.043057	-0.009587	-0.127168		15	-0.100979	0.0173258	0.0671027		-0.005417	-0.013546	-0.011593	-0.00426	0.009368	-0.006326	0.004137	0.02052	-8.1e-05	-0.003762	0.009772	-0.030652	0.000949	0.00789	-0.021967		15	-0.00299787	0.00337458	0.0130697		-0.019242	-0.061417	-0.043885	-0.065347	-0.201101	-0.114405	-0.015208
47	-0.223034	-0.207138	-0.069778	-0.150496	-0.121996	-0.061704	-0.151727	-0.131864	-0.071238	-0.076867	-0.0178252	-0.018569	-0.048397	-0.008737	-0.124228		15	-0.0989065	0.0171863	0.0665623		-0.004017	-0.009446	-0.010993	-0.00566	-0.003732	-0.010626	-0.027263	0.01162	0.002119	-0.005962	0.014072	0.001048	0.003749	0.00749	-0.019767		15	-0.00382453	0.00288181	0.0111612		-0.018992	-0.067817	-0.049325	-0.064357	-0.199631	-0.112515	-0.021918
48	-0.194944	-0.205098	-0.103058	-0.131766	-0.113176	-0.063744	-0.164717	-0.109224	-0.066858	-0.069887	-0.0184152	-0.030489	-0.048447	-0.009197	-0.152888		15	-0.0987939	0.0160373	0.0621123		-0.006817	0.002654	0.009507	0.00674	-0.011932	-0.008626	0.006137	-0.00028	0.002219	-0.003362	0.002372	0.002848	0.006249	0.04659	-0.000167		15	0.0036088	0.00344215	0.0133314		-0.022202	-0.063027	-0.055385	-0.059287	-0.207451	-0.107275	-0.019648
49	-0.186794	-0.191448	-0.120908	-0.126716	-0.122686	-0.056104	-0.157007	-0.111094	-0.059808	-0.072397	-0.0177952	-0.018549	-0.053787	-0.009257	-0.120428		15	-0.0949852	0.0152816	0.0591852		-0.010217	0.010354	-0.015993	0.01404	0.071268	-0.004526	0.007837	0.00112	0.001319	-0.009762	-0.008828	0.020348	0.006249	0.01459	-0.017567		15	0.0053488	0.00558363	0.0216253		-0.021202	-0.068377	-0.053435	-0.070287	-0.201881	-0.089585	-0.016478
50	-0.170794	-0.167918	-0.112698	-0.116476	-0.133666	-0.063104	-0.127307	-0.123704	-0.071748	-0.063127	-0.0122152	-0.015929	-0.041217	-0.009947	-0.094678		15	-0.0883019	0.0138585	0.0536737		-0.008217	0.005154	-0.014793	0.02524	0.046368	-0.005126	0.009737	-0.01058	0.003519	-0.011552	-0.004928	-0.030652	0.009049	0.01419	-0.015267		15	0.000809467	0.00485462	0.0188019		-0.017422	-0.061887	-0.036815	-0.065407	-0.196571	-0.101205	-0.016798
51	-0.174814	-0.145548	-0.091128	-0.119396	-0.088246	-0.058384	-0.142677	-0.109714	-0.076878	-0.062357	-0.0083452	-0.000359	-0.035037	-0.009537	-0.087068		15	-0.0806325	0.0136517	0.0528728		-0.013267	0.019854	-0.003393	0.00714	0.037268	-0.003226	-0.002863	-0.01058	0.002619	-0.009162	0.009672	-0.038322	0.003049	-0.03961	0.005533		15	-0.00235253	0.00503838	0.0195136		-0.018312	-0.049717	-0.034275	-0.059887	-0.181781	-0.095285	-0.017208
52	-0.188524	-0.140948	-0.109708	-0.105966	-0.079336	-0.046384	-0.122867	-0.128434	-0.078478	-0.052117	-0.0099552	0.003841	-0.031397	-0.007617	-0.093518		15	-0.0794272	0.0142858	0.0553286		-0.013117	0.027154	0.010107	-0.00566	0.046268	-0.002726	-0.001163	-0.00898	-0.003981	-0.001762	-0.015628	-0.011252	4.9e-05	-0.03531	0.041133		15	0.00167547	0.00558917	0.0216467		-0.010072	-0.050217	-0.029745	-0.055127	-0.177511	-0.090205	-0.013968
53	-0.215704	-0.172688	-0.078828	-0.121686	-0.099656	-0.043394	-0.133767	-0.135564	-0.079108	-0.045147	-0.0079752	0.010941	-0.034207	-0.008757	-0.097578		15	-0.0842079	0.0166676	0.0645532		-0.009217	0.029654	0.009907	0.01314	-0.011932	-0.009426	-0.013663	-0.011	-0.002081	-0.013152	-0.012628	-0.018652	0.002649	-0.03351	0.043333		15	-0.00243853	0.0050602	0.0195981		-0.006092	-0.052567	-0.023115	-0.055857	-0.181141	-0.087935	-0.013168
54	-0.236504	-0.164138	-0.083558	-0.114906	-0.084256	-0.054724	-0.108787	-0.105384	-0.080208	-0.045617	-0.0061052	0.013941	-0.033647	-0.004307	-0.097718		15	-0.0803945	0.0167034	0.0646921		-0.008117	0.013354	0.020207	0.03634	-0.007132	-0.007626	-0.022663	-0.01213	0.000319	-0.011062	-0.009228	-0.030652	0.004749	-0.03921	-0.031267		15	-0.0069412	0.00521215	0.0201866		-0.008302	-0.056067	-0.027765	-0.050047	-0.149961	-0.081465	-0.009918
55	-0.146574	-0.120148	-0.083348	-0.106586	-0.064796	-0.029254	-0.101727	-0.119024	-0.078148	-0.032557	-0.0052352	0.016941	-0.028777	-0.006747	-0.086358		15	-0.0661559	0.0127167	0.0492517		-0.003917	0.019054	-0.001593	0.00974	-0.012372	0.010374	-0.021163	-0.01058	0.002219	-0.002262	0.024472	-0.000852	-0.004451	0.00289	-0.031167		15	-0.0013072	0.00370319	0.0143424		-0.008732	-0.061797	-0.022985	-0.058817	-0.141551	-0.091235	-0.006678
56	-0.139074	-0.139608	-0.086768	-0.104256	-0.067496	-0.039754	-0.124047	-0.107034	-0.075568	-0.048447	-0.0042252	0.020741	-0.025657	-0.005707	-0.061068		15	-0.0671979	0.012984	0.0502867		0.000583	-0.020246	-0.005793	-0.00566	-0.013462	0.003574	-0.027263	-0.00898	0.003819	-0.001862	0.026572	-0.008952	-0.001951	0.00629	-0.029567		15	-0.00552653	0.00362363	0.0140343		-0.007522	-0.054877	-0.024945	-0.034907	-0.139041	-0.096345	-0.013538
57	-0.155714	-0.112648	-0.074178	-0.095896	-0.081326	-0.045644	-0.125077	-0.083334	-0.052098	-0.024607	-0.0081952	0.021741	-0.034087	-0.006007	-0.067608		15	-0.0629785	0.0125461	0.0485908		-0.004717	0.018454	-0.015993	0.00414	0.000968	0.005274	-0.004563	-0.00338	0.001519	-0.000162	0.026472	-0.015652	0.004549	0.01799	-0.030067		15	0.000322133	0.00371073	0.0143716		-0.002852	-0.047927	-0.028395	-0.028907	-0.138231	-0.076185	-0.007808
58	-0.170574	-0.116908	-0.076078	-0.085196	-0.059806	-0.028434	-0.111047	-0.079204	-0.042068	-0.030157	0.0005748	0.032441	-0.023697	-0.004307	-0.094318		15	-0.0592519	0.0136879	0.053013		-0.013117	0.021754	-0.006493	0.01094	-0.011932	-0.010826	-0.003363	-0.00198	-0.002281	0.004638	0.014972	-0.030652	0.001149	-0.01681	-0.031287		15	-0.0050192	0.00387744	0.0150172		-0.001052	-0.045647	-0.023525	-0.016607	-0.126771	-0.078325	-0.004728
59	-0.185864	-0.099218	-0.059908	-0.088256	-0.024706	-0.016454	-0.077087	-0.075324	-0.039008	-0.027117	0.0033748	0.044841	-0.024557	-0.005307	-0.114158		15	-0.0525832	0.0145949	0.0565258		-0.010517	0.014854	-0.015993	0.02344	0.008668	0.004974	0.005337	-0.00528	-0.000881	0.008938	0.016472	0.022048	0.003449	-0.01331	-0.029967		15	0.0021488	0.00387213	0.0149967		-0.003052	-0.051537	-0.029355	-0.029107	-0.118881	-0.068665	-0.003128
60	-0.179254	-0.097948	-0.039078	-0.102456	-0.006366	-0.018464	-0.069077	-0.087944	-0.021218	-0.027187	0.0045748	0.043941	-0.015687	0.000493	-0.010438		15	-0.0417405	0.0144749	0.0560609		0.002683	0.088554	0.038607	-0.00566	0.020068	0.006474	0.011837	0.01412	-0.000681	0.010538	-0.015628	0.023148	0.007949	-0.03961	-0.030567		15	0.0087888	0.00770129	0.029827		0.001448	-0.043377	-0.034515	-0.023307	-0.109361	-0.037755	-0.001428
61	-0.159504	-0.078218	-0.059468	-0.092096	-0.047376	-0.016324	-0.096647	-0.063724	-0.029468	-0.059207	0.0074748	0.037541	-0.014577	-0.001907	-0.007238		15	-0.0453825	0.0128552	0.0497881		0.007983	0.050454	0.043807	0.00974	0.005768	0.019474	0.012937	0.01532	-0.001481	0.003138	-0.004028	0.017548	0.013349	-0.01671	-0.026667		15	0.0100421	0.00508495	0.0196939		0.001148	-0.023307	-0.029685	-0.038507	-0.114711	-0.030255	-0.000428
62	-0.074284	-0.123068	-0.048658	-0.079506	0.008834	-0.009224	-0.113517	-0.108594	0.005632	-0.062777	0.0053748	-0.000959	-0.014247	-0.002507	-0.013638		15	-0.0420759	0.0123513	0.0478365		0.012183	0.047254	0.035107	0.01784	0.030268	0.025274	0.007337	0.01872	-8.1e-05	-0.002062	-0.002728	-0.006952	0.015549	-0.01391	-0.025367		15	0.0105621	0.00505057	0.0195608		-0.000952	-0.032767	-0.024385	-0.047117	-0.135091	-0.020355	-0.004728
63	-0.067954	-0.082098	-0.051718	-0.078536	0.019634	-0.027014	-0.047947	-0.131814	0.012032	-0.052907	-0.0013352	0.020041	-0.016717	-0.006307	-0.045958		15	-0.0372399	0.0111197	0.0430665		0.017783	0.030254	0.003007	-0.00566	0.038968	0.026774	0.003237	0.01322	0.002719	-0.000662	0.008572	-0.001052	0.002949	0.04619	-0.016467		15	0.0113221	0.00450721	0.0174564		0.003348	-0.035887	-0.027865	-0.042027	-0.091421	-0.019055	-0.005988
64	-0.090854	-0.052168	-0.039068	-0.066626	-0.004466	-0.005034	-0.023417	-0.038914	0.020732	-0.026597	-0.0002252	0.007141	-0.017817	-0.006207	-0.019968		15	-0.0242325	0.007617	0.0295005		-0.013117	0.032054	-0.015993	0.00164	-0.011932	0.016374	0.004137	0.01422	0.006519	-0.003862	0.023072	-0.005952	-5.1e-05	0.06829	-0.009467		15	0.00706213	0.00565601	0.0219056		0.001448	-0.025747	-0.023125	-0.038307	-0.072321	-0.021655	-0.013038
65	-0.102464	-0.147568	-0.043668	-0.061406	0.036434	-0.011374	-0.006617	-0.028314	0.005932	-0.003197	0.0039748	-0.019729	-0.013317	-0.004607	0.012562		15	-0.0255572	0.0122015	0.0472564		-0.001017	-0.000146	-0.013993	-0.00566	-0.008832	0.004674	-0.003463	0.01952	0.008119	-0.003462	0.024272	-0.008152	0.001949	0.07149	-0.007867		15	0.00516213	0.00544761	0.0210985		0.004048	-0.018837	-0.020275	-0.039047	-0.075631	-0.032155	-0.007888
66	-0.085364	-0.187538	-0.051188	-0.072496	0.023534	-0.001134	-0.003117	-0.024714	-0.017568	-0.003497	0.0063748	-0.009659	-0.015367	-0.001007	0.028062		15	-0.0276452	0.0140619	0.0544614		-0.014837	-0.020246	-0.001193	0.00364	-0.000432	0.005974	-0.023263	0.01602	0.001719	-0.002162	0.012872	-0.001352	0.012849	0.09489	-0.031267		15	0.00354747	0.00743595	0.0287993		0.007948	-0.009057	-0.000665	-0.034807	-0.042081	-0.023455	-0.004988
67	-0.067714	-0.203348	-0.053488	-0.077696	-0.022066	-0.009134	-0.015917	-0.080704	0.036332	0.001303	0.0101748	0.008141	-0.005607	-0.006307	0.019162		15	-0.0311245	0.0153637	0.0595032		-0.013117	-0.017246	-0.001393	0.01074	0.005068	0.007874	-0.022363	0.01702	-0.003981	0.006938	0.011772	-0.020352	-0.002651	0.05689	0.028733		15	0.00426213	0.00529042	0.0204897		0.003448	-0.006077	0.003935	-0.035807	-0.047111	-0.016355	-0.006578
68	-0.030694	-0.086778	-0.027428	-0.062236	-0.022066	-0.000234	-0.027117	-0.020814	0.002732	-0.000597	0.0122748	0.006441	-0.003507	-0.005107	0.015162		15	-0.0166645	0.00725597	0.0281023		-0.007917	-0.001146	0.010107	0.00744	0.006168	0.006674	-0.008363	0.00532	-0.002181	0.015438	0.012872	-0.030652	-0.000851	0.06159	0.030833		15	0.00702213	0.00523528	0.0202762		-0.004652	-0.002077	-0.007705	-0.028607	-0.047671	-0.007285	-0.014278
69	-0.011894	-0.015268	-0.037988	-0.069176	-0.005466	0.006566	-0.039487	-0.030514	0.029532	0.001103	0.0148748	0.029041	-0.000407	-0.002507	0.044162		15	-0.00582855	0.00773103	0.0299421		0.010283	-0.001046	-0.015993	-0.00566	0.014468	0.008074	-0.012563	-0.00328	-0.002981	0.016738	-0.011528	-0.026952	0.006149	0.05259	0.066733		15	0.00633547	0.00641458	0.0248436		0.000548	-0.006077	-0.015065	-0.025607	-0.041631	-0.001955	-0.011728
70	-0.028494	-0.007968	-0.026388	-0.038296	-0.021866	-0.002634	-0.052137	-0.024014	-0.009468	-0.005897	0.0154748	0.023941	0.000693	-0.003707	0.021362		15	-0.0106265	0.00557719	0.0216004		0.007283	0.004954	-0.016623	0.00584	0.007068	-0.001426	-0.011463	-0.00248	-0.002681	0.003638	-0.007128	-0.030652	0.002849	-0.03961	0.012233		15	-0.00454653	0.00378278	0.0146507		-0.004652	0.005323	-0.010955	-0.008907	-0.020161	0.004545	-0.008258
71	-0.051004	-0.057068	-0.091938	-0.030496	-0.007866	0.004366	-0.011717	-0.013314	-0.031668	-0.027057	0.0092748	0.022541	-0.006307	-0.003307	0.034262		15	-0.0174199	0.00834898	0.0323354		0.002183	0.008454	-0.003793	-0.00216	0.013868	-0.002926	-0.027263	-0.01058	-0.000681	-0.001662	-0.006028	-0.016452	0.004549	-0.03271	0.014533		15	-0.00404453	0.00346278	0.0134113		-0.003952	0.015823	-0.009455	0.001693	-0.018891	0.001645	-0.004128
72	0.003206	-0.037968	-0.050818	-0.015696	-0.010366	-0.005934	0.005583	-0.021614	-0.002468	-0.046427	-0.0002252	0.018741	0.007293	-0.000907	0.043162		15	-0.00762921	0.00635401	0.024609		0.001183	-0.023516	-0.015993	-0.00566	0.021268	-0.001526	0.000637	0.00292	-8.1e-05	-0.000262	0.007872	-0.012452	0.014349	-0.03171	-0.032187		15	-0.00501053	0.00402003	0.0155695		-0.002052	0.029023	-0.009245	0.002193	-0.009591	-0.004555	-0.002028
73	-0.037354	0.021332	-0.060938	-0.004696	-0.006966	-0.002434	0.005283	-0.039114	0.022732	-0.042297	0.0034748	0.014241	0.005893	0.000793	0.050262		15	-0.00465255	0.00754533	0.0292229		0.005783	-0.013046	0.014107	-0.00156	0.043568	0.000174	0.001837	0.00372	-0.004041	-0.003662	-0.010228	-0.026452	0.000949	-0.01401	-0.031267		15	-0.0022752	0.00449958	0.0174268		-0.001852	-0.006077	-0.005665	0.003493	-0.018891	-0.004555	-0.004728
74	-0.035294	0.030432	-0.057958	0.005404	-0.026316	-0.009634	0.036083	-0.018014	0.034332	-0.035067	0.0104748	0.013341	0.010593	-0.002607	0.029862		15	-0.00095788	0.00745303	0.0288655		0.001483	-0.002546	0.017007	-0.00566	-0.000832	-0.002326	-0.012963	0.02322	-0.001781	-0.011062	-0.009028	-0.013252	0.002549	-0.00621	-0.028867		15	-0.0033512	0.00318914	0.0123515		-0.002452	-0.002077	-0.003465	-0.008907	0.032209	0.024145	-0.001528
75	0.042806	-0.001168	-0.005168	0.006304	-0.022066	-0.000534	-0.012217	0.019086	0.048732	-0.011897	0.0121748	0.009041	-0.006307	-0.000507	-0.015538		15	0.00418279	0.00519443	0.0201179		-0.001417	-0.020246	-0.014093	0.01944	0.004668	-0.000726	-0.025163	0.01662	0.002819	-0.009462	-0.015628	-0.008452	0.007349	-0.00831	-0.014967		15	-0.00450453	0.00336368	0.0130275		-0.000452	0.009123	-0.001765	0.003693	0.026509	0.022645	0.000172
76	0.068806	0.007532	0.000932	-0.010796	0.000534	-0.004334	-0.009817	0.001586	0.052932	0.001603	0.0149748	0.016841	0.012893	-0.001207	-0.001638		15	0.0100561	0.00577024	0.022348		-0.013117	-0.003146	-0.015993	0.02244	-0.011932	-0.010826	-0.023863	0.01742	0.006219	-0.001962	-0.008428	-0.017852	-0.004451	-0.02421	-0.017667		15	-0.00715787	0.00355604	0.0137725		-0.001552	0.002823	0.000835	0.005593	0.004009	0.008645	-0.004898
77	0.085806	0.027832	-0.005868	-0.014596	0.011534	-0.009134	-0.027117	-0.039114	0.059632	0.008903	0.0142748	0.009041	0.008093	-0.004007	-0.001538		15	0.00824945	0.0081212	0.0314533		-0.006517	0.001754	-0.014793	0.04524	0.005768	0.000974	-0.003863	0.01122	0.008519	-0.001262	-0.006928	-0.014352	-0.002951	-0.01961	-0.015267		15	-0.000804533	0.00404195	0.0156544		-0.004652	0.001223	-0.005665	0.002893	-0.004491	-0.000855	-0.004728
78	0.080506	0.024632	-0.007268	0.023004	0.003734	-0.002734	-0.031427	-0.033214	0.058132	0.001303	0.0201748	0.010741	0.005893	-0.004007	-0.006838		15	0.00950879	0.00769258	0.0297932		-0.013117	0.012254	0.004107	0.03054	0.009568	0.002774	0.002137	0.01362	0.001919	0.000538	0.000972	-0.009352	0.006449	0.01059	-0.018167		15	0.00365547	0.00303692	0.0117619		-0.001752	0.004223	0.005935	-0.010107	0.000409	-0.004555	-0.003228
79	0.074606	-0.057068	-0.008468	0.014904	0.046434	0.011966	-0.005717	0.022986	0.072232	0.008203	0.0219748	0.008141	-0.006307	-0.003307	0.020762		15	0.0147561	0.00845902	0.0327616		-0.000617	0.028754	0.025107	0.03454	0.016168	0.008274	0.003637	0.01442	0.015419	-0.002462	0.011872	-0.013752	0.004549	-0.03961	-0.018367		15	0.00586213	0.00496989	0.0192483		0.002948	-0.001877	0.006935	-0.008907	-0.022931	0.014445	-0.004728
80	0.000206	0.006532	0.014032	-0.034206	0.041234	0.006866	0.009483	-0.009214	0.076732	0.009903	0.0206748	-0.001359	0.006293	-0.006307	-0.006638		15	0.00894879	0.00642512	0.0248844		0.005983	5.4e-05	0.027907	0.01174	0.002168	0.005174	0.004037	0.01182	0.017619	0.000638	0.013372	-0.000752	0.005949	-0.04204	-0.016067		15	0.00317347	0.00410572	0.0159014		0.002348	-0.003077	0.001935	-0.006007	-0.018891	-0.001155	-0.000828
81	-0.035294	-0.000768	0.005032	-0.033496	0.052634	0.008966	0.068683	0.006086	0.036732	0.016203	0.0159748	-0.001959	0.007393	-0.006007	-0.006738		15	0.00889612	0.00717752	0.0277984		-0.014617	-0.020406	-0.015993	-0.00566	0.008268	0.006974	-0.000963	0.01092	0.011219	0.002538	0.008572	0.003748	0.001649	0.00259	-0.004767		15	-0.0003952	0.00258631	0.0100167		0.005348	-0.006077	-0.005165	-0.006307	0.015409	-0.004555	-0.000128
82	0.018906	0.001732	0.048832	0.060204	0.053934	0.020666	0.037783	-0.019714	-0.031668	0.007003	0.0022748	0.005141	0.003793	-0.008127	-0.015538		15	0.0123481	0.00711802	0.027568		-0.013117	-0.020246	0.011907	-0.00236	-0.011932	0.003474	0.000437	0.01182	0.010819	0.008538	-0.002728	-0.030652	0.011649	-0.02311	-0.011567		15	-0.00380453	0.00361678	0.0140077		0.010148	0.010723	-0.004365	-0.006207	-0.010991	0.009945	0.000272
83	0.024406	-0.054568	0.003632	0.036504	0.056834	0.031366	0.040483	-0.021014	-0.025468	-0.011897	-0.0002252	0.003741	0.008693	-0.007707	-0.010138		15	0.00497612	0.00752265	0.0291351		-0.008117	-0.003446	0.015707	0.02674	0.032368	-0.004826	-0.023863	0.00012	0.012819	-0.007462	-0.001328	0.010148	0.013049	-0.02831	-0.009367		15	0.00161547	0.00437798	0.0169559		0.006148	0.014623	-0.005665	-0.002007	-0.018891	0.001945	-0.003228
84	0.025806	0.006132	-0.008468	-0.013296	-0.022066	-0.009134	0.045983	-0.011714	0.048332	-0.008697	0.0032748	0.004741	0.008893	-0.003007	0.004062		15	0.00472279	0.00534028	0.0206828		0.003083	-0.008746	0.004007	0.01934	0.041868	-0.003126	-0.027263	0.00102	0.003919	-0.005462	0.003672	0.013648	0.008249	-0.03281	-0.012967		15	0.000562133	0.00464758	0.018		0.007648	0.024523	0.016935	0.015293	0.003709	0.004345	-0.002828
85	0.026006	0.002532	0.032932	-0.033496	0.111634	0.029866	0.105683	-0.027014	0.003732	-0.006897	-0.0002252	-0.009659	0.005493	-0.006307	-0.012538		15	0.0147828	0.0109645	0.0424651		-0.006917	-0.020246	-0.015993	0.02174	-0.011932	0.002574	-0.025963	0.00202	0.000819	-0.007562	0.001272	0.001948	-0.001551	0.02359	-0.028267		15	-0.00429787	0.00387754	0.0150176		0.001348	0.027923	0.019135	0.015793	-0.018891	-0.000255	-0.004728
86	0.071206	0.009732	0.035232	-0.019396	0.090634	0.029766	0.064283	-0.039114	0.009832	-0.004897	0.0119748	-0.006059	0.005593	-0.002107	-0.005538		15	0.0167428	0.00918269	0.0355644		-0.002817	0.014354	-0.005893	0.00294	0.010168	-0.009026	-0.017963	-0.00288	0.002519	-0.011062	0.002372	0.001148	-5.1e-05	0.02459	-0.026467		15	-0.00120453	0.00323097	0.0125135		-0.001452	0.035223	0.010735	0.001493	0.010709	-0.004555	7.2e-05
87	0.063706	0.032232	0.024032	-0.025096	0.071734	0.026566	0.011683	-0.032114	0.020232	0.008103	0.0059748	-0.003459	0.009793	-0.001007	-0.005238		15	0.0138095	0.00727374	0.0281711		-0.013117	0.019854	-0.008993	-0.00096	0.003368	-0.007526	-0.020863	-0.00358	0.003619	-0.008962	-0.002628	0.003748	-0.001451	-0.03961	-0.031267		15	-0.00722453	0.00380741	0.014746		0.000648	0.045223	0.001635	-0.008907	0.028209	0.005445	0.000972
88	0.043006	0.037632	0.041932	-0.014896	0.068934	0.034766	-0.027117	-0.029214	0.041532	0.013103	0.0015748	-0.010559	-0.006307	-0.004707	-0.011538		15	0.0118761	0.00783315	0.0303376		-0.002017	0.021154	0.004907	0.00094	-0.011932	-0.002026	-0.019563	-0.00248	-0.003981	0.009938	0.006772	0.004148	-0.003051	-0.01881	-0.020167		15	-0.0024112	0.00298581	0.011564		-0.005202	0.046123	0.004735	-0.006307	-0.018891	-0.010415	-0.001028
89	0.008406	-0.057068	0.034632	0.002704	0.085334	0.017366	-0.028627	-0.046624	0.058632	-0.001497	0.0018748	-0.020109	-0.005407	-0.003907	-0.015538		15	0.00201145	0.00955783	0.0370173		0.000683	0.012054	0.015407	-0.00566	0.037668	-0.004126	-0.022463	-0.00558	-0.002681	0.006238	0.007372	0.012648	-0.001451	-0.00571	-0.018767		15	0.0017088	0.00377355	0.0146149		-0.004652	0.053823	0.001135	-0.000207	-0.005791	-0.008305	-0.002428
90	0.021406	-0.038468	0.048632	0.029504	0.042834	0.005566	-0.007017	-0.031414	0.002332	0.002303	-0.0002252	-0.009659	-0.003107	-0.000307	-0.000438		15	0.00412945	0.00614647	0.0238052		0.007583	-0.020246	0.009107	-0.00396	0.028568	-0.002826	-0.028633	-0.01058	-0.002581	0.008338	0.000872	0.014548	0.002249	0.05349	0.008633		15	0.00430413	0.00501113	0.019408		0.005048	0.010623	0.001135	-0.004107	-0.003391	-0.004555	-0.000928
91	0.021106	0.066232	0.043132	0.039204	0.053334	0.006066	0.100783	-0.029214	-0.031668	-0.001497	0.0006748	0.007341	-0.003407	-0.004307	-0.003838		15	0.0175961	0.00940654	0.0364314		0.006283	-0.002346	-0.015993	-0.00196	0.014268	0.002174	-0.027263	-0.00948	-0.003281	0.001638	-0.015628	-0.000452	-0.004451	0.06509	0.033733		15	0.00282213	0.00572334	0.0221664		0.003748	-0.006077	0.004035	-0.000307	0.035909	0.007445	-0.004728
92	-0.035294	0.106532	0.040432	0.036904	0.047234	0.010966	0.016283	-0.041804	0.023232	-0.002397	0.0040748	0.009941	-0.000407	-0.002807	-0.004738		15	0.0138768	0.00919584	0.0356153		0.008283	-0.016846	-0.019553	-0.00176	-0.011932	-0.010826	-0.008263	0.00202	-0.002481	0.013738	-0.015528	-0.004652	-0.002551	0.08139	0.034933		15	0.0030648	0.00663241	0.0256872		0.001748	-0.001477	-0.005665	0.001393	0.017409	0.055145	0.002672
93	-0.023994	0.160232	0.040532	0.054204	0.033334	-0.000534	0.003483	-0.032914	0.031132	-0.009397	0.0070748	-0.009659	-0.004307	-0.006307	0.003862		15	0.0164495	0.0120026	0.0464859		0.011183	-0.020246	0.006207	-0.00226	-0.005332	-0.010026	-0.026263	0.01782	0.005019	0.015838	-0.003328	-0.002952	0.008449	0.06069	-0.011867		15	0.00286213	0.0052478	0.0203246		-0.004652	-0.003277	0.002335	-0.008907	0.009709	0.044845	0.004872
94	0.000406	0.193832	0.031132	0.057304	0.019534	-0.002534	-0.018917	-0.014914	0.056632	-0.011897	0.0088748	0.007141	-0.004007	-0.003807	0.011262		15	0.0220028	0.0136567	0.0528922		-0.000117	-0.009746	0.002807	-0.00016	0.010368	-0.004726	-0.024863	0.01892	0.000619	0.002738	-0.007028	-0.019752	0.010149	-0.03961	-0.019667		15	-0.00533787	0.00395669	0.0153242		-0.001952	-0.006077	0.004335	-0.006107	0.009509	0.035545	-0.001928
95	-0.006394	0.227232	0.006832	0.060304	0.009034	-0.003234	0.008783	-0.036314	0.101832	0.006303	0.0118748	-0.009659	-0.005407	-0.001807	0.023462		15	0.0261895	0.0165881	0.0642456		0.001783	-0.020246	-0.008093	0.00504	-0.011932	-0.000526	3.7e-05	0.00672	0.001219	0.006338	-0.007028	-0.030652	0.012649	-0.03731	-0.018767		15	-0.00671787	0.0037478	0.0145152		-0.001752	-0.003377	-0.002465	-0.005607	0.036009	-0.004555	-0.000828
96	-0.010094	0.258232	0.006632	0.059304	0.012534	-0.009134	0.045383	-0.029514	0.109832	0.002903	0.0119748	-0.014209	-0.006307	-0.003907	-0.018038		15	0.0277061	0.0188731	0.0730951		-0.013117	-0.021376	-0.027583	0.01444	-0.011932	0.021074	-0.025263	0.02662	0.005419	-0.011062	0.019372	0.053448	0.011549	-0.02221	0.021833		15	0.00274747	0.00613556	0.0237629		-0.002452	0.008923	0.002135	-0.006507	0.028609	-0.007335	0.001472
97	-0.035894	0.219832	-0.008468	0.058504	-0.022066	6.6e-05	0.027583	-0.039914	0.013132	-0.001297	0.0131748	-0.003359	-0.006007	-0.006307	-0.015538		15	0.0128961	0.0160552	0.0621814		-0.012517	-0.020246	-0.019863	0.01814	-0.010232	0.027974	-0.022263	0.02362	0.011019	-0.016942	0.001472	-0.004552	0.012549	-0.01811	0.018133		15	-0.000787867	0.00461222	0.017863		0.000448	0.003723	0.003535	-0.004907	-0.018891	-0.010915	-0.000928
98	-0.037554	0.233532	0.012032	0.054104	-0.030396	-0.003534	-0.027117	-0.039114	-0.031668	-0.000497	-0.0002252	0.011641	-0.004507	-0.005807	-0.011538		15	0.00795679	0.0172651	0.0668673		-0.006317	-0.020406	-0.028873	0.02074	0.010068	0.042274	-0.027873	0.02712	0.014919	0.014038	0.003272	-0.030652	0.009049	-0.03091	-0.004467		15	-0.000534533	0.00599358	0.023213		0.002948	0.005823	-0.005665	-0.001907	-0.017191	-0.009045	-0.004728
99	-0.035294	0.241732	0.023432	0.044204	-0.031296	-0.001634	0.068883	0.006886	-0.000768	0.005103	0.0013748	0.025641	-0.003207	-0.004007	0.019562		15	0.0240408	0.016957	0.065674		0.007483	-0.007546	-0.014493	-0.00566	-0.011932	0.072274	-0.027603	-0.01058	0.029219	-0.011062	0.002472	-0.016552	0.013049	-0.02731	0.000933		15	-0.0004872	0.00646028	0.0250206		-0.001852	-0.000877	-0.001365	0.001593	-0.016391	-0.004555	-0.002928
100	-0.013794	0.226132	0.035132	0.035804	-0.032036	-0.006834	0.070983	-0.010314	0.064032	0.010903	-0.0002252	0.020041	-0.003607	-0.006307	0.008562		15	0.0265648	0.0160685	0.0622332		0.004083	-0.007946	-0.010493	-0.00146	-0.004932	0.075474	-0.023563	0.00492	0.034919	-0.007062	-0.005028	-0.030652	0.014049	-0.02411	-0.000667		15	0.0011688	0.00672053	0.0260285		-0.004652	-0.006077	-6.5e-05	0.002793	-0.002491	0.011945	0.002772
[truncated: 31 more columns]

## Sheet: c-data
AIA				AIY
	his(-)	his(+)			his(-)	his(+)
	-0.089077	-0.001507			-0.081197	0.019086
	-0.093917	-0.036507			-0.107327	0.001586
	-0.130067	-0.025007			-0.099407	-0.039114
	-0.104797	0.004493			-0.093447	-0.033214
	-0.103967	0.007793			-0.085477	0.022986
	-0.128228	0.010193			-0.082137	-0.009214
	-0.121618	0.003493			-0.101827	0.006086
	-0.151588	-0.007907			-0.068087	-0.019714
	-0.121648	-0.003807			-0.054647	0.010352
	-0.117338	-0.004907			-0.047487	0.009152
	-0.10996	-0.012478			-0.123096	-0.003748
	-0.095888	-0.025278			-0.143116	-0.003648
	-0.077905	-0.004078			-0.102726	-0.000855
	-0.112635	-0.016678			-0.099206	0.010545
	-0.099205	-0.015578			-0.158358	-0.016755
n=	15	15		n=	15	15
Average	-0.110523	-0.00851733		Average	-0.0965028	-0.00309793
SE	0.00482924	0.00345202		SE	0.00769647	0.00463207
STDEV	0.0187036	0.0133696		STDEV	0.0298083	0.0179399

## Sheet: d
	fasting 6h								PA14+fasting 6h
	N2	ser-4	rescue in AIB line2		N2	lgc-50	rescue in AUA line2		N2	mod-1	rescue in AIA/AIY line1
	88.9	26.7	77.8		75	65.4	57.5		33.3	63.6	30
	66.7	44.4	55.6		54.5	31.4	83.3		16.7	70	42.9
	55.6	30	71.4		84.6	40	87.5		20	76.7	28.6
	75	42.5	80		75	54.3	75		33.3	62.5	44.4
	80	68.2	87.5		69.2	25	55.6		25	50	21.4
	77.8	30	62.5		75	52.2	80		25	73.3	41.7
	69.2	58.6	75		76.9	66.7	63.6		28.6	81.7	27.3
	71.4	28.6	87.5		62.5	55.4	54.5		22.2	84.6	35.7
	85.7	60	57.1		83.3	25	96.7		16.7	86.7	35.7
	72.7	45	71.4		75	28.6	66.7		25	53.8	41.7
	81.8	58.2	83.3		81.8	68.8	71.4		22.2	90	30
	77.8	56.7	83.3		77.8	58.2	62.5		30	50	28.6
	85.7	50	80		85.7	38.8	66.7		20	90	37.5
	80	62.2	83.3		80	45	71.4		28.6	64.3	41.7
	100	40	80		75	59.1	50		33.3	90	30.8
n=	15	15	15		15	15	15		15	15	15
Average	77.8867	46.74	75.7133		75.42	47.5933	69.4933		25.3267	72.48	34.5333
SE	2.70032	3.53231	2.64873		2.14445	3.95782	3.41143		1.47914	3.76993	1.80372
STDEV	10.4583	13.6806	10.2585		8.30544	15.3286	13.2124		5.72868	14.6009	6.98577

## Sheet: e-traces
AIB
Time	WT																		n=	Average	SE	STDEV		ser-4 RNAi in AIB																		n=	Average	SE	STDEV
1	-0.01669	0.004081	-0.08218	-0.03277	-0.00714	-0.09777	-0.01329	0.030362	-0.01514	0.022114	0.012262	-0.02773	0.028769	0.009431	0.00508	-0.00966	0.001687		17	-0.0110932	0.00844863	0.0348346		0.012477	-0.00385	-0.02417	-0.01269	0.006193	0.004681	-0.00168	-0.00671	-0.00778	-0.00826	-0.00847	-0.00771	0.004389	-0.00805	-0.00018	-0.00446	-0.00307		17	-0.00407882	0.00202409	0.00834553
2	-0.00019	-0.00312	-0.09158	-0.03947	-0.02254	-0.09541	0.017913	0.021562	0.003457	0.017414	0.019562	-0.02943	0.010069	-0.03457	-0.02892	-0.00386	-0.00251		17	-0.0153896	0.00858419	0.0353935		0.009954	0.007623	-0.02219	-0.01575	0.009151	-0.00407	0.00751	0.002369	0.029711	0.005527	-0.00154	-0.00067	-0.0084	-0.01739	-0.00916	-0.00585	-0.00645		17	-0.00115441	0.00302327	0.0124653
3	-0.00429	-0.00822	-0.07328	-0.00027	-0.01074	-0.08563	0.006113	-0.00044	0.015157	0.005314	-0.00114	-0.01943	0.019369	-0.04277	-0.00522	0.002443	0.002687		17	-0.0117851	0.00703509	0.0290064		-0.00897	-0.01058	0.025141	0.001183	-0.00958	-0.00141	0.012254	0.007306	0.009184	0.017725	0.0249	0.003103	-0.00444	-0.00953	0.00515	0.007169	-0.00108		17	0.00397206	0.0027605	0.0113818
4	-0.01049	0.002981	-0.06058	-0.00887	-0.00534	-0.08021	0.013913	-0.01494	0.022157	0.010414	-0.00604	-0.00623	0.035869	-0.05527	-0.01462	-0.00696	0.019687		17	-0.00967818	0.0073814	0.0304343		-0.0112	4.95e-06	0.055746	0.002659	-0.01402	-0.0021	0.003063	-0.00128	-0.02618	0.00751	0.005886	0.017987	0.021147	0.023193	0.017187	0.001602	0.004484		17	0.006217	0.00437161	0.0180246
5	-0.01049	-0.01012	-0.07428	-0.02147	-0.00454	-0.08867	0.009513	0.002762	-0.06164	-0.00409	-0.02564	0.004066	0.047569	-0.03447	-0.00732	0.001543	0.007587		17	-0.0158641	0.00812321	0.0334928		-0.0175	-0.00356	0.008811	0.017226	-0.00948	-0.00279	0.007115	0.003554	0.003595	0.005924	-0.0057	0.004889	0.017875	0.010517	0.001006	0.0019	-0.00257		17	0.00240071	0.00218785	0.00902075
6	-0.01049	-0.00662	-0.10098	-0.03947	-0.00864	-0.08238	0.014413	0.025362	0.043157	-0.01959	-0.02814	0.000566	0.007669	-0.02467	-0.00742	-0.00746	-0.00321		17	-0.0145825	0.00853898	0.0352071		-0.01149	-0.00573	0.003531	0.016341	-0.00623	-0.01723	-0.01038	-0.01274	0.029229	-0.0028	-0.00927	-0.00186	0.009644	-0.00471	-0.0134	-0.00108	-0.00168		17	-0.00234441	0.00284848	0.0117446
7	0.009405	0.004581	-0.09588	-0.03237	0.014758	-0.07054	0.019713	0.024162	-0.02474	-0.00409	-0.02094	0.019766	-0.02013	-0.04547	-0.02032	-0.00966	-0.00921		17	-0.0153509	0.00791314	0.0326267		-0.00703	-0.01109	-0.01133	0.007285	-0.01702	-0.00947	-0.00712	-0.008	0.026434	-0.00796	-0.00966	-0.00226	-0.0084	-0.01739	-0.00324	0.001104	0.003391		17	-0.00480918	0.00250841	0.0103424
8	0.010905	0.002181	-0.06898	0.023133	0.004158	-0.07292	-0.01329	-0.00094	-0.01054	0.012214	0.015862	0.032366	-0.01573	-0.02677	0.00088	0.012343	-0.00151		17	-0.00568459	0.00692893	0.0285687		-0.02488	-0.00742	0.034332	0.037797	-0.00623	0.004681	-0.01048	-0.00968	-0.0363	-0.00826	-0.0063	-0.00216	-0.01028	-0.00835	-0.01103	-0.00585	0.003788		17	-0.00391894	0.0043133	0.0177842
9	-0.00309	0.001981	-0.10614	-0.00587	0.024558	-0.0599	-0.00979	-0.00174	-0.00024	-0.00239	-0.01174	0.063166	0.031869	0.049731	0.01838	0.003443	0.006087		17	-9.91176e-05	0.00931723	0.0384159		-0.02924	-0.00939	0.03531	0.009845	-0.01313	0.006548	0.001086	0.00385	-0.02088	-0.00489	-0.0054	-0.00166	-0.01593	-0.00874	-0.01261	0.005678	0.001404		17	-0.00342053	0.00350127	0.0144361
10	-0.01139	0.008381	-0.10204	-0.03077	-0.00724	-0.0604	0.000913	0.011262	-0.04194	-0.00299	-0.02712	0.041166	0.024269	0.017031	-0.00632	0.004343	-0.00661		17	-0.0111444	0.00823715	0.0339626		-0.02973	-0.00712	0.014874	-0.01575	0.000277	0.016376	0.006324	0.010959	0.004462	-0.00667	0.001627	-0.00771	-0.02007	-0.00118	0.008899	0.005876	0.00041		17	-0.00106741	0.00300576	0.0123931
11	-0.01669	0.008681	-0.08098	-0.01877	0.009358	-0.0578	-0.01149	-0.01014	-0.06164	-0.01369	-0.02946	0.027466	0.009569	-0.02227	-0.02892	-0.00066	-0.00621		17	-0.0178615	0.00679958	0.0280354		-0.00945	-0.0091	0.002944	-0.01407	0.008264	0.01274	0.004941	0.011255	-0.00498	-0.00826	-0.00877	0.005087	-0.00761	0.002558	-0.00452	-0.00585	-0.00645		17	-0.00183947	0.00197358	0.00813727
12	0.003605	0.009281	-0.10206	-0.01687	0.022658	-0.05531	-0.01149	-0.01494	-0.02144	-0.01959	-0.02564	0.021766	-0.02013	-0.05527	-0.01562	0.003043	0.001287		17	-0.0174541	0.00748486	0.0308609		-0.00906	-0.00168	0.01898	-0.01681	-0.00712	0.019128	-0.01038	-0.00276	0.031927	-0.00261	-0.00689	0.008362	-0.00424	0.002361	0.015608	-0.00118	-0.00029		17	0.00196153	0.00309555	0.0127633
13	0.036405	-0.00352	-0.10098	-0.03947	-0.01034	-0.06534	0.003213	-0.00234	0.024357	-0.01939	-0.01504	0.012866	-0.01273	-0.03527	-0.02812	-0.00966	0.001787		17	-0.0155042	0.00791786	0.0326462		-0.01168	-0.00761	-0.00224	-0.02157	0.009249	0.03495	-0.01471	-0.00632	-0.01684	-0.00201	0.006678	0.008064	-0.00404	-0.00186	0.008505	0.00359	0.003192		17	-0.000861882	0.00316681	0.0130571
14	0.030705	0.000881	-0.05948	-0.01427	0.013458	-0.05521	-0.01329	-0.00394	0.032157	-0.01469	-0.00884	-3.4e-05	-0.01393	-0.03707	-0.02892	0.009343	-0.00131		17	-0.00967294	0.00616486	0.0254184		-0.03263	0.001885	-0.00556	-0.01685	0.008855	0.030921	-0.01166	-0.00296	-0.02792	-0.00132	-0.00966	0.002309	-0.0084	0.008453	0.001697	-0.00669	-0.00585		17	-0.00443412	0.00349994	0.0144306
15	0.024505	-0.00092	-0.06508	-0.02747	0.000158	-0.05967	0.009113	6.2e-05	0.008957	-0.01779	0.003362	-0.02943	-0.02013	-0.01937	0.00788	0.009343	-0.00101		17	-0.0104406	0.0059368	0.024478		-0.02109	-0.00484	-0.02219	-0.01575	0.00077	0.022371	-0.0002	0.008096	0.010726	-0.00072	-0.00392	0.004393	0.005876	-0.00481	-0.0134	0.00021	0.00349		17	-0.00182282	0.00279081	0.0115068
16	0.019505	-0.01012	-0.05428	-0.02487	0.008258	-0.06174	0.010813	0.014162	-0.06164	-0.01959	-0.01634	0.026866	-0.00543	-0.01017	-0.00562	-0.00966	-0.00921		17	-0.012298	0.00641367	0.0264443		-0.01353	-0.00366	0.002455	-0.00197	-0.00367	0.011757	0.00672	0.014019	-0.00787	-0.00161	-0.00431	0.003698	-0.00672	-0.00727	0.000908	0.003988	-0.00645		17	-0.000795	0.00175956	0.00725487
17	-0.00109	-0.00042	-0.03168	-0.00697	0.016458	-0.05447	-0.00559	-0.01494	-0.10332	-0.00919	-0.02564	0.013466	-0.01013	-0.01007	0.03018	0.002243	0.005187		17	-0.0121162	0.00737524	0.0304089		0.00976	-0.00108	0.000989	-0.00236	-0.00199	-0.01723	0.011464	0.017277	-0.00209	0.0088	0.024009	0.002408	-0.0084	-0.01336	-0.013	0.002695	0.000609		17	0.00108829	0.00264527	0.0109067
18	-0.00219	-0.01012	-0.06558	-0.02757	0.004158	-0.04254	-0.01329	-0.00554	-0.03334	-0.00639	0.054862	-0.00063	0.001369	-0.01947	0.02138	0.012743	0.012487		17	-0.00703888	0.00655268	0.0270174		-0.00868	-0.00039	0.019469	0.011813	-0.01284	-0.02142	0.006127	0.01007	0.004847	0.009692	0.054016	0.005584	0.005975	-0.01739	-0.01024	-0.00585	0.003192		17	0.003175	0.00417409	0.0172102
19	-0.01669	-0.01012	-0.10098	-0.03947	0.002158	-0.04573	-0.01179	-0.00954	-0.00084	-0.00539	0.063962	-0.00203	0.006469	0.006431	0.00678	0.001743	-0.00751		17	-0.00956159	0.00795695	0.0328073		0.013447	-0.01058	-0.01915	-0.00512	-0.01372	-0.02002	-0.00573	-0.00365	0.006197	0.009196	0.039953	-0.00771	-0.00067	-0.01081	0.000118	-0.00049	0.00975		17	-0.001117	0.00347838	0.0143417
20	-0.01669	-0.02758	-0.10098	-0.03947	-0.02254	-0.06065	-0.01329	-0.01494	-0.06164	-0.01959	-0.02564	-0.02943	-0.02013	-0.05527	-0.01322	-0.00966	-0.00921		17	-0.0317606	0.00598759	0.0246875		0.023441	-0.00524	-0.01485	-0.01014	-0.01284	-0.02023	-0.00109	-0.00079	0.00822	0.001064	0.01569	-0.0079	-0.00533	-0.01405	-0.00896	-0.00178	0.00359		17	-0.00301147	0.00272615	0.0112402
21	-0.04297	-0.03387	-0.15655	-0.07549	-0.04915	-0.03417	-0.05944	-0.04449	-0.14305	-0.03421	-0.06769	-0.0458	-0.04889	-0.06715	-0.02892	-0.01571	-0.0421		17	-0.0582147	0.00914587	0.0377094		0.002289	-0.00207	-0.01808	-0.01582	-0.00633	-0.01203	-0.01166	-0.01274	-0.0363	-0.00786	0.014898	-0.0086	-0.0084	-0.01739	-0.00876	-0.00098	0.010843		17	-0.00817588	0.00282907	0.0116646
22	-0.05018	-0.05711	-0.18369	-0.11706	-0.06342	-0.03573	-0.04885	-0.07645	-0.22268	-0.04964	-0.07507	-0.06638	-0.09571	-0.07117	-0.06979	-0.02971	-0.04492		17	-0.0798565	0.0124902	0.0514984		-0.02245	-0.00939	-0.02033	-0.01575	-0.01027	-0.01779	-0.00791	-0.00987	-0.00411	-0.00826	0.00232	0.005187	0.028485	-0.0112	-0.01123	-0.00556	0.005676		17	-0.00661482	0.00293002	0.0120808
23	-0.05087	-0.07326	-0.21782	-0.1172	-0.06802	-0.02362	-0.04216	-0.07903	-0.2624	-0.07488	-0.08871	-0.09429	-0.11837	-0.13554	-0.08451	-0.05554	-0.0536		17	-0.09646	0.0149595	0.0616796		-0.00819	-0.00296	-0.02219	-0.00551	-0.00327	-0.01006	-0.0004	-0.00286	0.017183	-0.00912	-0.00966	0.004988	0.022238	-0.00786	-0.0134	0.001303	0.011439		17	-0.00225465	0.0027099	0.0111732
24	-0.05602	-0.09092	-0.24858	-0.15411	-0.11388	-0.01274	-0.06563	-0.09414	-0.18418	-0.10018	-0.06118	-0.10712	-0.19405	-0.16061	-0.08682	-0.05728	-0.05432		17	-0.108339	0.0148657	0.0612931		-0.00829	-0.00237	0.012918	0.007384	-0.00554	-0.01723	-0.0004	-0.00296	-0.00238	-0.00538	0.006579	0.001912	0.013611	-0.01739	-0.00847	-0.00357	-0.00645		17	-0.00223682	0.00213727	0.00881219
25	-0.06192	-0.10525	-0.26757	-0.17942	-0.13593	-0.01124	-0.06096	-0.09441	-0.25782	-0.1125	-0.03044	-0.12274	-0.24465	-0.1612	-0.11446	-0.07017	-0.07437		17	-0.123826	0.0185685	0.0765599		-0.02546	0.000401	0.014678	0.002856	-0.01215	0.003108	0.004644	0.002271	0.012557	0.002948	0.012521	-0.00771	0.004091	-0.01307	-0.00965	-0.00496	0.001801		17	-0.000654353	0.00252911	0.0104278
26	-0.07079	-0.09929	-0.29041	-0.19605	-0.13316	-0.01254	-0.03419	-0.08948	-0.31644	-0.1249	-0.05809	-0.13751	-0.2568	-0.16856	-0.12779	-0.07933	-0.07159		17	-0.133348	0.0212256	0.0875154		-0.03105	0.001093	-0.01358	-0.01112	-0.00495	-0.0135	0.02026	0.018166	-0.01231	0.00037	0.007173	0.008164	0.016784	-0.00579	0.007123	-0.00585	0.003192		17	-0.000930882	0.00325735	0.0134304
27	-0.07897	-0.1031	-0.31581	-0.21974	-0.1559	-0.01388	-0.06427	-0.11379	-0.3816	-0.13024	-0.09803	-0.14339	-0.2941	-0.20732	-0.14338	-0.09706	-0.08783		17	-0.155789	0.0237784	0.0980407		-0.01537	-0.00395	-0.02219	-0.01575	-0.01402	-0.00927	0.014132	0.01244	-0.0018	-0.00776	0.004004	2.68e-05	0.014503	-0.00285	0.001006	0.001403	0.00667		17	-0.00228089	0.00263338	0.0108577
28	-0.0885	-0.11734	-0.32476	-0.2136	-0.18058	-0.00654	-0.06083	-0.12493	-0.38171	-0.12848	-0.10582	-0.17366	-0.32034	-0.19953	-0.1572	-0.09532	-0.08582		17	-0.162645	0.0244127	0.100656		-0.01974	-0.00732	-0.01309	0.014077	-0.00801	0.002322	-0.00129	-0.00267	0.005137	-0.00489	-0.00966	-0.00275	-0.00424	0.003835	-7.9e-05	-0.00695	0.005776		17	-0.00291424	0.00192913	0.00795402
29	-0.102	-0.11553	-0.32977	-0.23712	-0.18136	-0.01084	-0.10507	-0.1583	-0.38484	-0.14071	-0.12898	-0.18106	-0.33883	-0.20006	-0.16073	-0.11275	-0.1207		17	-0.176979	0.0235326	0.0970272		-0.02604	0.001489	-0.00527	0.008959	-0.00564	0.008612	-0.01166	-0.01274	0.009859	-0.00826	0.001627	-0.00245	-0.00255	-0.01503	-0.0132	-0.00585	0.012333		17	-0.00387124	0.00250356	0.0103225
30	-0.12352	-0.11849	-0.33423	-0.2369	-0.2111	-0.01184	-0.11972	-0.15648	-0.38024	-0.15919	-0.15128	-0.18772	-0.29048	-0.20018	-0.17119	-0.12362	-0.11352		17	-0.181747	0.0217844	0.0898194		-0.02633	-0.00751	-0.01065	0.000986	-0.00584	-0.00082	9.78e-05	-0.00099	-0.0363	0.014849	0.012125	-0.00474	-0.0084	-0.01739	-0.0134	0.000409	0.01283		17	-0.00535725	0.00322952	0.0133156
31	-0.12669	-0.12797	-0.32907	-0.21029	-0.20897	-0.01274	-0.13294	-0.16415	-0.36534	-0.16146	-0.13685	-0.17007	-0.30927	-0.18005	-0.15761	-0.13287	-0.11653		17	-0.178992	0.0210102	0.0866275		-0.02653	-0.00425	-0.02219	-0.01102	-0.00879	0.005172	0.015022	0.013723	0.025663	0.005031	-0.00273	-0.00325	0.001216	-0.00953	-0.01405	-0.00367	0.020281		17	-0.00117071	0.00345498	0.0142453
32	-0.115	-0.12325	-0.3258	-0.22936	-0.19991	0.005656	-0.14081	-0.165	-0.40782	-0.17056	-0.13607	-0.17387	-0.32965	-0.17444	-0.17234	-0.128	-0.11572		17	-0.182467	0.0235569	0.0971277		-0.00722	0.004952	-0.01475	-0.00482	0.003235	0.016572	0.013638	0.012143	-0.01038	-0.00251	-0.00303	-0.00444	0.006471	-0.0055	-0.00718	-0.00198	0.006372		17	9.25294e-05	0.00214114	0.00882816
33	-0.12767	-0.12267	-0.32291	-0.2153	-0.19042	0.009656	-0.15617	-0.16756	-0.4286	-0.14254	-0.14938	-0.18178	-0.34962	-0.18437	-0.17971	-0.14785	-0.12114		17	-0.186943	0.0243375	0.100346		-0.00557	0.003963	0.005584	0.036813	-0.00317	0.01215	-0.00386	-0.00563	-0.00065	0.000271	0.027673	-0.00503	-0.00721	-0.01739	-0.00363	0.002993	-0.00645		17	0.00181512	0.00320334	0.0132077
34	-0.13959	-0.12264	-0.3167	-0.23265	-0.21149	0.010456	-0.14509	-0.15335	-0.46816	-0.15726	-0.15898	-0.1999	-0.33243	-0.19278	-0.20128	-0.15132	-0.14798		17	-0.195361	0.0251214	0.103578		-0.01867	0.004754	-0.01114	0.015455	0.007179	0.023845	-0.00455	-0.00652	0.005426	0.006618	0.031931	-0.00305	-0.00454	-0.0111	-0.01133	0.003988	0.016009		17	0.00260618	0.00329243	0.013575
35	-0.13403	-0.11934	-0.32992	-0.25199	-0.19782	-0.00324	-0.14329	-0.15833	-0.48787	-0.1676	-0.18063	-0.17726	-0.33761	-0.18014	-0.2054	-0.14526	-0.12798		17	-0.196924	0.0261715	0.107908		-0.02585	0.010196	-0.00498	-0.00325	-0.01077	0.020602	0.004447	0.002468	-0.02021	-0.00826	0.002122	-0.00771	-0.00553	-0.01051	-0.00797	0.006473	0.018493		17	-0.002367	0.00297519	0.012267
36	-0.13811	-0.11906	-0.32063	-0.2372	-0.18549	0.020656	-0.14592	-0.16362	-0.48531	-0.16312	-0.16846	-0.19327	-0.3677	-0.18361	-0.20917	-0.15558	-0.11407		17	-0.195863	0.0271711	0.112029		-0.02973	0.011086	0.009593	0.004726	-0.00239	0.020307	-0.00959	-0.01125	-0.0363	0.001064	-0.0062	-0.00672	-0.00781	-0.01149	-0.00827	0.007268	0.015016		17	-0.00357	0.00357854	0.0147547
37	-0.12612	-0.11728	-0.337	-0.24283	-0.14435	0.011156	-0.1327	-0.15519	-0.50024	-0.15311	-0.15576	-0.20063	-0.36378	-0.15961	-0.20262	-0.15536	-0.11567		17	-0.191241	0.02829	0.116643		-0.00829	0.012076	-0.00234	0.004628	0.00432	0.019521	-0.01166	-0.01274	-0.02271	-0.00032	-0.00966	-0.00027	-0.00503	-0.00452	-0.00787	0.010648	0.011836		17	-0.00131653	0.00262927	0.0108408
38	-0.14515	-0.11999	-0.34004	-0.25383	-0.13588	0.006956	-0.13355	-0.14066	-0.43512	-0.17137	-0.17429	-0.20278	-0.37098	-0.17518	-0.19924	-0.14863	-0.11027		17	-0.191177	0.0259231	0.106884		0.02606	0.003072	-0.004	-0.01417	-0.01402	0.005271	-0.00148	-0.00158	-0.0071	0.000172	-0.006	0.00092	0.004488	-0.00471	-0.006	0.013531	0.021275		17	0.000925235	0.00265764	0.0109577
39	-0.14193	-0.12339	-0.33833	-0.24665	-0.12465	0.013156	-0.12131	-0.12394	-0.48235	-0.15662	-0.17269	-0.20879	-0.3517	-0.18581	-0.20921	-0.14784	-0.10531		17	-0.189845	0.0277397	0.114374		0.023635	0.006337	0.014482	0.001577	-0.0015	0.012248	-0.00079	0.000592	-0.00807	-0.00142	0.002518	-0.00898	0.001711	-0.01159	-0.00452	0.009058	0.009253		17	0.00262006	0.00220877	0.00910699
40	-0.13945	-0.11101	-0.32966	-0.23222	-0.12473	0.014656	-0.14321	-0.09522	-0.49305	-0.15612	-0.12953	-0.20819	-0.33832	-0.17859	-0.20456	-0.14353	-0.10336		17	-0.1833	0.0281551	0.116087		0.0215	0.004754	0.004802	-0.01033	-0.00899	0.0036	0.003557	0.006516	-0.01722	0.006023	0.020741	-0.00861	-0.0084	-0.01739	-0.0134	0.00349	0.00975		17	2.31176e-05	0.00288276	0.0118859
41	-0.11542	-0.11152	-0.33126	-0.24901	-0.13305	0.010156	-0.12532	-0.10487	-0.49402	-0.15283	-0.1197	-0.21131	-0.35573	-0.1711	-0.20368	-0.14108	-0.10533		17	-0.18324	0.0288184	0.118821		0.021306	-0.00247	0.005487	-0.00935	-0.00485	-0.00259	0.013935	0.018659	-0.04016	-0.00687	-0.00709	-0.00771	-0.00721	-0.01316	-0.00274	-0.00585	0.012333		17	-0.00225471	0.00345797	0.0142576
42	-0.10682	-0.10757	-0.30642	-0.23203	-0.14067	0.016756	-0.14527	-0.09415	-0.49092	-0.15216	-0.15432	-0.21275	-0.34492	-0.16918	-0.20126	-0.13335	-0.1063		17	-0.181255	0.027961	0.115286		0.006752	0.004457	0.016047	0.005317	-0.00071	0.000946	-0.00613	0.000197	-0.0363	-0.00598	-0.01032	-0.00364	-0.00951	-0.01523	-0.0061	0.008759	-0.00148		17	-0.00311324	0.00280309	0.0115574
43	-0.11169	-0.11443	-0.28903	-0.22658	-0.16195	0.013956	-0.13797	-0.10712	-0.48161	-0.13871	-0.16009	-0.20855	-0.33943	-0.15241	-0.1963	-0.1255	-0.08565		17	-0.177827	0.0271277	0.11185		0.01238	0.001192	0.001184	-0.00453	-0.00761	0.0093	-0.00069	0.007207	0.021905	-0.00062	0.011134	0.011637	-0.00503	-0.0052	0.001796	0.01035	0.00816		17	0.00426853	0.00194837	0.00803335
44	-0.11588	-0.10585	-0.30873	-0.24503	-0.1596	0.014956	-0.12914	-0.10597	-0.47656	-0.15322	-0.15935	-0.21463	-0.33549	-0.15244	-0.19124	-0.12953	-0.10032		17	-0.180472	0.027194	0.112124		0.005782	0.011086	-0.00146	-0.00334	-0.00899	0.002027	-0.00356	0.005726	0.003402	-0.00062	-0.00907	0.003401	0.002406	-0.01218	-0.0134	0.002695	-0.00645		17	-0.00132618	0.00166987	0.00688506
45	-0.10749	-0.09724	-0.31511	-0.24635	-0.13619	-0.01274	-0.1552	-0.12905	-0.44994	-0.1484	-0.14872	-0.20964	-0.32178	-0.14143	-0.19888	-0.13481	-0.09379		17	-0.179221	0.0253652	0.104583		0.014611	0.008613	0.012722	0.011321	-0.01146	-0.01723	0.00751	0.017869	-0.02108	-0.00637	-0.00966	-0.00116	-0.00295	-0.01739	-0.00333	0.010748	-0.00068		17	-0.000465647	0.00296777	0.0122364
46	-0.11277	-0.10664	-0.29927	-0.23706	-0.12385	-0.00504	-0.14523	-0.14014	-0.47923	-0.13682	-0.13139	-0.19363	-0.29497	-0.12465	-0.18087	-0.14604	-0.08376		17	-0.173021	0.0259925	0.10717		-0.00353	0.013659	-0.00126	1.97e-06	-0.00505	0.006352	-0.00069	0.009971	-0.02387	7.24e-05	-0.00669	-0.00166	0.010933	-0.01572	-0.00077	-0.00118	0.01124		17	-0.000481802	0.00232844	0.0096004
47	-0.10656	-0.09705	-0.26373	-0.21929	-0.09961	0.022756	-0.11483	-0.11025	-0.43583	-0.13249	-0.1001	-0.18575	-0.28976	-0.12158	-0.1804	-0.11341	-0.10184		17	-0.155866	0.0248332	0.10239		-0.00276	0.004952	-0.00136	-0.01575	-0.01067	0.001241	-0.01166	-0.00128	0.055538	-0.00826	-0.00065	-0.00156	-0.00404	-0.01474	0.003078	-0.00029	0.008557		17	2.03529e-05	0.00383816	0.0158251
48	-0.10504	-0.10036	-0.27281	-0.21288	-0.09253	0.009056	-0.12879	-0.12485	-0.45636	-0.13607	-0.13277	-0.19696	-0.29827	-0.10414	-0.16472	-0.10323	-0.07998		17	-0.158865	0.0257117	0.106012		0.004423	0.000599	-0.0083	0.00138	0.004122	0.010283	-0.00247	0.007108	0.023254	-0.00598	0.004697	-0.00077	-0.0084	-0.0167	-0.00935	0.002198	0.006868		17	0.000762471	0.00222637	0.00917955
49	-0.1118	-0.08584	-0.25415	-0.21049	-0.08375	0.010256	-0.13837	-0.14045	-0.43757	-0.12174	-0.13116	-0.1892	-0.28509	-0.08425	-0.17894	-0.10935	-0.10096		17	-0.15605	0.0244507	0.100813		0.006558	-0.00583	-0.01534	-0.01053	-0.00169	0.018243	-0.00287	0.005331	-0.00209	0.008899	0.033813	0.010644	0.003001	-0.01326	-0.01261	-0.00128	0.005776		17	0.00157441	0.00301491	0.0124308
50	-0.09949	-0.08401	-0.23374	-0.20311	-0.04479	0.008356	-0.13553	-0.15784	-0.41508	-0.12857	-0.09425	-0.18011	-0.27836	-0.05387	-0.15942	-0.08575	-0.08699		17	-0.143091	0.0243285	0.100309		0.007431	-0.01058	-0.01671	-0.01388	0.008855	0.016965	0.006917	0.013229	-0.0363	-0.00231	0.010837	0.019674	0.011132	-0.01739	-0.0134	-0.00357	0.010743		17	-0.000491588	0.00373063	0.0153818
51	-0.08639	-0.0908	-0.18662	-0.16672	-0.02024	-0.00324	-0.12333	-0.13692	-0.42375	-0.11947	-0.11673	-0.16477	-0.2577	-0.01757	-0.1493	-0.09927	-0.06215		17	-0.130881	0.0241655	0.099637		0.004618	4.95e-06	-0.02219	-0.01102	0.002643	0.012838	0.019766	0.024089	-0.0204	-0.00618	-0.00966	0.007965	0.008157	-0.01758	-0.01064	0.004186	-0.00645		17	-0.00116783	0.00327299	0.0134949
52	-0.08201	-0.08833	-0.21808	-0.17856	-0.0463	0.009356	-0.11254	-0.12234	-0.40081	-0.09122	-0.11114	-0.12741	-0.22984	-0.01037	-0.13714	-0.08813	-0.06371		17	-0.123446	0.02316	0.0954911		0.002095	0.002182	-0.03082	-0.01575	0.010531	0.009103	0.009784	0.011946	-0.00787	0.002849	0.001528	0.000821	-0.00682	-0.01582	0.001598	-0.00585	0.002099		17	-0.00167024	0.00271359	0.0111884
53	-0.07831	-0.07716	-0.20661	-0.18127	-0.04703	-0.00254	-0.10588	-0.0805	-0.40538	-0.10154	-0.10005	-0.13532	-0.22794	-0.01057	-0.14694	-0.07357	-0.06374		17	-0.120256	0.0233103	0.0961108		-0.00237	-0.00465	-0.02956	0.003053	0.015658	0.014115	0.008202	0.008589	0.010533	0.004833	-0.00679	-0.00771	-0.00573	-0.01953	0.000612	-0.00168	0.016903		17	0.000263412	0.00299364	0.0123431
54	-0.07832	-0.08731	-0.19915	-0.17337	-0.03009	-0.00134	-0.10934	-0.08118	-0.35379	-0.10063	-0.0842	-0.13608	-0.18457	-0.03997	-0.14395	-0.07056	-0.06251		17	-0.113904	0.0199763	0.0823643		-0.01168	0.000796	-0.02661	-0.00581	-0.00061	0.007629	-0.01166	-0.01274	0.037228	0.004634	-0.00679	-0.00642	-0.00553	-0.01739	-0.00067	-0.00337	0.014022		17	-0.00264535	0.00340464	0.0140377
55	-0.07868	-0.07006	-0.16669	-0.15421	-0.02528	0.000756	-0.11475	-0.0985	-0.33781	-0.07998	-0.06865	-0.12864	-0.2024	-0.05147	-0.13739	-0.06537	-0.04976		17	-0.107581	0.0192157	0.0792285		-0.03039	0.001687	-0.02421	0.004136	0.001066	0.004583	-0.00633	-0.00829	0.011882	0.010486	-0.00966	0.001019	-0.00553	-0.01385	0.005347	-0.00317	0.019487		17	-0.00245512	0.00305848	0.0126104
56	-0.06	-0.06248	-0.1244	-0.10304	-0.05036	-0.00164	-0.10249	-0.10986	-0.32566	-0.06982	-0.01654	-0.11977	-0.19744	-0.05527	-0.12571	-0.03981	-0.07737		17	-0.0965682	0.0183045	0.0754716		-0.02973	-0.00316	-0.01603	0.03573	0.005108	0.001634	-0.00959	-0.01195	0.003787	0.01832	0.034011	0.001912	0.006669	-0.00599	0.005347	-0.00238	0.019089		17	0.00310453	0.0040749	0.0168012
57	-0.05046	-0.0596	-0.04578	-0.07921	-0.03998	-0.01274	-0.10161	-0.1033	-0.32553	-0.06287	-0.04277	-0.10917	-0.15624	-0.02507	-0.10015	-0.05121	-0.05653		17	-0.08366	0.0174473	0.071937		-0.01333	0.002874	-0.00996	0.0251	0.002348	0.018047	-0.0088	-0.01125	-0.02349	0.013858	0.034506	-0.00771	0.01133	0.004326	0.001796	0.002894	0.015016		17	0.00338559	0.00365498	0.0150699
58	-0.04243	-0.04877	-0.08448	-0.07408	-0.04947	-0.00924	-0.11259	-0.09594	-0.30828	-0.04633	-0.06533	-0.07502	-0.12118	-0.03047	-0.09312	-0.03384	-0.02272		17	-0.0772524	0.0163585	0.0674477		-0.0241	0.005051	-0.00498	0.042423	0.013686	0.020209	-0.01048	-0.01264	-0.03447	0.013957	0.009748	0.010942	0.01956	0.004326	-0.00748	-0.00446	0.011836		17	0.00312518	0.00443295	0.0182775
59	-0.04437	-0.04971	-0.10098	-0.10717	-0.02846	-0.00714	-0.10779	-0.08363	-0.23934	-0.02638	-0.038	-0.04493	-0.1113	-0.04507	-0.08644	-0.02926	-0.02161		17	-0.0689165	0.0134917	0.0556276		-0.03457	0.006337	0.001477	0.030022	0.0057	0.019029	-0.0002	-0.00197	-0.02628	0.002056	0.005093	0.002805	0.011132	0.002165	-0.00817	0.000906	0.007663		17	0.00136441	0.0035816	0.0147673
60	-0.05275	-0.04496	-0.05488	-0.08531	-0.03432	0.000856	-0.09097	-0.04773	-0.27097	-0.02616	-0.04088	-0.0602	-0.13078	-0.05527	-0.069	-0.0217	-0.00401		17	-0.0640608	0.0150821	0.0621852		-0.02633	0.0098	-0.00635	0.014274	-0.00061	0.003698	-0.00554	-0.00691	-0.0363	0.00642	-0.00055	-0.00484	0.000621	-0.01012	-0.0134	-0.00247	0.000609		17	-0.00458812	0.00299477	0.0123477
61	-0.0631	-0.04401	-0.07718	-0.07749	-0.04499	0.005456	-0.07684	-0.04321	-0.2716	-0.01889	-0.03065	-0.06533	-0.11182	-0.03977	-0.06002	-0.01371	0.002287		17	-0.0606392	0.0151471	0.062453		-0.02934	0.010295	0.000695	0.027955	-0.00229	0.025712	-0.01166	-0.01274	0.028265	0.006122	0.008659	-0.00692	-0.0084	-0.01533	-0.01212	-0.00198	-0.00645		17	2.78235e-05	0.00391576	0.0161451
62	-0.05543	-0.0339	-0.05408	-0.06672	-0.03289	0.006956	-0.05315	-0.04511	-0.25757	-0.03147	-0.02564	-0.07395	-0.09528	-0.04817	-0.05632	0.002843	0.001487		17	-0.0540232	0.0143502	0.0591676		-0.01498	0.011581	-0.01075	0.022049	-0.01116	0.014705	-0.00781	-0.00879	-0.01606	0.00642	-0.00917	-0.00553	-0.00632	-0.01739	-0.00639	0.003689	-0.00247		17	-0.00343388	0.00274902	0.0113345
63	-0.04059	-0.03381	-0.04738	-0.05178	-0.03332	0.018356	-0.08487	-0.04198	-0.26811	-0.01799	0.029962	-0.05948	-0.07964	-0.05527	-0.06132	-0.00966	0.001787		17	-0.0491232	0.015695	0.0647122		-0.03552	0.00891	-0.01368	0.010337	-0.0085	0.009103	0.000296	-0.00069	-0.02705	-0.00389	-0.00966	-0.00335	-0.00295	-0.01248	-0.01458	-0.00585	-0.00396		17	-0.00667729	0.00291489	0.0120184
64	-0.0402	-0.02018	-0.04968	-0.02417	-0.0426	0.018556	-0.06938	-0.03783	-0.27065	-0.01239	0.027862	-0.02952	-0.03306	-0.03727	-0.05335	0.004743	-0.00041		17	-0.0393841	0.0157548	0.0649587		-0.03195	0.00515	-0.01407	0.013782	-0.01323	0.013722	0.009882	0.008787	-0.03004	0.004535	-0.00095	-0.00642	-0.00126	-0.01326	-0.00955	-0.00158	0.002994		17	-0.00373282	0.00331092	0.0136513
65	-0.0265	-0.01154	-0.04978	-0.01897	-0.02676	-0.00184	-0.0631	-0.04791	-0.22419	-0.00649	0.022462	-0.01583	-0.00643	-0.02787	-0.05232	-0.00166	-0.00921		17	-0.0334081	0.0130606	0.0538502		-0.02973	0.013956	-0.01045	0.022738	-0.01402	0.014017	0.028364	0.027051	-0.03042	-0.00826	-0.00966	0.004294	0.007859	-0.01611	-0.00047	-0.00068	-0.00605		17	-0.000445353	0.00432789	0.0178444
66	-0.03172	-0.01639	-0.03998	-0.02287	-0.02614	0.013156	-0.06851	-0.03942	-0.24997	-0.01919	0.040762	-0.02943	0.028969	-0.05527	-0.04143	-0.00016	-0.01914		17	-0.0339255	0.0151332	0.0623959		-0.00421	0.011878	-0.01446	0.003644	0.005799	0.008415	0.018184	0.016685	-0.02609	0.006816	0.022721	0.000324	0.009644	-0.01198	-0.00284	-0.00416	0.006272		17	0.00274365	0.00303862	0.0125285
67	-0.01479	-0.00512	-0.10098	-0.03947	-0.03035	0.015156	-0.0433	-0.03389	-0.23948	-0.00109	0.011962	0.004466	0.017369	-0.05613	-0.02382	0.012543	-0.00771		17	-0.0314491	0.0149892	0.0618019		0.003744	0.013065	-0.00165	0.013388	0.010038	0.013821	0.023719	0.022016	-0.02676	0.006915	0.009451	-0.00563	0.008256	-0.01739	-0.00294	0.00528	-0.00436		17	0.00417429	0.00316261	0.0130398
68	-0.00729	-0.00862	-0.07918	-0.02467	-0.0359	-0.00044	-0.03182	0.009862	-0.20364	-0.01959	0.010762	0.011766	-0.00193	-0.04027	-0.02892	-0.00966	-0.00861		17	-0.0275382	0.0123146	0.0507745		-0.00373	0.005348	0.005193	0.012502	-0.00061	0.010283	0.012254	0.010465	-0.00826	-0.0037	-0.00115	-0.00593	0.011727	-0.01533	-0.00442	-0.00585	-0.00356		17	0.000896	0.002043	0.00842352
69	-0.01339	-0.00032	-0.06668	-0.02497	-0.00794	-0.00964	0.004313	0.014762	-0.22821	-0.00839	0.023562	0.003766	-0.02013	-0.04207	-0.01432	-5.7e-05	0.007187		17	-0.0225016	0.0138513	0.0571104		-0.01081	0.009701	-0.0126	-0.00886	0.017137	0.010578	0.012156	0.010366	-0.04239	-0.00449	0.003311	-0.00424	-0.00672	-0.01248	-0.0134	-0.00327	-0.00565		17	-0.00362712	0.00340548	0.0140412
70	-0.01697	-0.00952	-0.08488	-0.01177	-0.01814	0.010656	0.007413	0.007862	-0.19986	-0.01839	0.005162	0.032266	0.030669	-0.05057	0.00558	0.002143	-0.0104		17	-0.0187499	0.0131865	0.0543693		-0.0045	0.013758	-0.02219	-0.01575	0.003629	-0.01723	-0.00484	-0.00642	-0.01028	-0.00419	-0.00966	-0.00176	-0.0083	-0.01385	-0.01221	0.000906	-0.00376		17	-0.00686159	0.00207284	0.00854654
71	-0.00909	-0.00712	-0.08548	-0.01117	-0.02666	0.019156	-0.02265	-0.00234	-0.17033	0.008314	0.054562	0.019766	0.033369	-0.03917	0.00558	-0.00586	0.015287		17	-0.0131668	0.0123684	0.0509963		-0.01353	0.00327	-0.01837	-0.01378	0.018025	-0.01006	-0.01166	-0.01274	-0.03704	-0.00231	0.007569	-0.00771	-0.00751	-0.0113	0.001105	-0.00138	0.003093		17	-0.00672518	0.0029502	0.012164
72	-0.01269	-0.01012	-0.03738	0.011133	-0.02297	-0.00464	-0.04777	-0.00704	-0.15277	0.009814	0.025562	0.000966	0.026569	-0.05527	0.00758	0.016443	-0.00651		17	-0.0152408	0.0103143	0.042527		-0.01032	0.007623	-0.00341	-0.00512	0.036857	0.017064	0.013144	0.012637	-0.02869	0.00632	0.026683	-0.00563	-0.0084	-0.00796	-0.00689	0.001104	0.001801		17	0.00275371	0.00376136	0.0155085
73	-0.01499	0.005181	-0.05108	0.010233	-0.02254	0.001956	-0.04811	-0.00254	-0.15265	-0.00779	0.000862	-0.00273	0.033169	-0.04937	0.00548	-0.00966	-0.00491		17	-0.0182052	0.0100037	0.0412462		-0.01256	0.001687	-0.01622	-0.006	0.037942	0.003502	0.005929	0.005924	-0.01761	0.003246	0.015591	-0.00047	0.004686	-0.01739	-0.0134	-0.00585	-0.00187		17	-0.000756647	0.00336377	0.0138692
74	-0.00489	-0.00172	-0.05418	-0.00567	-0.00924	0.002956	-0.02185	-0.01494	-0.14598	-0.00899	0.001862	-0.00133	-0.02013	-0.04117	-0.01072	-0.00326	-0.00921		17	-0.0204978	0.00865034	0.0356663		-0.02401	0.009503	-0.0128	-0.01033	0.032617	0.004583	-0.00188	-0.00197	-0.03418	-0.00826	-0.00095	0.006477	0.028385	-0.00658	-0.00136	0.001005	0.008856		17	-0.000640824	0.0039446	0.016264
75	0.009905	0.015281	-0.06758	-0.00247	0.010758	-0.00204	-0.00849	0.005662	-0.12913	-0.00899	-0.02564	0.002066	-0.02674	-0.04507	-0.01252	0.006643	-0.00521		17	-0.0166803	0.0087427	0.0360471		-0.01508	0.007228	-0.00889	-0.01082	0.033307	0.002715	-0.01166	-0.01274	-0.02349	-0.003	-0.00214	-0.00771	0.012322	-0.00599	0.001204	-0.00138	-0.00645		17	-0.00309259	0.00308318	0.0127123
76	0.010805	0.007181	-0.10443	-0.01217	0.001158	0.019656	0.037313	0.012662	-0.09787	-0.00639	-0.00114	-0.01833	-0.02662	-0.03697	0.00358	0.001443	0.009387		17	-0.0118079	0.00918101	0.0378543		-0.00567	-0.00178	0.009593	0.011026	0.038829	-0.00849	0.005731	0.002271	-0.0363	-0.00419	-0.00016	-0.00017	0.006769	-0.00874	-0.00422	0.005081	0.004583		17	0.000833118	0.00352357	0.014528
77	0.006905	0.002681	-0.10098	-0.00707	0.029958	0.010556	0.043913	0.018062	-0.10032	0.007414	0.027962	-0.01593	-0.03034	-0.02687	-0.01432	0.007443	0.007087		17	-0.00787347	0.00970509	0.0400151		-0.00576	-0.00366	-0.01642	-0.00521	0.019208	0.004091	0.017196	0.01007	-0.00209	0.012271	0.035299	0.006874	0.000819	-0.0056	-0.00205	0.00528	-0.00128		17	0.00406106	0.00294541	0.0121442
78	-0.01669	-0.01012	-0.09018	-0.00757	0.020058	0.017456	0.040413	0.002262	-0.07482	0.001314	0.007962	-0.00443	0.004169	-0.05527	-0.02892	-0.00966	-0.00031		17	-0.0120198	0.00816753	0.0336756		-0.00664	0.000994	-0.01827	-0.01437	0.012503	-0.00751	0.04734	0.035542	0.001956	0.001163	0.025197	-0.00771	0.008554	-0.00805	0.00515	0.004286	0.001006		17	0.004773	0.00420019	0.0173178
79	0.005605	0.009781	-0.04688	0.013733	0.040858	0.019056	0.006513	-0.00114	-0.06842	-0.01959	-0.02014	0.012966	0.067769	-0.02287	-0.01272	0.006943	0.022787		17	0.000838294	0.00768436	0.0316834		-0.01168	-0.01058	-0.02219	-0.01575	0.019799	-0.00603	0.045067	0.028532	0.002727	-0.00389	-0.0059	0.001614	0.006868	0.000691	-0.0134	0.011642	0.009551		17	0.00218065	0.00415482	0.0171307
80	0.010805	0.012281	-0.01368	-0.00197	0.030058	0.012456	-0.01329	-0.01494	-0.02774	-0.01129	-0.02184	-0.02943	0.023869	-0.02137	-0.00982	0.000943	-0.00921		17	-0.00495106	0.00426553	0.0175872		-0.01702	-0.00158	-0.0127	-0.00905	0.010827	-0.00387	0.029649	0.008688	-0.00604	-0.0027	-0.00748	0.007667	0.014602	-0.00462	0.002585	0.007566	0.003391		17	0.00117147	0.00275686	0.0113668
81	0.014505	0.003081	-0.05748	-0.00777	0.045958	0.001756	0.038113	0.050662	-0.02004	-0.01379	-0.01754	-0.00853	0.009069	-0.03007	-0.01822	0.016643	0.014287		17	0.00121376	0.00676967	0.0279121		-0.00256	0.000203	0.001869	0.020671	-0.00031	-0.00613	0.017789	-0.00721	-0.00122	-0.00082	-0.00966	2.68e-05	0.004389	-0.00923	-0.00353	0.013631	0.019785		17	0.00221728	0.00238681	0.00984108
82	-0.00179	0.002381	-0.00568	0.019833	0.056358	0.008756	0.054513	0.072462	-0.00634	0.014414	0.043862	0.012366	-0.00653	-0.02117	-0.01402	0.016943	0.002187		17	0.0146203	0.00652483	0.0269025		0.002289	-0.00158	0.034821	0.029431	0.00215	-0.01704	0.018086	-0.01037	0.043203	0.003543	-0.00649	-0.00424	-0.0084	-0.00923	-0.00639	0.005678	-0.00098		17	0.00438124	0.00413853	0.0170636
83	0.004605	0.009281	-0.02728	-0.01937	0.025958	0.010456	0.083513	0.113862	-0.06164	-0.00509	0.028762	-0.02943	0.015669	-0.02887	-0.00132	0.014043	0.006987		17	0.00824329	0.0100804	0.0415626		0.005588	0.002577	0.00842	0.024411	-0.01402	-0.0137	0.018283	-0.01274	0.009859	-0.00697	-0.00214	0.003301	0.003596	-0.01739	0.004065	0.012835	-0.00645		17	0.00114853	0.00288411	0.0118915
84	-0.00229	-0.01012	-0.09268	-0.03947	0.029258	0.002956	0.035213	0.112962	0.047757	-0.01409	-0.02214	0.000466	0.012869	-0.00267	-0.02892	0.032443	0.025187		17	0.00510182	0.010562	0.0435484		-0.0013	-0.00187	-0.00556	-0.00758	-0.01146	-0.01183	0.021149	-0.01096	0.000607	-0.00826	-0.0061	-0.00295	-0.00932	-0.00864	-0.00215	0.007069	0.008856		17	-0.00295876	0.00209381	0.008633
85	-0.00439	0.001681	-0.05968	-0.02517	0.036958	0.004556	0.089813	0.099862	0.052157	-0.01199	-0.02324	0.021966	0.036469	-0.01867	-0.00222	0.022043	0.012087		17	0.0136607	0.00990256	0.0408293		-0.01469	-0.00217	0.012331	-0.00039	-0.00544	-0.00416	0.039928	0.007306	0.002245	0.00513	0.012917	0.000324	-0.00434	-0.01493	0.003571	0.014426	0.001006		17	0.00312141	0.00306997	0.0126578
86	-0.00209	0.014281	-0.08418	-0.04123	0.031258	0.002956	-0.01329	0.084262	0.083157	-0.00879	-0.02564	0.002266	0.011469	-0.03247	-0.01052	0.037643	0.047287		17	0.00566876	0.0103815	0.0428042		-0.02973	-0.00504	-0.00263	-0.00295	7.99e-05	6.19e-05	0.036271	0.004936	-0.01404	0.000866	-0.00362	-0.00136	0.005083	0.000396	-0.00126	0.004683	-0.00396		17	-0.000718424	0.0030523	0.012585
87	0.005205	0.012281	-0.10098	-0.03657	0.052158	0.004556	0.039013	0.098462	0.057757	-0.00099	-0.01934	-0.00703	-0.02013	-0.03187	-0.01392	0.017543	0.002687		17	0.00346071	0.0107026	0.0441281		-0.02624	-0.00128	0.005487	-0.00334	-0.01402	0.001241	0.02787	-0.00118	-0.02416	0.004039	-0.00966	-0.00874	-0.00285	0.001772	-0.00116	-0.00585	-0.00717		17	-0.00383771	0.00292382	0.0120552
88	-0.00459	0.016081	-0.04848	0.001133	0.035558	-0.00684	0.065213	0.103462	0.034057	-0.01959	-0.01154	0.020466	0.017769	-0.05527	0.00348	0.036043	-0.00921		17	0.0104554	0.00937444	0.0386518		-0.01537	-0.00455	0.006367	-0.00059	-0.00712	0.012052	0.022928	-0.00346	2.89e-05	-0.00588	0.001924	-0.00771	-0.00844	-0.00196	-0.00215	0.007169	-0.00505		17	-0.000694771	0.00216722	0.00893569
89	-0.00299	-0.00042	0.057916	0.033733	0.021658	-0.01274	-0.00379	0.078662	0.057957	-0.02182	-0.01834	0.004766	-0.01353	-0.02707	-0.00582	0.021643	0.023887		17	0.0113942	0.00750259	0.030934		-0.01886	0.001885	0.003629	0.011026	-0.0016	0.011855	0.01858	-0.00464	-0.02628	-0.00102	0.007569	0.00479	0.004488	-0.0113	-0.00176	-0.00218	-0.00937		17	-0.000775765	0.00271773	0.0112055
90	-0.01329	-0.00122	0.073616	0.078933	0.015858	0.000756	0.032213	0.121562	0.059257	0.001914	0.014462	0.018666	0.005569	-0.04447	0.00348	0.041543	0.006887		17	0.0244551	0.00970041	0.0399958		-0.00897	0.004853	0.002553	0.008073	0.021081	-0.00849	0.00504	-0.01481	-0.02744	-0.00161	-0.00214	0.00221	0.002901	-0.00786	-0.0134	-0.0063	-0.00662		17	-0.00299582	0.00263087	0.0108473
91	-0.0102	0.006281	0.041116	0.056033	-0.00404	0.009656	0.085313	0.134462	0.040757	-0.00559	-0.01474	0.016266	0.037369	0.003831	-0.00432	0.016943	-0.00401		17	0.023831	0.00952825	0.039286		0.00616	-0.00665	-0.01567	0.002538	-0.01285	-0.01183	5.1e-05	0.014485	-0.00477	-0.00459	-0.00068	0.011044	-0.02923	-0.00825	-0.013	-0.01242	-0.01194		17	-0.00574129	0.00260318	0.0107332
92	-0.00409	-0.00112	0.040016	0.014933	-0.00254	-0.01278	0.078913	0.122962	0.030757	0.000214	-0.02564	-0.00573	0.019269	0.009031	-0.00482	-0.00966	-0.01093		17	0.0140462	0.00906068	0.0373581		0.01716	-0.00265	-0.01647	-0.00286	0.00705	-0.00373	0.015851	0.031885	-0.03747	-0.03629	-0.01308	-0.01256	-0.02742	0.004646	-0.0157	-0.01962	0.007349		17	-0.00611229	0.00461217	0.0190165
93	-0.01469	0.019681	-0.03928	-0.00827	-0.01594	0.009056	0.077313	0.118962	0.011957	-0.01719	-0.00564	-0.00173	0.006969	-0.00177	-0.00742	0.026143	-0.00621		17	0.00893771	0.00912008	0.0376031		-0.01444	0.000149	-0.01727	-0.00236	0.02225	-0.00193	-0.00165	0.008485	-0.01937	-0.01759	-0.00258	-0.00206	0.018077	0.014346	0.000403	-0.00382	-0.00117		17	-0.00120765	0.00291124	0.0120033
94	-0.00319	-0.01012	-0.06628	-0.01657	-0.02254	0.000456	0.101213	0.141462	0.016057	-0.00839	0.003962	0.038766	0.046869	-0.03057	-0.00842	0.002743	-0.01573		17	0.00998341	0.0119978	0.0494681		0.00076	-0.00355	0.004634	0.009238	0.00185	0.001172	0.000351	0.002085	-0.01447	-0.01239	-0.00418	0.017644	0.025277	0.015746	-0.0042	-0.00892	-0.00716		17	0.00140512	0.00258865	0.0106733
95	-0.01669	-0.00902	-0.08528	-0.02127	0.009258	0.001956	0.077813	0.127362	0.049857	-0.00919	-0.01304	0.028666	0.043569	-0.02247	-0.02892	-0.00696	-0.00969		17	0.00682065	0.0116005	0.0478301		0.00866	-0.00555	0.020834	0.013238	0.00695	-0.01683	-0.00545	-0.00882	-0.00827	-0.00609	-0.00128	0.004844	-0.00032	0.007646	0.002203	-0.00082	-0.00985		17	6.44118e-05	0.0023055	0.00950582
96	0.016405	-0.00132	-0.09388	-0.02077	0.010158	0.011556	0.067713	0.081662	0.011857	-0.00899	-0.01144	-0.00973	0.013169	-0.05527	-0.02472	0.007243	-0.01147		17	-0.00104865	0.00967443	0.0398887		0.00266	0.006549	0.021734	0.009038	-0.01438	-0.01133	0.001051	-0.00121	0.02283	0.024812	-0.00498	-0.00796	-0.01802	0.001146	0.003803	-0.00382	-0.01363		17	0.00107606	0.00314358	0.0129613
97	-0.00709	-0.00542	-0.08698	-0.02827	-0.01874	0.026956	0.032613	0.052262	-0.01314	-0.00149	0.009862	-0.01573	0.006269	-0.04857	-0.03247	0.010743	0.004387		17	-0.00675341	0.00782357	0.0322574		0.00556	0.003549	0.015934	0.006338	-0.00335	-0.01433	0.004951	-0.00082	-0.01667	-0.01489	-0.00928	-0.00706	-0.02742	-0.00465	0.002803	0.000783	0.020451		17	-0.00224124	0.00292661	0.0120667
98	0.009005	-0.01002	-0.09078	-0.03367	0.003958	0.018856	0.013113	0.043162	0.046657	-0.00989	0.009362	-0.01073	0.031469	-0.03647	-0.01902	0.013643	-0.00921		17	-0.00179794	0.00798387	0.0329183		-0.01014	-0.00665	-0.00487	-0.00086	0.00255	-0.01683	0.006751	-0.01232	-0.02427	-0.02289	-0.00658	-0.01236	-0.02897	-0.00825	-0.0157	-0.01962	0.009485		17	-0.0100896	0.00261905	0.0107986
99	-0.0017	-0.00572	-0.09398	-0.02507	-0.03394	0.005256	0.007613	-0.00654	0.050957	0.011014	0.044162	0.008666	0.023169	-0.01647	-0.01012	0.016543	0.014587		17	-0.000680765	0.0078845	0.0325086		-0.00474	-0.00515	0.002534	-0.00146	-0.01255	-0.01273	0.020051	-0.00111	-0.03747	-0.03629	-0.01298	-0.01186	-0.01022	-0.00675	-0.02642	-0.03208	-0.02057		17	-0.0123409	0.00359825	0.014836
100	-0.00349	-0.00312	-0.08808	-0.03947	-0.02254	0.019756	-0.01329	-0.01494	0.005457	0.013014	0.068662	-0.00203	0.005869	-0.02267	-0.02822	-0.00966	0.022987		17	-0.00657441	0.00785565	0.0323897		-0.01374	0.001549	-0.01727	-0.00336	-0.01433	-0.01493	0.015251	0.005985	-0.02637	-0.02539	-0.01308	-0.01256	-0.02742	-0.00825	-0.0157	-0.01962	-0.01959		17	-0.0122838	0.00280245	0.0115548
AUA
Time	WT																		n=	Average	SE	STDEV		lgc-50 RNAi																		n=	Average	SE	STDEV
1	1	1.0783	1.0005	1.0014	1.055	1.0236	1.0585	1.0497	1.0353	1.0518	1.0148	1	1	1.0019	1.0046				15	1.02503	0.00703242	0.0272364		0.99886	1.0333	1.0247	1.0053	1.0003	1	1.0123	1.0196	1.0545	1.0061	1.0124	1.0159	1.0156	1	1.0608				15	1.01731	0.00494881	0.0191667
2	1.0211	1.0767	1	1	1.047	1.0265	1.0064	1.0402	1.0277	1.0332	1.0084	1.0148	1.003	1.012	1.0041				15	1.02141	0.00549961	0.0212999		1	1	1	1.0144	1	1.0003	1.0037	1	1.1291	1.0063	0.99617	1.0264	1.0176	1.0331	1.0526				15	1.01864	0.00889008	0.0344311
3	1.0165	1.1008	1.0318	1.007	1.0526	1.0352	1	1	1	1	1.0082	1	1.0074	1.0147	1.0087				15	1.01886	0.00709702	0.0274866		1.0054	1.0403	1.004	1	1.0159	1.002	1	1.0167	1.1265	1	1.0007	1.0243	1.0241	1.0508	1.0331				15	1.02292	0.0085008	0.0329234
4	1.0259	1.1396	1.0386	1.0396	1.0339	1.0292	1.0085	0.99347	1.0056	1.0142	1.0197	1.0146	1.0081	1	1.0005				15	1.02476	0.00900651	0.0348821		1.0118	1	1.0014	1.0075	1.0105	0.99928	1.0094	1.016	1.1345	1.0035	1	1.0562	1.0211	1.0513	1.031				15	1.02357	0.00916036	0.0354779
5	1.0453	1.1379	1.04	1.0408	1.0447	1.0333	1.0128	0.9839	1.0099	1.007	1.0098	1.0177	1.0132	1.0003	1				15	1.02644	0.00928587	0.035964		1	1.0706	1.0121	1.0121	1.0147	0.9997	1.0134	1	1.0683	0.99873	1.0033	1.0383	1	1.1441	1.0088				15	1.02561	0.0104249	0.0403754
6	1.0353	1.0826	1.08	1.0232	1.0508	1.035	1.0007	0.99774	1.0131	1	1	1.0524	1.0125	1.0038	1.0068				15	1.02626	0.00743438	0.0287932		1.0046	1.0471	1.0042	1.0219	1.0038	1.001	1	1.0194	1	1	1.0049	1.0365	1.0085	1.1636	1.0025				15	1.0212	0.0108203	0.041907
7	1.0251	1.1123	1.0045	1.0397	1.0396	1.028	1.0104	0.98083	1.0177	1.0137	1.0079	1	1.0159	1.002	1.0041				15	1.02012	0.00769448	0.0298006		1.0071	1.0394	0.99996	1.0113	1	1.0021	1.0093	1.0073	1.0069	1.0005	0.99884	1	0.99694	1	1				15	1.00531	0.00268185	0.0103868
8	1.0303	1.1107	1.0063	1.0425	1	1.0324	1.0281	0.9719	1.029	1.0377	1.018	1.0113	1.0216	1.0023	1.0009				15	1.02287	0.0078652	0.0304618		1.0048	1.0807	0.99556	1.0146	1.0023	1.005	1.0026	1	1.0447	1.0152	1	1.0736	1	1.1198	1.0226				15	1.02543	0.00966426	0.0374295
9	1.0274	1.1125	1	1.0551	1.008	1.0175	1.0028	0.99238	1.0287	1.036	1.0149	1.001	1.008	1.0062	1.0005				15	1.02073	0.00783075	0.0303284		1.0084	1.0301	1.0152	1	1	1.0037	1.005	0.9998	1.0537	1.0184	1.0021	1.0727	1.0104	1.1292	1.0087				15	1.02383	0.00928879	0.0359753
10	1.0386	1.1099	1.0152	1.0467	1.0075	1	1	1.0265	1.0333	1.047	1.0195	1.0091	1	1.0061	1.0041				15	1.02423	0.00748476	0.0289884		1.0038	1.0186	1.0172	1.0036	1.0078	1	1.0124	1.0122	1.0575	1.0178	1.0114	1.079	1.0101	1.0176	1.0054				15	1.01829	0.00554116	0.0214608
11	1.032	1.1084	1.016	1.0504	1.0245	1.0035	1.0258	1.019	1.0193	1.0244	1.0128	1.0179	1.0044	1.0048	1.0053				15	1.02457	0.00678922	0.0262945		1	1.0284	1.0258	1.0091	1	1.0074	1	1.0055	1.0193	1.0356	1.0192	1.0302	1	1	1.0247				15	1.01368	0.00335481	0.0129931
12	1.0203	1.0315	1.0425	1.0148	1.0351	1.0169	1.0131	1.0179	1	1	1.012	1.018	1.0128	1.0087	0.99962				15	1.01621	0.00323906	0.0125448		1.006	1.0274	1	1.0093	1.0069	1	1.0044	1.008	1	1.0204	1.0229	1.0309	1.0092	1.0119	1.0226				15	1.01199	0.00265385	0.0102783
13	1.0142	1.0286	1.0188	1.0118	1.0336	1.0016	0.9957	1.0349	1.0051	1.0041	1.0148	1.0656	1.0089	1.012	1				15	1.01665	0.0046353	0.0179524		1.0059	1	1.0146	1	1.0105	1.0164	1.009	1.0091	0.9967	1.0197	1.0112	1	1.0004	1.1018	1.0199				15	1.01435	0.00654196	0.0253369
14	1	1.0276	1.0191	1.0154	1.0089	1.0043	0.9724	1.0303	1.0357	1.0275	1.01	1.0406	1.0131	1	1.0016				15	1.01377	0.00449959	0.0174269		1	1.0401	1	1.0038	1	1.02	1.0103	1	1.0008	1.0084	1	0.99902	1.0089	1	1				15	1.00609	0.00286519	0.0110968
15	0.99961	1.034	1.0142	1.0381	1.0209	1.0011	1.0141	1.0254	1.0245	0.99938	1	1.0402	1	1.0035	1.0025				15	1.0145	0.00388716	0.0150549		1.0043	1.1109	1.0419	1.0048	1.008	1.019	1.0023	1.0079	1.0016	1	1.0031	1	1.0079	1.0199	1.0153				15	1.01646	0.00731253	0.0283213
16	1.0589	1.0005	1.011	1	0.96276	0.99748	1.0077	1.0116	1.0301	1.0047	1.0026	1.0035	1.0004	1.011	1.0006				15	1.00686	0.00513672	0.0198944		1.0024	1.133	1.0345	1.007	1.0149	1	1.0057	1.015	1	1	1.0204	1.0056	1	1	1.0145				15	1.01687	0.00867509	0.0335985
17	1.0171	0.9999	1.0115	1.0026	0.97212	1	1.0148	1.0112	1.0309	1.0017	1	1.0209	1.0057	1.0158	1.0027				15	1.00713	0.00343304	0.0132961		1	1.1011	1.0301	1.008	1.0094	1.0008	1.0039	1.0096	1.0677	1.0047	1.0286	1.0103	1.0028	1.002	1				15	1.0186	0.00747678	0.0289574
18	1.021	1.0112	1.0226	1.0201	0.98433	1.0051	1.0124	1.0022	1.0227	1	1.0049	1.0195	1	1.0188	1.0008				15	1.00971	0.00290412	0.0112476		1.0026	1.0694	1	1.0123	1.0072	0.99903	1	1.0201	1.0918	0.99907	1.0309	1.0261	1.0154	1.0286	1.0398				15	1.02282	0.00701128	0.0271546
19	1	1.0339	1	1.0176	0.99923	1.004	1.0134	1.0262	1.0274	1.0207	1.0126	1.0006	1.0089	1.0191	1.0036				15	1.01248	0.00292763	0.0113386		1.0092	1.03	1.0077	1.0038	1.0142	1	1.0045	1.0126	1.0998	1.0017	1.0065	1.0195	1.0139	1.0128	1.0403				15	1.01843	0.00643975	0.024941
20	1.0302	1.0337	1.0015	1	1		1	1	1	1	1	1	1.0127	1	1				14	1.00558	0.00312345	0.0116869		1.0189	1.0161	1.0465	1.0131	1.0149	1.0236	1.0107	1.0079	1.0052	1.0409	1.0279	1.0089	1.0387	1.0159	1.0305				15	1.02131	0.00333131	0.0129021
21	1.0404	1	1.0135	1.1601	1.0785	1	1.0244	1.145	1.0111	1.0001	1.0051	1.0648	1.0154	1.0128	1.0076				15	1.03859	0.013399	0.0518942		1.0273	1.0051	1.045	1.0169	1.0568	1.0607	1.0372	1.0155	1.0057	1.0932	1.0353	1.0113	1.0181	1.0184	1.0343				15	1.03205	0.00622616	0.0241138
22	1.1625	1.0544	1.0567	1.1615	1.0918	1.0113	1.0299	1.1581	1.0541	1.0272	1.0089	1.0789	1	1.0185	1.0101				15	1.06159	0.0148991	0.057704		1.0318	1.0277	1.0529	1.0203	1.0684	1.0608	1.0312	1.0189	1	1.0725	1.0503	1.0084	1.0166	1	1				15	1.03065	0.00644868	0.0249756
23	1.1948	1.1151	1.0594	1.1733	1.1009	1.0264	1.028	1.2167	1.1258	1.0518	1.018	1.1215	1.003	1.0183	1.0268				15	1.08532	0.0181057	0.0701232		1.0359	1	1	1.0123	1.0812	1.0458	1.0285	1.0237	1.0023	1.0604	1.0726	1	1.0285	1.0017	1.0051				15	1.02653	0.0071415	0.0276589
24	1.2282	1.1882	1.1157	1.2398	1.1613	1.0293	1.0304	1.15	1.1369	1.0846	1.0042	1.1676	1.0046	1.0176	1.034				15	1.10616	0.0212837	0.0824315		1.0351	1.0125	0.9994	1	1.0861	1.029	1.0275	1.0103	1.0028	1.0239	1.0878	1.0911	1.0147	1.0326	1.0095				15	1.03082	0.00822693	0.0318627
25	1.1966	1.1649	1.1569	1.2014	1.1753	1.0153	1.1552	1.167	1.0903	1.1113	1.0123	1.1812	1.0027	1.0228	1.0281				15	1.11209	0.0195613	0.0757606		1.0173	1.0734	1.053	1.0037	1.0516	1.0286	1.0143	1.0052	1.0307	1.0906	1.0592	1.0934	1.0142	1.0051	1				15	1.03602	0.0082712	0.0320342
26	1.1791	1.1663	1.1606	1.2202	1.1685	1.0738	1.1632	1.1264	1.0852	1.141	1.0216	1.1667	1.0055	1.0148	1.0272				15	1.11467	0.0182049	0.0705072		1.0215	1.1171	1.0843	1.0061	1.0279	1.0133	1.0113	1.0096	1.0136	1.0798	1.0619	1.1232	1.0378	1.0065	1.0019				15	1.04105	0.0107461	0.0416194
27	1.1113	1.1319	1.1062	1.2195	1.1274	1.0774	1.2368	1.1503	1.0945	1.1149	1.0189	1.1431	1.0059	1.0166	1.0338				15	1.1059	0.017772	0.0688308		1.0435	1.1425	1.0842	1.0031	1.0111	1	1.0101	1	1.0153	1.0785	1.0287	1.0411	1	1.02	1.0056				15	1.03225	0.0105257	0.0407658
28	1.1457	1.1309	1.1036	1.2095	1.1396	1.1861	1.1464	1.1663	1.1221	1.1391	1.0263	1.1539	1.009	1.0213	1.0277				15	1.11517	0.0165014	0.0639097		1.0217	1.1098	1.0454	1.0069	1.0064	0.99899	1	1.0089	1.0175	1.0868	1	1.0498	1.0008	1	1.0037				15	1.02378	0.00889352	0.0344445
29	1.1175	1.1326	1.1074	1.1899	1.1348	1.128	1.1607	1.1947	1.0828	1.1346	1.0319	1.0838	1.0115	1.0203	1.0307				15	1.10408	0.0153194	0.0593317		1.0259	1.0419	1.0308	1	1	0.99628	1.0013	1.0127	1.0361	1.059	1.0032	1.0016	1.0268	1.004	1				15	1.01597	0.00500312	0.019377
30	1.0824	1.1474	1.1336	1.2009	1.07	1.1325	1.1565	1.1753	1.0907	1.1932	1.0267	1.0614	1.0125	1.036	1.0367				15	1.10372	0.0163113	0.0631732		1	1.0309	1.0306	1.0057	1.0004	0.99541	1	1.0107	1.0404	1.0577	1	1	1.0331	1.0151	1.0026				15	1.01484	0.00490264	0.0189878
31	1.0829	1.1178	1.0964	1.1493	1.081	1.1001	1.1369	1.1849	1.1185	1.2154	1.0333	1.0698	1.007	1.0404	1.032				15	1.09771	0.0150792	0.0584016		1.0268	1.0366	1.0184	1.0092	0.99612	0.99766	1.016	1.0061	1	1.0387	1.0027	1.014	1.0349	1.0209	1.0113				15	1.01529	0.00363223	0.0140676
32	1.0911	1.1198	1.0999	1.1297	1.1239	1.0738	1.1527	1.1273	1.1204	1.1845	1.0256	1.05858	1.0094	1.036	1.0206				15	1.09155	0.0135364	0.0524262		1.0309	1.0147	1	1.0028	1.0007	1.0058	1.021	1.0097	0.99219	1.0218	1.0064	1.0223	1.0223	1.0255	1.0182				15	1.01295	0.00291519	0.0112905
33	1.0976	1.1474	1.0926	1.1255	1.1044	1.0791	1.1183	1.1026	1.1272	1.142	1.0325	1.0879	1.0192	1.1139	1.0259				15	1.09441	0.0103981	0.0402716		1.0083	1.0103	0.99885	1.0023	1.0125	1	1.0203	1.005	0.99923	1.0205	1	1	1.0222	1.0107	1.0182				15	1.00856	0.00222066	0.0086006
34	1.1231	1.1023	1.0646	1.1397	1.1147	1.0879	1.1164	1.1	1.0935	1.1596	1.0384	1.095	1.0564	1.1181	1.0454				15	1.09701	0.00886107	0.0343188		1.0093	1.0363	1.0014	1.0052	1.0088	1.0111	1.0224	1	1.0009	1	1.0037	0.9725	1.0243	1	1				15	1.00639	0.00370566	0.014352
35	1.1068	1.1033	1.0671	1.1294	1.0949	1.0854	1.1304	1.1647	1.0627	1.1497	1.0496	1.104	1.0586	1.1017	1.0594				15	1.09785	0.00901494	0.0349147		1.0133	1.0038	1.0455	1.0043	1.0152	1.0159	1.0174	1.004	1	1.0082	1.006	1.0144	1.0111	0.99991	0.99907				15	1.01054	0.00296922	0.0114997
36	1.1274	1.085	1.0636	1.094	1.1119	1.0923	1.0705	1.1617	1.0678	1.1595	1.0717	1.0898	1.0981	1.1626	1.0643				15	1.10135	0.00922379	0.0357236		1.0231	1	1.0447	0.99822	1.0026	1	1.0174	1.0156	1.005	1.0078	1.0114	1.0242	1	1.0211	0.99574				15	1.01112	0.00344784	0.0133534
37	1.1374	1.087	1.04	1.1056	1.1204	1.0825	1.0898	1.1479	1.0745	1.1738	1.0771	1.096	1.0991	1.1666	1.0614				15	1.10394	0.00991645	0.0384062		1.0312	1.0121	0.99834	1	1	1.0031	1.0184	1	1.0168	1.0124	1.0096	1	1.0017	1.0092	1.0247				15	1.00917	0.00261443	0.0101257
38	1.1752	1.0877	1.0413	1.0925	1.0959	1.07	1.0973	1.1712	1.0703	1.1835	1.0451	1.101	1.0747	1.0747	1.0564				15	1.09579	0.0117688	0.0455804		1.0352	1.0158	1.0114	1.0023	1.0367	1.0228	1.0088	1.0041	1.0067	1	1.011	1.1135	1.024	1.006	1.0229				15	1.02141	0.00720169	0.027892
39	1.1934	1.061	1.0473	1.0783	1.06452	1.0778	1.0743	1.1527	1.0742	1.2816	1.0471	1.0606	1.056	1.0435	1.0608				15	1.09154	0.0172197	0.0666916		1.0135	1.021	1.0135	1.0106	1.053	1.0045	1.0093	1.0018	1.0087	1.0057	1.0179	1.1686	1.0031	1.0166	1.0214				15	1.02461	0.0107675	0.0417024
40	1.1462	1.0756	1.0638	1.1107	1.07	1.0701	1.073	1.1373	1.0727	1.2937	1.0516	1.0655	1.0568	1.0467	1.0597				15	1.09289	0.0162481	0.0629288		1.0098	1.0612	1.0505	1.0113	1.0515	1	1	1.0082	1.0113	1.0123	1	1.1942	1.0047	1.0228	1.0232				15	1.03073	0.012751	0.0493845
41	1.0501	1.0759	1.064	1.0961	1.0981	1.0587	1.07	1.1	1.0652	1.221	1.0564	1.0434	1.0451	1.0621	1.0572				15	1.07755	0.0112699	0.0436482		1.0135	1.0361	1	1.0093	1.0682	1.0061	0.99967	1.0123	1.0093	1.0175	1.0017	1.0863	1.0037	1.0214	1				15	1.019	0.00665801	0.0257864
42	1.0619	1.0926	1.0488	1.1023	1.06829	1.06635	1.1116	1.148	1.068	1.1989	1.0537	1.0636	1.0691	1.0557	1.061				15	1.08466	0.0106659	0.041309		1.0137	1.0293	1.0071	1.0025	1.071	1.0054	1.0007	1.0041	1.0104	1.0233	1.0022	1	1.0188	1	1.0062				15	1.01298	0.00473632	0.0183437
43	1.1026	1.101	1.0541	1.0969	1.0708	1.0737	1.1162	1.1379	1.0964	1.2072	1.0577	1.0675	1.0697	1.0586	1.0559				15	1.09108	0.0104883	0.0406211		1.0167	1.019	1.0127	1.003	1.0704	1.0039	1.0006	1.0149	1.0163	1	1.0024	1.0171	1.0211	0.99791	1.034				15	1.01533	0.00470379	0.0182177
44	1.0467	1.1007	1.0538	1.0824	1.0781	1.07	1.1023	1.1	1.0774	1.2328	1.055	1.0378	1.1295	1.0335	1.0547				15	1.08365	0.0127324	0.0493124		1.0201	1.009	1.036	1.0062	1.0636	1.0077	1	1.0189	1	1.0033	1.0046	1.0199	1	1.0022	1				15	1.01277	0.00450872	0.0174622
45	1.0542	1.05	1.0621	1.0676	1.082	1.0648	1.1231	1.067	1.0792	1.1845	1.0692	1.0084	1.0489	1.0283	1.0581				15	1.06983	0.0104728	0.0405611		1.0053	1	1.0449	1	1.0632	1	1.0015	1.0117	1.0023	1	1	1	1.0142	1.0043	1.0062				15	1.01024	0.0048149	0.018648
46	1.0465	1.0612	1.0515	1.0891	1.0823	1.0688	1.1098	1.0617	1.0613	1.1902	1.0727	1.0115	1.0366	1.0308	1.0564				15	1.06869	0.0106698	0.0413238		1.0119	1.024	1	1.0012	1.0634	0.99887	1.0081	1	1.005	1.0105	1.005	1.0108	1.0175	1.0079	1				15	1.01094	0.00417148	0.0161561
47	1.0699	1.0601	1.0512	1.0757	1.0801	1.0579	1.0929	1.0616	1.0708	1.181	1.0451	0.99951	1.0153	1.0775	1.0528				15	1.06609	0.0103172	0.0399582		1.0148	1.0455	1.0221	1	1.0492	1.0011	1.0031	1.0039	0.99578	1.009	1.0076	1.0042	1.018	1.015	1.0138				15	1.01354	0.00401698	0.0155577
48	1.0738	1.0838	1.04	1.0812	1.0608	1.0593	1.0988	1.0754	1.0717	1.1699	1.0428	1.0077	1.0173	1.082	1.0556				15	1.06801	0.00974951	0.0377597		1	1.0567	1.0268	1.0094	1.0376	1.0108	1.0044	1.0123	0.9994	1.0059	1.0144	1	1.011	1.0135	1.0145				15	1.01445	0.00399284	0.0154642
49	1.0736	1.0568	1.0558	1.0495	1.0596	1.0481	1.0831	1.0735	1.056	1.1737	1.0457	1.0104	1.0507	1.0844	1.054				15	1.06499	0.00903246	0.0349826		1.0176	1.0698	1.076	1.0119	1.0383	1.0088	1.0049	0.9991	1	1.0117	1.0282	1.0114	1.0141	1	1.0209				15	1.02085	0.00611303	0.0236757
50	1.1065	1.055	1.0557	1.1075	1.0484	1.0371	1.07	1.0881	1.0643	1.1334	1.0585	1.0442	1.069	1.0479	1.0528				15	1.06923	0.00712834	0.027608		1.0201	1.0276	1	1.0086	1.0456	1.0054	1.0052	1.0032	1.0237	1	1.0309	1.0104	1.015	1.0056	1.0003				15	1.01344	0.00348953	0.0135149
51	1.107	1.0548	1.0526	1.0784	1.0207	1.037	1.0718	1.0724	1.0643	1.0778	1.0571	1.0631	1.0708	1.027	1.0553				15	1.06067	0.00559342	0.0216632		1.0231	1.0226	1.0054	1.0059	1.0311	1.0028	1.0051	0.99986	1.0277	0.99901	1.0144	1.0094	1	1.024	1				15	1.01136	0.00293934	0.011384
52	1.088	1.04596	1.0661	1.0967	1.0188	1.0385	1.0574	1.0731	1.0802	1.0802	1.0597	1.0658	1.0757	1.0289	1.0485				15	1.06157	0.00571632	0.0221392		1.0223	1.0289	1.0047	1.0089	1.032	1	1.0038	0.99928	1.0729	1.0175	1.0213	1.0149	1.0014	1.0034	1.0186				15	1.01666	0.00486285	0.0188337
53	1.125	1.04369	1.0263	1.0657	1.0254	1.0406	1.0403	1.0716	1.0801	1.0924	1.0673	1.0848	1.0783	1.0363	1.0432				15	1.0614	0.00724632	0.0280649		1.0248	1.0252	1.0528	1.0031	1.0343	1.0075	1.0024	1.0042	1.0563	1.0175	1.0239	1.0147	1.0266	1.0066	1.0002				15	1.02001	0.00453246	0.0175541
54	1.1227	1.03004	1.0429	1.0984	1.0117	1.0382	1.0279	1.05613	1.0795	1.0589	1.0533	1.0273	1.0799	1.0326	1.0452				15	1.05364	0.00777817	0.0301247		1.0019	1.0089	1.0592	1.0006	1.0242	1.0102	1	1	1.0598	1.019	1.0037	0.9965	1.0226	1.0133	1				15	1.01466	0.00521189	0.0201856
55	1.1338	1.02469	1.0458	1.1124	1.01	1.03	1.0359	1.05844	1.0812	1.0607	1.0556	1.03	1.0484	1.0343	1.035				15	1.05308	0.00864521	0.0334828		1	1	1.0329	1.0031	1.0252	1.0073	1.0025	1.0021	1.0592	1.0146	1	1.0156	1.0226	1	1.0233				15	1.01389	0.00431523	0.0167128
56	1.0991	1.022	1.0461	1.0743	1.0246	1.0408	1.032	1.05945	1.0658	1.0485	1.053	1.0061	1.0139	1.0259	1.0328				15	1.04296	0.00638728	0.0247378		1.0028	1.0361	1	1	1.0226	1	1.004	1.0081	1.0382	1	1.0021	1.0163	1.0371	1.0018	1.029				15	1.01321	0.00392621	0.0152061
57	1.0949	1.02752	1.0369	1.0275	1	1.0385	1.0212	1.05681	1.0646	1.0495	1.0653	1	1.0153	1.0241	1.0345				15	1.03711	0.00664657	0.025742		1.0208	1.0121	1.0022	1.0037	1.022	1.0025	1	1.0079	1.0403	1.0038	1.0118	1	1.0194	1.0063	1.025				15	1.01185	0.00297732	0.0115311
58	1.0637	1.03288	1.026	1.0355	0.99915	1.0414	1.0232	1.06	1.0532	1.0515	1.0674	1	1.0144	1.0256	1.0381				15	1.03547	0.00551929	0.0213761		1.0269	1.0232	1.0149	1.0047	1.0227	1.0016	1.0133	1.0051	1	1.0024	1.0128	1.0052	1.0197	1.0024	1.0365				15	1.01276	0.00285121	0.0110427
59	1.0658	1.02978	1.0262	1	1.0056	1.041	1.02	1.0797	1.0806	1.0489	1.04	1.0035	1.0097	1.0351	1.0276				15	1.03423	0.00668246	0.0258811		1.03	1.027	1.002	1.0105	1.0178	1.0106	1.0132	1.0116	1.0193	1.0045	1.0144	1.0065	1.0164	1.0038	1.0507				15	1.01589	0.00323058	0.012512
60	1.0606	1.053	1.0216	1.0205	1.0056	1.0168	1.0323	1.1053	1.079	1.0239	1.0438	1.0209	1.0108	1.0291	1.029				15	1.03681	0.00705649	0.0273297		1.0271	1.0244	1.0022	1.0091	1.0041	1	1.0104	1.0154	1.0191	1.0101	1.0128	1	1	1.0019	1.045				15	1.01211	0.00326617	0.0126498
61	1.0815	1.03318	1.0111	1.0038	1.0156	1.0005	1.0424	1.0087	1.0607	1.0267	1.0457	1.0195	1.0101	1.0305	1.0287				15	1.02791	0.0057874	0.0224145		1.014	1.0184	1.0081	1.009	1.0043	1.0003	1.0092	1.008	1.0376	1.0103	1	1.0344	1.0019	1.0041	1				15	1.01064	0.00298718	0.0115693
62	1.135	1.02978	1.0111	0.99423	1.0258	1	1.0184	1.0247	1.0644	1.0113	1.0541	1.0349	1.0099	1.0263	1.0294				15	1.03129	0.0088029	0.0340935		1.0167	1	0.99636	1.0081	1	1.0009	1.0128	1.0141	1.031	1	1.0011	1.0333	1.0303	1.0059	1.0064				15	1.01046	0.00319504	0.0123743
63	1.1291	1.0541	1.0127	1.0412	1.026	1.0013	1.0189	1.0381	1.0625	1	1.0371	1.0364	1.0109	1.014	1.0306				15	1.03419	0.0082404	0.0319149		1.0317	1.0139	1	1.0049	1.0075	1.0025	1.0118	1	1.0273	1.0068	0.99976	1.0213	0.99726	1	1.0029				15	1.00851	0.00275962	0.010688
64	1.039	1.0668	1.0229	1.0424	1.0184	1.0114	1.0226	1.0409	1.0514	1.0041	1.039	1.0319	1.0617	1.0152	1.0286				15	1.03309	0.00467509	0.0181065		1.0139	1.0037	1.0214	1.0083	1	1.0147	1.002	1.0252	1.0035	1	1.0227	1.0057	1	1.0065	1.0074				15	1.009	0.00221566	0.00858121
65	1.0446	1.0631	1.0224	1.0611	1.0037	1.0104	1.0186	1.0278	1.0742	0.99824	1.05	1.0366	1.0494	1.0166	1.0245				15	1.03342	0.00592067	0.0229307		1.0021	1.0063	1.0171	1.0083	1.0043	0.99643	1.0042	1.0165	1.0039	1.0056	1	1.0123	1.0584	1.0107	1.0146				15	1.01072	0.00374186	0.0144922
66	1.0345	1.0679	1	1.0512	1.0035	1.0284	1.0188	1.0489	1.072	0.99628	1.039	1.0665	1.0239	1.0162	1.0255				15	1.03284	0.00633767	0.0245457		1	1.0231	1	1.0266	1.004	1	1.0053	1	1.0117	1.0238	1.0088	1.029	1.0802	1.0028	1				15	1.01435	0.00545834	0.0211401
67	1.0151	1.0533	1.0183	1.0463	1.0063	1.0119	1.0034	1.0504	1.0473	1.0016	1.041	1.0565	0.99965	1.0174	1.0216				15	1.026	0.00535432	0.0207372		1.0044	1.0288	1.005	1.0372	1.0006	1.0055	1.0146	1.0098	1.0183	1.0201	1.0128	1.0271	1.0937	1.0085	1.0077				15	1.01961	0.00592794	0.0229588
68	1.0038	1.04953	1.0173	1.0386	1	1.01	1	1.0154	1.0383	0.99774	1.0201	1	1	1.0144	1.0205				15	1.01504	0.00419896	0.0162625		1	1.0197	1.0043	1.0369	1.0054	1.0186	1.0015	1.0014	1	1.0253	1.0079	1.0106	1.0598	1.005	1.015				15	1.01409	0.00425893	0.0164948
69	1	1.0612	1.0067	1.0293	0.99876	1	0.99889	1.0006	1.0362	0.99641	1.0166	1.0068	1.0211	1.011	1.0214				15	1.01366	0.00463972	0.0179696		1.021	1	1.0068	1	1.0053	1.0247	1.0038	1	1.0091	1	1.0146	1.0296	1.0349	1	1.0091				15	1.01059	0.00303121	0.0117398
70	1.0854	1.0621	1.0374	1	1.0168	1.0219	0.99757	1	1.0462	1.0027	1.0187	0.99238	1.0297	1.0121	1.0183				15	1.02275	0.00671371	0.0260021		1.0175	1.0075	1.0169	1.0113	1.0051	1.0209	1	1.0091	1.0194	1.0034	1.0101	1	1	1.0074	1.0172				15	1.00972	0.00188324	0.00729375
71	1.1099	1.0582	1.0359	0.99235	1.0228	1.019	1.0015	1.0314	1.0259	1.0086	1.0178	0.98502	1.0301	1.003	1.0142				15	1.02371	0.00776159	0.0300605		1.0225	1.0164	1.0182	1.0108	1.0102	1.0109	1.0292	1.0102	1.0195	1.0052	1	1.007	1.0214	1.0037	1.0235				15	1.01391	0.00215925	0.00836275
72	1.1071	1.03476	1.0171	0.99162	1.0204	1.0019	1.0035	1.0362	1.0239	1	1.0244	0.98602	1.0158	1	1.015				15	1.01851	0.00739345	0.0286347		1.0289	1.0045	1.0019	1.0464	1.0072	1	1.0336	1	1.0092	1.0231	1.0044	1.0237	1.0573	1.0105	1.007				15	1.01718	0.00458122	0.017743
73	1.0547	1.0256	0.99642	0.99645	1.038	1.0096	1.0033	1.0779	1.0067	1.0068	1.0268	0.97679	1.0121	1.0117	1.0156				15	1.01723	0.00644006	0.0249423		1.0246	1.0117	1.0007	1.0146	1	0.99491	1.0335	0.99829	1.021	1	1.0179	1.0129	1.031	1.0185	1				15	1.01197	0.00322744	0.0124998
74	1.0475	1.0217	0.99477	0.99154	1.0231	1.0067	1.0088	1.0751	1	0.99722	1.0285	1.0421	1.0128	1.0145	1.0111				15	1.01836	0.00583677	0.0226057		1	1.0172	1	1.0134	1.0051	1.0091	1.0101	1.0056	1.0069	1.0028	1.024	1.0103	1	1	1.0034				15	1.00719	0.00181335	0.00702307
75	1.0459	1.0418	1.0214	0.98165	1.0198	1.0153	1.0102	1.0645	1.0025	1.0023	1	1.0405	1.0119	1.0087	1.0119				15	1.01856	0.00551388	0.0213552		1.0076	1	1.0027	1.0849	1.0017	1.0211	1.0143	1	1	1.0495	1.0269	1.0264	1.0152	1	1.0125				15	1.01752	0.00600773	0.0232679
76	1.0141	1.0695	1.0293	0.97258	1.0335	1.0212	1.0111	1.0439	1.0021	1.0095	1.0027	1.0473	1.0163	1.0044	1.0106				15	1.01921	0.00596238	0.0230922		1.0097	1.0067	1.0241	1.0506	1.0081	1.0207	1.0023	1.0094	1.0102	1.0178	1.0129	1	1.0147	1.0055	1.0107				15	1.01356	0.00313043	0.0121241
77	1.0107	1.0655	1.0276	0.97007	1.0465	1.0192	1.0204	1.0404	1.029	1	1.0115	1.0018	1.0175	1.007	1.0081				15	1.01835	0.00576826	0.0223404		1	1.0075	1.0207	1.0478	1.0126	1.0169	1	0.9938	1.0102	1.0208	1	1.017	0.99168	1.0055	1.0126				15	1.01047	0.00357994	0.0138651
78	1.0017	1.0559	1.0049	0.98036	1.0424	1.013	1	1.0363	1.0309	1.0077	1.0088	1	1.001	1.0097	1.0089				15	1.01344	0.0050612	0.0196019		1.0086	1.0145	1.0218	1	1.0083	1	1.0014	1	1.0276	1	1.0023	1.0227	1.0155	1.0019	1.0155				15	1.00934	0.00247676	0.00959247
79	1	1.0516	1.0015	0.97283	1.023	1.0096	1.0021	1.003	1.0345	1.0154	1.0117	1.0317	1	1	1.0012				15	1.01054	0.00485073	0.0187868		1.0178	1.0221	1	1.0187	1	1.0095	1.0031	1.0045	1.0361	1.0088	1	1.012	1	1.0052	1				15	1.00919	0.00272625	0.0105587
80	1.0171	1.0478	1	0.97227	1.0402	1.0096	0.99795	1	1.0089	1.0284	1.0276	1.0579	1.0021	1.0026	1				15	1.01416	0.00579884	0.0224588		1.0222	1	0.99876	1.014	1.0027	1.0007	1.0962	1.0308	1.0248	1.0083	1.0025	1	1.0363	1.0023	1.0031				15	1.01618	0.00654596	0.0253524
81	1.0113	1.0431	1.0181	0.98325	1.0357	1	1.003	1.0273	1.013	1.0264	0.99729	1.0877	1.0065	1.0131	1.0057				15	1.0181	0.00637003	0.024671		1.0279	1.0045	1.006	1.0115	1	1	1.0957	1.0301	1.0243	1.0043	1.0105	1.0172	1.0442	1.0038	1.0019				15	1.01879	0.00644402	0.0249576
82	1.0379	1.0772	1.0235	0.98673	1.0241	1.0064	1.0061	1.023	1	1.0349	1	1	1.0157	1.0048	1.0043				15	1.01631	0.00570255	0.0220859		1.0416	1.0147	0.99767	1.0048	1.0065	1.0119	1.0686	1.0363	1.0321	1.0016	1	1.0107	1.0324	1.0057	1.0023				15	1.01779	0.00519599	0.020124
83	1.014	1.0736	1.0224	0.98787	1.0331	1.0089	0.99462	1.0218	1.0436	1.0408	1.025	1.1501	1.0188	1.0071	1				15	1.02945	0.0102491	0.0396947		1.0216	0.99932	1.0033	1.0134	1.007	1.0152	1.0065	1.0195	1	1.0058	1.0105	1.0109	1.0152	1.0043	1.0248				15	1.01049	0.0019968	0.00773356
84	1.0141	1.0287	1.0066	1.004	1.0284	1.0066	1.0103	1.0026	1.0526	1.0513	1.0358	1.0863	1.011	1	1.0019				15	1.02268	0.00639259	0.0247584		1.0173	0.99766	1.0057	1	1	1.0176	1	1.0196	1.0006	0.99981	1.0044	1	1.0061	1.0062	1.0025				15	1.00516	0.00186793	0.00723447
85	1.0108	1.0179	1.0229	0.99804	1.014	0.99847	1.014	1.0188	1.0397	1.061	1.0385	1	1.014	1.0031	1.0006				15	1.01679	0.00461425	0.0178709		1.0225	1	1.0064	1.0026	1.0019	1.0067	1.0125	1	1.0153	1.0044	1	1.0091	1.0006	1	1				15	1.00547	0.00175536	0.00679849
86	1.0465	1.0148	1.0225	1.0007	1.0289	1	1.0078	1.0213	1.0076	1.0454	1.0117	1.0139	1.018	1.0046	1.0019				15	1.01637	0.00378862	0.0146733		1.0147	1.0238	1.0091	1.0087	1.0044	1.0002	1.0149	1.0043	1.0382	0.99856	1.0038	1.0354	1	1.0052	1.0182				15	1.01196	0.00319305	0.0123666
87	1.0782	1.0109	1.0235	0.98565	1.0241	1.0204	0.99979	1	1.0189	1.0288	1.0174	1	1	1.0002	1.0035				15	1.01409	0.00556917	0.0215693		1.0092	1.0107	1	1.0048	1.0048	1.0035	1.0114	1.0115	1.0387	1.0005	1.006	1	1.0122	1.0053	1.0188				15	1.00916	0.00251225	0.00972991
88	1.0451	1.046	1.0037	0.99083	1.0218	0.9982	1.0036	1.037	1.0075	1.0395	1.0206	1.0759	1.021	1.0061	1.0019				15	1.02125	0.00602342	0.0233286		1.0004	1.0013	1	1.0279	1.0043	1.029	1.0071	1.0197	1.027	1.0156	1.0105	1	1.0358	1.0126	1				15	1.01275	0.00321018	0.012433
89	1.0492	1.0432	1.0044	0.99465	1.0164	0.99713	1.0055	1.0443	1	1	1.0168	0.99758	1.0256	1.0085	1.0002				15	1.01356	0.00481111	0.0186333		1.0272	1.0391	0.99883	1.0311	1.0044	1.0313	1	1.0152	1.0399	1.0212	1.0035	1.0075	1.0478	1.0093	1.0053				15	1.01878	0.00419126	0.0162327
90	1.0513	1.0177	0.9956	1.0041	1.0119	1.0054	0.99948	1.0343	1.0065	1.0175	1.0154	1	1.0241	1.019	1.0017				15	1.0136	0.00383293	0.0148449		1.0245	1	1.0051	1.0101	1.0059	1.023	1.0056	1.0246	1	1.0042	1.0083	1.0079	1.0451	1.0089	1.0183				15	1.01277	0.00314781	0.0121914
91	1.0542	1.0494	1	1.0158	1	1.0014	1.003	1.053	1.0047	1.0285	1.0199	1.0449	1.0256	1	1.0038				15	1.02028	0.00543121	0.021035		1.0127	1.006	1.0367	1.0048	1.0137	1.0094	0.99991	1.0265	1.0192	1.0015	1	1	1.0025	1.0293	1.0061				15	1.01122	0.00303144	0.0117407
92	1.0488	1.0471	1.0021	1.0207	1.0027	1	1.004	1.0598	1.0048	1	1	1.0061	1.0288	1.0052	1.0028				15	1.01553	0.00531865	0.020599		1.0107	1.0095	1.0258	1.0121	1.0107	1.015	1.0005	1.0133	1.0026	1.0025	1	1.0015	1.0003	1.0281	1.0012				15	1.00892	0.00233638	0.00904877
93	1.0414	1.0405	1.0291	0.99543	0.99852	1.0278	1	1.0438	1.0079	1.0318	1.0159	1	1.0176	1.001	1.0041				15	1.01699	0.00449312	0.0174018		1.0119	1.0105	0.99925	1.0151	1	1.0152	1.003	1.0207	1	1.0017	0.99984	1.0041	1.0003	1.0179	1.004				15	1.0069	0.00194101	0.00751748
94	1.0275	1.0527	1.022	1.0068	1.0167	1.0302	1.0027	1	1.0069	1.0365	1.0219	1.0196	1	0.99939	1.0028				15	1.01638	0.00407642	0.0157879		1.0133	1.0171	1.0077	1.0042	1.0055	1	1.0047	1.0192	1.0234	1.0033	0.99944	1.005	1.0028	1.0224	1.0068				15	1.00899	0.00206408	0.00799416
95	1.0129	1.0509	1.0251	1.0124	1.0191	1.0299	1.0155	0.99971	1.011	1.0551	1.0316	1.0011	0.99919	1.0033	1				15	1.01779	0.00461002	0.0178545		1.0083	1.0194	1	1.0048	1.0152	1.0023	1.0057	1	1.0023	1.0048	1.0006	1.0065	1	1	1				15	1.00466	0.0015155	0.00586951
96	1.0156	1.0365	1.0237	1.0176	1.0154	1.0053	1.0088	1.0449	1.0313	1.0363	1	1	1.0211	1.0049	1.0012				15	1.01751	0.00376484	0.0145812		1.0098	1.0259	1.0098	1.0074	1.0173	1.0132	1.008	1.0046	1.0011	0.99937	0.99847	1.0084	1.0023	1.0046	1.0041				15	1.00762	0.00185489	0.00718397
97	1.0238	1.0282	1.0037	1.0224	1.011	1.0075	1.0107	1.0635	1.0315	1.0389	1.0043	1.0112	1.0409	1.0027	1.0021				15	1.02016	0.00459743	0.0178058		1.0159	1.0263	1.019	1	1.022	1.0124	1	0.99827	1	1	1	1.0027	1.0039	1.0056	1.0063				15	1.00749	0.00238847	0.00925049
98	1.0508	1.0269	1.007	1.0286	1.0032	1.0081	1.0375	1.0562	1.0058	1	1.0123	1	1.0376	1.008	1.0039				15	1.01906	0.00489917	0.0189744		1.0085	1.0277	1.0448	1.0099	1.0039	1.0122	1.0019	1.0143	1.0038	1.0046	1.0025	1.0041	1.0058	1.0128	1.0033				15	1.01067	0.00298805	0.0115727
99	1.0536	1	1	1.0139	1.0004	1.0106	1.0215	1.0488	1.012	1.0261	1.0226	1.0175	1.0307	1.011	1.0053				15	1.01827	0.0042264	0.0163688		1.0104	1.0178	1.0841	1.0109	1.0139	1.0096	1.005	1.017	1.0055	1.0093	1.0271	1.0034	1.0065	1.0208	1.0047				15	1.0164	0.00513683	0.0198949
100	1.0261	1.029	1.007	1.0308	0.99788	1.0328	1.0229	1.0381	1.0139	1.0318	1.0247	1.0187	1.0108	1	0.99932				15	1.01892	0.00344207	0.0133311		1.004	1.0161	1.0941	1	1.0178	1.0046	1.004	1.0123	1.0072	1.0088	1.0183	1	1.0071	1.0196	1.0055				15	1.01463	0.00591818	0.022921

## Sheet: e-data
	AIB			AUA
	WT	ser-4 RNAi in AIB		WT	lgc-50 RNAi
	-0.213	-0.028		0.1271	0.0165
	-0.195	0		0.052	0.0259
	-0.203	0.014		0.1115	0.0453
	-0.187	0.003		0.07525	0.0353
	-0.179	-0.009		0.0859	0.0251
	-0.112	-0.005		0.0711	0.0303
	-0.172	0.012		0.048	0.0274
	-0.152	0.001		0.07274	0.0386
	-0.138	0.006		0.08	0.032
	-0.175	0.003		0.0967	0.0203
	-0.16	0.013		0.1058	0.0142
	-0.121	-0.006		0.068	0.039
	-0.184	0.007		0.0864	0.0446
	-0.25	-0.014		0.1119	0.0345
	-0.165	0		0.1415	0.0151
	-0.215	-0.005
	-0.144	0.002
n=	17	17		15	15
Average	-0.174412	-0.000352941		0.088926	0.0296067
SE	0.00861047	0.0025451		0.00688068	0.00262578
STDEV	0.0355019	0.0104937		0.0266488	0.0101696

## Sheet: f-traces
AIA
Time	WT																n=	Average	SE	STDEV		mod-1 RNAi in AIA																	n=	Average	SE	STDEV
1	0.005267	0.363359	-0.00148	0.000377	0.03697	-0.01347	0.011063	-0.00223	0.012629	0.032043	-0.00813	-0.00827	0.015936	0.023674	-0.02034		15	0.0298265	0.0241956	0.0937093		0.00646	-0.02126	0.004116	0.017389	0.006429	0.000422	-0.00397	-0.00087	-0.00366	-0.00236	-0.00337	0.012682	0.000146	-0.00817	-0.00717	0.021759		16	0.00116081	0.00260792	0.0104317
2	0.003767	0.279959	0.001724	0.003077	0.02777	-0.00097	-0.00764	0.000168	0.007429	0.030643	-0.01713	-0.00077	-0.01056	0.000274	-0.01014		15	0.0205067	0.0188261	0.0729133		0.008438	0.008787	0.004315	0.026365	0.00623	-0.00958	-0.00198	0.00342	0.002315	-0.00058	0.001007	-0.00873	0.002729	0.004031	-0.00623	0.038297		16	0.00492712	0.0030496	0.0121984
3	-0.00783	0.178159	0.010024	-0.01092	0.02517	0.00033	-0.00434	-0.00273	0.005329	0.033043	-0.01583	0.000933	-0.0106	-0.01443	-0.03176		15	0.0103032	0.0126849	0.0491283		0.008636	0.026013	0.010997	0.016895	0.003043	0.00062	-0.00178	-0.00206	0.002913	-0.00167	-0.00247	0.005347	0.001735	0.01147	-0.00454	0.006608		16	0.00510981	0.00204302	0.00817206
4	0.040067	0.055059	0.018924	-0.00812	0.01407	0.00453	-0.00825	0.004168	-0.00057	0.012843	0.001567	-0.01117	-0.00436	-0.01023	-0.02034		15	0.0058792	0.005199	0.0201357		-0.01075	0.004187	-0.00117	0.001211	0.000553	-0.00403	0.002202	-0.00157	-0.00207	0.002696	-0.00605	0.006338	-0.00234	-0.00757	0.001525	-0.00973		16	-0.0016605	0.00123115	0.00492462
5	0.038367	-0.01414	0.017524	0.012277	0.02147	0.01193	0.003163	-0.00253	-0.00767	0.014943	0.010667	0.000933	0.006936	-0.00893	0.075762		15	0.0120468	0.00570593	0.022099		-0.00403	-0.01265	-0.00277	-0.01358	-0.00403	-0.00958	-0.00158	0.002024	-0.00381	0.00468	0.001603	0.013178	-0.00671	-0.01097	-0.00106	-0.00963		16	-0.00368219	0.00175345	0.0070138
6	0.009467	-0.07574	0.017724	0.004777	0.02197	0.00143	-0.0078	-0.00723	-0.00617	0.005943	0.010467	0.004034	-0.01056	-0.01709	0.109462		15	0.0040456	0.00953695	0.0369364		-0.01075	-0.02126	-0.00107	-0.01393	-0.00124	0.003393	-0.00397	-0.00296	0.006201	0.014403	-0.00168	0.005347	-0.00214	-0.00747	0.005799	-0.00914		16	-0.00252919	0.00219167	0.00876669
7	0.006167	-0.04994	0.015424	0.004077	-0.00113	0.00293	0.000663	0.000568	-0.00814	0.005843	-0.01713	0.009033	0.007536	-0.01443	0.067562		15	0.00193553	0.00618988	0.0239733		0.016154	0.004285	0.004714	-0.01358	-0.00174	0.010029	-0.00448	-0.00027	-0.00366	0.008946	-0.00605	0.008519	0.007	-0.00817	0.00232	-0.00973		16	0.000892938	0.00205685	0.0082274
8	0.000967	-0.02954	0.023424	-0.00142	0.00497	-0.00067	-0.00764	0.000368	-0.01235	-0.00646	0.005767	0.006833	0.019036	-0.00873	0.009162		15	0.0002478	0.0033121	0.0128277		0.01566	0.015247	-0.00027	-0.00638	-0.00154	2.58e-05	0.004792	0.001825	2.39e-05	0.0022	-0.00446	0.006636	0.003523	0.001849	0.002718	-0.00052		16	0.00258311	0.00148975	0.00595902
9	-0.03662	-0.06474	-0.00278	-0.00482	-0.01073	0.00223	-0.00354	-0.00787	-0.01066	-0.01676	0.009267	-0.00147	-0.00826	0.005374	-0.02034		15	-0.0114479	0.00477363	0.0184882		0.01932	-0.00335	0.001323	-0.00441	0.001051	-0.00958	0.004692	-0.00037	0.001319	0.012717	0.002697	-0.0007	0.015244	0.007899	-0.00623	-0.003		16	0.00241388	0.00198042	0.0079217
10	-0.02413	-0.07574	-0.01148	-0.01092	-0.02563	-0.00827	0.007163	-0.01037	-0.0105	-0.00586	0.020767	-0.01117	-0.01305	0.004774	-0.01864		15	-0.0128704	0.00543815	0.0210619		0.006262	-0.02126	-0.00267	0.000422	0.002644	0.000719	-0.00298	0.007907	-0.00018	0.000811	0.001703	-0.00873	0.019813	0.007899	0.006693	-0.00914		16	0.000619562	0.00226786	0.00907143
11	-0.03233	-0.05794	-0.0151	-0.00272	-0.01023	-0.01412	0.000663	0.006268	-0.00187	-0.01056	0.010067	-0.00657	-0.00826	0.019074	-0.01754		15	-0.0094112	0.00470668	0.0182289		0.006163	-0.0056	-0.00047	-0.01358	-4.5e-05	0.0027	-0.00504	0.003719	-0.00047	-0.00177	0.001603	-0.00427	0.008688	0.003535	0.011563	-0.00973		16	-0.00018775	0.00163357	0.00653427
12	0.023467	0.040559	0.001924	0.000677	-0.00113	-0.01347	0.006163	-0.00723	-0.00727	-0.01676	0.014467	0.003633	-0.01056	0.013074	-0.02034		15	0.0018136	0.00418383	0.0162039		-6.9e-05	0.02797	-0.00057	-0.00836	-0.00253	0.000125	-0.00397	-0.00286	-0.00366	0.005176	0.00866	0.002274	0.007596	-0.00152	-0.00245	-0.00042		16	0.001587	0.00207077	0.00828308
13	0.031767	0.115859	0.010024	0.005477	-0.01453	0.00753	0.006363	0.001468	-0.01275	-0.01396	0.010567	-0.01117	0.002236	0.009874	-0.00324		15	0.009701	0.00821399	0.0318126		0.000129	0.025817	-0.00277	-0.00392	-0.00303	-0.00962	0.002202	-0.00482	0.002515	-0.00782	-0.00535	-0.00615	-0.00671	0.006709	-0.00265	0.001261		16	-0.000887937	0.002081	0.008324
14	0.048567	0.122259	0.011424	0.014677	-0.02563	0.01293	-0.00764	0.006568	0.000229	-0.00276	-0.00213	-0.00417	0.008636	-0.01443	-0.01064		15	0.010526	0.00908719	0.0351946		-0.0069	0.01926	0.002121	-0.00619	-0.00527	-0.00958	0.00519	-0.00067	0.002216	0.004879	-0.00605	-0.0008	-0.00822	0.002246	-0.00662	-0.00973		16	-0.00150738	0.00188085	0.00752338
15	0.033667	0.113659	0.006124	0.021277	-0.00653	0.00443	0.007063	0.005468	-0.00767	-0.00526	-0.01713	-0.00187	0.006036	-0.00663	-0.02398		15	0.00857693	0.00834366	0.0323149		-0.006	0.004187	0.001722	-0.00954	-0.00403	-0.00186	0.008378	-0.00296	-0.00366	0.008252	-0.00168	-0.00873	-0.00819	-0.00817	-0.00026	0.006509		16	-0.001627	0.00150082	0.00600329
16	0.041067	0.159859	0.006824	0.018277	-0.00013	0.00503	0.013963	0.003668	-0.00507	-0.00606	-0.01443	-0.00267	-0.00246	0.010974	-0.02034		15	0.0139001	0.0110788	0.0429081		-0.01075	-0.01118	0.005113	-0.01092	0.004138	-0.00096	0.014155	0.001725	-0.00127	-0.00227	0.000212	0.005446	0.000444	0.002345	-0.00623	0.002053		16	-0.000496812	0.00169383	0.00677531
17	0.033267	0.078359	-0.00488	0.013377	-0.00243	0.00883	0.010163	-0.00723	0.005729	0.005543	-0.00703	-0.01117	-0.01056	0.010374	0.010962		15	0.00888693	0.00580697	0.0224903		0.005668	-0.02126	0.008204	-0.01358	0.007126	-0.00493	-0.00397	0.0102	0.001917	0.011228	0.011344	-0.00318	0.007695	0.00413	0.001525	0.004826		16	0.00168394	0.00228745	0.00914979
18	0.032967	-0.00414	-0.00438	0.009077	-0.01903	0.01863	0.017163	0.009668	-0.00767	-0.01676	-0.01713	0.002433	0.002836	0.016174	0.019662		15	0.00396667	0.00400125	0.0154968		-0.00966	-0.01108	-0.00277	-0.00846	-0.00293	-0.00423	-0.00148	0.007807	0.004906	0.006367	0.00866	0.001382	-0.00671	-0.00311	-0.00384	-0.00973		16	-0.00217988	0.00160018	0.00640074
19	0.012467	-0.05894	-0.01316	-0.00202	-0.02563	0.02003	-0.00374	-0.00423	-0.00127	-0.01626	-0.00273	0.005333	-0.00046	-0.00413	0.003662		15	-0.00607187	0.00471883	0.018276		-0.00215	0.034919	-0.00247	-0.01102	-0.00403	-0.00711	0.003597	0.000728	0.001817	0.006764	0.003094	-0.00387	0.001437	-0.0039	-0.00553	-0.00716		16	0.00031975	0.00258429	0.0103372
20	-0.00023	-0.07574	-0.01148	-0.01092	-0.02563	-0.01347	-0.00764	-0.00723	-0.00767	-0.01676	-0.01713	-0.01117	-0.01056	-0.01443	-0.02034		15	-0.0166933	0.00449761	0.0174192		-0.00343	0.032473	-0.00207	-0.00984	0.000354	-0.00235	0.001505	0.000728	0.002714	0.001406	0.008859	-0.00447	0.002232	0.015933	-0.00623	-0.00131		16	0.0022815	0.00249976	0.00999902
21	-0.03233	-0.11528	-0.02583	-0.01092	-0.03657	-0.0395	-0.0316	-0.01699	-0.0277	-0.04164	-0.04195	-0.04335	-0.07588	-0.05228	-0.06707		15	-0.043926	0.0067235	0.02604		-0.01075	0.03629	-0.00037	-0.00698	0.000553	-0.00958	0.000409	-0.00296	0.004408	0.000612	0.001802	-0.00496	-0.00671	-0.00817	-0.00245	0.004429		16	-0.000276687	0.00271279	0.0108512
22	-0.03233	-0.19155	-0.02846	-0.02175	-0.05391	-0.04978	-0.07724	-0.03484	-0.02348	-0.07073	-0.06536	-0.05792	-0.08211	-0.066	-0.09142		15	-0.0631253	0.0107898	0.0417887		0.005372	0.015247	-0.00277	-0.0049	-0.00064	-0.00374	-0.00397	0.001226	0.010485	-0.00782	-0.00605	-0.00873	0.013257	0.005618	-0.00344	0.002449		16	0.000724625	0.00185441	0.00741762
23	-0.09214	-0.23186	-0.04089	-0.05606	-0.06399	-0.0807	-0.10352	-0.03914	-0.03651	-0.08011	-0.10632	-0.0931	-0.09555	-0.08501	-0.1462		15	-0.0900733	0.0126631	0.0490438		-0.00126	-0.02126	0.003517	-0.00125	0.000254	-0.00958	-0.00357	0.002523	0.0066	0.011427	0.000907	-0.00994	0.00551	0.012759	-0.00623	-0.00597		16	-0.000972687	0.00214543	0.00858172
24	-0.10932	-0.26623	-0.04361	-0.0711	-0.07843	-0.08464	-0.11155	-0.04192	-0.04367	-0.10841	-0.15014	-0.10711	-0.0867	-0.08783	-0.15946		15	-0.103341	0.0147105	0.0569734		-0.00482	-0.02839	0.007307	0.003973	0.001947	0.002007	0.000509	0.002523	-0.00366	0.006367	0.000112	-0.00984	0.008986	0.034678	0.002221	-0.00973		16	0.000886875	0.00318457	0.0127383
25	-0.14111	-0.3042	-0.0515	-0.07245	-0.08125	-0.09847	-0.1312	-0.04481	-0.05562	-0.13547	-0.16932	-0.11841	-0.1127	-0.11068	-0.16219		15	-0.119292	0.0165909	0.0642564		-0.00541	-0.02009	0.007406	-0.00303	0.002744	0.000125	0.002501	0.000229	0.006699	0.009939	-0.00138	-0.00576	0.003424	0.029521	0.01514	-0.00696		16	0.00219362	0.00271829	0.0108732
26	-0.18162	-0.34534	-0.06504	-0.07816	-0.10043	-0.10386	-0.15838	-0.05666	-0.06247	-0.13643	-0.19927	-0.11617	-0.14072	-0.11337	-0.16247		15	-0.134693	0.0188214	0.0728951		-0.01288	-0.00658	0.005911	-0.00589	-0.00403	-0.0076	0.005987	0.005414	0.0065	0.007855	0.003293	-0.00873	-0.00671	0.02109	0.021302	-0.00488		16	0.00125325	0.00254236	0.0101694
27	-0.18052	-0.36827	-0.06894	-0.08405	-0.10003	-0.13352	-0.17135	-0.06179	-0.07569	-0.14716	-0.21754	-0.11605	-0.15905	-0.13688	-0.17558		15	-0.146428	0.0198158	0.0767464		-0.01332	0.013974	0.01319	-0.00806	0.008023	-0.00958	0.001605	-0.00167	0.012179	0.008847	-0.00605	-0.0003	0.000543	0.01871	0.012954	-0.00428		16	0.00292281	0.00244628	0.00978513
28	-0.21624	-0.38051	-0.08346	-0.08407	-0.12411	-0.13194	-0.18864	-0.06517	-0.06213	-0.157	-0.20826	-0.14924	-0.18614	-0.15439	-0.1998		15	-0.159407	0.0206589	0.0800114		-0.01169	-0.00472	0.004814	-0.01358	0.004337	-0.00582	-0.00397	-0.00296	0.01208	-0.00137	0.003293	0.010303	-0.00671	0.008296	0.009178	-0.00636		16	-0.000304938	0.00198492	0.00793966
29	-0.24504	-0.38275	-0.09268	-0.08136	-0.14094	-0.14922	-0.2028	-0.06073	-0.07068	-0.1555	-0.21102	-0.14747	-0.20261	-0.16967	-0.21439		15	-0.168457	0.021189	0.0820646		-0.01075	-0.02126	0.004714	-0.00984	0.005433	-0.01013	-0.00069	-0.00339	0.011482	0.004283	0.01194	0.011195	0.000543	0.005122	0.006296	0.00235		16	0.000456125	0.00234266	0.00937065
30	-0.26741	-0.40184	-0.10269	-0.07955	-0.17414	-0.16562	-0.19467	-0.07112	-0.07049	-0.17463	-0.21512	-0.15535	-0.22253	-0.17671	-0.21664		15	-0.179234	0.0220656	0.0854598		-0.00353	-0.00717	0.000725	-0.00678	0.005134	-0.00967	0.003099	-0.00017	0.008692	0.005077	0.010251	0.007627	-0.00283	-0.00162	-0.00066	0.002053		16	0.00063925	0.00146229	0.00584916
31	-0.29936	-0.44885	-0.13498	-0.09229	-0.17365	-0.17067	-0.20796	-0.09041	-0.07495	-0.16395	-0.21221	-0.17485	-0.22876	-0.18799	-0.22041		15	-0.192086	0.023847	0.0923591		-0.00195	0.004579	-0.00277	-0.01358	-0.00403	-0.01003	0.000509	-0.00077	0.008194	-0.00782	0.007666	-0.0004	0.001835	0.002047	-0.00623	-0.00973		16	-0.00203	0.00157703	0.00630811
32	-0.3186	-0.48071	-0.14727	-0.07012	-0.16381	-0.17733	-0.2179	-0.07639	-0.07595	-0.15363	-0.20373	-0.14681	-0.25158	-0.19792	-0.22677		15	-0.193901	0.0270046	0.104588		0.0028	0.035213	0.000127	-0.00431	0.001051	-0.01023	-0.00178	-0.00426	0.010685	0.000414	0.002995	-0.00675	-0.00035	-0.00817	0.002022	-0.00438		16	0.000942313	0.00261269	0.0104507
33	-0.33331	-0.49305	-0.15764	-0.07823	-0.15526	-0.16718	-0.21092	-0.07787	-0.08681	-0.15835	-0.21582	-0.15747	-0.25579	-0.18699	-0.23744		15	-0.198142	0.0275701	0.106779		0.00824	0.033353	-0.00087	-0.00737	0.000752	-0.00958	0.001107	-0.00226	0.008692	1.69e-05	0.002796	-0.00873	-0.00174	-0.00361	-0.00096	-0.00181		16	0.00112668	0.00249466	0.00997864
34	-0.34783	-0.49564	-0.16381	-0.07773	-0.1581	-0.18077	-0.2126	-0.06902	-0.08261	-0.16359	-0.19805	-0.1499	-0.27203	-0.16555	-0.22737		15	-0.19764	0.0284201	0.11007		0.006163	0.007613	-0.00382	-0.0054	0.000553	0.00062	-0.00503	-0.00246	0.01198	-0.00078	-0.00277	0.002076	-0.00671	-0.00946	-0.00623	-0.00458		16	-0.00113969	0.00144535	0.00578141
35	-0.35129	-0.50915	-0.17383	-0.0798	-0.15496	-0.17807	-0.20784	-0.06839	-0.08249	-0.17131	-0.19803	-0.15617	-0.27285	-0.15129	-0.23265		15	-0.199208	0.0291777	0.113005		0.001514	0.000859	-0.00441	-0.00214	-0.00403	-0.00186	-0.00593	-0.00433	-0.00047	0.01609	-0.00237	0.003464	0.001338	-0.00351	0.005501	-0.00211		16	-0.000149625	0.00133208	0.00532831
36	-0.3623	-0.5256	-0.16718	-0.09873	-0.15444	-0.17488	-0.215	-0.06769	-0.09467	-0.17118	-0.20332	-0.17131	-0.28493	-0.1568	-0.25754		15	-0.207038	0.0299629	0.116046		0.005767	-0.00354	0.003517	-0.00056	0.000154	-0.00889	-0.00397	-0.00167	-0.00366	0.006962	-0.00605	0.000391	-0.00671	-0.00817	-0.00623	0.000171		16	-0.0020305	0.00118909	0.00475638
37	-0.36713	-0.51571	-0.16183	-0.08962	-0.15594	-0.17543	-0.21567	-0.06993	-0.08716	-0.17835	-0.19234	-0.16305	-0.28974	-0.15577	-0.2494		15	-0.204471	0.0298991	0.115799		-0.00304	-0.01098	0.008304	-0.00116	-0.00014	-0.00958	-0.00377	-0.00296	0.002814	0.006764	-0.00623	0.001679	-0.00283	-0.00835	-0.00414	-0.00617		16	-0.00248681	0.00136041	0.00544162
38	-0.36926	-0.46211	-0.16018	-0.09018	-0.15921	-0.1825	-0.21876	-0.06771	-0.08732	-0.17533	-0.19291	-0.17746	-0.28111	-0.15449	-0.24456		15	-0.201539	0.0271927	0.105317		-0.01075	-0.02126	0.003816	-0.01358	-0.00044	-0.00522	0.008477	0.002622	-0.00157	0.000612	-0.00068	-0.00407	-0.00055	0.001254	0.001128	-0.00062		16	-0.00255194	0.00181648	0.00726593
39	-0.38189	-0.46273	-0.15932	-0.08945	-0.15227	-0.18089	-0.21179	-0.0601	-0.08755	-0.17757	-0.19895	-0.16852	-0.27464	-0.16171	-0.24818		15	-0.201037	0.0277595	0.107512		-0.00591	-0.01969	-0.00277	-0.01161	-0.00403	0.000422	0.007083	0.001226	-0.00057	0.011129	0.002498	-0.00516	-0.00045	0.0078	-0.00126	-0.00359		16	-0.00155513	0.00185635	0.0074254
40	-0.39699	-0.48197	-0.1428	-0.09622	-0.13567	-0.17487	-0.21143	-0.05952	-0.07122	-0.17324	-0.18776	-0.17411	-0.26742	-0.17072	-0.24091		15	-0.19899	0.029453	0.114071		-0.0067	-0.01079	0.008304	-0.01358	-0.00194	-0.00077	0.012162	0.001426	-0.0045	0.005573	0.007468	-0.00754	-0.00671	0.013751	-0.00354	-0.00706		16	-0.000902875	0.00205788	0.00823152
41	-0.39646	-0.49734	-0.15073	-0.08449	-0.13575	-0.1735	-0.19524	-0.04971	-0.07868	-0.15873	-0.18696	-0.16588	-0.27139	-0.16335	-0.2327		15	-0.196061	0.030492	0.118095		0.009823	0.00497	-0.00017	0.02094	0.000752	0.001511	0.004991	0.005115	-0.00277	0.000612	0.0021	-0.00476	-0.00214	0.009188	3.48e-05	-0.00973		16	0.00252917	0.00174412	0.00697647
42	-0.41514	-0.50748	-0.14451	-0.0805	-0.14565	-0.16057	-0.19161	-0.06568	-0.07759	-0.14737	-0.18567	-0.16721	-0.28795	-0.17427	-0.23969		15	-0.199393	0.0316086	0.122419		-0.00086	0.008004	0.001423	0.000324	0.004437	-7.3e-05	0.010967	0.007209	-0.00316	0.006764	-0.00138	-0.00873	0.004814	-0.00648	-0.00808	-0.00726		16	0.000494938	0.00154376	0.00617503
43	-0.43032	-0.52011	-0.14466	-0.07603	-0.14556	-0.1469	-0.18942	-0.06645	-0.08169	-0.13284	-0.18599	-0.16648	-0.2771	-0.18621	-0.22374		15	-0.198233	0.0326714	0.126536		0.004976	-0.01108	0.001922	0.03396	0.002644	0.002601	0.010569	0.001725	-0.00197	-0.00782	-0.00605	0.00158	0.001735	-0.00013	-0.00623	-0.00825		16	0.00126137	0.00259929	0.0103972
44	-0.42328	-0.52076	-0.14428	-0.07807	-0.14091	-0.14582	-0.19286	-0.05092	-0.07001	-0.13537	-0.18673	-0.17082	-0.28309	-0.16793	-0.22312		15	-0.195598	0.0330723	0.128089		-0.00046	-0.02126	0.007207	0.018079	0.007425	0.002898	0.013756	0.002722	0.00122	0.007061	-0.00516	-0.00873	-0.00671	-0.00817	0.009078	-0.00844		16	0.00065725	0.0025032	0.0100128
45	-0.42351	-0.47919	-0.13377	-0.06892	-0.14334	-0.13981	-0.1966	-0.05365	-0.07304	-0.13538	-0.17948	-0.15461	-0.27126	-0.18022	-0.22313		15	-0.190394	0.031254	0.121046		-0.01095	-0.01911	0.003318	-0.01358	0.003839	0.002304	0.002501	0.004317	0.003411	-0.00276	0.003492	0.002472	-0.00224	-0.00202	0.003911	-0.00339		16	-0.00153031	0.00178119	0.00712475
46	-0.39247	-0.48209	-0.13043	-0.05886	-0.13861	-0.13762	-0.18286	-0.04729	-0.07524	-0.13823	-0.17344	-0.16217	-0.24599	-0.16921	-0.22133		15	-0.183723	0.0303719	0.11763		-0.01075	-0.01147	-0.00277	0.002	0.002843	0.001313	0.007979	-0.00296	-0.00087	0.008847	-0.00019	0.006735	0.006801	0.014544	0.006792	-0.00973		16	0.00119462	0.00187217	0.00748867
47	-0.40599	-0.47803	-0.13095	-0.04691	-0.13754	-0.13009	-0.16507	-0.04947	-0.06673	-0.13278	-0.17379	-0.14913	-0.23269	-0.15139	-0.20969		15	-0.17735	0.0310138	0.120116		-0.00205	-0.01431	-0.0033	0.00782	0.005333	-0.0078	0.002103	-0.00127	0.004906	-0.00157	-0.00247	0.00386	0.016436	0.020991	0.005501	-0.00528		16	0.00180625	0.00218	0.00871999
48	-0.38919	-0.46734	-0.12795	-0.04664	-0.12885	-0.12976	-0.14881	-0.04193	-0.07734	-0.11498	-0.16131	-0.13698	-0.23995	-0.14391	-0.20482		15	-0.170651	0.0303286	0.117462		-0.00531	-0.02126	-0.00147	0.000126	0.003541	-0.00958	-0.00397	0.011496	-0.00366	-0.00326	-0.00605	-0.00149	0.020409	0.010577	0.008482	-0.00428		16	-0.000356188	0.00242734	0.00970935
49	-0.39117	-0.45117	-0.11025	-0.03285	-0.12238	-0.12966	-0.14815	-0.03837	-0.06001	-0.11937	-0.16493	-0.12797	-0.23451	-0.1357	-0.19878		15	-0.164351	0.0304093	0.117775		-0.00165	-0.00942	0.001922	0.00279	0.003043	-0.00512	-0.00412	0.0101	2.39e-05	-0.00782	-0.00257	-0.00774	0.022594	0.009982	0.001625	-0.00597		16	0.000479369	0.00207143	0.00828571
50	-0.40155	-0.43485	-0.09822	-0.03664	-0.11664	-0.1231	-0.1317	-0.03188	-0.06564	-0.12229	-0.15954	-0.12979	-0.22718	-0.11873	-0.18276		15	-0.158701	0.0301842	0.116903		-0.01442	0.035017	-0.00027	-0.01358	0.001947	-0.01092	-0.00568	0.012991	0.005603	-0.00207	0.004585	-0.00873	-0.00671	0.010577	-0.00623	0.003736		16	0.000365375	0.00308432	0.0123373
51	-0.39145	-0.43479	-0.10283	-0.03526	-0.11091	-0.12191	-0.11224	-0.02222	-0.05073	-0.12825	-0.16263	-0.11556	-0.23451	-0.12108	-0.19017		15	-0.155636	0.0305235	0.118217		-0.0068	0.035507	0.000226	0.004368	0.003541	-0.0102	0.001903	0.00352	0.002415	-0.00544	0.007965	0.000985	0.022694	-0.00043	0.004904	0.002647		16	0.00423781	0.00275186	0.0110074
52	-0.36373	-0.43649	-0.11144	-0.02667	-0.11761	-0.10845	-0.11307	-0.01435	-0.05654	-0.12233	-0.15656	-0.09921	-0.23213	-0.10935	-0.17677		15	-0.149647	0.0299388	0.115953		-0.01075	0.020238	-0.00277	0.010089	0.00364	-0.00958	-0.00448	0.002223	0.0064	0.002597	0.009157	-5.9e-06	0.013555	-0.0042	0.000929	-0.00587		16	0.00194826	0.00211361	0.00845443
53	-0.35839	-0.43318	-0.08807	-0.02697	-0.11401	-0.0877	-0.11077	-0.01856	-0.05405	-0.10999	-0.1482	-0.10168	-0.22471	-0.07807	-0.17087		15	-0.141681	0.0300697	0.116459		0.012296	0.006732	-7.3e-05	0.010878	0.00374	-0.00186	-0.00198	-0.00296	0.003212	-0.00187	0.005181	0.000985	0.007596	-0.0044	-0.00623	-0.00973		16	0.00134481	0.00153869	0.00615474
54	-0.33848	-0.41712	-0.10018	-0.02483	-0.10171	-0.07524	-0.09177	-0.00473	-0.05413	-0.10408	-0.1378	-0.11584	-0.20649	-0.08175	-0.1703		15	-0.134963	0.0288615	0.11178		0.027036	-0.00354	0.000226	0.012851	-0.00403	0.001511	0.000409	0.000329	-0.00366	0.001207	-0.00029	0.001283	-0.00671	0.003039	-0.00295	0.00027		16	0.00168631	0.00200166	0.00800664
55	-0.35324	-0.3715	-0.09375	-0.02368	-0.10562	-0.05521	-0.08426	-0.01762	-0.04431	-0.10195	-0.1367	-0.11084	-0.20146	-0.07375	-0.14548		15	-0.127958	0.0274881	0.106461		0.022881	-0.01656	0.009102	0.011865	-0.00244	0.008147	0.00021	0.001825	-0.00097	0.006367	-0.00605	0.00267	-0.00174	0.000361	0.00232	0.008589		16	0.00291106	0.00216894	0.00867577
56	-0.32453	-0.3655	-0.08892	-0.01659	-0.09933	-0.05461	-0.05901	-0.00841	-0.04327	-0.10824	-0.12574	-0.09977	-0.20422	-0.07315	-0.14173		15	-0.120868	0.0268021	0.103804		0.027135	-0.02126	0.001922	0.007524	-0.00164	0.004384	-0.00397	0.000528	-0.00087	-0.00316	-0.00277	-0.00288	-0.00432	-0.00817	-0.00066	0.01255		16	0.000271437	0.00254577	0.0101831
57	-0.32166	-0.35835	-0.07498	-0.01241	-0.09241	-0.0472	-0.04901	0.004168	-0.03119	-0.11635	-0.12074	-0.08733	-0.1729	-0.06573	-0.15194		15	-0.113202	0.02696	0.104416		0.036533	0.004383	0.008404	0.011273	-0.0053	-0.00542	-0.00357	0.003918	-0.00501	-0.00782	0.013829	0.00505	-0.00851	0.007403	-0.00156	0.012649		16	0.00414075	0.00285443	0.0114177
58	-0.25647	-0.36498	-0.07787	-0.00812	-0.0729	-0.05577	-0.04227	-0.00013	-0.03132	-0.12367	-0.11298	-0.08312	-0.1766	-0.0741	-0.14006		15	-0.108024	0.025122	0.0972972		0.023277	-0.00354	0.004016	0.002592	0.005433	-0.00384	-0.00108	-0.00236	0.003611	-0.00137	0.011841	-0.00268	-0.00393	-0.00222	-0.00106	0.004033		16	0.00204519	0.00178108	0.00712433
59	-0.2082	-0.33684	-0.08445	-0.02163	-0.05906	-0.0461	-0.02777	0.008968	-0.02422	-0.1118	-0.11064	-0.07846	-0.15503	-0.08308	-0.11552		15	-0.0969221	0.0224382	0.0869026		0.00735	-0.00697	0.009102	-0.00342	-0.00024	-0.00948	-0.00158	-0.00137	-0.00356	0.004879	0.014624	-0.00873	-0.00571	0.005419	0.005401	-0.00498		16	4.59375e-05	0.0017487	0.00699479
60	-0.20546	-0.28546	-0.0802	-0.01327	-0.03901	-0.04037	-0.00334	0.004268	-0.01513	-0.07235	-0.09019	-0.12333	-0.15112	-0.05827	-0.08192		15	-0.0836768	0.0207266	0.0802739		-0.01075	-0.00619	0.011794	-0.00629	-0.00403	-0.00958	0.003895	-0.00401	-0.00067	-0.00643	0.015618	-0.00685	-0.00703	0.000559	-0.00623	-0.00973		16	-0.00287025	0.0018884	0.0075536
61	-0.18091	-0.27898	-0.07089	-0.00662	-0.03534	-0.03283	-0.01261	-0.00745	-0.0208	-0.06673	-0.0875	-0.06052	-0.1185	-0.05832	-0.05572		15	-0.0729147	0.01892	0.0732769		-0.00937	-0.00217	0.011495	-0.00481	-0.00293	-0.00235	0.009473	0.000927	-0.00356	0.002597	0.012437	-0.00486	-0.00562	0.014544	0.009575	-0.00448		16	0.00130612	0.00191242	0.00764969
62	-0.1405	-0.28329	-0.05839	-0.01092	-0.04198	-0.02053	-0.00344	-0.00123	-0.02198	-0.0503	-0.08884	-0.06025	-0.1095	-0.06452	-0.0378		15	-0.0662313	0.0185213	0.0717327		-0.00877	0.001153	0.008204	-0.01358	0.004437	-0.00334	0.00778	-0.00296	0.002913	-0.00693	0.006772	-0.00189	-0.00601	0.012164	-0.00414	-0.00478		16	-0.000561063	0.00177374	0.00709495
63	-0.1599	-0.24235	-0.05661	0.018577	-0.03027	0.00253	-0.00764	-3.2e-05	-0.01241	-0.03664	-0.08815	-0.05284	-0.0931	-0.05446	-0.04002		15	-0.0568877	0.0176721	0.0684436		-0.0067	-0.00658	0.007905	-0.01112	0.001648	-0.00096	0.008378	0.008006	0.00381	-0.00435	0.00538	0.002175	-0.00512	0.014247	-0.00623	-0.00587		16	0.000288688	0.00180335	0.00721339
64	-0.18672	-0.20889	-0.04976	0.008177	-0.03182	-0.00047	-0.00554	-0.00723	-0.00327	-0.03071	-0.07515	-0.06157	-0.10423	-0.04267	-0.04519		15	-0.0563362	0.0168538	0.0652744		-0.0064	-0.01558	0.001922	-0.01512	0.004437	-0.00235	0.006585	0.004616	-0.00187	-0.00857	0.002498	9.32e-05	-0.00621	-0.00172	-0.00315	-0.00498		16	-0.00286242	0.00162561	0.00650243
65	-0.22033	-0.18895	-0.05013	0.000577	-0.02563	0.00423	-0.0174	0.000968	-0.01202	-0.03013	-0.06217	-0.0377	-0.07604	-0.04689	-0.0434		15	-0.0536677	0.0170069	0.0658673		-0.00581	-0.02126	0.001722	-0.01181	-0.00194	-0.00384	0.007382	0.004716	0.000124	-0.00286	0.001206	0.00158	-0.00671	0.007006	-0.00404	-0.00973		16	-0.0027665	0.00184642	0.00738567
66	-0.19355	-0.1807	-0.03956	0.003077	-0.00863	0.01443	-0.00764	-0.00513	-0.00067	-0.02103	-0.05195	-0.03081	-0.08535	-0.04872	-0.02121		15	-0.0451629	0.0162802	0.063053		-0.0062	-0.01901	-0.00277	-0.00254	-0.00403	-0.00235	0.003995	0.010997	0.000522	0.000711	-0.00605	-0.0006	-0.00204	-0.00817	-0.00623	-0.00528		16	-0.00306531	0.00157798	0.00631193
67	-0.16563	-0.16064	-0.03404	0.019977	-0.00763	0.01803	-0.02122	0.006968	-0.00841	-0.01586	-0.04796	-0.02966	-0.05703	-0.04894	-0.01524		15	-0.037819	0.01441	0.0558098		-0.01075	0.000664	-0.00237	-0.00559	-0.00263	-0.01091	0.00031	0.011396	-0.00366	-0.00435	-0.00178	0.000688	-0.00254	-0.00053	0.001426	-0.00577		16	-0.00227475	0.00129744	0.00518977
68	-0.12989	-0.15853	-0.01154	0.010877	-0.00213	-0.00327	0.008163	0.008168	-0.00437	-0.00876	-0.03228	-0.01413	-0.0399	-0.03933	-0.01384		15	-0.0287175	0.0128546	0.0497858		0.005767	-0.00423	0.004514	-0.00362	-0.00124	-0.00384	-0.00029	0.012094	-0.00047	0.017182	0.000609	-0.00873	-0.00671	6.35e-05	0.009277	-0.00646		16	0.000869781	0.00180278	0.00721114
69	-0.09878	-0.15257	-0.02228	0.014977	-0.00433	-0.01347	-0.00164	-0.00353	-0.00767	-0.01676	-0.02752	-0.01287	-0.03225	-0.06235	-0.00934		15	-0.0300255	0.0112812	0.0436918		0.017836	-0.00873	0.002321	-0.00727	0.001848	-0.00958	-0.00397	0.006411	-0.00147	-0.00236	-0.00227	-0.0109	0.000146	-0.0048	0.004407	-0.00617		16	-0.00153444	0.00180185	0.00720741
70	-0.06687	-0.14004	-0.00548	-0.00362	-0.00793	0.02023	-0.00024	-3.2e-05	-0.00127	-0.01066	-0.01713	-0.01246	-0.01056	-0.03614	-0.02034		15	-0.0208361	0.00987571	0.0382485		0.024464	-0.02126	0.004814	-0.0127	-0.00403	-0.00166	-0.00178	-0.00037	-0.00267	0.007557	-0.00197	-0.00963	0.001636	-0.00083	0.004706	-0.00419		16	-0.00111956	0.00245043	0.00980173
71	-0.03968	-0.09693	-0.01148	-0.01092	-0.00703	0.02523	0.019563	0.000668	0.002429	-0.01466	-0.01383	-0.00807	-0.01056	-0.06167	-0.00934		15	-0.015752	0.00788228	0.0305279		0.033268	-0.0148	0.010897	-0.00796	0.003839	-0.00631	0.003597	-0.00296	-0.00356	-0.00782	-0.00029	-0.00328	0.006602	0.009188	-0.00623	-0.0024		16	0.000736312	0.0027634	0.0110536
72	-0.03233	-0.07767	-0.01148	-0.00842	-0.02403	-0.01347	0.023263	-0.00723	-0.00267	-0.00146	-0.00543	-0.00857	0.013036	-0.06381	-0.01134		15	-0.0154407	0.00673974	0.0261029		0.029311	0.003208	0.000426	-0.01132	0.005931	-0.00423	0.004692	-0.00077	0.000522	-0.00068	-0.00406	0.005347	-0.00562	0.012263	-0.00434	-0.00161		16	0.00181688	0.00230019	0.00920077
73	0.050767	-0.07574	0.004024	-0.00482	-0.01363	-0.01107	0.028163	-0.00023	0.018829	0.007943	-0.01713	-0.00697	0.021136	-0.05297	-0.01384		15	-0.0043692	0.00797979	0.0309056		0.020309	-0.00354	0.008902	-0.01358	0.008122	-0.00364	0.009274	0.006112	-0.00167	0.003787	0.000609	-0.00139	-0.00671	0.013552	-0.00623	-0.00716		16	0.00167169	0.00222178	0.0088871
74	0.113467	-0.03904	-0.00028	0.003677	-0.02563	-0.00177	0.014663	-0.00103	-0.00137	0.003043	-0.01784	-0.00967	0.007036	-0.04635	-0.01444		15	-0.0010356	0.00928433	0.0359581		0.013978	-0.01588	0.005312	-0.00668	0.00623	0.005968	0.004891	-0.00067	-0.00366	1.69e-05	0.000709	0.009114	-0.00363	0.005419	0.003314	-0.00141		16	0.00143887	0.00175422	0.00701689
75	0.150267	-0.01784	0.005524	-0.01092	-0.01273	-0.00487	-0.00224	-0.00223	0.008229	0.004143	-0.01393	-0.01117	-0.01056	-0.03999	-0.01084		15	0.0020562	0.0110005	0.0426049		0.003492	-0.0055	0.000226	-0.00629	0.00862	0.003195	0.003895	0.003819	-7.6e-05	-0.00117	-0.00605	0.00495	-0.00025	-0.00817	-0.00195	-0.00785		16	-0.000569312	0.00126797	0.00507187
76	0.191267	-0.07574	0.018924	0.010377	-0.02163	-0.00567	-0.00764	-0.00293	-0.00767	0.007143	-0.00243	0.015233	0.020436	-0.01443	-0.00714		15	0.00787333	0.0143837	0.0557079		0.002997	0.000566	0.008105	-0.00796	0.01609	-0.00285	-0.00397	0.002622	0.007496	-0.00058	0.002796	-0.00873	-0.00631	-0.00609	0.00083	-0.00389		16	7.0125e-05	0.00165983	0.0066393
77	0.176067	-0.07534	-0.00368	0.016377	-0.01823	-0.01347	0.000763	0.006368	-0.00077	-0.00386	0.012367	-0.00957	0.037436	-0.00503	-0.00614		15	0.00755253	0.0135192	0.0523595		-0.00432	-0.00022	0.00631	-0.00431	0.006031	-0.00958	-0.00318	0.014786	0.001718	0.000116	-0.00207	-0.00447	-0.00055	-0.00929	-0.00623	0.001459		16	-0.0008625	0.00155036	0.00620144
78	0.136067	0.014359	0.014724	0.022277	-0.01683	-0.01317	0.022863	0.002568	0.003529	0.004843	-0.00063	-0.01117	0.048736	-0.01443	-0.02034		15	0.0128931	0.01002	0.0388074		-0.01075	-0.00619	0.002919	-0.00569	0.004337	0.000818	-0.00367	0.004816	-0.00395	0.000612	0.001007	-0.00179	-0.00393	-0.00938	-0.00464	-0.00973		16	-0.00282569	0.00122982	0.00491929
79	0.104167	0.007959	0.007024	0.017477	0.00087	-0.00647	0.003163	-0.00153	-0.00037	0.002343	0.016467	-0.00347	0.039636	0.000874	-0.00504		15	0.0122067	0.00722918	0.0279985		-0.00779	-0.00648	-0.00277	-0.00431	0.004537	0.004879	-0.00298	0.01339	-0.00366	0.000513	0.010549	-0.00774	-0.00671	-0.01009	-0.00096	-0.00735		16	-0.00168575	0.00171104	0.00684418
80	0.052667	0.022359	-0.00428	0.024177	-0.00353	-0.00377	0.017363	0.005168	-0.00157	-0.01676	0.007767	0.005333	0.016636	-0.00943	-0.0206		15	0.006102	0.00479836	0.018584		-0.00244	-0.01421	0.007506	-0.01132	-0.00403	-0.00067	1.1e-05	0.012293	-0.00037	0.005672	0.010748	-0.00714	-0.00522	0.001254	0.004209	-0.00844		16	-0.000759188	0.00190123	0.00760493
81	0.041667	-0.01144	0.012924	0.044377	-0.01383	0.00233	0.013663	0.019568	-0.00097	0.002943	-0.01713	-0.00507	0.017936	-0.00263	-0.00884		15	0.00636653	0.00482906	0.0187029		0.003789	-0.0196	0.001722	-0.00806	0.004935	-0.00928	0.00778	0.012792	0.00102	-0.00782	0.004088	-0.00934	-0.00204	-0.00817	0.002221	-0.01014		16	-0.00225644	0.00210596	0.00842386
82	0.002367	-0.07574	0.008624	0.017177	-0.02563	-0.00547	0.051263	0.006268	-0.00017	-0.01056	-0.01033	0.008933	0.006536	-0.01443	0.007062		15	-0.00227333	0.00689614	0.0267086		-0.0069	-0.02126	0.004016	-0.00392	0.00135	-0.00592	0.004891	0.002622	0.008792	-0.00475	0.007666	-0.00873	-0.00571	0.00413	-0.00364	-0.01178		16	-0.00244644	0.00197855	0.0079142
83	-0.03233	-0.07752	0.001124	0.012177	-0.00613	-0.01347	0.019763	-0.00723	0.000529	-0.00386	-0.00603	0.003533	-0.00106	-0.01013	-0.02034		15	-0.00939827	0.00582382	0.0225556		-0.00779	-0.00922	0.005711	-0.01358	-0.00562	-0.00552	0.005589	-0.00296	0.00919	0.001108	0.001404	-0.00179	-0.00631	-0.0042	-0.00474	-0.00854		16	-0.00295425	0.00153955	0.0061582
84	-0.02743	-0.04884	-0.01148	0.012877	0.00167	-0.00167	0.046363	-0.00821	0.000429	0.019743	-0.01633	-0.00127	-0.01056	-0.00253	-0.01224		15	-0.0039652	0.00549806	0.0212939		-0.01126	-0.00648	0.008304	-0.01452	0.004138	-0.00958	0.008676	0.000628	0.00391	0.006863	0.003989	-0.00704	-0.00353	-0.00807	-0.00623	-2.7e-05		16	-0.00188931	0.00184874	0.00739496
85	-0.01213	-0.01374	0.010924	-0.01092	-0.00863	0.01313	0.042263	-0.00233	0.005829	0.020543	-0.01503	0.001833	0.002836	0.007674	-0.01334		15	0.00192747	0.00407512	0.0157829		-0.01075	-0.00991	0.007207	-0.01092	-0.00283	0.002205	0.009374	0.002523	0.005205	-0.00167	0.001901	-0.00635	-0.00293	-0.0046	0.001625	-0.00528		16	-0.001575	0.00156319	0.00625277
86	0.007767	0.028659	-0.00188	0.014077	-0.02473	0.01563	0.043663	6.8e-05	-0.00767	0.004243	-0.01854	0.007533	-0.02012	0.003474	-0.01664		15	0.00236893	0.0048465	0.0187704		-0.00798	-0.00149	0.009501	-0.00727	0.004537	0.002799	0.000409	-0.00405	0.008294	0.00468	0.005877	-0.00466	-0.00671	-0.00817	-0.00623	-0.00775		16	-0.00113831	0.00156907	0.00627628
87	-0.03736	-0.02104	0.003024	0.004277	-0.01843	0.01793	0.010663	0.016168	-0.00457	0.014143	-0.01713	-0.00157	-6.4e-05	-0.00863	-0.02034		15	-0.00419527	0.00416513	0.0161315		-0.00462	-0.00237	0.005811	-0.01033	0.006329	-0.00641	-0.00397	0.001027	0.007098	0.0149	-0.00605	-0.00595	-0.00552	-0.00331	-0.00225	-0.00518		16	-0.00129969	0.00165339	0.00661357
88	-0.04294	-0.07574	0.006724	-0.01543	-0.01773	0.02863	-0.00764	0.017268	0.001529	-0.00116	-0.00463	-0.00467	-0.01523	-0.01133	-0.01134		15	-0.0102459	0.00629264	0.0243713		-0.00225	-0.00354	0.004714	-0.01462	-0.00403	-0.00334	0.003497	0.004716	-0.00366	0.012717	0.0021	-0.00875	-0.00273	0.02238	-0.00036	-0.00815		16	-8.1625e-05	0.00218544	0.00874177
89	-0.05735	-0.0787	0.012424	0.012577	-0.02563	0.01683	0.003863	0.006668	0.007329	0.006743	-0.01383	-0.00077	-0.02014	-0.01443	0.011162		15	-0.0088836	0.00711821	0.0275687		-0.00185	-0.00208	0.000825	-0.01358	-0.00044	-0.00958	-0.00079	-0.00375	0.002415	0.007161	0.002299	-0.00685	-0.00035	0.021983	0.003115	-0.00973		16	-0.000700125	0.00202971	0.00811883
90	-0.05535	-0.09346	0.010224	-0.00732	-0.00313	0.01083	0.010363	0.010068	-0.00137	0.002443	-0.01253	-0.00157	-0.00936	0.001474	-0.00384		15	-0.00950187	0.0073062	0.0282968		-0.00828	-0.02126	-0.00277	-0.00648	0.000154	-0.00265	0.002501	0.007607	0.004906	0.002001	0.010251	-0.00873	-0.00075	0.018908	0.01673	-0.00428		16	0.000491125	0.00250264	0.0100106
91	-0.04366	-0.04714	0.015224	0.014077	-0.00183	0.00423	-0.0108	0.017168	0.005029	0.014343	-0.00953	-0.01117	-0.01056	-0.01403	-0.01154		15	-0.0060126	0.00504116	0.0195243		-0.04173	-6.6e-05	-0.02687	-0.01029	-0.02218	0.014362	-0.00416	-0.00359	-0.02006	-0.00992	-0.03328	-0.0173	-0.01999	-0.00815	-0.05319	-0.00056		16	-0.0160609	0.0042689	0.0170756
92	-0.02913	-0.04334	0.007124	0.019577	-0.01963	-0.01347	0.006763	0.015368	0.015329	-0.01676	-0.01183	-0.00977	0.004936	-0.00583	-0.00564		15	-0.00575353	0.00455365	0.0176362		-0.03373	0.002034	-0.01939	-0.00769	-0.01389	0.017462	-0.03364	-0.0104	-0.01783	-0.01154	-0.0179	-0.00497	-0.01552	-0.00485	-0.05046	0.001035		16	-0.0138299	0.00401155	0.0160462
93	-0.01763	-0.04134	0.004924	-0.01092	-0.01363	0.00583	0.020263	-0.00723	0.013129	0.006543	-0.01703	-0.00437	0.060536	-0.00193	-0.01494		15	-0.00118633	0.00587191	0.0227418		-0.04304	-0.00517	-0.01642	0.000207	-0.0087	0.002362	-0.02791	-0.00209	-0.00317	-0.01418	-0.00792	-0.00077	-0.01665	-0.00455	-0.04299	0.004135		16	-0.0116785	0.00369055	0.0147622
94	-0.01263	-0.03344	-0.00358	-0.00062	-0.02563	-0.00487	-0.00764	0.005868	0.007429	0.007743	-0.01373	0.000433	0.066436	0.005074	-0.02034		15	-0.00196647	0.0058405	0.0226202		-0.03793	0.003734	-0.01173	0.000407	-0.0036	0.000762	-0.01624	0.006407	0.003428	-0.00341	-0.00972	-6.6e-05	-0.02729	-0.00245	-0.03471	0.001935		16	-0.00815456	0.00348921	0.0139568
95	-0.03233	-0.07574	-0.01148	0.000877	-0.01203	0.00333	0.032563	0.011268	0.002229	0.031143	-0.01713	-0.00047	0.066636	0.032374	-0.00574		15	0.0017	0.00845267	0.0327371		-0.03017	0.005634	-0.00632	0.004107	-0.01391	0.003662	-0.0077	0.012507	-0.00637	-2e-05	-0.01752	-0.00947	-0.01063	0.001553	-0.02808	-0.00056		16	-0.00645544	0.00295526	0.011821
96	0.015267	-0.05774	-0.00738	0.005377	-0.00503	-0.00567	0.008063	0.017068	-0.00767	0.034943	-0.00203	0.008134	0.062236	0.026474	-0.00914		15	0.0055268	0.0067661	0.026205		0.005334	0.002734	0.011735	0.009807	-0.0102	-0.00194	0.001861	-0.00889	0.004128	-0.00058	-0.00072	0.017334	-0.015	-0.00815	-0.00069	0.001835		16	0.000537375	0.00211061	0.00844244
97	-0.00823	-0.06414	-0.00968	-0.00562	-0.00513	-0.01297	0.017963	-0.00753	0.004829	0.048843	-0.01553	0.019233	0.053636	0.025074	0.015362		15	0.00374067	0.00737839	0.0285764		0.010134	-0.00517	0.014535	0.009907	-0.0065	-0.00394	0.004461	0.000607	0.002928	-0.01148	-0.00752	0.002134	-0.0039	-0.00405	0.001412	0.002535		16	0.000380813	0.0017749	0.0070996
98	-0.02623	-0.07474	0.010224	0.013577	-0.01163	-0.00197	0.008963	0.008968	-0.00677	0.064543	-0.01243	0.009133	0.047936	0.016174	-0.00394		15	0.0027872	0.00809787	0.0313629		0.020653	0.012007	0.014383	0.002114	-0.01647	-0.00359	-0.01045	0.005876	0.001047	-0.01184	-0.00572	0.036547	-0.01184	-0.00572	-0.00084	0.001235		16	0.001712	0.00344472	0.0137789
99	0.006667	-0.07725	0.003324	0.021777	-0.01573	0.00133	0.010163	0.004968	0.006929	0.064843	-0.01919	-0.00677	0.022336	0.007474	-0.01314		15	0.00118207	0.00763689	0.0295775		0.025153	-0.00449	0.013983	0.004014	-0.01527	-0.01829	0.005153	0.006376	0.002847	-0.00404	0.002876	0.027147	-0.01114	-0.00332	0.001963	0.003335		16	0.00226856	0.00312035	0.0124814
100	-0.00533	-0.08418	0.002824	0.004077	-0.01123	-0.00547	-0.00979	0.009968	0.010129	0.086943	-0.01593	-0.01117	0.032136	-0.01443	-0.01814		15	-0.00197287	0.00900856	0.03489		-0.0102	-0.0019	0.008599	-0.0102	0.004199	0.011299	0.010399	0.008299	0.012799	0.014399	-0.00974	0.003062	0.001962	-0.00974	-0.00314	-0.00124		16	0.00180356	0.00218079	0.00872316
AIY
Time	WT																n=	Average	SE	STDEV																			n=	Average	SE	STDEV
1	-0.00687	-0.00347	-0.00056	-0.00839	0.009999	0.017462	-0.04034	-0.00889	0.005028	-0.00288	0.00388	-0.00597	-0.015	-0.00055	-0.00479		15	-0.0040894	0.00332585	0.0128809		-0.00687	-0.00517	-0.0062	-0.01029	-0.00801	-0.01069	-0.00184	-0.00889	-0.00637	-0.01148	-0.01752	-0.00702	-0.015	-0.00815	-0.00479			15	-0.00855267	0.00103475	0.00400755
2	-0.00387	0.003534	0.001735	-0.00719	0.012699	0.006762	-0.00184	0.001807	0.009028	-0.00658	-0.00772	0.020034	0.008997	0.000153	-0.00089		15	0.00244393	0.00203977	0.00790001		-0.01315	-0.00517	-0.0054	-0.01029	-0.00251	0.00631	-0.00184	-0.00909	-0.01347	-0.01118	0.01478	0.013083	-0.015	-0.00065	-0.00594			15	-0.0039678	0.0023779	0.00920957
3	0.000434	0.005434	0.001535	-0.00469	0.010099	0.009162	0.003561	-0.00329	0.001428	0.01282	-0.01632	0.012834	-0.0005	0.001753	-0.00109		15	0.00221133	0.00194215	0.00752193		0.003734	-0.00027	-0.0028	-0.00709	0.003989	0.00041	0.002961	0.011007	-0.00317	-0.01555	0.00508	0.006283	0.020397	-0.00195	0.009812			15	0.00218953	0.00215966	0.00836431
4	0.000834	-0.00427	-0.00056	-0.00219	0.001499	-0.00974	0.005861	-0.00719	-0.00637	-0.00808	0.00418	0.016134	-0.0022	0.008153	-0.00309		15	-0.0004686	0.00178407	0.00690966		-0.00257	0.003534	0.009102	-0.00389	0.016589	-0.01069	0.006061	-0.00059	-0.00637	0.01702	-0.01752	-0.00702	0.004297	-0.00815	0.001612			15	9.43333e-05	0.00250473	0.00970076
5	0.005734	-0.00407	0.001335	-9.3e-05	0.003399	-0.00444	0.009361	0.002207	-0.00407	-0.01148	-0.01072	-0.00827	0.015897	0.010253	0.001312		15	0.000423667	0.00202782	0.00785373		-0.00687	0.008134	-0.0013	0.003507	-0.00801	-0.00149	0.002261	-0.00889	0.001528	0.00282	0.00848	0.001583	-0.015	0.000153	-0.00479			15	-0.00119227	0.00167506	0.00648746
6	0.004734	-0.00177	0.000635	-0.01029	-0.0061	-0.00344	0.012161	-0.00629	-0.00207	0.01042	-0.01752	0.004234	0.010597	0.009853	-0.00469		15	3.09333e-05	0.00222264	0.00860825		0.001034	0.001034	-0.0062	0.006107	-0.00421	0.00801	-0.00184	0.003907	0.006428	-0.01148	0.00108	0.003583	0.007697	0.001553	0.003612			15	0.00135433	0.00140189	0.00542949
7	0.008034	-0.00307	-6.5e-05	-0.00869	-0.0102	0.004362	0.012361	-0.00889	0.014228	0.00842	-0.00112	0.007934	-0.015	0.014753	-0.00479		15	0.0012178	0.00247393	0.00958149		-0.00687	0.002334	0.000702	-0.00379	0.014589	-0.00119	0.003761	-0.00379	0.005228	0.01182	-0.01142	-1.7e-05	0.007097	-0.00385	0.011412			15	0.0017344	0.00189991	0.00735832
8	0.013634	-0.00307	0.002535	-0.00499	-0.0081	-0.00104	0.006361	0.001407	0.014928	-0.00418	-0.01262	-0.01347	-0.0065	0.008453	-0.00059		15	-0.0004828	0.00221182	0.00856633		3.4e-05	-0.00517	0.009602	-0.01029	0.012289	0.00321	-0.00184	-0.00889	-0.00984	0.00422	0.01078	0.001983	-0.015	0.004453	0.009912			15	0.000363533	0.00223012	0.00863722
9	0.000534	-0.00067	0.001635	-0.00609	-0.01167	6.2e-05	0.007961	0.009407	-0.00067	0.01752	-0.01562	0.001134	-0.0048	-0.00815	-0.00169		15	-0.000740467	0.00214401	0.0083037		0.002834	-0.00317	0.001702	-0.00889	0.014789	0.01421	-0.01031	0.003007	-0.00637	-0.01148	-0.00062	-0.00702	0.012497	-0.00195	0.014312			15	0.000902733	0.002401	0.00929902
10	-0.00687	-0.00087	-0.00056	-0.01029	-0.01322	-0.00284	0.001461	-0.00229	-0.00637	0.00682	-0.00152	0.004434	-0.015	-0.00505	-0.00479		15	-0.003797	0.00155932	0.00603923		0.002234	-0.00177	0.006202	-0.00349	0.008989	-0.00159	-0.03283	0.007407	0.000928	0.00782	-0.01752	-0.00502	-0.0043	-0.00815	0.001412			15	-0.0026452	0.00280381	0.0108591
11	-0.00137	-0.00187	0.004835	-0.00819	-0.01042	-0.00974	-0.00184	0.008707	-0.00587	-0.01148	-0.01412	0.010634	0.009697	0.002953	-0.00199		15	-0.00200427	0.00207437	0.00803398		0.000234	-0.00257	-0.0053	-0.01029	0.002889	-0.00709	-0.00184	-0.00319	0.004028	0.05892	-0.01152	-0.00702	0.000697	0.005553	-0.00459			15	0.00126073	0.00431561	0.0167143
12	0.008134	0.000534	0.006035	-0.00319	-0.01085	-0.00684	6.1e-05	0.007607	0.015328	0.00252	-0.01752	0.014234	0.004497	-0.00985	-0.00439		15	0.000420667	0.00241043	0.00933557		-0.00687	-0.00187	-0.003	-0.00829	-0.00801	-0.01069	-0.00144	-0.00379	0.004528	0.06402	0.00088	-0.00612	-0.0009	-0.00085	0.006312			15	0.001594	0.00462078	0.0178962
13	0.005334	0.002734	0.011735	0.009807	-0.0102	-0.00194	0.001861	-0.00889	0.004128	-0.00658	-0.00072	0.017334	-0.015	-0.00815	-0.00069		15	5.08667e-05	0.00230248	0.00891746		-0.01259	-0.00287	0.000702	-0.00499	-0.00401	-0.00879	-0.00134	0.011807	0.005228	0.01632	0.00788	-0.00222	-0.0098	0.000953	-0.0052			15	-0.000594667	0.00207716	0.0080448
14	0.010134	-0.00517	0.014535	0.009907	-0.0065	-0.00394	0.004461	0.000607	0.002928	-0.01148	-0.00752	0.002134	-0.0039	-0.00405	0.001412		15	0.0002372	0.00189123	0.00732469		-0.01387	-0.00237	-0.0049	-0.01029	-0.00271	0.00391	-3.9e-05	0.016607	0.006528	0.00982	-0.01752	-0.00352	-0.0106	-0.00815	-0.00479			15	-0.00279293	0.0023598	0.00913948
15	-0.00297	-0.00277	0.009935	0.029807	-0.0013	-0.00174	0.006561	0.008107	-0.00637	0.00852	-0.00082	-0.01347	0.000997	0.010753	-0.00159		15	0.00291	0.00258618	0.0100162		-0.00397	-0.00067	-0.0027	-0.00779	-0.00801	0.00081	0.000161	0.010007	-0.00127	0.01572	0.00838	-0.00702	-0.015	-0.00105	0.004312			15	-0.000539333	0.002021	0.00782731
16	-0.00357	0.002334	-0.00056	0.027607	-0.0021	-0.00194	-0.00184	0.009207	0.006728	0.00042	0.01348	-0.01057	0.004197	0.011953	-0.00479		15	0.0033704	0.00241907	0.00936901		-0.01251	-0.00517	0.001602	-0.00409	0.005589	0.00291	0.000161	-0.00469	-0.00527	-0.00578	0.01908	-0.00362	0.004697	5.3e-05	0.000312			15	-0.0004484	0.00185386	0.00717998
17	0.000434	0.005734	-0.00969	0.027007	0.001399	-0.00974	0.002561	0.014107	0.001428	-0.00258	-0.00652	0.001034	0.012297	-0.00015	-0.00129		15	0.00240207	0.00246631	0.00955197		-0.00964	-0.00177	-0.0062	-0.00279	0.006789	-0.01069	-0.00174	-0.00299	-0.00637	-0.01148	0.02588	-0.00442	0.003997	0.001553	0.001612			15	-0.00121727	0.00236549	0.00916149
18	-0.00687	0.007934	-0.02525	0.010407	0.002599	-0.01277	0.004061	0.006307	-0.00317	0.01922	-0.01652	0.010034	0.015197	-0.00909	0.003312		15	0.000360067	0.00320547	0.0124147		-0.00941	0.001534	-0.0049	-0.00029	-0.00856	-0.00069	-0.00174	-0.00889	-0.00902	-0.00398	-0.01752	-0.00362	-0.0079	-0.00285	0.006212			15	-0.00477493	0.00147225	0.00570202
19	0.000834	0.008434	-0.03865	0.008207	0.001299	-0.00974	0.002661	-0.00889	-0.0087	-0.00388	-0.01752	0.012134	0.007897	-0.00735	-0.00149		15	-0.00365027	0.00329454	0.0127597		-0.01623	-0.00517	-0.0058	-0.00059	-0.01093	-0.00129	-0.0031	-0.00609	-0.00127	0.00182	-0.02666	-0.00192	-0.015	-0.00065	-0.00742			15	-0.00668667	0.00197741	0.00765847
20	-0.00687	-0.00517	-0.05568	-0.01029	-0.0102	-0.01397	-0.00184	-0.01216	-0.01517	-0.01148	-0.04019	-0.01347	-0.015	-0.00815	-0.00479		15	-0.014962	0.00368107	0.0142567		-0.00405	-0.00449	-0.00912	-0.00989	-0.01647	-0.01829	-0.01045	-0.00889	-0.00637	-0.01148	-0.01752	-0.00702	-0.015	-0.00815	-0.00479			15	-0.010132	0.00122411	0.00474095
21	-0.02059	-0.0095	-0.00056	-0.01976	-0.0354	-0.01699	-0.02809	-0.00889	-0.00637	-0.01966	-0.05594	-0.03781	-0.04279	-0.01994	-0.03036		15	-0.02351	0.00387935	0.0150246		-0.00195	-0.00449	-0.00612	0.002914	0.008131	0.025313	-0.01109	-0.00315	-0.00482	0.002383	0.013814	-0.00697	-0.01209	-0.00065	0.008247			15	0.000631467	0.00256962	0.0099521
22	-0.05508	-0.06658	-0.04555	-0.03211	-0.04101	-0.05379	-0.04214	-0.01775	-0.04249	-0.02966	-0.05508	-0.04166	-0.07523	-0.03838	-0.04187		15	-0.0452253	0.00371533	0.0143894		-0.00405	7e-06	-0.00482	0.001814	0.008131	0.047813	-0.00455	0.001053	-0.00449	0.002583	0.016414	0.003531	-0.01829	-0.00105	0.018447			15	0.00416953	0.00386732	0.0149781
23	-0.0869	-0.08843	-0.09641	-0.03396	-0.04678	-0.07892	-0.08072	-0.02099	-0.04697	-0.06318	-0.07769	-0.06931	-0.07672	-0.07609	-0.06126		15	-0.0669553	0.00552629	0.0214032		-0.00045	-0.00099	0.000383	-0.00989	0.008131	0.025313	-0.01045	0.004853	-0.00249	0.000483	0.001114	0.004931	-0.01709	-0.00095	0.002147			15	0.000336333	0.00245592	0.00951176
24	-0.09621	-0.09033	-0.10713	-0.05247	-0.05466	-0.08037	-0.09758	-0.02284	-0.07338	-0.10748	-0.08397	-0.07333	-0.09417	-0.0827	-0.07604		15	-0.0795107	0.00583967	0.022617		0.004553	-0.00449	0.006183	-0.00329	0.009031	0.014813	-0.00975	0.006753	-0.00496	-0.00222	-0.00039	0.005831	-0.01559	0.000153	-0.00545			15	7.84667e-05	0.00203301	0.00787381
25	-0.07653	-0.08489	-0.106	-0.06548	-0.07207	-0.10956	-0.15502	-0.03263	-0.07583	-0.1282	-0.08135	-0.07576	-0.11242	-0.12306	-0.08393		15	-0.092182	0.00780307	0.0302212		0.006853	0.000507	0.007983	-0.00149	0.009031	0.005413	-0.00525	-0.00405	-0.00109	-0.00172	0.002814	-0.01647	-0.00829	-0.01045	-0.00015			15	-0.0010906	0.00184058	0.00712855
26	-0.06959	-0.09073	-0.1253	-0.0656	-0.06845	-0.1041	-0.19062	-0.03379	-0.07827	-0.14114	-0.12499	-0.09214	-0.11213	-0.14191	-0.09728		15	-0.102403	0.0100279	0.038838		0.009453	-0.00429	0.020783	0.002414	0.005831	-0.00459	-0.00835	-0.00557	0.000907	-0.00912	0.011414	-0.01057	-0.00849	-0.00305	-0.00545			15	-0.000578533	0.00232318	0.00899764
27	-0.07621	-0.09085	-0.13176	-0.0739	-0.07171	-0.08429	-0.20038	-0.04476	-0.05221	-0.1672	-0.14714	-0.10608	-0.1459	-0.14467	-0.09731		15	-0.108958	0.0116453	0.0451022		0.005653	-0.00449	0.011583	0.005614	0.002031	-0.01829	-0.01045	-0.00315	-0.00379	-0.00702	-0.00989	-0.01647	-0.01119	-0.01045	-0.00415			15	-0.00496393	0.00217159	0.00841055
28	-0.07917	-0.10567	-0.13475	-0.08085	-0.07718	-0.0858	-0.21197	-0.04934	-0.08754	-0.15696	-0.16307	-0.12736	-0.16706	-0.13455	-0.10244		15	-0.117581	0.0113501	0.0439586		-0.00405	-0.00019	0.013183	0.002714	0.002731	-0.02331	-0.00255	-0.00245	-0.00449	-0.00622	-0.00629	-0.01437	-0.01829	0.001153	-0.00215			15	-0.00430527	0.00231791	0.00897724
29	-0.08335	-0.10902	-0.14494	-0.07956	-0.07173	-0.07012	-0.21793	-0.0487	-0.08829	-0.16892	-0.15314	-0.10885	-0.16533	-0.13607	-0.11832		15	-0.117618	0.0119653	0.0463413		-0.00165	0.007807	-0.00492	-0.00989	-0.01647	0.025413	-0.00755	-0.00015	-0.00229	-0.00312	0.001814	-0.01287	-0.01779	0.004453	-0.00305			15	-0.0026842	0.00274404	0.0106276
30	-0.08745	-0.10765	-0.14805	-0.08788	-0.06944	-0.06921	-0.22336	-0.05864	-0.08548	-0.14849	-0.15604	-0.09423	-0.17343	-0.136	-0.13547		15	-0.118721	0.0119337	0.0462189		-0.00395	0.006007	-0.00996	-0.00729	-0.01177	-0.02276	-0.01045	0.002453	0.002507	0.001483	0.009614	-0.01647	-0.01409	0.001853	-0.00395			15	-0.0051182	0.00236301	0.0091519
31	-0.11877	-0.08174	-0.15366	-0.08772	-0.0523	-0.06257	-0.22846	-0.07307	-0.06994	-0.13751	-0.14061	-0.09452	-0.17456	-0.1305	-0.13825		15	-0.116279	0.0124569	0.0482455		-0.00325	0.007407	-0.00912	0.000214	-0.00997	-0.01829	-0.00825	-0.00405	0.000207	0.002283	0.013114	0.023631	-0.01963	0.003653	-0.00305			15	-0.0016734	0.00290211	0.0112398
32	-0.15164	-0.07829	-0.16664	-0.08525	-0.06012	-0.06316	-0.23133	-0.07091	-0.06922	-0.12855	-0.14801	-0.08399	-0.16153	-0.11836	-0.12554		15	-0.116169	0.012727	0.0492916		-0.00055	0.009507	-0.00042	-0.00169	-0.00017	0.009213	0.001853	0.000253	0.002007	-0.00112	-0.00989	0.023131	-0.01779	0.002953	-0.00545			15	0.000789133	0.00235617	0.00912543
33	-0.15346	-0.07556	-0.16702	-0.08995	-0.05935	-0.06131	-0.23338	-0.06208	-0.06976	-0.14127	-0.14101	-0.0754	-0.16172	-0.11584	-0.12689		15	-0.1156	0.013177	0.0510343		0.002753	-0.00449	-0.00915	0.001314	0.006631	0.002613	0.014253	0.002653	0.049407	-0.00822	-0.00509	0.012331	-0.01829	-0.00025	-0.00015			15	0.00308767	0.00393541	0.0152418
34	-0.1565	-0.09353	-0.16354	-0.0916	-0.06602	-0.06843	-0.23525	-0.08157	-0.0817	-0.15515	-0.13443	-0.06978	-0.16541	-0.14365	-0.12781		15	-0.122291	0.0125554	0.048627		-0.00405	-0.00369	-0.00912	-0.00759	0.009031	-0.00799	0.010253	-0.00405	0.066407	-0.00782	-0.00229	0.016931	-0.00839	-0.01045	0.000647			15	0.00252193	0.00501677	0.0194299
35	-0.16216	-0.10263	-0.12442	-0.08815	-0.06177	-0.07262	-0.23786	-0.07806	-0.07969	-0.14558	-0.13803	-0.07601	-0.1613	-0.1369	-0.13496		15	-0.120009	0.0121798	0.0471723		-0.00065	0.001507	0.009283	-8.6e-05	-0.00357	-0.01829	0.011553	0.005253	0.059907	-0.00912	0.012314	0.015531	-0.00559	-0.01035	-0.00597			15	0.0041148	0.00467115	0.0180913
36	-0.16226	-0.0989	-0.12243	-0.0809	-0.06492	-0.06999	-0.23712	-0.07174	-0.08668	-0.12712	-0.15052	-0.09062	-0.16573	-0.12244	-0.14505		15	-0.119761	0.012155	0.0470761		0.002153	0.000307	0.021283	0.003114	-0.01647	-0.01389	0.010553	0.006853	-0.00449	-0.00042	0.003714	-0.00107	-0.00869	-0.00585	-0.00105			15	-0.000263533	0.00242506	0.00939221
37	-0.16335	-0.09186	-0.12515	-0.07774	-0.05003	-0.0718	-0.23456	-0.0733	-0.08012	-0.13899	-0.14292	-0.08925	-0.16117	-0.13982	-0.14433		15	-0.118959	0.0125533	0.0486187		0.002353	0.001507	0.021283	-0.00989	-0.01477	-0.00049	0.010053	0.008353	-0.00059	-0.00052	0.005714	-0.01647	-0.01129	-0.00055	-0.00095			15	-0.000417133	0.002562	0.00992257
38	-0.16354	-0.09049	-0.13167	-0.07343	-0.05509	-0.06197	-0.23976	-0.06853	-0.07695	-0.12856	-0.15739	-0.07898	-0.15604	-0.12872	-0.14506		15	-0.117079	0.0131884	0.0510784		0.005753	-0.00309	0.016183	0.007914	0.022531	-0.00309	-0.00255	0.007653	0.001207	-0.00122	0.005314	-0.01859	-0.00829	0.000653	-0.00545			15	0.00166187	0.00256685	0.00994136
39	-0.16214	-0.08586	-0.12769	-0.08732	-0.05616	-0.05866	-0.23667	-0.06696	-0.06932	-0.12444	-0.16754	-0.06794	-0.16467	-0.11467	-0.14374		15	-0.115585	0.0134846	0.0522256		0.003853	-0.00449	0.002383	0.011014	0.021631	-0.01829	-0.01045	0.008253	0.003607	0.000283	0.021314	-0.00927	-0.01439	0.003753	0.004447			15	0.00157653	0.00300689	0.0116456
40	-0.11855	-0.08656	-0.12433	-0.07259	-0.06247	-0.06293	-0.22798	-0.06193	-0.07573	-0.12868	-0.15916	-0.06584	-0.17428	-0.10428	-0.1416		15	-0.111127	0.0127179	0.0492562		0.001653	-0.00269	0.002583	0.016814	0.021731	-0.00989	0.001053	-0.00405	0.002007	-0.00012	0.022814	-0.00257	-0.01709	-0.01045	0.003347			15	0.00167613	0.00291823	0.0113022
41	-0.08641	-0.08333	-0.12702	-0.08775	-0.05816	-0.05531	-0.22448	-0.05601	-0.07155	-0.11761	-0.15088	-0.0652	-0.16832	-0.11832	-0.14775		15	-0.107873	0.0126855	0.0491308		0.003853	0.004407	0.001783	0.006114	0.014331	-0.01829	-0.01045	-0.00618	0.006807	0.001183	0.011614	-0.00437	-0.01489	-0.01015	0.001547			15	-0.000846067	0.00246908	0.00956269
42	-0.08345	-0.07802	-0.12132	-0.08735	-0.06096	-0.05145	-0.21927	-0.07524	-0.0761	-0.12025	-0.15925	-0.08721	-0.15937	-0.12937	-0.14738		15	-0.110399	0.0119037	0.0461029		0.001753	-0.00249	-0.00912	0.008614	0.002631	0.039513	-0.00025	-0.00616	-0.00449	-0.00602	-0.00209	-0.00697	-0.01829	-0.00295	-0.00185			15	-0.0005446	0.0032546	0.012605
43	-0.10132	-0.06801	-0.11677	-0.08294	-0.05525	-0.05633	-0.21561	-0.07915	-0.0802	-0.11115	-0.14999	-0.08457	-0.14997	-0.11997	-0.14402		15	-0.107683	0.0112353	0.0435143		-0.00405	-0.00129	-0.00862	-0.00989	0.000131	0.026213	0.004053	0.001353	0.018507	-0.00622	-0.00109	-0.01117	-0.01499	-0.01045	-0.00235			15	-0.0013242	0.00285845	0.0110707
44	-0.11403	-0.06649	-0.12946	-0.07766	-0.04422	-0.05712	-0.20596	-0.07241	-0.07518	-0.09951	-0.14257	-0.09223	-0.13317	-0.09317	-0.1276		15	-0.102052	0.0106815	0.0413693		-0.00395	-0.00449	0.000483	-0.00409	-0.01647	0.038913	0.010853	0.003053	0.021207	-0.00912	-0.00989	-0.01097	-0.01429	-0.00485	-0.00545			15	-0.000604067	0.00375964	0.014561
45	-0.10995	-0.06068	-0.12242	-0.06645	-0.04043	-0.05291	-0.19886	-0.06071	-0.072	-0.10148	-0.12168	-0.09046	-0.13379	-0.10379	-0.13398		15	-0.0979727	0.0106799	0.0413631		-0.0066	0.005007	0.014383	-0.00239	-0.01647	-0.01829	0.022553	0.003753	0.031807	-0.00702	-0.01127	-0.01647	-0.00869	-0.00655	-0.00225			15	-0.00123313	0.00376047	0.0145642
46	-0.116	-0.0579	-0.12737	-0.05896	-0.03389	-0.05254	-0.19295	-0.07112	-0.06676	-0.09177	-0.11136	-0.08735	-0.14011	-0.08679	-0.12948		15	-0.0949567	0.0107551	0.0416543		-0.00793	0.004807	0.015083	0.006014	-0.00267	-0.01829	0.018553	0.001953	-0.00449	-0.00682	-0.01056	-0.00607	-0.01029	-0.01045	-0.00055			15	-0.002114	0.0025845	0.0100097
47	-0.0912	-0.0597	-0.12728	-0.05338	-0.02674	-0.04228	-0.19049	-0.06355	-0.06096	-0.07975	-0.11297	-0.09267	-0.12271	-0.07864	-0.12007		15	-0.0881593	0.0107488	0.0416299		-0.00405	0.005907	0.013783	0.000914	-0.01647	-0.01829	0.007153	-0.00405	-0.00139	-0.00522	-0.00309	-0.00287	-0.01049	-0.00995	0.000747			15	-0.00315773	0.00220654	0.00854589
48	-0.08595	-0.05371	-0.11918	-0.05112	-0.03625	-0.03779	-0.1818	-0.06576	-0.03385	-0.09015	-0.12825	-0.05211	-0.13724	-0.06978	-0.12562		15	-0.0845707	0.011515	0.0445973		0.004553	-0.00449	-0.00032	0.002014	-0.00997	-0.00999	5.3e-05	-0.00155	-0.00179	-0.00432	-0.00389	-0.00237	-0.01139	-0.00165	-0.00265			15	-0.003184	0.00114783	0.00444554
49	-0.02912	-0.04757	-0.10429	-0.0559	-0.02919	-0.03645	-0.17642	-0.06621	-0.03492	-0.09473	-0.11753	-0.04845	-0.13769	-0.06475	-0.12018		15	-0.07756	0.0116528	0.0451311		-0.00405	0.001107	0.000283	-0.00989	-0.00807	-0.01429	-0.00575	0.007553	0.027407	-0.00392	-0.00329	-0.01137	-0.01429	-0.01045	0.000447			15	-0.0032382	0.00270616	0.0104809
50	-0.09355	-0.04243	-0.09304	-0.05039	-0.03825	-0.04518	-0.16956	-0.05799	-0.02835	-0.08288	-0.11798	-0.054	-0.12872	-0.05213	-0.10764		15	-0.0774727	0.0104005	0.040281		0.005753	0.006007	-0.00852	-0.00159	-0.00347	-0.01829	-0.01045	-0.00619	0.031407	-0.00732	-0.00189	-0.00687	-0.01449	-0.01185	-0.00015			15	-0.0031942	0.00302883	0.0117306
51	-0.08743	-0.03647	-0.08394	-0.04756	-0.03697	-0.04067	-0.15956	-0.0533	-0.04056	-0.09406	-0.11666	-0.04477	-0.11916	-0.04328	-0.10412		15	-0.0739007	0.00992903	0.038455		0.007453	0.004407	-0.00912	-0.00919	-0.01647	-0.01439	-0.00925	-0.00405	0.005307	-0.00957	-0.00989	-0.01217	-0.01829	-0.01154	-0.00545			15	-0.00748087	0.00200774	0.00777595
52	-0.10383	-0.03298	-0.09002	-0.04328	-0.0297	-0.02783	-0.15068	-0.05205	-0.04885	-0.09979	-0.10556	-0.0408	-0.11976	-0.03877	-0.09781		15	-0.072114	0.010112	0.0391638		0.018953	0.007907	-0.00912	-0.00659	-0.01704	-0.01379	-0.01188	-0.00225	-0.00449	-0.00912	-0.00899	-0.01647	-0.01559	-0.01064	-0.00235			15	-0.006764	0.00249378	0.00965839
53	-0.1192	-0.02989	-0.09138	-0.03805	-0.02523	-0.02146	-0.14079	-0.04328	-0.04199	-0.09369	-0.08625	-0.05089	-0.12107	-0.01802	-0.10057		15	-0.0681173	0.0106367	0.0411959		-0.00405	-0.00449	-0.00512	-0.01019	-0.01267	-0.01509	-0.01054	0.007253	-0.00169	0.000483	-0.00289	-0.01297	-0.01509	-0.00935	-0.00545			15	-0.00679027	0.00162045	0.00627596
54	-0.11259	-0.02432	-0.082	-0.03208	-0.03359	-0.01697	-0.12978	-0.02893	-0.02493	-0.08176	-0.09109	-0.05962	-0.11239	-0.00978	-0.09415		15	-0.0622653	0.0103997	0.0402777		0.044253	0.005107	-0.00912	-0.00839	-0.01407	-0.00659	0.002453	0.007053	0.020407	0.001083	-0.00809	-0.00147	-0.00869	-0.01121	0.002247			15	0.0009982	0.00384933	0.0149084
55	-0.08702	-0.02494	-0.07979	-0.026	-0.02636	-0.01807	-0.12022	-0.03985	-0.0196	-0.07689	-0.07971	-0.05553	-0.10031	-0.0198	-0.08722		15	-0.0574207	0.00890081	0.0344727		-0.00405	-0.00449	-0.00642	-0.00679	-0.01317	-0.01829	-0.00035	-0.00205	0.044507	0.001383	-0.00559	0.000131	-0.01729	-0.01177	0.003347			15	-0.00272613	0.00377172	0.0146078
56	-0.07231	-0.02228	-0.06379	-0.02133	-0.03638	-0.01295	-0.11102	-0.03075	-0.01233	-0.06301	-0.07858	-0.04023	-0.11104	-0.01017	-0.08244		15	-0.0512407	0.00893698	0.0346128		0.014153	-0.00449	-0.00522	-0.00989	0.011631	-0.01299	-0.01045	-0.00325	0.046907	-0.00402	0.001714	0.002131	-0.01669	-0.01045	-0.00545			15	-0.000424267	0.00402846	0.0156022
57	-0.06485	-0.01747	-0.05436	-0.02245	-0.03914	-0.00874	-0.09949	-0.04497	-0.01691	-0.09171	-0.07683	-0.02746	-0.11217	-0.00355	-0.07703		15	-0.0504753	0.00904069	0.0350144		-0.00405	-0.00099	0.000683	-0.00499	0.003931	-0.00379	0.003953	-0.00405	0.018107	-0.00832	-0.00989	-0.00917	-0.01719	-0.00635	0.002547			15	-0.00263793	0.00209479	0.00811307
58	-0.07078	-0.01467	-0.04845	-0.01404	-0.03232	-0.00944	-0.08851	-0.02348	-0.01544	-0.08025	-0.06563	-0.02317	-0.10585	-0.00735	-0.06964		15	-0.0446013	0.00847404	0.0328198		0.013453	-0.00019	-0.00422	0.007814	0.007131	-0.01829	0.000253	-0.00527	-0.00449	-0.00852	-0.00359	-0.01347	-0.01829	-0.00895	-0.00545			15	-0.0041386	0.00233767	0.00905376
59	-0.06695	-0.00901	-0.04121	-0.01029	-0.03095	-0.01382	-0.07922	-0.01425	-0.00816	-0.07316	-0.04842	-0.02012	-0.10634	-0.01234	-0.07347		15	-0.040514	0.00828114	0.0320727		-0.00405	-0.00049	-0.00412	0.013514	-0.01647	-0.01099	-0.01045	-0.00405	-0.00089	-0.00912	-0.00989	-0.01257	-0.01829	-0.01045	0.002363			15	-0.00639687	0.00208074	0.00805865
60	-0.05917	-0.00531	-0.0324	0.008507	-0.03246	-0.01017	-0.0678	-0.00519	-0.0174	-0.07814	-0.04375	-0.01925	-0.11834	-0.00815	-0.06692		15	-0.0370629	0.00901579	0.034918		0.024353	-0.00309	-0.00912	0.019914	-0.00247	-0.00669	0.003153	-0.00572	-0.00545	-0.01184	-0.00242	0.002647	-0.00974	-0.00572	0.001563			15	-0.000708667	0.00265574	0.0102856
61	-0.05291	-0.00457	-0.0302	0.000107	-0.02632	-0.00974	-0.05983	-0.01266	-0.02701	-0.0747	-0.03288	-0.01499	-0.11963	-0.00215	-0.05938		15	-0.0351242	0.00851096	0.0329628		-0.00405	-0.00219	-0.00192	-0.00989	0.003131	0.002913	0.012153	0.005676	-0.00648	-0.01104	0.013176	-0.00125	-0.01235	-0.00462	-0.01184			15	-0.0019054	0.00209254	0.00810438
62	-0.04173	-6.6e-05	-0.02687	-0.01029	-0.02218	0.014362	-0.04416	-0.00359	-0.02006	-0.07992	-0.03328	-0.0173	-0.10999	-0.00815	-0.05319		15	-0.0304276	0.00831887	0.0322189		0.016353	0.000207	-0.00142	-0.00809	-0.01647	-0.00779	0.003253	0.015876	0.003647	-0.00704	0.008376	-0.00335	-0.00714	0.000676	-0.00264			15	-0.000370133	0.00231979	0.00898449
63	-0.03373	0.002034	-0.01939	-0.00769	-0.01389	0.017462	-0.03364	-0.0104	-0.01783	-0.06154	-0.0179	-0.00497	-0.10552	-0.00485	-0.05046		15	-0.0241543	0.00778203	0.0301397		0.000453	-0.00449	0.008083	-0.00369	-0.00057	-0.00429	-0.01045	-0.00572	-0.00545	-0.01184	0.008476	-0.00035	-0.00974	0.000476	-0.00014			15	-0.00261613	0.00153417	0.00594181
64	-0.04304	-0.00517	-0.01642	0.000207	-0.0087	0.002362	-0.02791	-0.00209	-0.00317	-0.06418	-0.00792	-0.00077	-0.10665	-0.00455	-0.04299		15	-0.0220661	0.0079118	0.0306423		-0.00405	-0.00229	0.002283	0.002014	0.003531	-0.01829	-0.00465	0.004176	-0.00265	-0.00044	-0.00572	-0.00642	-0.01184	0.001276	-0.00634			15	-0.003294	0.00156961	0.00607908
65	-0.03793	0.003734	-0.01173	0.000407	-0.0036	0.000762	-0.01624	0.006407	0.003428	-0.06341	-0.00972	-6.6e-05	-0.09729	-0.00245	-0.03471		15	-0.0174939	0.00759742	0.0294247		-0.00961	0.001007	0.003683	0.000914	0.009931	-0.01379	-0.00205	0.005976	0.004647	0.013963	0.011276	-0.00545	-0.00824	0.007176	-0.00524			15	0.0009462	0.00211941	0.00820845
66	-0.03017	0.005634	-0.00632	0.004107	-0.01391	0.003662	-0.0077	0.012507	-0.00637	-0.06002	-0.01752	-0.00947	-0.07063	0.001553	-0.02808		15	-0.0148485	0.00614637	0.0238048		-0.0085	-0.00449	-0.00912	0.003414	0.013231	-0.00749	-0.00085	7.6e-05	-0.00545	0.019363	0.017476	0.005747	-0.00964	0.009576	-0.00224			15	0.00140687	0.00250918	0.009718
67	-0.02058	0.001934	3.5e-05	-0.01029	-0.0102	0.011862	-0.00505	0.016007	0.000628	-0.06308	-0.00922	-0.00567	-0.06602	0.008553	-0.02095		15	-0.0114694	0.00619284	0.0239848		0.011153	-0.00289	0.000283	0.003714	0.015631	-0.00729	-0.00185	-0.00572	-0.00205	0.021763	0.016276	0.014047	-0.0122	0.010776	-0.01184			15	0.0033202	0.00281161	0.0108893
68	-0.00667	-0.00097	-0.00056	-0.00369	0.002799	-0.00974	0.001761	0.023807	0.006428	-0.05926	-0.00302	-0.01177	-0.057	0.005853	-0.01791		15	-0.0086628	0.00573669	0.0222181		-0.00405	0.004407	0.002683	0.010914	-0.00077	-0.01829	0.002453	-0.00322	0.003947	0.011263	-0.00572	0.020147	-0.01004	0.004476	-3.7e-05			15	0.00121087	0.00238401	0.00923324
69	0.000734	0.000434	0.032735	-0.00139	-0.0102	-0.00634	0.002861	-0.00889	0.017528	-0.04821	0.01338	-0.01671	-0.06042	0.008153	-0.01897		15	-0.00635367	0.00612052	0.0237047		0.020353	0.004707	-0.00382	0.012314	-0.0177	-0.01799	-0.01045	-0.00162	-0.00545	0.008163	0.000976	0.034347	-0.00094	0.004076	0.000963			15	0.00186193	0.00351515	0.0136141
70	-0.00327	0.001834	0.016835	0.010007	-0.0005	0.001762	0.005361	-0.00039	0.014728	-0.03214	0.02008	-0.01347	-0.05632	-0.00815	-0.01264		15	-0.00375153	0.00509501	0.0197329		-0.00405	0.005207	0.005483	0.008514	-0.01647	-0.02129	-0.01136	-0.00462	-0.00215	0.006863	0.019776	0.012347	-0.01044	0.006376	-0.00384			15	-0.0006436	0.00290683	0.0112581
71	0.002834	-0.00517	0.002035	0.005207	-0.0029	0.009562	0.003661	0.006007	0.019428	-0.01485	0.01428	0.017434	-0.04832	-0.00225	-0.00675		15	1.38667e-05	0.00420126	0.0162714		0.009853	-0.00139	0.008183	0.007114	-0.00667	-0.0227	-0.00725	0.000576	0.003347	-0.01184	0.002776	-0.00545	-0.00774	-0.00572	-0.01044			15	-0.00315673	0.00225747	0.00874316
72	0.009334	-0.00427	0.002035	0.006507	-0.0102	0.013162	0.004461	-0.00159	0.001828	-0.00458	0.00678	0.017234	-0.02591	-0.00325	-0.00956		15	0.000132067	0.00275324	0.0106632		0.013653	0.001907	0.008083	0.008014	0.000731	-0.02314	-0.01015	0.001176	-0.00558	-0.01203	0.007076	0.002447	-0.01184	-0.00749	-0.00844			15	-0.0023722	0.00255885	0.0099104
73	-0.00687	0.001534	-0.00124	0.007407	-0.01262	-0.00974	0.006061	-0.00589	-0.00637	0.00192	0.01158	0.017134	-0.03148	0.000853	-0.00439		15	-0.00214073	0.00296463	0.011482		-0.00405	0.002607	0.013183	-0.00109	0.001431	-0.01689	-0.00635	-0.00372	-0.00545	-0.01199	0.002576	0.000347	0.001563	-0.00362	-0.01184			15	-0.0028862	0.00189065	0.00732246
74	0.004134	-0.00487	-0.00056	-0.00019	-0.01999	-0.00474	0.001961	-0.00049	-0.00337	-0.01148	0.00918	0.003534	-0.02479	0.009853	-0.00479		15	-0.0031072	0.00248516	0.009625		0.013053	-0.0053	0.015483	-0.00719	0.006031	-0.01829	-0.00055	0.001876	-0.00095	-0.00814	-0.00572	-0.00545	0.004263	-0.00182	-0.00894			15	-0.00144293	0.00225132	0.00871932
75	0.007134	-0.00417	0.004335	0.000707	-0.0025	-0.00184	0.002961	0.004407	-0.00457	-0.00288	-0.02033	-0.01347	-0.015	0.007953	0.001412		15	-0.00239007	0.00213127	0.00825438		0.009453	-0.00449	0.007883	-0.00619	0.006131	-0.00869	-0.01045	-0.00422	0.002147	0.011263	-0.00442	0.001647	-3.7e-05	-0.00572	-0.00294			15	-0.000575533	0.00174602	0.0067623
76	-0.00687	-0.00931	0.001035	-0.00809	-0.0009	0.013062	0.001361	0.003407	-0.00207	0.00772	-0.01752	-0.01692	0.005697	-0.00455	-0.00479		15	-0.00258253	0.00220223	0.00852919		-0.00405	-0.00219	-0.00912	-0.00989	0.007231	-0.01829	0.000953	-0.00572	0.005447	0.012763	0.005876	0.004047	0.000163	-0.00212	-0.00434			15	-0.00128267	0.00202927	0.00785935
77	-0.00127	-0.00752	0.001135	-0.01029	0.001399	0.004562	-0.00184	0.008207	-0.00027	-0.00228	0.01468	-0.02692	0.006197	-0.00871	-0.00109		15	-0.00160067	0.00247013	0.00956679		-0.00285	-0.00449	-0.00802	-0.00119	-0.00357	0.004613	-0.01045	-0.00192	0.009847	0.012563	-0.00262	-0.00545	-0.01184	-0.00182	-0.01184			15	-0.00260247	0.0018444	0.00714334
78	0.003534	-0.00645	0.002035	-0.00889	0.008399	0.006762	-0.00054	-0.00349	-0.00407	0.00532	0.00888	-0.00587	-0.015	-0.00815	-0.00149		15	-0.001268	0.00181752	0.00703922		-0.00015	-0.00279	-0.00132	0.000614	-0.01647	-0.01829	-0.00625	-0.00462	0.009847	0.006363	-0.00262	-0.00155	0.026163	0.003276	-0.00684			15	-0.0009758	0.00271729	0.010524
79	0.005034	-0.00896	0.001835	-0.00529	0.011499	0.006562	-0.00084	-0.00889	-0.00661	0.01172	0.01028	-0.01097	-0.0079	-0.00725	0.003012		15	-0.0004512	0.00209314	0.0081067		-0.00045	-0.00129	0.005483	-0.00559	-0.01417	-0.00719	-0.00335	-0.00572	0.002747	0.008363	0.002976	-0.00155	-0.01184	0.006276	-0.00324			15	-0.001903	0.00166776	0.00645921
80	0.010534	-0.00467	0.001735	-0.00439	0.012899	0.022762	0.001861	-0.00439	-0.00507	0.00592	0.00728	-0.00197	-0.0096	0.001653	-0.00479		15	0.00198427	0.00222399	0.00861349		-0.00405	-0.00039	0.005683	0.000814	-0.01732	-0.01829	0.008553	-0.00262	0.008547	-0.01184	0.001176	-0.00545	-0.00664	0.005376	-0.00334			15	-0.00265273	0.0021679	0.00839623
81	0.012434	-0.00247	-0.00056	-0.00239	0.006499	0.024462	0.003461	0.007107	0.001028	0.01382	-0.01112	-6.6e-05	0.018397	0.005553	0.000412		15	0.00510447	0.0023545	0.00911896		0.044653	-0.00049	0.011883	0.003114	0.012031	0.002813	-0.00435	-0.00302	-5.3e-05	-0.00964	0.003076	-0.00425	-0.00194	0.004276	-0.00024			15	0.00385753	0.00326969	0.0126635
82	0.015034	0.004934	0.000135	-9.3e-05	0.005499	0.013262	-0.00084	0.005707	-0.00637	0.01572	-0.01002	0.002534	-0.0022	0.002953	0.010012		15	0.00375113	0.00193593	0.00749781		0.028653	-0.00449	0.001383	-0.00389	0.015131	-0.01359	-0.00375	-0.00262	-0.00545	-0.00754	0.006476	-0.00545	-0.00304	0.006776	-0.01184			15	-0.000216067	0.00279932	0.0108417
83	0.014434	-0.00673	0.000135	-0.01029	0.006899	-0.00044	-3.9e-05	0.010207	-0.00407	-0.01148	0.00288	-0.00807	-0.0042	0.002753	0.006112		15	-0.0001266	0.00194645	0.00753857		0.030053	0.013407	0.001783	-0.00669	0.020931	-0.01219	0.001953	0.000376	0.003147	0.003563	-0.00572	-0.00065	-0.00824	0.001176	-0.00674			15	0.0024106	0.00293161	0.0113541
84	0.008934	-0.00277	-0.00016	-0.00789	-0.0067	0.000562	0.001461	0.014907	-0.00447	-0.00208	0.00508	-0.01167	-0.0022	0.006853	0.008912		15	0.0005846	0.00186666	0.00722955		-0.00405	0.017907	-0.00902	-0.00429	0.003331	-0.01829	-0.01045	0.004876	0.001347	-0.00474	0.000776	-0.00545	-0.00514	-0.00572	-0.00384			15	-0.0028502	0.00209539	0.00811542
85	-0.00687	-0.00517	0.002335	-0.00499	-0.0102	-0.00824	0.000361	-0.00889	-0.00691	0.01112	0.00708	-0.01017	-0.0015	-0.00435	-0.00479		15	-0.00341227	0.00161805	0.00626669		0.013553	0.022407	-0.00632	-0.00619	0.006431	-0.00099	0.000153	0.003176	-0.00545	-0.00154	-0.00811	0.027947	-0.01134	-0.00342	-0.00024			15	0.00200447	0.00290765	0.0112613
86	-0.01871	0.004834	0.002535	-0.01194	-0.0082	-0.00974	-0.00184	-0.00449	-0.00397	0.00192	-0.01072	-0.01347	-0.0018	-0.00815	0.003812		15	-0.0053286	0.00180233	0.00698041		0.020653	0.012007	0.014383	0.002114	-0.01647	-0.00359	-0.01045	0.005876	0.001047	-0.01184	-0.00572	0.036547	-0.01184	-0.00572	-0.00084			15	0.0017438	0.0036824	0.0142619
87	-0.0255	0.010634	-0.00016	-0.00949	-0.0081	-0.00924	-0.00054	-0.00089	-0.00367	0.01272	8e-05	0.011534	-0.015	-0.00715	-0.00884		15	-0.00357413	0.00265155	0.0102694		0.025153	-0.00449	0.013983	0.004014	-0.01527	-0.01829	0.005153	0.006376	0.002847	-0.00404	0.002876	0.027147	-0.01114	-0.00332	0.001963			15	0.00219747	0.00333493	0.0129161
88	0.015134	0.012634	-0.00056	-0.00149	-0.01342	-0.00204	0.000661	-0.00189	-0.00287	0.01172	0.00408	0.011834	-0.0102	-0.00917	-8.8e-05		15	0.000955667	0.00224264	0.0086857		-0.00405	-0.00109	0.009683	0.002414	-0.01307	-0.00679	0.003053	0.004776	-0.00445	0.001063	0.008576	0.019647	-0.00164	-0.00082	-0.00384			15	0.000897467	0.00201512	0.00780453
89	0.020334	0.013634	-6.5e-05	-0.01029	-0.01074	-0.00304	-3.9e-05	0.002707	-7.2e-05	0.00162	-0.01752	0.011834	-0.0072	-0.01076	0.003612		15	-0.000399	0.00264131	0.0102297		0.001353	0.000107	0.014883	-0.00989	-0.00507	-0.00929	0.005553	0.006476	-0.00065	-0.01184	0.000776	0.010047	0.013463	-0.00092	-0.01184			15	0.000210533	0.00225696	0.00874117
90	0.018734	0.017334	0.002735	-0.00839	-0.01097	-0.00264	0.000961	-0.00569	-0.00387	0.01232	-0.00592	0.012734	-0.0077	-0.00815	0.005312		15	0.00112	0.00257181	0.00996059		0.003153	0.005807	0.014383	-0.00879	-0.01647	-0.01829	-0.00795	-0.00572	-0.00295	-0.01536	0.008576	0.003747	0.012063	-0.00052	-0.00954			15	-0.00252407	0.00267525	0.0103612
91	0.019934	0.010834	0.001235	-0.00859	-0.0059	-0.00714	0.002861	0.002207	-0.00811	0.02332	0.00068	0.012634	-0.0011	0.011053	0.011112		15	0.00433533	0.00260357	0.0100836		-0.00405	0.007907	0.002083	0.000614	-0.01477	-0.01299	-0.01045	0.005576	-0.00545	-0.00864	-0.00202	-0.00385	0.010963	0.001076	-0.00304			15	-0.0024694	0.00191883	0.00743159
92	0.022634	0.008334	0.001935	-0.01029	-0.0027	0.000262	-0.00184	0.007207	-0.00637	0.01112	0.00408	0.009334	0.002697	0.003853	0.013412		15	0.00424453	0.00213121	0.00825413		0.000353	0.005207	-0.00912	0.003214	-0.00287	-0.01019	-0.00835	0.005976	-0.00045	-0.01184	-0.00572	-0.00545	0.011363	-0.00132	-0.0119			15	-0.0027398	0.00182696	0.00707577
93	0.011034	0.005034	0.000235	-0.00899	-0.003	-0.00174	-0.00104	0.011507	-0.00317	0.02012	-0.02302	0.005334	-0.015	0.007853	0.009412		15	0.000971267	0.00285175	0.0110448		0.014153	0.014807	-0.00956	0.003814	0.015331	-0.01379	-0.00295	0.002776	0.002947	-0.00924	-0.00042	-0.00225	0.008463	-0.00572	-0.01184			15	0.000434733	0.00249581	0.00966621
94	-0.00687	-0.00517	0.001735	-0.00099	-0.0032	0.001362	0.002561	-0.00889	-0.00147	-0.01148	-0.01752	0.005834	-0.0038	-0.00815	0.012912		15	-0.00287573	0.00191991	0.00743579		0.004953	0.016407	-0.00262	-0.00129	0.016731	-0.01079	0.004353	0.006176	0.006547	-0.00114	-0.00142	-0.00055	-0.00264	-0.00668	-0.01184			15	0.0010798	0.00215634	0.00835148
95	-0.00771	-0.00829	0.002635	-0.00369	9.9e-05	-0.00764	-3.9e-05	-0.00359	-0.00077	-0.00338	0.00988	-0.01347	-0.0016	0.031753	0.014212		15	0.00056	0.0028612	0.0110814		0.008653	-0.00109	0.000983	0.000214	0.018531	-0.01829	-0.00745	0.005176	0.003747	-0.01184	-0.00572	-0.00545	-0.00834	0.000176	-0.00924			15	-0.001996	0.00233925	0.00905988
96	0.014334	-0.02024	0.002835	-0.00259	-0.0043	-0.00014	0.000661	0.013607	-0.00117	0.00242	0.02148	-0.00887	0.000597	0.023153	0.008812		15	0.0033726	0.00294773	0.0114165		-0.00405	-0.00449	0.000683	0.000914	0.006831	-0.01289	-0.01045	0.021376	-0.00545	-0.00244	-0.00252	-0.00015	-0.01184	-0.00072	-0.00114			15	-0.00175573	0.00213208	0.0082575
97	0.034334	-0.03756	-0.00056	-0.00089	-0.0102	0.003162	0.000461	0.008907	-0.00753	0.00102	0.02428	-0.00707	-0.0029	0.065953	0.003712		15	0.00500793	0.0059671	0.0231105		0.009353	-0.00279	-0.00022	-0.00289	0.007631	-0.00909	-0.00585	0.000376	0.011747	-0.00034	-0.00152	-0.00285	-0.01482	-0.00572	-0.01184			15	-0.00192153	0.0019081	0.00739005
98	0.031034	-0.00517	0.000335	-0.00309	-0.0069	-0.00974	0.000161	0.014607	-0.00637	-0.01148	0.01568	0.002634	-0.0023	0.020753	0.004312		15	0.0029644	0.00316475	0.012257		0.010253	-0.00269	0.003583	-0.00989	0.000431	-0.01499	-0.00725	-0.00192	-0.00545	-0.01184	0.003676	-0.00545	-0.01229	-0.00414	-0.00244			15	-0.00402713	0.00175678	0.00680398
99	0.024034	-0.01394	0.001635	-0.00179	-0.0084	0.008262	0.000761	-0.00309	-0.00517	-0.00688	0.00778	0.009534	-0.0004	0.006053	-0.00039		15	0.00119993	0.00235799	0.00913245		-0.00305	-0.00299	0.003583	-0.00829	-0.01647	-0.01489	-0.01005	-0.00572	0.006647	-0.00954	0.005576	0.002447	-0.01532	-0.00924	-0.00034			15	-0.00517647	0.00197247	0.00763933
100	0.003534	-0.03234	0.001835	-0.00599	-0.0056	0.011462	0.002261	-0.00889	0.002028	0.04792	0.01108	0.011834	0.001097	-0.00535	-0.00479		15	0.00200607	0.00430954	0.0166908		-0.00405	-0.00099	-0.00132	-0.00939	-0.01647	-0.01149	-0.01045	0.000576	0.009247	-0.00554	0.007676	0.005047	-0.01394	-0.00784	-0.01184			15	-0.00471827	0.00205026	0.00794062

## Sheet: f-data
	AIA			AIY
	WT	mod-1 RNAi in AIA		WT	mod-1 RNAi
	-0.2	0.005		-0.0718	0.0107
	-0.147	-0.019		-0.0804	-0.0094
	-0.141	0.007		-0.1688	-0.0115
	-0.117	-0.004		-0.1366	0.0023
	-0.187	-0.002		-0.1154	0.0063
	-0.197	0		-0.0987	-0.0021
	-0.196	0.002		-0.0963	-0.00051
	-0.136	0.001		-0.1024	-0.0047
	-0.217	0.004		-0.098	0.0021
	-0.168	0.009		-0.0817	0.0036
	-0.162	0		-0.1233	0.0022
	-0.181	-0.005		-0.1189	-0.00036
	-0.151	0		-0.0918	-0.0018
	-0.187	0.03		-0.1505	0.0109
	-0.235	0.017		-0.0565	-0.0041
		-0.007
n=	15	16		15	15
Average	-0.1748	0.002375		-0.106073	0.000242
SE	0.00841099	0.00268464		0.00777853	0.0016434
STDEV	0.0325756	0.0107386		0.0301261	0.00636487

[truncated: 4 more sheets: g-traces, g-data, h, i]
